# Supplementary material for: Analysis of modular gene co-expression networks reveals molecular pathways underlying Alzheimer’s disease and progressive supranuclear palsy
Source: PLoS One. 2022 Apr 14;17(4):e0266405. doi: 10.1371/journal.pone.0266405 (PMC9009680; doi:10.1371/journal.pone.0266405)
Supplement: S1 Table — Data are organized by group/age. (XLS) [file pone.0266405.s005.xls]

## Sheet: human_TCX_DEG
Gene_Symbol	log2FoldChange	padj	DEG	UP_DOWN	Age_Group	Group
A2ML1	1.1733	0.000157176	DEG	Up	A	AD
AAAS	-0.387062	0.00713436	DEG	Down	A	AD
AADAT	-0.382716	0.00828316	DEG	Down	A	AD
AANAT	-1.00095	0.00470025	DEG	Down	A	AD
ABCB8	-0.520833	2.5626e-06	DEG	Down	A	AD
ABLIM1	0.581441	0.0047447	DEG	Up	A	AD
AC004890.2	-0.813037	0.00014986	DEG	Down	A	AD
AC005041.1	-0.908753	7.48894e-06	DEG	Down	A	AD
AC005041.2	-1.27715	0.00228256	DEG	Down	A	AD
AC005077.4	-0.772514	0.00999278	DEG	Down	A	AD
AC005154.2	-0.578135	0.00232695	DEG	Down	A	AD
AC005324.4	-1.1867	0.00118024	DEG	Down	A	AD
AC006254.1	-1.06271	0.000240787	DEG	Down	A	AD
AC009093.9	-0.790908	0.00394343	DEG	Down	A	AD
AC009120.1	-0.647654	0.00646174	DEG	Down	A	AD
AC009690.1	-0.696386	0.0082816	DEG	Down	A	AD
AC011043.2	-1.45434	0.00260863	DEG	Down	A	AD
AC011841.1	-1.45434	0.00260863	DEG	Down	A	AD
AC012651.1	-0.770293	0.00699426	DEG	Down	A	AD
AC068896.1	-1.06376	0.000672801	DEG	Down	A	AD
AC074141.1	-0.537161	0.00213531	DEG	Down	A	AD
AC074143.1	-0.857216	0.000935499	DEG	Down	A	AD
AC091390.3	-0.920459	0.00912468	DEG	Down	A	AD
AC092821.1	-0.659174	0.00136862	DEG	Down	A	AD
AC093520.2	-2.08506	0.000413183	DEG	Down	A	AD
AC093668.3	-0.834516	0.00559604	DEG	Down	A	AD
AC104389.4	-0.547627	0.00901472	DEG	Down	A	AD
AC104452.1	-0.755732	0.00363812	DEG	Down	A	AD
AC110079.1	-0.595898	0.00505851	DEG	Down	A	AD
AC119396.1	-0.817509	0.00814977	DEG	Down	A	AD
AC124944.2	-0.789566	0.00655584	DEG	Down	A	AD
AC138207.6	-0.930593	0.0031566	DEG	Down	A	AD
AC138409.1	-1.29244	0.00794434	DEG	Down	A	AD
AC142086.3	-1.6297	0.00170876	DEG	Down	A	AD
AC231533.2	-1.72614	7.12115e-05	DEG	Down	A	AD
AC244197.3	-0.768854	0.000494938	DEG	Down	A	AD
AC245884.3	-0.797515	0.00246563	DEG	Down	A	AD
ACAP3	-0.651769	0.00735797	DEG	Down	A	AD
ACSS3	0.906676	0.00250254	DEG	Up	A	AD
ACTG1P17	-1.27071	0.000450047	DEG	Down	A	AD
ACY3	-1.47299	0.00882067	DEG	Down	A	AD
ADAM28	-1.49979	0.00078453	DEG	Down	A	AD
ADAM8	-1.11954	0.000400278	DEG	Down	A	AD
ADAMTS2	0.998533	0.000142839	DEG	Up	A	AD
ADAT2	-0.751836	1.63592e-06	DEG	Down	A	AD
ADCK1	-0.574151	0.00079393	DEG	Down	A	AD
ADCY2	0.715767	0.00214601	DEG	Up	A	AD
ADCY7	-0.825607	0.000378794	DEG	Down	A	AD
ADGB	-0.679697	0.00903449	DEG	Down	A	AD
ADGRG5	-1.41637	0.000462734	DEG	Down	A	AD
ADSSL1	-1.05343	7.03283e-06	DEG	Down	A	AD
AFMID	-0.705796	0.00252542	DEG	Down	A	AD
AGAP4	-0.464316	0.00845905	DEG	Down	A	AD
AGER	-0.980469	0.00327583	DEG	Down	A	AD
AGFG2	0.567853	0.000699036	DEG	Up	A	AD
AGPAT4	-0.629726	0.00505104	DEG	Down	A	AD
AHCYL2	0.663349	0.00450519	DEG	Up	A	AD
AHNAK	1.11019	0.00144046	DEG	Up	A	AD
AIF1	-1.21947	0.00440652	DEG	Down	A	AD
AKR1C2	1.12728	0.000271877	DEG	Up	A	AD
AL132640.2	-1.14714	0.00103444	DEG	Down	A	AD
AL133352.1	-0.873244	0.00835155	DEG	Down	A	AD
AL160269.1	-1.09418	0.00699426	DEG	Down	A	AD
AL359091.2	-1.58015	0.000905069	DEG	Down	A	AD
AL390726.5	-1.33067	0.0048792	DEG	Down	A	AD
AL928711.1	-1.01203	0.00895747	DEG	Down	A	AD
ALLC	2.65622	0.000139313	DEG	Up	A	AD
ANAPC2	-0.528246	0.00101889	DEG	Down	A	AD
ANAPC5	-0.460562	0.000751807	DEG	Down	A	AD
ANKMY1	-0.432153	0.00751695	DEG	Down	A	AD
ANKRD18A	-1.15055	0.00614392	DEG	Down	A	AD
ANO6	0.930871	0.000573835	DEG	Up	A	AD
ANTXR2	0.893924	0.00105171	DEG	Up	A	AD
AOAH	-0.78371	0.00630131	DEG	Down	A	AD
AP000347.1	-0.50298	0.00738138	DEG	Down	A	AD
AP4B1	-0.496798	2.37146e-05	DEG	Down	A	AD
APBB1IP	-1.12686	0.00570135	DEG	Down	A	AD
APBB3	-0.496774	5.36591e-05	DEG	Down	A	AD
ARHGAP22	-0.809208	0.000233711	DEG	Down	A	AD
ARHGAP27	-0.67689	0.00091191	DEG	Down	A	AD
ARHGAP30	-0.910419	0.00202744	DEG	Down	A	AD
ARHGAP33	-0.607573	0.000130099	DEG	Down	A	AD
ARHGEF1	-0.922715	0.000627283	DEG	Down	A	AD
ARHGEF12	0.521302	0.000337501	DEG	Up	A	AD
ART2P	-2.00344	0.00672862	DEG	Down	A	AD
ASB16	-0.638458	0.0047447	DEG	Down	A	AD
ASCL2	-1.3477	0.000320244	DEG	Down	A	AD
ASH2LP3	1.51369	0.00307337	DEG	Up	A	AD
ASPHD1	-0.542538	0.00845905	DEG	Down	A	AD
ATP6V1C2	-0.672992	0.00732579	DEG	Down	A	AD
ATP8B4	-0.941102	0.00079393	DEG	Down	A	AD
AZIN2	-0.543801	0.000905069	DEG	Down	A	AD
BAIAP2L2	-0.693625	0.000347501	DEG	Down	A	AD
BEND7	0.74994	0.000457287	DEG	Up	A	AD
BID	0.553006	0.000271431	DEG	Up	A	AD
BIN2	-0.742207	0.00472834	DEG	Down	A	AD
BLNK	-1.25146	0.00016737	DEG	Down	A	AD
BMP5	4.167	9.69213e-07	DEG	Up	A	AD
BMP6	1.19396	0.00505392	DEG	Up	A	AD
BMPR1A	0.756099	0.000409348	DEG	Up	A	AD
BPTFP1	-0.604985	0.000258709	DEG	Down	A	AD
BTBD6	0.433025	0.00472704	DEG	Up	A	AD
BTK	-1.13802	0.00122185	DEG	Down	A	AD
C11orf24	-0.461529	0.00753271	DEG	Down	A	AD
C11orf52	1.31836	0.006976	DEG	Up	A	AD
C11orf88	-2.31409	1.63592e-06	DEG	Down	A	AD
C12orf56	-1.07402	0.00118024	DEG	Down	A	AD
C12orf76	-0.399063	0.000487718	DEG	Down	A	AD
C19orf38	-0.922616	0.00246964	DEG	Down	A	AD
C1orf210	-0.876382	0.00230837	DEG	Down	A	AD
C1QTNF6	-0.643974	0.000380198	DEG	Down	A	AD
C4BPA	-0.773334	0.00503149	DEG	Down	A	AD
C4orf36	-0.677816	0.0014844	DEG	Down	A	AD
C5AR2	-0.6902	0.000733413	DEG	Down	A	AD
C5orf49	0.680349	0.00551714	DEG	Up	A	AD
C7	1.56734	0.00440377	DEG	Up	A	AD
C8orf44	-0.401428	0.00218473	DEG	Down	A	AD
C8orf88	1.26807	0.00058124	DEG	Up	A	AD
CA14	-1.08193	0.00124447	DEG	Down	A	AD
CAB39L	0.761736	4.71972e-05	DEG	Up	A	AD
CAPN2	0.601501	0.00535722	DEG	Up	A	AD
CARNS1	-1.62278	0.000388953	DEG	Down	A	AD
CASP12	1.38084	0.0098634	DEG	Up	A	AD
CASTOR3	-0.42686	0.00609274	DEG	Down	A	AD
CBY3	-0.666545	0.00658812	DEG	Down	A	AD
CCDC114	-1.01589	0.00166985	DEG	Down	A	AD
CCDC130	-0.418243	0.00986199	DEG	Down	A	AD
CCDC159	-0.746204	0.00732241	DEG	Down	A	AD
CCDC160	0.769767	0.00586591	DEG	Up	A	AD
CCDC188	-0.84068	0.00931399	DEG	Down	A	AD
CCDC200	-0.724841	0.00153917	DEG	Down	A	AD
CCDC33	-1.55527	0.00479999	DEG	Down	A	AD
CCDC82	-0.398559	0.0026059	DEG	Down	A	AD
CCNB2	-1.46124	1.66417e-05	DEG	Down	A	AD
CD22	-1.212	0.0082974	DEG	Down	A	AD
CD226	-0.852501	0.00744829	DEG	Down	A	AD
CD27	-0.513511	0.000699036	DEG	Down	A	AD
CD300A	-1.26882	0.00186841	DEG	Down	A	AD
CD300C	-1.1906	0.00535722	DEG	Down	A	AD
CD59	0.729504	0.00412259	DEG	Up	A	AD
CD96	-0.947341	0.00145626	DEG	Down	A	AD
CDC25A	0.644115	0.00891544	DEG	Up	A	AD
CDHR5	-1.41935	0.000707641	DEG	Down	A	AD
CDK18	-0.890681	0.00930813	DEG	Down	A	AD
CEBPG	0.596683	0.000105553	DEG	Up	A	AD
CECR2	-0.876896	0.00450519	DEG	Down	A	AD
CENPO	0.474963	0.00607282	DEG	Up	A	AD
CEP164	-0.637606	0.00107867	DEG	Down	A	AD
CEP192	-0.471425	0.00583733	DEG	Down	A	AD
CEP290	-0.478386	0.00423268	DEG	Down	A	AD
CEP295NL	-1.32585	0.0026059	DEG	Down	A	AD
CERCAM	-1.44229	0.000542376	DEG	Down	A	AD
CES4A	-1.14216	1.07101e-05	DEG	Down	A	AD
CFAP157	-1.07157	8.69592e-05	DEG	Down	A	AD
CFAP43	-0.649848	0.00294864	DEG	Down	A	AD
CFAP73	-1.2879	0.00135918	DEG	Down	A	AD
CHADL	-0.942729	0.00671633	DEG	Down	A	AD
CHD1L	-0.426124	0.00173517	DEG	Down	A	AD
CHDH	0.730495	0.0046734	DEG	Up	A	AD
CHKA	-0.437862	0.00557161	DEG	Down	A	AD
CHPT1	0.451477	0.00486319	DEG	Up	A	AD
CHRDL2	-1.05666	0.00887174	DEG	Down	A	AD
CIRBP	-0.728165	0.00781465	DEG	Down	A	AD
CLEC17A	-1.77258	2.41413e-06	DEG	Down	A	AD
CLEC9A	-1.34749	0.00208979	DEG	Down	A	AD
CLU	0.613438	0.00403191	DEG	Up	A	AD
CMBL	0.554937	0.000207501	DEG	Up	A	AD
CMTM4	0.573578	1.38379e-07	DEG	Up	A	AD
CMTM5	-1.45766	0.000606393	DEG	Down	A	AD
COL11A2	-0.860353	0.0017814	DEG	Down	A	AD
COL16A1	-1.17624	1.54974e-05	DEG	Down	A	AD
COL2A1	1.77398	0.00471023	DEG	Up	A	AD
COL3A1	1.87149	0.0020264	DEG	Up	A	AD
COL6A3	0.963286	0.00556351	DEG	Up	A	AD
COL9A2	-0.820439	0.00948825	DEG	Down	A	AD
COL9A3	-1.18459	0.000171351	DEG	Down	A	AD
CORO7	-0.470858	0.00764246	DEG	Down	A	AD
CRABP1	1.99888	1.66417e-05	DEG	Up	A	AD
CREBL2	0.405262	0.00605437	DEG	Up	A	AD
CSAD	-0.648402	1.0181e-05	DEG	Down	A	AD
CSF1R	-1.04496	0.00232324	DEG	Down	A	AD
CSF2RA	-1.02688	0.00016737	DEG	Down	A	AD
CTGF	1.21403	0.00218473	DEG	Up	A	AD
CTNS	-0.683636	0.0013716	DEG	Down	A	AD
CTSV	-1.1784	0.000573835	DEG	Down	A	AD
CX3CR1	-2.45466	4.01444e-06	DEG	Down	A	AD
CXCL6	1.66317	0.00230837	DEG	Up	A	AD
CXorf21	-1.19946	0.00166985	DEG	Down	A	AD
CYP2D6	-0.873691	0.0046734	DEG	Down	A	AD
CYP2D7	-0.863203	0.00638819	DEG	Down	A	AD
CYP2D8P	-1.03955	0.00398037	DEG	Down	A	AD
CYP4F12	-1.27709	0.00738184	DEG	Down	A	AD
CYSTM1	0.64663	0.000699036	DEG	Up	A	AD
CYTH4	-0.840076	0.00284414	DEG	Down	A	AD
DAPK2	-0.765458	0.00217326	DEG	Down	A	AD
DBF4B	-0.540852	0.00646174	DEG	Down	A	AD
DCDC2C	1.9995	0.00478121	DEG	Up	A	AD
DCLK2	0.387213	0.00690481	DEG	Up	A	AD
DCLRE1B	0.426858	0.00912062	DEG	Up	A	AD
DCN	1.2185	0.00214601	DEG	Up	A	AD
DCST1	-0.851804	0.00524724	DEG	Down	A	AD
DCST2	-0.999167	0.00458432	DEG	Down	A	AD
DEF6	-0.745963	0.00409281	DEG	Down	A	AD
DEFB1	4.03701	0.000902121	DEG	Up	A	AD
DENND3	-0.598586	0.00833226	DEG	Down	A	AD
DHRS9	-1.47665	0.00250721	DEG	Down	A	AD
DIP2A	-0.517949	0.000537224	DEG	Down	A	AD
DKK3	0.522984	0.00531261	DEG	Up	A	AD
DMRTA2	-1.43317	0.00156027	DEG	Down	A	AD
DNAH1	-0.93126	3.11233e-05	DEG	Down	A	AD
DNAI2	-2.50958	7.07342e-05	DEG	Down	A	AD
DNM1P47	-1.67282	0.000323663	DEG	Down	A	AD
DNMBP	0.392646	0.00443339	DEG	Up	A	AD
DOCK8	-0.923116	0.00535492	DEG	Down	A	AD
DPH7	-0.469938	0.000606393	DEG	Down	A	AD
DPYSL5	-0.673408	0.00706623	DEG	Down	A	AD
DRAXIN	0.894562	0.000961059	DEG	Up	A	AD
DSC3	2.08786	0.000942177	DEG	Up	A	AD
DSCAML1	-0.484677	0.0050335	DEG	Down	A	AD
DSG2	1.68073	0.00578836	DEG	Up	A	AD
DSP	2.02542	0.000378113	DEG	Up	A	AD
DSTNP2	0.546076	0.000228519	DEG	Up	A	AD
DTNA	0.794272	0.00328882	DEG	Up	A	AD
DTX4	-0.594844	0.000556503	DEG	Down	A	AD
DUSP14	0.520704	0.00232324	DEG	Up	A	AD
DYRK3	0.599996	0.00196775	DEG	Up	A	AD
ECM2	1.51709	0.00427464	DEG	Up	A	AD
EEF1A1P34	1.58092	0.00773622	DEG	Up	A	AD
EFHC2	0.783006	0.00413507	DEG	Up	A	AD
EFS	-0.82004	0.00783136	DEG	Down	A	AD
EGFEM1P	-0.805984	0.00912468	DEG	Down	A	AD
ELK1	1.16846	5.32942e-06	DEG	Up	A	AD
ELL3	0.868061	0.000222573	DEG	Up	A	AD
EME2	-0.628136	0.00811292	DEG	Down	A	AD
EMP1	1.24315	0.00695723	DEG	Up	A	AD
EMP3	1.06741	0.00105929	DEG	Up	A	AD
ENOSF1	-1.37741	0.000144906	DEG	Down	A	AD
ERBB3	-0.972551	0.00930813	DEG	Down	A	AD
ERICH1	-0.473368	0.000905069	DEG	Down	A	AD
ETV4	1.09442	0.00535722	DEG	Up	A	AD
EVI2B	-1.0016	0.00830878	DEG	Down	A	AD
EXD3	-0.662618	0.00705857	DEG	Down	A	AD
EZR	0.827153	0.00321514	DEG	Up	A	AD
F10	0.892932	0.000905069	DEG	Up	A	AD
FAAH	-0.817483	3.11233e-05	DEG	Down	A	AD
FAM117A	0.451943	0.00983416	DEG	Up	A	AD
FAM160A2	-0.45301	0.000320244	DEG	Down	A	AD
FAM90A1	-0.480163	0.00355099	DEG	Down	A	AD
FAM90A11P	-1.04439	0.00235853	DEG	Down	A	AD
FAM92B	-1.21407	0.00734782	DEG	Down	A	AD
FAM95C	-0.913377	0.00391401	DEG	Down	A	AD
FAR1	-0.500145	0.006976	DEG	Down	A	AD
FBLN5	0.564951	0.00901472	DEG	Up	A	AD
FBN3	-1.36974	0.00291641	DEG	Down	A	AD
FBXL8	-0.470337	0.00626091	DEG	Down	A	AD
FBXO2	0.785967	0.000400278	DEG	Up	A	AD
FBXO7	-0.542239	0.00596958	DEG	Down	A	AD
FCGR3A	-1.50633	0.00695723	DEG	Down	A	AD
FER1L6	4.57943	8.381e-09	DEG	Up	A	AD
FFAR1	-1.52103	0.000171351	DEG	Down	A	AD
FFAR3	-2.16528	0.0022565	DEG	Down	A	AD
FMN2	0.393617	0.00745723	DEG	Up	A	AD
FMOD	2.42458	7.14796e-06	DEG	Up	A	AD
FNDC11	1.27894	0.0050335	DEG	Up	A	AD
FNDC3B	0.557135	0.00332519	DEG	Up	A	AD
FOXC2	2.14949	0.00074463	DEG	Up	A	AD
FOXD2	2.0546	0.00117715	DEG	Up	A	AD
FSTL1	0.835388	0.00401876	DEG	Up	A	AD
FURIN	0.398491	0.00404385	DEG	Up	A	AD
FYN	0.451974	0.002086	DEG	Up	A	AD
GAA	-0.498963	0.000389468	DEG	Down	A	AD
GAREM2	0.910917	0.00979281	DEG	Up	A	AD
GARNL3	-0.4905	0.000223497	DEG	Down	A	AD
GAS1	1.20942	0.00237477	DEG	Up	A	AD
GATA1	-1.57007	0.00217377	DEG	Down	A	AD
GCHFR	0.677527	0.00955035	DEG	Up	A	AD
GCK	0.654046	0.00144046	DEG	Up	A	AD
GCLM	0.755763	0.000408501	DEG	Up	A	AD
GEM	1.33286	0.000537224	DEG	Up	A	AD
GFPT2	0.555072	0.00293546	DEG	Up	A	AD
GFRA3	1.83334	0.00429624	DEG	Up	A	AD
GIT1	0.459981	0.00327583	DEG	Up	A	AD
GJB2	2.53103	1.9967e-05	DEG	Up	A	AD
GLI1	1.21968	0.00912916	DEG	Up	A	AD
GLP1R	1.74947	0.000665408	DEG	Up	A	AD
GLYCTK	-0.565201	0.00638819	DEG	Down	A	AD
GMNC	1.52678	0.00914351	DEG	Up	A	AD
GNG12	0.788469	0.00362268	DEG	Up	A	AD
GNLY	-1.34524	0.00232695	DEG	Down	A	AD
GOLGA8A	-0.759481	0.000740081	DEG	Down	A	AD
GOLGA8VP	-1.79607	0.000347793	DEG	Down	A	AD
GOLM1	0.393528	0.00339651	DEG	Up	A	AD
GPC3	1.38105	0.00262062	DEG	Up	A	AD
GPC4	0.780041	0.00320333	DEG	Up	A	AD
GPR132	-0.681718	0.00227466	DEG	Down	A	AD
GPR160	-0.708616	0.00118943	DEG	Down	A	AD
GPR34	-1.45465	0.00479999	DEG	Down	A	AD
GREB1L	-0.824263	0.00559604	DEG	Down	A	AD
GRIN3B	-1.65282	1.07101e-05	DEG	Down	A	AD
GTF2IP12	-0.650725	0.00224269	DEG	Down	A	AD
GTF2IP20	-0.82262	0.00170876	DEG	Down	A	AD
GYG1	0.491482	0.000665408	DEG	Up	A	AD
GYS1	-0.463369	0.00821582	DEG	Down	A	AD
HAVCR2	-0.828501	0.0024589	DEG	Down	A	AD
HBG2	-2.10537	0.00398904	DEG	Down	A	AD
HEBP2	0.503178	0.00751695	DEG	Up	A	AD
HGF	1.24809	0.00764554	DEG	Up	A	AD
HHATL	-1.18347	0.000266936	DEG	Down	A	AD
HIP1R	-0.738871	0.00208979	DEG	Down	A	AD
HIPK1	0.467504	0.000148527	DEG	Up	A	AD
HIPK3	0.392212	0.00515938	DEG	Up	A	AD
HIST1H2BH	-2.03997	0.00343086	DEG	Down	A	AD
HIST1H2BN	-0.637164	0.00646174	DEG	Down	A	AD
HK2	-1.51829	0.000470723	DEG	Down	A	AD
HLA-DOA	-1.10271	0.00418026	DEG	Down	A	AD
HMGN1	-0.405228	0.00047637	DEG	Down	A	AD
HMGN2	-0.631816	0.000469407	DEG	Down	A	AD
HOXD1	-1.33944	0.00948233	DEG	Down	A	AD
HOXD3	-1.82028	0.00269222	DEG	Down	A	AD
HPGDS	-1.1508	0.00910602	DEG	Down	A	AD
HPSE	-0.863193	0.000325271	DEG	Down	A	AD
HS2ST1	0.456861	0.00893291	DEG	Up	A	AD
HS3ST3B1	1.11234	0.00471023	DEG	Up	A	AD
HS6ST1	0.559321	0.000298112	DEG	Up	A	AD
HSD11B2	1.70011	4.61809e-05	DEG	Up	A	AD
HSF4	-0.676728	0.00970806	DEG	Down	A	AD
HSPB2	0.789049	0.00303435	DEG	Up	A	AD
HSPB7	1.35891	0.00112467	DEG	Up	A	AD
HSPB8	0.735343	0.00321514	DEG	Up	A	AD
HYDIN2	-0.469343	0.00895747	DEG	Down	A	AD
IFT80	-0.730693	0.000228335	DEG	Down	A	AD
IGF2	1.67377	0.00431834	DEG	Up	A	AD
IGSF6	-0.806128	0.00208979	DEG	Down	A	AD
IL12RB1	-0.559377	0.000778532	DEG	Down	A	AD
IL17RB	0.956501	0.00157801	DEG	Up	A	AD
IL21R	-0.724622	0.00450519	DEG	Down	A	AD
INF2	-0.828532	0.00153917	DEG	Down	A	AD
ING1	0.385343	0.00652997	DEG	Up	A	AD
IPO13	-0.614013	0.00555801	DEG	Down	A	AD
IRF8	-1.3479	0.00114497	DEG	Down	A	AD
ITFG2	-0.431651	0.000820018	DEG	Down	A	AD
ITGAX	-0.914574	0.00677422	DEG	Down	A	AD
ITGBL1	1.58485	0.00853351	DEG	Up	A	AD
ITIH2	1.27754	0.000493756	DEG	Up	A	AD
ITIH4	-1.00477	0.000905069	DEG	Down	A	AD
ITPKB	0.856252	0.00105171	DEG	Up	A	AD
JMJD7-PLA2G4B	-0.763852	0.00202821	DEG	Down	A	AD
KANK2	0.924618	0.000870344	DEG	Up	A	AD
KCNH8	-1.27805	0.00468575	DEG	Down	A	AD
KCNJ5	-0.646296	0.00943754	DEG	Down	A	AD
KEL	-1.54987	8.63137e-05	DEG	Down	A	AD
KLHDC7A	3.84597	0.000139313	DEG	Up	A	AD
KPNA2P3	-0.573601	0.000142839	DEG	Down	A	AD
KREMEN2	-0.812506	0.00196775	DEG	Down	A	AD
KRT8P13	-1.58603	0.00557161	DEG	Down	A	AD
KRT8P23	-1.47743	0.00938385	DEG	Down	A	AD
KRT8P7	-1.73622	0.00545142	DEG	Down	A	AD
L3MBTL1	-0.510771	0.000905069	DEG	Down	A	AD
LAMC1	0.678624	0.00375426	DEG	Up	A	AD
LAS1L	-0.523965	0.00545142	DEG	Down	A	AD
LCA5	0.43489	0.00705857	DEG	Up	A	AD
LDB3	-1.57826	0.000142839	DEG	Down	A	AD
LDLRAD4	-0.663545	0.0022565	DEG	Down	A	AD
LENG8	-0.937529	0.000625199	DEG	Down	A	AD
LILRA1	-1.10352	0.00355099	DEG	Down	A	AD
LILRB1	-0.950259	0.00626329	DEG	Down	A	AD
LILRB4	-1.3213	0.00047864	DEG	Down	A	AD
LIN9	0.433384	0.00554889	DEG	Up	A	AD
LLCFC1	-1.7633	4.83269e-05	DEG	Down	A	AD
LMF1	-0.559854	0.00115256	DEG	Down	A	AD
LNX2	0.408409	0.00685708	DEG	Up	A	AD
LONRF3	0.974393	0.00135625	DEG	Up	A	AD
LPAR5	-1.37759	0.000665408	DEG	Down	A	AD
LPXN	-0.387436	0.00781465	DEG	Down	A	AD
LRP2BP	-0.580545	0.00345468	DEG	Down	A	AD
LRR1	0.521413	0.00444497	DEG	Up	A	AD
LRRC18	-1.31961	0.00491359	DEG	Down	A	AD
LRRC8A	0.487361	0.00669223	DEG	Up	A	AD
LST1	-0.959388	0.0021413	DEG	Down	A	AD
LTBP2	0.977888	1.66417e-05	DEG	Up	A	AD
LTC4S	-0.810512	0.00307389	DEG	Down	A	AD
LUC7L2	-0.386287	6.88595e-05	DEG	Down	A	AD
LUC7L3	-0.389421	0.00646174	DEG	Down	A	AD
LY6G5B	-0.779703	0.00912916	DEG	Down	A	AD
LY86	-1.31921	0.000320244	DEG	Down	A	AD
MAGEC3	-1.26906	0.0075554	DEG	Down	A	AD
MAMDC4	-0.983738	0.00897444	DEG	Down	A	AD
MAN2A2	-0.516039	0.00735797	DEG	Down	A	AD
MAN2C1	-0.528856	0.00811292	DEG	Down	A	AD
MAP3K20	0.625243	0.00206506	DEG	Up	A	AD
MAP3K5	0.549064	0.0023099	DEG	Up	A	AD
MAPK15	-1.97803	1.87288e-05	DEG	Down	A	AD
MAPK4	0.919654	0.000223497	DEG	Up	A	AD
MAPKAP1	0.394809	0.000315883	DEG	Up	A	AD
MARCKSL1	-0.705996	0.00275894	DEG	Down	A	AD
MAU2	-0.476117	0.00596347	DEG	Down	A	AD
MBP	-1.36264	0.00408669	DEG	Down	A	AD
MED12L	-0.67913	0.001043	DEG	Down	A	AD
MEIS1	-0.721932	0.00901472	DEG	Down	A	AD
MEIS3P1	0.955856	0.00429624	DEG	Up	A	AD
MEP1A	-1.53432	0.00361235	DEG	Down	A	AD
METTL7B	1.58989	1.8759e-06	DEG	Up	A	AD
MFAP2	1.67337	0.00617907	DEG	Up	A	AD
MFAP4	1.25736	0.00056643	DEG	Up	A	AD
MFHAS1	0.604919	0.00100846	DEG	Up	A	AD
MGP	1.45447	0.00611687	DEG	Up	A	AD
MICAL1	-0.575798	0.00760969	DEG	Down	A	AD
MILR1	-0.95582	0.00155147	DEG	Down	A	AD
MMP9	1.46372	0.00671633	DEG	Up	A	AD
MOBP	-1.39887	0.0023391	DEG	Down	A	AD
MORC1	-1.91825	0.00220948	DEG	Down	A	AD
MPP6	0.558252	0.00609274	DEG	Up	A	AD
MRAS	1.11197	4.33309e-06	DEG	Up	A	AD
MRGPRF	1.73967	3.47079e-05	DEG	Up	A	AD
MRPS6	0.76805	0.000613046	DEG	Up	A	AD
MSH5	-0.785769	0.000759445	DEG	Down	A	AD
MSLN	-1.79147	9.43437e-05	DEG	Down	A	AD
MSRB3	0.543673	0.00646174	DEG	Up	A	AD
MSTO1	-0.461558	0.000294872	DEG	Down	A	AD
MSX2	2.11919	9.6643e-05	DEG	Up	A	AD
MTDHP1	0.745154	0.00397503	DEG	Up	A	AD
MUC21	-0.885427	0.00832301	DEG	Down	A	AD
MUC6	-1.71765	0.00555801	DEG	Down	A	AD
MX2	-0.610191	0.00170876	DEG	Down	A	AD
MYH7B	-0.91208	0.000487718	DEG	Down	A	AD
MYO15B	-1.2078	1.9967e-05	DEG	Down	A	AD
MYO19	-0.43447	0.00155147	DEG	Down	A	AD
MYO9B	-0.760603	0.00391401	DEG	Down	A	AD
NABP1	-0.515751	0.00757714	DEG	Down	A	AD
NACAD	-0.577974	0.00887174	DEG	Down	A	AD
NACC2	0.617013	0.00732241	DEG	Up	A	AD
NADSYN1	-0.645301	0.00179518	DEG	Down	A	AD
NAPSB	-1.39899	0.00478121	DEG	Down	A	AD
NBPF12	-0.561779	0.000665408	DEG	Down	A	AD
NCBP3	-0.560854	0.00234674	DEG	Down	A	AD
NCF1	-1.04129	0.00056643	DEG	Down	A	AD
NCF1B	-1.37255	0.00118524	DEG	Down	A	AD
NCF1C	-1.77855	7.1705e-06	DEG	Down	A	AD
NCKAP1L	-0.939662	0.00105567	DEG	Down	A	AD
NCOA1	0.434717	8.81782e-05	DEG	Up	A	AD
NDNF	1.65893	0.000709448	DEG	Up	A	AD
NDUFB4P10	-1.51874	0.00196583	DEG	Down	A	AD
NEBL	0.743695	0.000344393	DEG	Up	A	AD
NEK3	-0.974558	0.00880574	DEG	Down	A	AD
NKX2-8	-1.51824	0.00879481	DEG	Down	A	AD
NMUR1	-0.494744	0.00677422	DEG	Down	A	AD
NOG	0.719074	0.0066383	DEG	Up	A	AD
NPHS1	-0.990882	0.000394293	DEG	Down	A	AD
NPNT	1.23631	1.8759e-06	DEG	Up	A	AD
NRBP2	-0.891188	7.29867e-07	DEG	Down	A	AD
NSUN5P1	-0.575348	0.00262847	DEG	Down	A	AD
NTN5	-0.826289	0.0062993	DEG	Down	A	AD
NUP210	-0.467848	0.000537224	DEG	Down	A	AD
ODF3B	-1.8406	7.12115e-05	DEG	Down	A	AD
OGFRL1	0.576608	0.00748702	DEG	Up	A	AD
OGN	4.43093	8.381e-09	DEG	Up	A	AD
OLR1	-1.33234	0.000810039	DEG	Down	A	AD
OR1M1	-0.865227	0.000929765	DEG	Down	A	AD
OR2K2	-2.19392	0.000956885	DEG	Down	A	AD
OR6V1	-2.07093	0.00912468	DEG	Down	A	AD
OR8B8	-0.578033	0.0022565	DEG	Down	A	AD
OR9A2	-1.69545	0.00942217	DEG	Down	A	AD
ORAOV1P1	-1.04704	0.00320333	DEG	Down	A	AD
OSGIN2	0.683687	5.29365e-05	DEG	Up	A	AD
OSR1	1.72823	0.000203601	DEG	Up	A	AD
P2RY12	-2.10445	0.000144906	DEG	Down	A	AD
P2RY13	-1.50857	0.00014977	DEG	Down	A	AD
PAAF1	-0.555007	0.00288109	DEG	Down	A	AD
PAFAH1B3	0.614609	0.000381374	DEG	Up	A	AD
PALD1	-0.637347	0.00979202	DEG	Down	A	AD
PALM3	0.778557	0.00156027	DEG	Up	A	AD
PAQR4	-0.634948	0.00676285	DEG	Down	A	AD
PAQR6	-1.28622	0.000699036	DEG	Down	A	AD
PARD3	0.925172	0.00235853	DEG	Up	A	AD
PARVA	0.501456	0.00761862	DEG	Up	A	AD
PCBP4	-0.637949	0.00828316	DEG	Down	A	AD
PCDHB4	0.921148	8.63137e-05	DEG	Up	A	AD
PCED1B	-0.814863	0.000647318	DEG	Down	A	AD
PDCL3P4	-0.921805	0.00596347	DEG	Down	A	AD
PDE6B	-1.26175	1.23245e-05	DEG	Down	A	AD
PDE8A	-0.942043	0.00220948	DEG	Down	A	AD
PDIA2	-1.08069	0.00289614	DEG	Down	A	AD
PDLIM4	0.91964	0.00590975	DEG	Up	A	AD
PFKFB4	-0.76955	4.61809e-05	DEG	Down	A	AD
PFKL	-0.44397	0.000106491	DEG	Down	A	AD
PGAP2	-0.664231	8.81782e-05	DEG	Down	A	AD
PHEX	0.773993	0.00673931	DEG	Up	A	AD
PHLDB1	-0.928276	0.00718025	DEG	Down	A	AD
PHYKPL	-0.521195	0.0069715	DEG	Down	A	AD
PIK3R3	0.572253	0.00493755	DEG	Up	A	AD
PIK3R6	-0.915618	0.00642955	DEG	Down	A	AD
PKMYT1	-0.871833	0.000368562	DEG	Down	A	AD
PLA2G6	-0.644392	0.000722697	DEG	Down	A	AD
PLA2G7	-0.653509	0.00815943	DEG	Down	A	AD
PLAC8	-1.31019	0.00401827	DEG	Down	A	AD
PLAG1	-0.735239	0.000193121	DEG	Down	A	AD
PLCB2	-0.640388	0.00324372	DEG	Down	A	AD
PLD4	-1.17559	2.91515e-05	DEG	Down	A	AD
PLEKHG3	-0.968142	0.00744518	DEG	Down	A	AD
PLEKHH1	-1.18878	0.00214843	DEG	Down	A	AD
PLEKHM1P1	-0.648683	0.00114497	DEG	Down	A	AD
PMS2P3	-0.47445	0.00120173	DEG	Down	A	AD
PNN	-0.471283	0.000118438	DEG	Down	A	AD
POGZ	-0.451972	0.000942177	DEG	Down	A	AD
POLG2	-0.384653	0.00637074	DEG	Down	A	AD
PPIAP46	-0.458003	0.0024589	DEG	Down	A	AD
PPP1R1A	0.636337	0.0022565	DEG	Up	A	AD
PPP1R3E	-0.544796	0.00180565	DEG	Down	A	AD
PPWD1	-0.519603	0.000740163	DEG	Down	A	AD
PRAM1	-0.968012	0.00280559	DEG	Down	A	AD
PRCD	-0.73696	0.00795437	DEG	Down	A	AD
PRCP	0.695926	0.000974463	DEG	Up	A	AD
PRELP	1.09602	0.000699036	DEG	Up	A	AD
PRRX2	1.50706	0.00617907	DEG	Up	A	AD
PSMD10P2	-0.856513	0.00609274	DEG	Down	A	AD
PSRC1	-0.589734	0.00495129	DEG	Down	A	AD
PTAFR	-1.19382	0.000906868	DEG	Down	A	AD
PTCHD1	0.714003	0.00399318	DEG	Up	A	AD
PTGDR	2.583	7.12115e-05	DEG	Up	A	AD
PTGS1	-1.20717	0.000537544	DEG	Down	A	AD
PTK6	-1.47258	1.8759e-06	DEG	Down	A	AD
PTMS	0.611073	0.00753271	DEG	Up	A	AD
PTPN21	0.501282	0.000699036	DEG	Up	A	AD
PTPN9	0.51209	0.00227247	DEG	Up	A	AD
PTTG2	1.17293	0.00130189	DEG	Up	A	AD
PTX3	1.29435	0.000699036	DEG	Up	A	AD
PXK	-0.845043	0.00897444	DEG	Down	A	AD
RAB29	0.663486	0.00124447	DEG	Up	A	AD
RAI2	0.651737	7.12115e-05	DEG	Up	A	AD
RALBP1	0.378758	0.000223497	DEG	Up	A	AD
RANBP3L	1.17164	0.00290708	DEG	Up	A	AD
RASAL1	-0.777931	0.00511159	DEG	Down	A	AD
RASSF8	0.622169	0.00452098	DEG	Up	A	AD
RAVER2	0.575848	0.00355099	DEG	Up	A	AD
RBM25	-0.418232	0.00431834	DEG	Down	A	AD
RBM5	-0.425158	0.00202856	DEG	Down	A	AD
RBPMS2	0.889569	0.000735018	DEG	Up	A	AD
RFX4	0.725123	0.00764121	DEG	Up	A	AD
RGS10	-0.999679	0.00291641	DEG	Down	A	AD
RGS11	-0.817799	0.00104157	DEG	Down	A	AD
RGS9BP	0.646874	0.00924458	DEG	Up	A	AD
RHBDF2	-0.888042	0.00728757	DEG	Down	A	AD
RHOQ	0.578414	0.00339651	DEG	Up	A	AD
RNASET2	-0.891887	0.00068864	DEG	Down	A	AD
RNF125	-0.700335	0.00535492	DEG	Down	A	AD
RNF19A	0.625796	0.00217326	DEG	Up	A	AD
ROGDI	-0.469887	0.00794434	DEG	Down	A	AD
RPL10P9	-5.01854	4.71972e-05	DEG	Down	A	AD
RPL13P5	0.508349	0.000250036	DEG	Up	A	AD
RRAS2	0.538749	0.00014977	DEG	Up	A	AD
RRP7BP	-0.799669	0.000388953	DEG	Down	A	AD
RUFY2	-0.502948	0.00023903	DEG	Down	A	AD
S100A4	1.37079	0.00638819	DEG	Up	A	AD
S100A6	0.798473	0.000250756	DEG	Up	A	AD
S1PR3	0.989905	0.00165592	DEG	Up	A	AD
SALL2	0.420798	0.00894735	DEG	Up	A	AD
SAXO1	-0.607106	0.00284879	DEG	Down	A	AD
SCARA5	3.80897	7.03283e-06	DEG	Up	A	AD
SCART1	-1.07937	0.000240787	DEG	Down	A	AD
SEC14L5	-0.6592	0.00457507	DEG	Down	A	AD
SELPLG	-1.16783	0.00166985	DEG	Down	A	AD
SEMA4D	-0.931463	0.00156723	DEG	Down	A	AD
SERPIND1	2.23919	0.000117771	DEG	Up	A	AD
SESN2	0.655697	0.00367117	DEG	Up	A	AD
SFXN2	-0.49049	0.00286478	DEG	Down	A	AD
SGK2	-1.10804	0.00625236	DEG	Down	A	AD
SH2D7	1.01482	0.00556522	DEG	Up	A	AD
SH3GLB2	-0.455774	0.000881405	DEG	Down	A	AD
SH3PXD2A	-0.591851	0.00270536	DEG	Down	A	AD
SIDT2	-0.616188	8.39036e-05	DEG	Down	A	AD
SIGLEC10	-0.85317	0.00894735	DEG	Down	A	AD
SIGLEC8	-1.09176	0.00440652	DEG	Down	A	AD
SIX1	2.0309	0.00177104	DEG	Up	A	AD
SIX2	3.61149	8.72675e-06	DEG	Up	A	AD
SLC12A9	-0.572638	0.00355099	DEG	Down	A	AD
SLC13A4	2.39068	0.000122496	DEG	Up	A	AD
SLC16A12	1.54199	0.00531261	DEG	Up	A	AD
SLC16A3	-1.31094	0.000768701	DEG	Down	A	AD
SLC16A8	-1.03402	0.00104505	DEG	Down	A	AD
SLC22A2	2.90823	1.63592e-06	DEG	Up	A	AD
SLC22A8	2.42815	0.000592238	DEG	Up	A	AD
SLC25A18	0.710786	0.00845905	DEG	Up	A	AD
SLC25A29	-0.581379	0.0027875	DEG	Down	A	AD
SLC25A30	0.462307	0.0031988	DEG	Up	A	AD
SLC26A7	1.94694	0.00528992	DEG	Up	A	AD
SLC2A5	-1.09756	0.00238248	DEG	Down	A	AD
SLC34A3	-1.02375	0.00486492	DEG	Down	A	AD
SLC37A2	-0.666463	0.00699426	DEG	Down	A	AD
SLC38A2	0.822371	0.00753271	DEG	Up	A	AD
SLC38A4	2.29356	7.12115e-05	DEG	Up	A	AD
SLC39A5	-1.03613	0.00531261	DEG	Down	A	AD
SLC41A1	0.408952	0.00557161	DEG	Up	A	AD
SLC47A1	1.66733	0.000763961	DEG	Up	A	AD
SLC4A11	0.887545	0.00829301	DEG	Up	A	AD
SLC5A3	1.16969	0.00045493	DEG	Up	A	AD
SLC5A6	-0.838582	0.00179518	DEG	Down	A	AD
SLC6A20	1.07542	0.00617907	DEG	Up	A	AD
SLC7A2	1.72389	1.58894e-05	DEG	Up	A	AD
SLPI	3.93211	2.22964e-06	DEG	Up	A	AD
SMAD1	0.63766	0.00155147	DEG	Up	A	AD
SMARCA1	0.389988	0.00880574	DEG	Up	A	AD
SMIM5	-1.30465	0.000929765	DEG	Down	A	AD
SMPD5	-1.13768	0.00195888	DEG	Down	A	AD
SNN	0.635418	1.20961e-05	DEG	Up	A	AD
SNRNP40	-0.455515	9.00156e-05	DEG	Down	A	AD
SNRNP70	-0.584044	0.00955035	DEG	Down	A	AD
SNTB2	0.574238	0.000232495	DEG	Up	A	AD
SNX29P2	-0.630878	0.00551714	DEG	Down	A	AD
SNX31	1.24143	0.00510946	DEG	Up	A	AD
SOD2	1.05464	0.000224155	DEG	Up	A	AD
SORBS1	0.448667	0.00895747	DEG	Up	A	AD
SOX11	-0.571661	0.00236861	DEG	Down	A	AD
SPAG1	0.623628	0.000198995	DEG	Up	A	AD
SPAG6	-1.15691	0.00439697	DEG	Down	A	AD
SPAG8	-0.797875	0.00101444	DEG	Down	A	AD
SPDYE18	-0.677698	0.00337319	DEG	Down	A	AD
SPIRE1	0.454301	8.81782e-05	DEG	Up	A	AD
SPNS3	-1.06321	8.81782e-05	DEG	Down	A	AD
SRCIN1	-0.859266	0.000647318	DEG	Down	A	AD
SRGAP2	-0.465588	0.0023979	DEG	Down	A	AD
SRMS	-1.25028	0.00345468	DEG	Down	A	AD
SRRM1	-0.488144	0.00344941	DEG	Down	A	AD
SRSF5	-0.433705	0.00301341	DEG	Down	A	AD
SRSF6	-0.47626	0.00960988	DEG	Down	A	AD
SRXN1	0.730945	4.71972e-05	DEG	Up	A	AD
SSPO	-0.998493	0.00232695	DEG	Down	A	AD
SSX7	-1.25199	0.000627283	DEG	Down	A	AD
STAG3	-0.573843	0.000665408	DEG	Down	A	AD
STAG3L1	-0.757579	0.0012794	DEG	Down	A	AD
STAG3L3	-0.529826	0.000669166	DEG	Down	A	AD
STAT2	-0.586109	0.000942177	DEG	Down	A	AD
STEAP4	1.46759	0.00454826	DEG	Up	A	AD
STK17A	0.411661	0.00817058	DEG	Up	A	AD
SUCNR1	-1.88817	0.00506021	DEG	Down	A	AD
SUSD3	-1.38377	0.000323663	DEG	Down	A	AD
SYK	-1.1004	0.00403162	DEG	Down	A	AD
SYNC	0.93124	0.00112088	DEG	Up	A	AD
SYNM	0.612007	0.00175454	DEG	Up	A	AD
SYTL3	-0.948815	0.00154786	DEG	Down	A	AD
TAGAP	-0.677152	0.00978283	DEG	Down	A	AD
TBC1D1	0.402277	0.00345468	DEG	Up	A	AD
TBC1D10C	-0.680727	0.00345468	DEG	Down	A	AD
TBX15	1.31296	0.00705857	DEG	Up	A	AD
TBXAS1	-0.774248	0.00810139	DEG	Down	A	AD
TEAD1	0.593571	0.00493755	DEG	Up	A	AD
TEAD2	1.13835	0.00248384	DEG	Up	A	AD
TEN1-CDK3	-0.848916	0.000487718	DEG	Down	A	AD
TENT5B	1.53036	8.381e-09	DEG	Up	A	AD
TERB2	-1.38425	0.00450519	DEG	Down	A	AD
TEX101	1.01041	0.00185981	DEG	Up	A	AD
TEX45	-0.680417	0.00932036	DEG	Down	A	AD
TFDP2	0.389237	1.87288e-05	DEG	Up	A	AD
TGFB2	0.939914	0.0017107	DEG	Up	A	AD
TGFBR3	0.869035	0.00320333	DEG	Up	A	AD
THOC1	-0.44581	0.00638258	DEG	Down	A	AD
TIAF1	-0.816341	0.00442868	DEG	Down	A	AD
TIFAB	-3.31168	0.000740081	DEG	Down	A	AD
TIGD5	0.42553	0.00653144	DEG	Up	A	AD
TJAP1	-0.877995	0.00428006	DEG	Down	A	AD
TKT	0.435331	0.00894735	DEG	Up	A	AD
TLR10	-1.34927	0.000228519	DEG	Down	A	AD
TLR7	-1.34237	0.0033582	DEG	Down	A	AD
TM7SF2	-0.697306	0.000104653	DEG	Down	A	AD
TMC4	-0.685943	0.00161523	DEG	Down	A	AD
TMEM119	-0.913496	0.00444497	DEG	Down	A	AD
TMEM139	-1.19061	0.00211975	DEG	Down	A	AD
TMEM156	-0.904135	0.000744635	DEG	Down	A	AD
TMEM175	-0.426333	0.00637074	DEG	Down	A	AD
TMEM235	-1.19159	0.00777467	DEG	Down	A	AD
TMEM262	-0.905656	0.00471023	DEG	Down	A	AD
TMEM30B	2.58336	0.000154907	DEG	Up	A	AD
TMEM52B	-1.13641	0.000421793	DEG	Down	A	AD
TMEM63A	-1.34138	0.000740898	DEG	Down	A	AD
TMIGD2	-1.39014	5.32942e-06	DEG	Down	A	AD
TMSB4X	-0.499606	0.000942177	DEG	Down	A	AD
TMTC1	0.708855	0.0037896	DEG	Up	A	AD
TNFRSF12A	1.86496	8.72675e-06	DEG	Up	A	AD
TNFRSF13C	-0.883327	0.00211975	DEG	Down	A	AD
TP53AIP1	0.952963	0.00573598	DEG	Up	A	AD
TP53INP2	-1.30235	0.00166985	DEG	Down	A	AD
TP53TG5	-1.35096	0.000487718	DEG	Down	A	AD
TPD52L1	0.996547	0.00100901	DEG	Up	A	AD
TRAF3IP3	-0.943184	0.00097223	DEG	Down	A	AD
TRARG1	1.11017	0.00970806	DEG	Up	A	AD
TREH	-1.63939	0.000551196	DEG	Down	A	AD
TRIB3	0.720889	0.00673931	DEG	Up	A	AD
TRIM67	-0.817301	0.0094533	DEG	Down	A	AD
TRPV1	-0.580385	0.00770478	DEG	Down	A	AD
TRPV5	-1.5861	0.000487718	DEG	Down	A	AD
TSPAN8	-1.51206	0.00901472	DEG	Down	A	AD
TTC14	-0.51405	0.000954507	DEG	Down	A	AD
TTLL3	-0.681764	0.00034363	DEG	Down	A	AD
TTLL4	-0.575586	0.00831915	DEG	Down	A	AD
TTLL9	-0.683498	0.0061912	DEG	Down	A	AD
TWF1P1	-1.4687	0.00753271	DEG	Down	A	AD
TWNK	0.436256	0.0053138	DEG	Up	A	AD
TXNRD1	0.894809	9.37748e-06	DEG	Up	A	AD
U82695.1	-1.01211	0.00248384	DEG	Down	A	AD
UAP1	0.426608	0.00505104	DEG	Up	A	AD
UBA7	-0.700921	0.00612801	DEG	Down	A	AD
UBTD2	0.387014	0.00618766	DEG	Up	A	AD
UGT3A2	3.78876	0.00166985	DEG	Up	A	AD
UNC119B	0.462136	0.000401277	DEG	Up	A	AD
UNC13D	-1.23791	0.000176878	DEG	Down	A	AD
UNG	0.596227	0.000858371	DEG	Up	A	AD
UPK1B	3.31538	7.07342e-05	DEG	Up	A	AD
USP53	0.498601	0.00359189	DEG	Up	A	AD
VAV1	-0.62087	0.00910485	DEG	Down	A	AD
VAX1	-1.47535	0.000144906	DEG	Down	A	AD
VCL	0.534763	0.00254405	DEG	Up	A	AD
VEGFA	-1.31885	0.0027068	DEG	Down	A	AD
VENTXP5	1.77207	0.000312218	DEG	Up	A	AD
VIM	1.01148	0.00307389	DEG	Up	A	AD
VN1R83P	-1.07439	0.00137578	DEG	Down	A	AD
WDR64	1.80262	0.000870344	DEG	Up	A	AD
WDR76	0.46649	0.00557161	DEG	Up	A	AD
WDR97	-1.01706	0.00202466	DEG	Down	A	AD
WEE1	0.899861	0.00074463	DEG	Up	A	AD
WFDC21P	2.44992	0.000811033	DEG	Up	A	AD
WFS1	0.563319	0.0020264	DEG	Up	A	AD
WSB1	-0.759069	0.000881405	DEG	Down	A	AD
YAP1	1.00977	0.00209186	DEG	Up	A	AD
ZBTB7C	0.59109	0.000706499	DEG	Up	A	AD
ZFP57	-1.50552	0.000778532	DEG	Down	A	AD
ZFYVE16	-0.714821	0.00471023	DEG	Down	A	AD
ZHX3	0.489143	0.00301411	DEG	Up	A	AD
ZMAT1	-0.781692	0.00016964	DEG	Down	A	AD
ZNF106	0.47313	0.00254405	DEG	Up	A	AD
ZNF135	-0.618559	1.54974e-05	DEG	Down	A	AD
ZNF215	-0.514112	0.00677422	DEG	Down	A	AD
ZNF276	-0.525612	0.0060827	DEG	Down	A	AD
ZNF280D	-0.528809	0.00531295	DEG	Down	A	AD
ZNF333	-0.419876	0.00105929	DEG	Down	A	AD
ZNF334	-0.537088	0.00154786	DEG	Down	A	AD
ZNF37BP	-0.389394	0.000974463	DEG	Down	A	AD
ZNF418	-0.399455	0.00750368	DEG	Down	A	AD
ZNF471	-0.517709	0.00896828	DEG	Down	A	AD
ZNF536	-0.939675	0.00538207	DEG	Down	A	AD
ZNF594	-0.459499	0.00100901	DEG	Down	A	AD
ZNF596	-0.471178	0.0012565	DEG	Down	A	AD
ZNF602P	-1.00695	0.00510007	DEG	Down	A	AD
ZNF780B	-0.4524	0.00136992	DEG	Down	A	AD
ZNF783	-0.448489	0.00156561	DEG	Down	A	AD
ZNF789	-0.437346	0.00214476	DEG	Down	A	AD
ZNF83	-0.574274	0.00166985	DEG	Down	A	AD
ZSCAN31	0.893131	0.00220948	DEG	Up	A	AD
ZYG11A	-0.561062	0.00515938	DEG	Down	A	AD
A1BG	-0.621851	4.96004e-05	DEG	Down	B	AD
A2ML1	0.944606	1.44985e-06	DEG	Up	B	AD
A4GALT	0.881009	3.36022e-06	DEG	Up	B	AD
AADACP1	1.42019	0.00204632	DEG	Up	B	AD
ABCA17P	-0.447971	2.16825e-05	DEG	Down	B	AD
ABCA5	-0.450791	8.02893e-06	DEG	Down	B	AD
ABCC8	-0.639731	0.000520665	DEG	Down	B	AD
ABRA	-0.616432	0.0013006	DEG	Down	B	AD
AC004593.3	-0.707633	0.00987116	DEG	Down	B	AD
AC004890.2	-0.45478	0.00126578	DEG	Down	B	AD
AC004980.1	-0.463157	1.92842e-06	DEG	Down	B	AD
AC004980.5	-0.461433	2.34808e-06	DEG	Down	B	AD
AC005041.1	-0.67033	2.19795e-07	DEG	Down	B	AD
AC005041.2	-0.822972	0.00257789	DEG	Down	B	AD
AC005077.4	-0.593145	0.00154994	DEG	Down	B	AD
AC005622.1	-1.05404	0.00296358	DEG	Down	B	AD
AC005865.2	-0.468016	0.00100689	DEG	Down	B	AD
AC006254.1	-0.599599	0.00159937	DEG	Down	B	AD
AC007424.1	-0.691217	1.8211e-08	DEG	Down	B	AD
AC008481.2	-0.659049	0.00890774	DEG	Down	B	AD
AC008676.3	-1.22903	2.18295e-07	DEG	Down	B	AD
AC008770.2	-0.701578	0.000870437	DEG	Down	B	AD
AC009120.1	-0.399852	0.00900215	DEG	Down	B	AD
AC010424.1	0.820126	0.000302775	DEG	Up	B	AD
AC012213.5	-0.470229	0.00664828	DEG	Down	B	AD
AC017104.5	-0.531299	0.00192137	DEG	Down	B	AD
AC022905.1	-0.918932	0.00877961	DEG	Down	B	AD
AC023424.2	-0.629968	0.00834062	DEG	Down	B	AD
AC023509.5	-1.10686	0.00573487	DEG	Down	B	AD
AC024560.2	-0.451803	0.00333836	DEG	Down	B	AD
AC068587.5	-0.926887	0.00477696	DEG	Down	B	AD
AC068587.8	-0.63258	0.00160618	DEG	Down	B	AD
AC068896.1	-0.69621	0.000613636	DEG	Down	B	AD
AC072052.1	-1.17191	2.10231e-08	DEG	Down	B	AD
AC073869.1	-0.463886	0.00371152	DEG	Down	B	AD
AC074143.1	-0.503866	0.00301979	DEG	Down	B	AD
AC079140.3	-0.601731	0.000770094	DEG	Down	B	AD
AC084880.1	0.817657	0.000280212	DEG	Up	B	AD
AC090950.1	-0.464257	0.00337383	DEG	Down	B	AD
AC091390.3	-0.745673	0.000680234	DEG	Down	B	AD
AC091390.4	-0.485913	0.0014264	DEG	Down	B	AD
AC092943.1	-0.869997	0.006911	DEG	Down	B	AD
AC098818.1	1.12265	0.000998861	DEG	Up	B	AD
AC105339.4	-0.840581	0.000811128	DEG	Down	B	AD
AC114490.1	-0.411362	0.00730466	DEG	Down	B	AD
AC119674.2	0.610359	0.0051203	DEG	Up	B	AD
AC124242.2	-0.393207	0.00765559	DEG	Down	B	AD
AC124944.2	-0.764445	1.98528e-05	DEG	Down	B	AD
AC137630.5	-0.453405	0.00995161	DEG	Down	B	AD
AC138647.1	-0.908383	0.000861415	DEG	Down	B	AD
AC139491.5	-0.518452	0.00743987	DEG	Down	B	AD
AC211486.1	-0.525164	0.00591611	DEG	Down	B	AD
AC231533.2	-0.975517	0.000614475	DEG	Down	B	AD
AC233992.2	-0.649272	0.00220051	DEG	Down	B	AD
AC233992.6	-0.649272	0.00220051	DEG	Down	B	AD
AC246785.2	-0.519316	0.000240061	DEG	Down	B	AD
AC256236.3	-0.563317	0.00264965	DEG	Down	B	AD
AC270282.1	0.923762	0.00182797	DEG	Up	B	AD
AC270289.2	-1.20814	7.98052e-05	DEG	Down	B	AD
AC275565.3	-0.63258	0.00160618	DEG	Down	B	AD
AC275565.5	-0.799436	0.00210179	DEG	Down	B	AD
ACADL	0.534294	0.00838326	DEG	Up	B	AD
ACER2	0.641162	0.00859767	DEG	Up	B	AD
ACKR3	0.786102	0.000107058	DEG	Up	B	AD
ACMSD	-0.508603	0.00193822	DEG	Down	B	AD
ACP4	-0.491886	0.00589241	DEG	Down	B	AD
ACSBG1	0.621642	0.00191458	DEG	Up	B	AD
ACSL5	0.791328	0.000184234	DEG	Up	B	AD
ACSS3	0.606903	0.0016604	DEG	Up	B	AD
ACTA1	-0.523397	0.00626985	DEG	Down	B	AD
ACTA2	0.663846	0.000260326	DEG	Up	B	AD
ACTG1P17	-0.722346	0.00217823	DEG	Down	B	AD
ACTG2	1.02593	3.2384e-05	DEG	Up	B	AD
ACVR1	0.397692	0.000165933	DEG	Up	B	AD
ACVRL1	0.632518	0.0028494	DEG	Up	B	AD
ADAD2	-1.03276	0.000124712	DEG	Down	B	AD
ADAM11	-0.463069	0.00651474	DEG	Down	B	AD
ADAM12	0.762619	0.000136334	DEG	Up	B	AD
ADAM33	1.08435	7.6629e-06	DEG	Up	B	AD
ADAMTS1	0.830528	0.0015038	DEG	Up	B	AD
ADAMTS16	-0.561946	0.00254805	DEG	Down	B	AD
ADAMTS2	0.80051	1.25206e-06	DEG	Up	B	AD
ADAT2	-0.381962	0.000222347	DEG	Down	B	AD
ADCY8	0.39177	0.00404292	DEG	Up	B	AD
ADCYAP1	-0.95459	0.000528746	DEG	Down	B	AD
ADCYAP1R1	0.474384	0.00117768	DEG	Up	B	AD
ADGRA3	0.505632	0.00265498	DEG	Up	B	AD
ADGRF5	0.556271	0.0045871	DEG	Up	B	AD
ADGRG1	0.41795	0.00804558	DEG	Up	B	AD
ADGRG6	0.737076	0.00307981	DEG	Up	B	AD
ADGRL4	0.712983	0.0026991	DEG	Up	B	AD
ADH1B	1.30199	7.52396e-05	DEG	Up	B	AD
ADORA2B	0.565416	0.00205611	DEG	Up	B	AD
ADSSL1	-0.45322	0.0043585	DEG	Down	B	AD
AEBP1	1.21805	2.76534e-06	DEG	Up	B	AD
AEN	0.422093	0.00120482	DEG	Up	B	AD
AF274858.1	-0.436569	0.00542428	DEG	Down	B	AD
AFAP1L1	0.931217	1.07055e-05	DEG	Up	B	AD
AFF1	0.406922	2.76534e-06	DEG	Up	B	AD
AGFG2	0.61148	1.34231e-09	DEG	Up	B	AD
AGPAT4	-0.395115	0.00618423	DEG	Down	B	AD
AGTR1	1.67243	5.37743e-09	DEG	Up	B	AD
AHCYL2	0.679451	1.89052e-06	DEG	Up	B	AD
AHNAK	0.786276	0.000441514	DEG	Up	B	AD
AJUBA	0.587718	0.00340102	DEG	Up	B	AD
AK4	0.467542	0.000789033	DEG	Up	B	AD
AKAIN1	-1.79808	1.1708e-05	DEG	Down	B	AD
AKAP14	-0.866258	0.00164948	DEG	Down	B	AD
AKAP2	0.392678	0.000287144	DEG	Up	B	AD
AKR1C1	0.696237	0.000289901	DEG	Up	B	AD
AKR1C2	1.056	2.58639e-08	DEG	Up	B	AD
AKR1C3	0.585048	0.00469928	DEG	Up	B	AD
AL109811.4	-0.500318	0.00302195	DEG	Down	B	AD
AL136982.4	0.437286	0.00960985	DEG	Up	B	AD
AL137159.1	-0.558637	0.00957417	DEG	Down	B	AD
AL162231.1	-0.617485	0.000884431	DEG	Down	B	AD
AL355377.1	-0.715202	0.00228304	DEG	Down	B	AD
AL355987.5	-0.568023	0.00491158	DEG	Down	B	AD
AL365475.1	1.99974	8.59967e-06	DEG	Up	B	AD
AL450124.1	0.54021	0.00287785	DEG	Up	B	AD
AL589666.1	0.865317	0.000789033	DEG	Up	B	AD
AL591479.1	-0.638619	0.00895313	DEG	Down	B	AD
AL591866.1	-0.910209	0.00327463	DEG	Down	B	AD
AL606534.4	-0.609806	0.00622141	DEG	Down	B	AD
AL627230.7	-0.534105	0.000308347	DEG	Down	B	AD
AL807752.6	-0.553051	4.42064e-05	DEG	Down	B	AD
ALDH1L1	0.517524	0.00769236	DEG	Up	B	AD
ALKBH6	-0.477085	8.39372e-06	DEG	Down	B	AD
ALLC	2.26403	5.36704e-08	DEG	Up	B	AD
ALOX15B	0.877698	0.00582286	DEG	Up	B	AD
ALOX15P1	-0.425287	0.0010078	DEG	Down	B	AD
ALPL	0.890478	5.63116e-06	DEG	Up	B	AD
ALPP	-0.539212	0.00875889	DEG	Down	B	AD
ALX1	1.46101	0.0011269	DEG	Up	B	AD
ALX4	1.64876	6.01236e-08	DEG	Up	B	AD
AMOT	0.455538	0.00579131	DEG	Up	B	AD
ANGPT1	0.846536	0.000203545	DEG	Up	B	AD
ANGPT2	1.41447	3.95337e-05	DEG	Up	B	AD
ANGPTL5	1.05	1.19805e-05	DEG	Up	B	AD
ANGPTL6	-0.410655	0.00382238	DEG	Down	B	AD
ANGPTL7	-0.844799	0.00407448	DEG	Down	B	AD
ANK1	-0.858768	0.000721751	DEG	Down	B	AD
ANKRD18CP	-0.498755	0.00994566	DEG	Down	B	AD
ANKRD18DP	-0.899992	5.08747e-05	DEG	Down	B	AD
ANKRD19P	-0.623304	0.000154045	DEG	Down	B	AD
ANKRD20A5P	-0.510282	0.00162368	DEG	Down	B	AD
ANKRD36B	-0.408108	0.00109976	DEG	Down	B	AD
ANKRD36BP2	-0.412232	0.00213878	DEG	Down	B	AD
ANKRD45	0.384461	0.00233365	DEG	Up	B	AD
ANKRD7	-0.404975	0.00882554	DEG	Down	B	AD
ANO1	-0.565523	0.00212771	DEG	Down	B	AD
ANO2	0.753656	0.0016199	DEG	Up	B	AD
ANO6	0.828886	8.64653e-07	DEG	Up	B	AD
ANTXR1	0.699233	0.000107058	DEG	Up	B	AD
ANTXR2	0.64324	0.000243094	DEG	Up	B	AD
ANXA1	0.699379	0.00414927	DEG	Up	B	AD
ANXA2	1.1297	3.28026e-06	DEG	Up	B	AD
ANXA3	0.701186	0.000899995	DEG	Up	B	AD
ANXA5	0.387718	0.00333836	DEG	Up	B	AD
AOX1	1.07393	7.29751e-06	DEG	Up	B	AD
AP004607.3	1.35312	0.00100442	DEG	Up	B	AD
AP006285.3	-0.492001	0.00282346	DEG	Down	B	AD
AP1S1	-0.459445	0.00373567	DEG	Down	B	AD
AP3B2	-0.379766	0.00590347	DEG	Down	B	AD
APCDD1	0.76311	0.000120121	DEG	Up	B	AD
APLN	0.754147	0.000122811	DEG	Up	B	AD
APLNR	1.16921	0.00112325	DEG	Up	B	AD
APLP1	-0.426119	0.005703	DEG	Down	B	AD
APOB	0.742559	0.00450061	DEG	Up	B	AD
APOC4	-0.901033	0.00456085	DEG	Down	B	AD
APOL1	0.565774	0.00476183	DEG	Up	B	AD
AQP4	0.738377	0.00237123	DEG	Up	B	AD
ARC	-0.861566	0.000716315	DEG	Down	B	AD
AREG	-1.4265	0.00591611	DEG	Down	B	AD
ARHGAP29	0.491111	0.000237283	DEG	Up	B	AD
ARHGAP31	0.689942	0.00037327	DEG	Up	B	AD
ARHGAP42	0.587988	0.00132489	DEG	Up	B	AD
ARHGDIG	-0.443484	0.00941804	DEG	Down	B	AD
ARHGEF26	0.450336	0.00597905	DEG	Up	B	AD
ARHGEF5	0.736887	0.00188187	DEG	Up	B	AD
ARHGEF6	0.467272	0.00122186	DEG	Up	B	AD
ARL4C	-0.475416	0.0096246	DEG	Down	B	AD
ARL9	-0.441854	0.00915801	DEG	Down	B	AD
ARTN	-0.614708	0.00528019	DEG	Down	B	AD
ASCL1	0.516383	0.00438054	DEG	Up	B	AD
ASPHD1	-0.527425	2.93671e-05	DEG	Down	B	AD
ASXL2	0.405208	0.000103441	DEG	Up	B	AD
ATF7IP2	-0.623502	7.88499e-06	DEG	Down	B	AD
ATG9B	-0.437743	0.00299643	DEG	Down	B	AD
ATOH7	-0.642126	0.00959778	DEG	Down	B	AD
ATP11C	0.434973	0.00691929	DEG	Up	B	AD
ATP2C2	-0.43118	0.00116805	DEG	Down	B	AD
ATP4A	-1.13627	0.0015038	DEG	Down	B	AD
ATP5IF1	-0.402487	0.0020275	DEG	Down	B	AD
ATP6V0E2	-0.457051	0.000122225	DEG	Down	B	AD
ATR	-0.430092	3.73225e-05	DEG	Down	B	AD
AVP	-1.89564	4.18675e-06	DEG	Down	B	AD
AZIN2	-0.393509	0.00017997	DEG	Down	B	AD
AZU1	-1.32581	6.0836e-07	DEG	Down	B	AD
B4GALT1	0.60686	0.00474344	DEG	Up	B	AD
BAIAP2L2	-0.529494	1.61753e-05	DEG	Down	B	AD
BAMBI	0.517505	0.00216454	DEG	Up	B	AD
BDH2	0.518483	0.000240403	DEG	Up	B	AD
BDKRB2	-0.728344	0.00849268	DEG	Down	B	AD
BDNF	-0.640705	0.000697452	DEG	Down	B	AD
BEAN1	-0.394413	0.000840359	DEG	Down	B	AD
BEND5	-0.417666	0.0030998	DEG	Down	B	AD
BEND7	0.436831	0.00173141	DEG	Up	B	AD
BHLHE22	-0.811648	0.0012055	DEG	Down	B	AD
BHMT2	0.710152	0.000227	DEG	Up	B	AD
BLOC1S5	0.397266	2.96711e-05	DEG	Up	B	AD
BMP4	1.09885	0.000107058	DEG	Up	B	AD
BMP5	4.48081	1.9364e-19	DEG	Up	B	AD
BMP6	1.24407	1.67355e-06	DEG	Up	B	AD
BMPR1A	0.641759	1.76569e-06	DEG	Up	B	AD
BNC2	0.967507	0.000360737	DEG	Up	B	AD
BOC	0.440796	0.00131438	DEG	Up	B	AD
BSCL2	-0.503402	0.00775441	DEG	Down	B	AD
BSND	-0.514205	0.00542428	DEG	Down	B	AD
BX276092.7	-1.00191	0.00357922	DEG	Down	B	AD
C11orf21	-0.659278	0.0082175	DEG	Down	B	AD
C11orf86	2.17164	5.31192e-05	DEG	Up	B	AD
C11orf88	-1.31422	3.71554e-05	DEG	Down	B	AD
C12orf56	-0.663357	0.00261125	DEG	Down	B	AD
C15orf61	-0.400199	0.00925618	DEG	Down	B	AD
C16orf92	-0.794391	0.00586084	DEG	Down	B	AD
C19orf33	1.83055	6.00506e-07	DEG	Up	B	AD
C1QTNF2	-0.392428	0.00513857	DEG	Down	B	AD
C1QTNF5	0.717852	2.51483e-05	DEG	Up	B	AD
C1QTNF9B	-0.707352	0.00152363	DEG	Down	B	AD
C1R	0.920737	4.73236e-05	DEG	Up	B	AD
C1S	0.693277	0.000237283	DEG	Up	B	AD
C20orf204	-0.861037	0.000425849	DEG	Down	B	AD
C21orf62	1.23365	7.64441e-06	DEG	Up	B	AD
C2orf27AP3	-0.543791	0.00614723	DEG	Down	B	AD
C2orf40	1.31826	2.28293e-08	DEG	Up	B	AD
C2orf70	-0.645629	0.00374101	DEG	Down	B	AD
C4A	0.926041	0.00091925	DEG	Up	B	AD
C4B	0.895154	0.00308039	DEG	Up	B	AD
C4orf19	0.826226	6.44176e-05	DEG	Up	B	AD
C4orf54	-1.31437	0.000190567	DEG	Down	B	AD
C6orf141	-1.11049	6.05115e-06	DEG	Down	B	AD
C7	1.71139	2.58942e-07	DEG	Up	B	AD
C7orf50	-0.397639	0.00124802	DEG	Down	B	AD
C9orf135	-0.978324	0.000983916	DEG	Down	B	AD
C9orf24	-0.401179	0.00534988	DEG	Down	B	AD
CA2	0.672979	0.00118499	DEG	Up	B	AD
CA4	-0.592829	0.0080817	DEG	Down	B	AD
CA9	-2.08698	4.34096e-09	DEG	Down	B	AD
CAB39L	0.585601	7.7347e-07	DEG	Up	B	AD
CACNA1A	-0.626475	5.67435e-05	DEG	Down	B	AD
CACNA1F	-0.501527	0.000789033	DEG	Down	B	AD
CALB1	-0.589652	0.00301979	DEG	Down	B	AD
CALCRL	0.427488	0.00135389	DEG	Up	B	AD
CALD1	0.591239	2.51483e-05	DEG	Up	B	AD
CALML3	-1.21218	0.000377316	DEG	Down	B	AD
CALU	0.3786	0.000433048	DEG	Up	B	AD
CAMK2N2	-0.47686	0.00663371	DEG	Down	B	AD
CAPN2	0.588201	9.17855e-06	DEG	Up	B	AD
CAPN6	3.105	4.95478e-05	DEG	Up	B	AD
CARD6	0.600533	0.000457247	DEG	Up	B	AD
CARM1P1	-1.13819	0.000647764	DEG	Down	B	AD
CARMIL3	-0.446601	0.00890729	DEG	Down	B	AD
CARNS1	-0.851968	0.00471085	DEG	Down	B	AD
CASP4	0.708277	0.00466594	DEG	Up	B	AD
CATSPER2	-0.415765	0.0037243	DEG	Down	B	AD
CAVIN1	0.516891	0.00972964	DEG	Up	B	AD
CBWD6	-0.466954	0.00464001	DEG	Down	B	AD
CCDC102A	0.775725	0.000880715	DEG	Up	B	AD
CCDC136	-0.4838	0.000400808	DEG	Down	B	AD
CCDC160	0.71006	3.9004e-05	DEG	Up	B	AD
CCDC162P	-0.458362	0.0012192	DEG	Down	B	AD
CCDC175	-1.08408	9.25304e-06	DEG	Down	B	AD
CCDC180	-0.406238	0.00173566	DEG	Down	B	AD
CCDC183	-0.434355	0.00301416	DEG	Down	B	AD
CCDC184	-0.742706	0.00199158	DEG	Down	B	AD
CCDC187	-0.830529	0.00425109	DEG	Down	B	AD
CCDC188	-0.676852	0.000754599	DEG	Down	B	AD
CCDC50	0.415083	0.00534988	DEG	Up	B	AD
CCDC78	-0.682834	0.000142795	DEG	Down	B	AD
CCDC80	0.934109	0.000184135	DEG	Up	B	AD
CCDC84	-0.402308	0.0046042	DEG	Down	B	AD
CCL25	-1.51246	0.000219818	DEG	Down	B	AD
CCL26	2.82176	7.88499e-06	DEG	Up	B	AD
CCL4L2	-1.08183	0.00614723	DEG	Down	B	AD
CCNB2	-0.755721	0.00091925	DEG	Down	B	AD
CCR9	0.918169	0.0011835	DEG	Up	B	AD
CCSER1	-0.401124	0.00457755	DEG	Down	B	AD
CD109	0.645945	0.0026149	DEG	Up	B	AD
CD163	0.873737	0.00680297	DEG	Up	B	AD
CD164L2	-0.958715	0.00168394	DEG	Down	B	AD
CD177	1.32727	0.0028494	DEG	Up	B	AD
CD300E	-0.562914	0.00534988	DEG	Down	B	AD
CD34	0.847549	0.000585964	DEG	Up	B	AD
CD58	0.593518	9.22187e-05	DEG	Up	B	AD
CD59	0.831164	4.57986e-08	DEG	Up	B	AD
CDA	1.02294	0.000171073	DEG	Up	B	AD
CDC14A	0.609251	0.00147163	DEG	Up	B	AD
CDC25A	0.478625	0.00203164	DEG	Up	B	AD
CDC42EP4	0.530702	0.00091925	DEG	Up	B	AD
CDH11	0.418277	0.00363011	DEG	Up	B	AD
CDH23	0.563458	0.0080566	DEG	Up	B	AD
CDHR5	-0.805678	0.00338665	DEG	Down	B	AD
CDK2	0.80042	0.000142382	DEG	Up	B	AD
CDK2AP1	0.487618	0.000425849	DEG	Up	B	AD
CDK5R2	-0.586179	0.00577101	DEG	Down	B	AD
CDKN2C	0.461656	0.00329002	DEG	Up	B	AD
CDRT4	-0.435855	0.00160336	DEG	Down	B	AD
CEBPB	0.53138	0.00183882	DEG	Up	B	AD
CEMIP	1.00478	3.73491e-05	DEG	Up	B	AD
CEP164	-0.381333	0.00280907	DEG	Down	B	AD
CES4A	-0.744347	1.03294e-05	DEG	Down	B	AD
CFAP161	-0.658865	0.0091859	DEG	Down	B	AD
CFAP299	-0.503199	0.00925703	DEG	Down	B	AD
CFAP43	-0.417033	0.00315514	DEG	Down	B	AD
CFAP45	-1.09273	0.000147915	DEG	Down	B	AD
CFAP46	-0.507358	0.00450061	DEG	Down	B	AD
CFAP61	-0.478985	0.00669879	DEG	Down	B	AD
CFAP65	-0.549494	0.000991992	DEG	Down	B	AD
CFAP73	-0.787568	0.00257789	DEG	Down	B	AD
CFAP77	-1.4858	0.00339583	DEG	Down	B	AD
CFC1	-0.595532	0.00687544	DEG	Down	B	AD
CFH	0.939059	0.00098447	DEG	Up	B	AD
CFI	1.0138	8.80899e-05	DEG	Up	B	AD
CHDH	0.539877	0.000962563	DEG	Up	B	AD
CHI3L1	1.07764	0.00781876	DEG	Up	B	AD
CHRDL2	-1.07115	6.0627e-06	DEG	Down	B	AD
CHRNA6	-1.81119	3.64718e-09	DEG	Down	B	AD
CHRNB3	-1.00144	0.00247849	DEG	Down	B	AD
CHST14	0.456719	0.00141832	DEG	Up	B	AD
CHST4	1.48788	0.0013006	DEG	Up	B	AD
CHST6	0.610149	0.00438054	DEG	Up	B	AD
CHSY1	0.437087	0.000544897	DEG	Up	B	AD
CHTF18	-0.570969	0.00364959	DEG	Down	B	AD
CIRBP	-0.53376	0.00202898	DEG	Down	B	AD
CLDN10	0.715737	0.000508341	DEG	Up	B	AD
CLEC10A	1.15226	0.00341633	DEG	Up	B	AD
CLEC12A	-1.14048	0.00409947	DEG	Down	B	AD
CLEC14A	0.506833	0.00895313	DEG	Up	B	AD
CLEC1A	0.643569	0.00408625	DEG	Up	B	AD
CLEC2B	0.659059	0.00836821	DEG	Up	B	AD
CLEC4GP1	-1.21743	3.54809e-05	DEG	Down	B	AD
CLEC5A	1.06732	0.00149547	DEG	Up	B	AD
CLIC1	0.724403	0.00134942	DEG	Up	B	AD
CLIC2	0.433155	0.000482269	DEG	Up	B	AD
CLIC3	0.894281	0.0033677	DEG	Up	B	AD
CLIC6	1.85276	1.1708e-05	DEG	Up	B	AD
CLU	0.570838	1.47082e-05	DEG	Up	B	AD
CMAHP	0.535684	0.00219305	DEG	Up	B	AD
CMBL	0.379218	7.82585e-05	DEG	Up	B	AD
CMTM5	-0.892332	0.00124661	DEG	Down	B	AD
CMTM6	0.419238	0.00355956	DEG	Up	B	AD
CNN3	0.496063	0.00315514	DEG	Up	B	AD
COBLL1	0.460246	0.00873638	DEG	Up	B	AD
COL14A1	0.530515	0.00840131	DEG	Up	B	AD
COL1A1	1.22366	1.19805e-05	DEG	Up	B	AD
COL1A2	1.95534	5.18657e-12	DEG	Up	B	AD
COL2A1	1.39326	0.000276003	DEG	Up	B	AD
COL3A1	2.44429	5.18657e-12	DEG	Up	B	AD
COL6A2	0.999546	0.000102522	DEG	Up	B	AD
COL6A3	0.704168	0.00134934	DEG	Up	B	AD
COL9A3	-0.573687	0.00628012	DEG	Down	B	AD
COLEC12	0.506166	0.00329053	DEG	Up	B	AD
CORO6	-0.510326	0.00987116	DEG	Down	B	AD
CORT	-0.789874	2.97503e-05	DEG	Down	B	AD
CPA2	-0.918005	0.00829661	DEG	Down	B	AD
CPE	0.412085	0.00814579	DEG	Up	B	AD
CPLX3	-1.16091	1.13112e-06	DEG	Down	B	AD
CPNE7	-0.586477	0.00591701	DEG	Down	B	AD
CPQ	0.522165	9.98989e-05	DEG	Up	B	AD
CPXM1	1.11422	0.00118727	DEG	Up	B	AD
CPZ	1.55346	7.41997e-07	DEG	Up	B	AD
CRABP1	1.53632	1.86606e-07	DEG	Up	B	AD
CRB2	0.567209	0.000819471	DEG	Up	B	AD
CREB3L1	-0.394369	0.00325146	DEG	Down	B	AD
CRH	-2.00961	1.78932e-06	DEG	Down	B	AD
CRHBP	-0.636887	0.00233631	DEG	Down	B	AD
CRIM1	0.419818	9.98989e-05	DEG	Up	B	AD
CRTAP	0.464929	0.00254805	DEG	Up	B	AD
CRYBA4	-1.05935	0.0023134	DEG	Down	B	AD
CRYBB2P1	-0.44004	0.0058661	DEG	Down	B	AD
CRYGN	1.30838	5.77741e-05	DEG	Up	B	AD
CSF1	0.633435	0.00219184	DEG	Up	B	AD
CSN1S1	-1.60291	0.00357394	DEG	Down	B	AD
CSRP1	0.587441	0.000166173	DEG	Up	B	AD
CTF1	0.498044	0.00127036	DEG	Up	B	AD
CTGF	0.945827	0.00016833	DEG	Up	B	AD
CTRB2	-1.21764	0.00356336	DEG	Down	B	AD
CTSK	0.445931	0.000694643	DEG	Up	B	AD
CTSLP2	-0.546945	0.000620035	DEG	Down	B	AD
CTSV	-0.975641	6.28222e-06	DEG	Down	B	AD
CXCL5	0.562797	0.00640232	DEG	Up	B	AD
CXCR4	1.01136	0.00109657	DEG	Up	B	AD
CYB5B	0.381384	7.73326e-05	DEG	Up	B	AD
CYBRD1	0.560508	0.0043499	DEG	Up	B	AD
CYP1B1	2.23029	7.18296e-14	DEG	Up	B	AD
CYP2T1P	-0.391447	0.00287089	DEG	Down	B	AD
CYP39A1	0.626982	0.00413101	DEG	Up	B	AD
CYP4B1	0.960729	0.000673922	DEG	Up	B	AD
CYP4F3	-0.770829	0.00301317	DEG	Down	B	AD
CYSTM1	0.518058	1.70726e-05	DEG	Up	B	AD
CYYR1	0.714959	0.00091925	DEG	Up	B	AD
DAB2	0.454089	0.00345194	DEG	Up	B	AD
DAO	-0.894707	0.000391109	DEG	Down	B	AD
DBF4B	-0.394005	0.00171837	DEG	Down	B	AD
DBI	0.498618	0.000231146	DEG	Up	B	AD
DCAF12	0.381581	7.39711e-07	DEG	Up	B	AD
DCDC2B	-0.538792	0.00882267	DEG	Down	B	AD
DCN	1.38376	6.01307e-09	DEG	Up	B	AD
DCST1	-0.554441	0.00543351	DEG	Down	B	AD
DCTN1	-0.44803	0.000845064	DEG	Down	B	AD
DDAH2	0.50376	0.000983916	DEG	Up	B	AD
DDIT4L	1.03705	2.3681e-05	DEG	Up	B	AD
DDR2	0.717469	0.00033724	DEG	Up	B	AD
DEFA1	-3.65157	0.00010713	DEG	Down	B	AD
DEFA3	-5.23237	8.67756e-06	DEG	Down	B	AD
DEFB1	2.05913	0.00513857	DEG	Up	B	AD
DENND2D	0.653179	0.00329513	DEG	Up	B	AD
DEPDC1B	-0.523696	4.82057e-05	DEG	Down	B	AD
DEPP1	0.904386	0.00793097	DEG	Up	B	AD
DES	0.860822	0.00542428	DEG	Up	B	AD
DEUP1	-1.73592	2.34808e-06	DEG	Down	B	AD
DGKD	-0.408175	0.00233429	DEG	Down	B	AD
DHDH	-0.530466	0.00209286	DEG	Down	B	AD
DHFR	0.407609	0.00692686	DEG	Up	B	AD
DHRS11	-0.485064	0.00671978	DEG	Down	B	AD
DKK2	0.808306	0.00228304	DEG	Up	B	AD
DKK4	-1.27017	0.000525853	DEG	Down	B	AD
DLK2	-0.653858	0.000507171	DEG	Down	B	AD
DLX1	-0.734833	0.0047466	DEG	Down	B	AD
DMBT1P1	-0.98158	9.00684e-05	DEG	Down	B	AD
DMRT1	-0.74894	0.00635067	DEG	Down	B	AD
DMRTA2	-0.924846	0.00171337	DEG	Down	B	AD
DNAAF1	-0.580917	0.00245584	DEG	Down	B	AD
DNAH1	-0.535149	0.000274245	DEG	Down	B	AD
DNAJB7	-0.495729	0.00122246	DEG	Down	B	AD
DNAJC1	0.388874	9.39407e-05	DEG	Up	B	AD
DNAJC3	0.450901	4.27291e-05	DEG	Up	B	AD
DNAJC30	-0.399845	0.00286491	DEG	Down	B	AD
DNAJC5G	-0.815318	0.00147644	DEG	Down	B	AD
DNAL4	-0.467762	0.000394408	DEG	Down	B	AD
DNASE1L3	1.63972	8.7726e-07	DEG	Up	B	AD
DNM1P47	-0.916772	0.00270354	DEG	Down	B	AD
DPEP1	1.2916	0.00288713	DEG	Up	B	AD
DPT	-0.664014	0.00332975	DEG	Down	B	AD
DPYSL3	0.436139	0.000275332	DEG	Up	B	AD
DR1	0.404324	0.00579254	DEG	Up	B	AD
DSC3	2.01771	2.12926e-07	DEG	Up	B	AD
DSE	0.430558	0.00430239	DEG	Up	B	AD
DSG2	2.00049	2.63791e-08	DEG	Up	B	AD
DSG3	-0.623639	0.00287089	DEG	Down	B	AD
DSP	2.42917	5.13241e-13	DEG	Up	B	AD
DTNA	0.660844	9.91001e-05	DEG	Up	B	AD
DTNB	-0.425984	0.00124312	DEG	Down	B	AD
DTX4	-0.442131	5.73859e-05	DEG	Down	B	AD
DUOX1	-0.497419	0.000789033	DEG	Down	B	AD
DUOXA1	-0.771259	0.00443685	DEG	Down	B	AD
DUSP1	0.747047	0.000983916	DEG	Up	B	AD
DUSP2	-0.664501	0.00125659	DEG	Down	B	AD
DUSP27	-0.827396	0.000615431	DEG	Down	B	AD
DUSP4	-0.68299	0.0045871	DEG	Down	B	AD
DUSP8P3	-0.567749	0.00839012	DEG	Down	B	AD
DUX4L37	-0.661335	0.0080701	DEG	Down	B	AD
DUX4L50	-0.378944	0.00696153	DEG	Down	B	AD
DYDC2	-0.87763	0.00101838	DEG	Down	B	AD
ECE1	0.410281	0.0018496	DEG	Up	B	AD
ECEL1	1.72254	1.2446e-05	DEG	Up	B	AD
ECM2	1.55245	1.69354e-06	DEG	Up	B	AD
EDA	0.432886	0.00161798	DEG	Up	B	AD
EDC4	-0.392684	0.000977992	DEG	Down	B	AD
EEF1A1P5	0.507256	0.00124361	DEG	Up	B	AD
EEF1A1P6	0.491766	0.0045827	DEG	Up	B	AD
EFHC2	0.481885	0.00619803	DEG	Up	B	AD
EFNB1	0.382432	0.00619803	DEG	Up	B	AD
EGF	0.68549	0.000351817	DEG	Up	B	AD
EGFLAM	1.18918	0.000203545	DEG	Up	B	AD
EGLN1	0.426096	1.47282e-05	DEG	Up	B	AD
EGR1	-1.01757	0.000178225	DEG	Down	B	AD
EGR2	-1.39481	6.32161e-05	DEG	Down	B	AD
EGR4	-1.36686	1.61753e-05	DEG	Down	B	AD
EHD2	0.508958	0.000318317	DEG	Up	B	AD
EID2B	-0.456035	0.00408625	DEG	Down	B	AD
ELF1	0.638035	0.000232809	DEG	Up	B	AD
ELFN1	-0.420513	0.00504289	DEG	Down	B	AD
EMCN	0.577786	0.0024974	DEG	Up	B	AD
EME2	-0.407398	0.00709253	DEG	Down	B	AD
EMILIN1	0.486968	0.00560833	DEG	Up	B	AD
EML6	-0.402848	0.00700297	DEG	Down	B	AD
EMP3	0.980976	1.48557e-06	DEG	Up	B	AD
EMX2	0.583548	0.0022697	DEG	Up	B	AD
ENAH	0.583697	1.98528e-05	DEG	Up	B	AD
ENOSF1	-0.732089	0.00219694	DEG	Down	B	AD
EPHA2	0.700932	0.00236146	DEG	Up	B	AD
EPHB4	0.468247	0.00357661	DEG	Up	B	AD
EPHX3	0.661856	0.00857242	DEG	Up	B	AD
EPS8	0.429285	0.00746404	DEG	Up	B	AD
ERAS	-0.531914	0.00355956	DEG	Down	B	AD
ERBIN	0.480018	0.00598745	DEG	Up	B	AD
ERFE	-0.704138	0.00134934	DEG	Down	B	AD
ERG	0.783004	0.000107058	DEG	Up	B	AD
ERP29P1	-1.55995	0.000113745	DEG	Down	B	AD
ESAM	0.625155	0.00111471	DEG	Up	B	AD
ESM1	2.25474	1.09584e-06	DEG	Up	B	AD
EVC	0.574492	0.00594432	DEG	Up	B	AD
EVC2	0.734983	0.00240594	DEG	Up	B	AD
EYA2	0.659814	0.000879079	DEG	Up	B	AD
EZR	0.767763	1.03236e-05	DEG	Up	B	AD
F10	0.53841	0.00191984	DEG	Up	B	AD
F13A1	1.45623	6.55238e-05	DEG	Up	B	AD
FAAH	-0.45065	0.000521156	DEG	Down	B	AD
FAAH2	-0.56553	0.00278475	DEG	Down	B	AD
FABP6	-0.44781	0.00713805	DEG	Down	B	AD
FAM107A	0.607073	0.0012192	DEG	Up	B	AD
FAM129B	0.468053	0.0087016	DEG	Up	B	AD
FAM153B	-0.648677	0.00748713	DEG	Down	B	AD
FAM153C	-0.672406	0.00189705	DEG	Down	B	AD
FAM167A	0.51505	0.00275904	DEG	Up	B	AD
FAM167B	1.10468	0.000143706	DEG	Up	B	AD
FAM178B	-0.655538	0.00760215	DEG	Down	B	AD
FAM180B	-0.533402	0.00671667	DEG	Down	B	AD
FAM181A	0.744293	0.000237283	DEG	Up	B	AD
FAM181B	0.58377	0.000118661	DEG	Up	B	AD
FAM183A	-1.34249	0.00918753	DEG	Down	B	AD
FAM20A	2.02948	3.61261e-10	DEG	Up	B	AD
FAM216B	-1.29687	0.000356036	DEG	Down	B	AD
FAM241B	-0.465846	0.00883429	DEG	Down	B	AD
FAM71E1	-0.40588	0.00333836	DEG	Down	B	AD
FAM71F1	-0.826624	0.000365397	DEG	Down	B	AD
FAM72A	-0.411337	0.00246202	DEG	Down	B	AD
FAM83E	-0.639862	0.00269938	DEG	Down	B	AD
FAM86B1	-0.38439	0.0080817	DEG	Down	B	AD
FAM89A	0.751834	0.000159563	DEG	Up	B	AD
FAM91A1	0.582998	3.27618e-06	DEG	Up	B	AD
FAM92B	-0.861401	0.00327591	DEG	Down	B	AD
FAM9B	-0.691784	0.000618692	DEG	Down	B	AD
FAT4	0.566611	0.00662108	DEG	Up	B	AD
FBLIM1	0.636942	0.000273343	DEG	Up	B	AD
FBLN1	0.647166	0.00144844	DEG	Up	B	AD
FBLN5	0.51942	9.79781e-05	DEG	Up	B	AD
FBXL7	0.453968	0.00133492	DEG	Up	B	AD
FBXO16	-0.591933	9.05375e-05	DEG	Down	B	AD
FBXO2	0.607934	1.54928e-05	DEG	Up	B	AD
FBXO24	-0.447061	0.0012055	DEG	Down	B	AD
FBXO5	0.40752	7.71642e-05	DEG	Up	B	AD
FBXO8	0.387891	0.000190507	DEG	Up	B	AD
FCGRT	0.487358	0.00534727	DEG	Up	B	AD
FCHSD2	0.427036	0.000367787	DEG	Up	B	AD
FCN3	0.780434	0.0068065	DEG	Up	B	AD
FER1L6	3.24849	1.40486e-10	DEG	Up	B	AD
FEZF1	-0.963808	0.000473637	DEG	Down	B	AD
FFAR1	-0.723874	0.00749297	DEG	Down	B	AD
FFAR2	-0.460048	0.00823178	DEG	Down	B	AD
FGD5	0.631382	3.09487e-05	DEG	Up	B	AD
FGF2	0.629496	0.00145264	DEG	Up	B	AD
FGF5	-0.655793	0.00021114	DEG	Down	B	AD
FGF8	-0.706277	0.00347136	DEG	Down	B	AD
FGFRL1	0.547825	0.00464001	DEG	Up	B	AD
FGL2	1.38484	6.5287e-05	DEG	Up	B	AD
FHL5	1.06935	0.00020951	DEG	Up	B	AD
FIBIN	0.527257	0.00416108	DEG	Up	B	AD
FIGN	0.441367	0.00143696	DEG	Up	B	AD
FIGNL2	-0.529332	0.000246382	DEG	Down	B	AD
FKBP5	0.712431	0.00266777	DEG	Up	B	AD
FLI1	0.552566	0.00829386	DEG	Up	B	AD
FLT1	0.80835	0.00223847	DEG	Up	B	AD
FLT3	-1.2384	7.16727e-05	DEG	Down	B	AD
FMO2	0.938114	0.000885692	DEG	Up	B	AD
FMOD	2.38513	3.10984e-13	DEG	Up	B	AD
FNDC11	1.14767	7.009e-05	DEG	Up	B	AD
FNDC3B	0.463725	0.00010114	DEG	Up	B	AD
FNDC5	-0.607953	0.000143308	DEG	Down	B	AD
FO681491.1	-0.715234	0.00671653	DEG	Down	B	AD
FOSB	-1.03616	0.000451853	DEG	Down	B	AD
FOXC1	1.40148	1.00884e-08	DEG	Up	B	AD
FOXC2	2.79164	9.38019e-14	DEG	Up	B	AD
FOXD1	1.44182	6.0836e-07	DEG	Up	B	AD
FOXD2	2.73367	2.26497e-13	DEG	Up	B	AD
FOXI2	1.93926	0.00030985	DEG	Up	B	AD
FOXO1	0.589921	7.67492e-05	DEG	Up	B	AD
FREM1	-0.633603	0.000122225	DEG	Down	B	AD
FRG1GP	-0.715406	0.00990019	DEG	Down	B	AD
FRMPD2	-0.774078	0.0016604	DEG	Down	B	AD
FRZB	1.31394	5.16674e-07	DEG	Up	B	AD
FSHB	-2.65396	3.16487e-05	DEG	Down	B	AD
FSTL1	0.668655	0.000246637	DEG	Up	B	AD
FUT2	-0.539436	0.000375338	DEG	Down	B	AD
FUT7	-0.716814	0.00460786	DEG	Down	B	AD
FXYD4	-1.05749	0.00316015	DEG	Down	B	AD
FXYD5	0.689664	0.000789033	DEG	Up	B	AD
FYCO1	0.41933	0.00542428	DEG	Up	B	AD
FYN	0.411718	6.77748e-06	DEG	Up	B	AD
FZD1	0.65989	3.21453e-05	DEG	Up	B	AD
FZD2	0.698717	0.00383696	DEG	Up	B	AD
FZD6	0.440529	0.00377941	DEG	Up	B	AD
FZD8	0.759867	0.00040296	DEG	Up	B	AD
FZD9	0.608185	0.00319782	DEG	Up	B	AD
G3BP1	0.441246	2.06006e-08	DEG	Up	B	AD
GABRD	-0.836595	0.000443687	DEG	Down	B	AD
GABRE	0.826347	3.59487e-05	DEG	Up	B	AD
GABRR2	1.36071	0.000103441	DEG	Up	B	AD
GAD1	-0.786364	0.00417272	DEG	Down	B	AD
GAD2	-0.877333	0.00598745	DEG	Down	B	AD
GALM	0.438166	0.000185402	DEG	Up	B	AD
GALNT12	-0.67633	0.000224308	DEG	Down	B	AD
GAMT	-0.426472	0.00223639	DEG	Down	B	AD
GAREM2	0.943761	1.04961e-05	DEG	Up	B	AD
GARNL3	-0.420915	3.88583e-07	DEG	Down	B	AD
GAS1	1.49781	2.1847e-10	DEG	Up	B	AD
GATA6	1.43564	0.000497995	DEG	Up	B	AD
GDA	-0.635276	0.00229014	DEG	Down	B	AD
GDNF	-0.748354	0.0037365	DEG	Down	B	AD
GEM	1.39929	1.77934e-09	DEG	Up	B	AD
GFAP	0.91925	0.00020586	DEG	Up	B	AD
GFI1	-1.08451	0.00216941	DEG	Down	B	AD
GFY	-0.607625	0.00810834	DEG	Down	B	AD
GGN	-0.561149	0.000272551	DEG	Down	B	AD
GIMAP4	0.550022	0.00545154	DEG	Up	B	AD
GIMAP5	0.606456	0.00635067	DEG	Up	B	AD
GIMAP6	0.677622	0.00591193	DEG	Up	B	AD
GIMAP7	0.566745	0.00854487	DEG	Up	B	AD
GJA1	0.765929	0.000716315	DEG	Up	B	AD
GJA5	0.996064	0.000508309	DEG	Up	B	AD
GJB2	2.09131	1.74772e-08	DEG	Up	B	AD
GJD2	-0.769543	0.00594406	DEG	Down	B	AD
GLI1	1.10258	0.000135833	DEG	Up	B	AD
GLIS3	0.562868	0.00246202	DEG	Up	B	AD
GLP1R	1.3322	3.58962e-05	DEG	Up	B	AD
GLUL	0.807231	4.24292e-06	DEG	Up	B	AD
GMNC	0.979519	0.0087016	DEG	Up	B	AD
GMPR	0.658654	0.00723026	DEG	Up	B	AD
GNA12	0.479699	0.000789033	DEG	Up	B	AD
GNA13	0.465884	0.00182797	DEG	Up	B	AD
GNG12	0.643503	0.000161417	DEG	Up	B	AD
GOLGA8A	-0.579137	5.41118e-05	DEG	Down	B	AD
GOLGA8B	-0.569478	0.00206089	DEG	Down	B	AD
GOLGA8J	-0.499672	0.000461757	DEG	Down	B	AD
GOLIM4	0.514942	0.00206586	DEG	Up	B	AD
GOLT1A	-0.653697	0.0015038	DEG	Down	B	AD
GPC3	1.2711	8.91804e-06	DEG	Up	B	AD
GPC4	0.633129	0.000146346	DEG	Up	B	AD
GPC6	1.15371	1.20886e-05	DEG	Up	B	AD
GPCPD1	-0.509033	0.0022655	DEG	Down	B	AD
GPER1	0.666017	0.00284246	DEG	Up	B	AD
GPHN	-0.432077	8.78456e-05	DEG	Down	B	AD
GPR20	0.784754	0.00845498	DEG	Up	B	AD
GPR3	-0.832706	0.000883377	DEG	Down	B	AD
GPR4	1.01019	0.000622962	DEG	Up	B	AD
GPR68	-0.679673	0.000461757	DEG	Down	B	AD
GPR75-ASB3	0.49175	0.00365523	DEG	Up	B	AD
GPRC5A	0.80286	0.00226834	DEG	Up	B	AD
GPRIN2	-1.40247	4.16796e-06	DEG	Down	B	AD
GPRIN3	-0.549086	0.00408625	DEG	Down	B	AD
GPS2P2	-0.667195	0.00491158	DEG	Down	B	AD
GPX8	1.39324	1.61753e-05	DEG	Up	B	AD
GRAMD2B	0.547486	0.00208181	DEG	Up	B	AD
GRB7	-0.945737	0.00125659	DEG	Down	B	AD
GREB1L	-0.519054	0.00659182	DEG	Down	B	AD
GRID2IP	-0.730228	1.04961e-05	DEG	Down	B	AD
GRIK1	-0.541085	0.000195324	DEG	Down	B	AD
GRIN3B	-0.92093	0.000232785	DEG	Down	B	AD
GRP	-1.06778	0.000222276	DEG	Down	B	AD
GRTP1	0.579723	5.23604e-05	DEG	Up	B	AD
GSTA1	-2.3583	5.6735e-05	DEG	Down	B	AD
GSTA4	-0.418368	0.000176042	DEG	Down	B	AD
GTF2IRD1P1	-0.57691	0.0097438	DEG	Down	B	AD
GXYLT2	0.405712	0.00591193	DEG	Up	B	AD
GYPC	0.534706	0.00944849	DEG	Up	B	AD
HAS1	-0.551654	0.00586027	DEG	Down	B	AD
HEATR5A	0.380444	0.00117248	DEG	Up	B	AD
HEG1	0.556835	0.00762303	DEG	Up	B	AD
HEPH	0.446134	0.00697317	DEG	Up	B	AD
HFE	0.504985	0.00663371	DEG	Up	B	AD
HGF	0.958176	0.00115818	DEG	Up	B	AD
HHATL	-0.595967	0.00559857	DEG	Down	B	AD
HIPK3	0.380811	9.90619e-06	DEG	Up	B	AD
HIST1H2BN	-0.412173	0.00620274	DEG	Down	B	AD
HNRNPA1P16	-0.404899	0.0053049	DEG	Down	B	AD
HNRNPF	0.423637	0.000253982	DEG	Up	B	AD
HNRNPKP5	-1.18947	0.00173566	DEG	Down	B	AD
HPGD	0.802519	0.00479017	DEG	Up	B	AD
HPSE2	0.757222	0.00123325	DEG	Up	B	AD
HPX	-0.819131	0.00269921	DEG	Down	B	AD
HR	-0.46345	0.000532738	DEG	Down	B	AD
HRH1	0.412363	0.00896853	DEG	Up	B	AD
HS3ST1	-0.491761	0.00366142	DEG	Down	B	AD
HS3ST3B1	0.724522	0.0040926	DEG	Up	B	AD
HSPA6	1.04165	0.00619894	DEG	Up	B	AD
HSPB3	-0.825857	0.00102657	DEG	Down	B	AD
HSPB8	0.59473	0.000157437	DEG	Up	B	AD
HSPE1-MOB4	1.11891	0.00571894	DEG	Up	B	AD
HTRA3	1.40418	4.24292e-06	DEG	Up	B	AD
HVCN1	0.572366	0.00399533	DEG	Up	B	AD
HYAL2	0.788469	7.84555e-06	DEG	Up	B	AD
IAPP	-0.603607	0.00713805	DEG	Down	B	AD
ICAM1	0.86452	0.00460808	DEG	Up	B	AD
ICAM2	0.702617	0.00049253	DEG	Up	B	AD
ID1	0.604186	0.00467768	DEG	Up	B	AD
ID3	0.938873	7.03875e-05	DEG	Up	B	AD
ID4	0.686409	0.000205045	DEG	Up	B	AD
IFITM1	0.657733	0.00534913	DEG	Up	B	AD
IFITM2	0.863854	0.000789033	DEG	Up	B	AD
IFNE	-0.863143	0.00126628	DEG	Down	B	AD
IGF2	2.09463	1.34231e-09	DEG	Up	B	AD
IGFBP4	0.580786	0.00586769	DEG	Up	B	AD
IGFBP5	1.15454	0.000120185	DEG	Up	B	AD
IGFL1P1	-0.566686	0.00631127	DEG	Down	B	AD
IGFL2	-0.527094	0.0084902	DEG	Down	B	AD
IGHG1	2.20844	1.7162e-05	DEG	Up	B	AD
IGLON5	-0.48706	0.00273278	DEG	Down	B	AD
IKBIP	0.434608	0.00227799	DEG	Up	B	AD
IL13RA2	-0.681499	0.00942498	DEG	Down	B	AD
IL16	-0.66752	0.000637125	DEG	Down	B	AD
IL17RB	0.812391	1.95293e-05	DEG	Up	B	AD
IL17RE	-0.863393	3.44692e-05	DEG	Down	B	AD
IL18RAP	1.01957	0.00542428	DEG	Up	B	AD
IL1R1	0.96665	0.00030985	DEG	Up	B	AD
IL2RG	0.58867	0.00843497	DEG	Up	B	AD
IL9	1.04288	0.00197863	DEG	Up	B	AD
INHBB	0.614108	0.000224336	DEG	Up	B	AD
INMT	0.718276	0.000246382	DEG	Up	B	AD
INPP5J	-0.464888	0.00799736	DEG	Down	B	AD
INPPL1	0.444114	0.00256735	DEG	Up	B	AD
INSM1	-0.723484	2.02144e-05	DEG	Down	B	AD
INTS4P1	-0.472759	0.000977119	DEG	Down	B	AD
INTS6L	-0.417173	0.00142311	DEG	Down	B	AD
IQCJ-SCHIP1	-0.592779	0.000194115	DEG	Down	B	AD
IQCK	0.400856	2.96711e-05	DEG	Up	B	AD
IRAK1	0.400693	3.84781e-05	DEG	Up	B	AD
IRAK3	0.573572	0.00730466	DEG	Up	B	AD
IRS4	0.779598	0.00360651	DEG	Up	B	AD
IRX1	-1.79579	0.00209361	DEG	Down	B	AD
ISLR	0.597041	0.000746793	DEG	Up	B	AD
ISYNA1	0.688119	0.000360737	DEG	Up	B	AD
ITGA10	0.744161	0.000708827	DEG	Up	B	AD
ITGA5	0.739158	0.000757145	DEG	Up	B	AD
ITGA6	0.634795	0.000307714	DEG	Up	B	AD
ITGB1	0.501008	0.000828472	DEG	Up	B	AD
ITGB5	0.578621	0.000961672	DEG	Up	B	AD
ITGB8	0.519001	0.0014494	DEG	Up	B	AD
ITGBL1	2.10206	2.15006e-09	DEG	Up	B	AD
ITIH2	1.03713	6.86097e-06	DEG	Up	B	AD
ITIH4	-0.62593	0.0014421	DEG	Down	B	AD
ITPKB	0.89521	1.8211e-08	DEG	Up	B	AD
ITPR2	0.533115	0.00616981	DEG	Up	B	AD
ITPR3	0.644293	0.0018496	DEG	Up	B	AD
ITPRIP	0.599532	0.0032669	DEG	Up	B	AD
ITPRIPL2	0.485539	0.00162368	DEG	Up	B	AD
ITSN1	0.394457	0.00109976	DEG	Up	B	AD
JAM2	0.658167	2.62056e-05	DEG	Up	B	AD
JMJD7-PLA2G4B	-0.458338	0.00436737	DEG	Down	B	AD
KANK2	1.05489	2.19007e-10	DEG	Up	B	AD
KANK4	-0.787244	0.00226834	DEG	Down	B	AD
KCNAB3	-0.752056	8.74633e-05	DEG	Down	B	AD
KCNE4	0.654425	0.000495109	DEG	Up	B	AD
KCNF1	-0.534361	0.00353573	DEG	Down	B	AD
KCNG2	-0.612131	0.00135389	DEG	Down	B	AD
KCNJ10	0.479928	0.00259556	DEG	Up	B	AD
KCNJ12	-0.563238	0.00618398	DEG	Down	B	AD
KCNJ13	0.824695	0.00111257	DEG	Up	B	AD
KCNJ8	0.507267	0.000251652	DEG	Up	B	AD
KCNMB3	-0.8948	0.00251821	DEG	Down	B	AD
KCNN3	0.645828	0.000954865	DEG	Up	B	AD
KDELC2	0.529004	7.39232e-05	DEG	Up	B	AD
KDM1B	0.387597	5.77741e-05	DEG	Up	B	AD
KDR	0.715111	0.000576081	DEG	Up	B	AD
KHDC1L	-0.659335	0.00857242	DEG	Down	B	AD
KIAA0040	0.780829	0.00997389	DEG	Up	B	AD
KIAA0895L	-0.395583	8.06107e-06	DEG	Down	B	AD
KIAA1024	-0.650286	0.00014192	DEG	Down	B	AD
KIAA1257	-0.406678	0.000299944	DEG	Down	B	AD
KIF12	-0.664627	0.00608576	DEG	Down	B	AD
KIF5A	0.562906	0.00280987	DEG	Up	B	AD
KIF7	0.380507	0.00745111	DEG	Up	B	AD
KIRREL1	0.439876	0.00946101	DEG	Up	B	AD
KLF15	0.54087	0.00591611	DEG	Up	B	AD
KLF2	0.714619	0.00853043	DEG	Up	B	AD
KLF3	0.387844	0.000709261	DEG	Up	B	AD
KLF4	0.822232	0.0027902	DEG	Up	B	AD
KLF5	1.11948	5.60102e-05	DEG	Up	B	AD
KLHDC7A	2.18342	0.000479962	DEG	Up	B	AD
KLK1	2.37574	0.00119987	DEG	Up	B	AD
KLRB1	0.665362	0.00987116	DEG	Up	B	AD
KMO	-0.516979	0.00321441	DEG	Down	B	AD
KREMEN2	-0.712275	1.28943e-05	DEG	Down	B	AD
KRT16P2	-2.20517	0.000725347	DEG	Down	B	AD
KRT17P2	-0.83157	0.00091925	DEG	Down	B	AD
KRT17P6	-0.765151	0.00991427	DEG	Down	B	AD
KRT5	-1.16103	0.00228192	DEG	Down	B	AD
KRT8P23	-1.02827	0.005088	DEG	Down	B	AD
L3MBTL1	-0.437137	6.59356e-06	DEG	Down	B	AD
LAMC1	0.566846	0.000112054	DEG	Up	B	AD
LATS2	0.658364	0.000299944	DEG	Up	B	AD
LBH	-0.520223	0.00857242	DEG	Down	B	AD
LCN15	-0.75917	0.00190774	DEG	Down	B	AD
LCN8	-1.21063	0.000488343	DEG	Down	B	AD
LDB3	-0.959881	0.000370578	DEG	Down	B	AD
LDLRAD3	0.532425	0.000232492	DEG	Up	B	AD
LEPR	1.5471	6.2428e-10	DEG	Up	B	AD
LETM1P2	-0.382254	0.00748128	DEG	Down	B	AD
LGI2	-0.543689	0.00441403	DEG	Down	B	AD
LIMD2	-0.414694	0.00377555	DEG	Down	B	AD
LIMK2	0.5082	0.00895313	DEG	Up	B	AD
LINGO3	-0.401003	0.00896853	DEG	Down	B	AD
LINGO4	-1.30619	0.000126034	DEG	Down	B	AD
LLCFC1	-0.872789	0.00275793	DEG	Down	B	AD
LMNTD1	0.516319	0.00441707	DEG	Up	B	AD
LOR	-0.976544	0.000243094	DEG	Down	B	AD
LOXHD1	-0.645547	0.00941333	DEG	Down	B	AD
LPAL2	-0.510057	0.00315272	DEG	Down	B	AD
LPO	-0.42504	0.00121474	DEG	Down	B	AD
LPP	0.475441	0.000433048	DEG	Up	B	AD
LRIG1	0.591153	0.000235037	DEG	Up	B	AD
LRP10	0.608368	0.00179764	DEG	Up	B	AD
LRP4	0.622291	0.000400808	DEG	Up	B	AD
LRR1	0.512968	4.90631e-06	DEG	Up	B	AD
LRRC26	-0.857877	0.00213878	DEG	Down	B	AD
LRRC49	-0.423344	0.000676124	DEG	Down	B	AD
LRRC71	-1.02664	0.00387627	DEG	Down	B	AD
LRRFIP1P1	0.419945	0.0055123	DEG	Up	B	AD
LRRN4CL	0.715406	0.000793629	DEG	Up	B	AD
LTBP1	0.662904	5.03996e-05	DEG	Up	B	AD
LTBP2	0.825431	5.38015e-09	DEG	Up	B	AD
LTBR	0.539868	0.000944287	DEG	Up	B	AD
LUM	1.1587	1.04961e-05	DEG	Up	B	AD
LYSMD4	-0.427352	0.00216941	DEG	Down	B	AD
LYVE1	0.863374	0.00990019	DEG	Up	B	AD
LYZL4	-0.687042	0.00546543	DEG	Down	B	AD
MADCAM1	-0.853603	2.70385e-08	DEG	Down	B	AD
MAFF	1.05154	0.000433048	DEG	Up	B	AD
MAGIX	-0.401011	0.000637125	DEG	Down	B	AD
MALL	0.428695	0.00924249	DEG	Up	B	AD
MAML2	0.491649	0.00339537	DEG	Up	B	AD
MAOB	0.392147	0.00421558	DEG	Up	B	AD
MAP1LC3A	-0.550485	2.52199e-05	DEG	Down	B	AD
MAP1LC3B2	-0.575251	0.00692066	DEG	Down	B	AD
MAP1LC3C	0.730139	0.00674469	DEG	Up	B	AD
MAP3K20	0.595587	2.1239e-06	DEG	Up	B	AD
MAP7D3	0.379819	0.0036928	DEG	Up	B	AD
MAPK15	-0.923042	0.0031403	DEG	Down	B	AD
MAPK4	0.669136	2.57099e-05	DEG	Up	B	AD
MAPKAPK2	0.472582	0.00228054	DEG	Up	B	AD
MAPRE1	0.417228	0.000292049	DEG	Up	B	AD
MARCH4	-0.692282	0.00211464	DEG	Down	B	AD
MARCO	1.60878	0.000463681	DEG	Up	B	AD
MARVELD2	0.408329	0.00981375	DEG	Up	B	AD
MAT1A	1.07693	0.00289751	DEG	Up	B	AD
MC1R	-0.461009	0.00838326	DEG	Down	B	AD
MCL1	0.388728	0.007723	DEG	Up	B	AD
MDFI	0.839095	0.000176768	DEG	Up	B	AD
MECOM	0.573235	0.00269938	DEG	Up	B	AD
MEDAG	0.905896	0.000570072	DEG	Up	B	AD
MEGF10	0.461409	0.00904797	DEG	Up	B	AD
MEGF9	0.431329	0.000231495	DEG	Up	B	AD
MEIS1	-0.516337	0.00314742	DEG	Down	B	AD
MEIS3P1	0.819556	9.44576e-05	DEG	Up	B	AD
MEOX2	0.810375	7.84894e-05	DEG	Up	B	AD
METTL24	0.511468	0.0015038	DEG	Up	B	AD
METTL7A	0.453876	0.00635638	DEG	Up	B	AD
METTL7B	1.1223	1.18707e-07	DEG	Up	B	AD
MEX3A	0.486204	0.00505092	DEG	Up	B	AD
MFAP2	1.80873	5.53566e-07	DEG	Up	B	AD
MFAP3	0.414417	0.00515841	DEG	Up	B	AD
MFAP4	1.40309	1.24257e-10	DEG	Up	B	AD
MGP	1.51899	2.53425e-06	DEG	Up	B	AD
MICAL2	-0.491554	0.0055087	DEG	Down	B	AD
MID1IP1	0.641816	0.00534988	DEG	Up	B	AD
MID2	0.484927	0.00705595	DEG	Up	B	AD
MLPH	0.946084	8.78456e-05	DEG	Up	B	AD
MMEL1	0.921765	0.00228304	DEG	Up	B	AD
MMP14	0.599263	0.0063394	DEG	Up	B	AD
MMP24	-0.526262	0.00238841	DEG	Down	B	AD
MMRN1	1.82769	8.13986e-06	DEG	Up	B	AD
MMRN2	0.743503	4.80367e-05	DEG	Up	B	AD
MOBP	-0.796513	0.00807305	DEG	Down	B	AD
MOV10L1	-0.380781	0.00452715	DEG	Down	B	AD
MPP3	-0.825984	1.40412e-07	DEG	Down	B	AD
MPZL2	1.2696	0.000112054	DEG	Up	B	AD
MRAP	1.58225	8.90122e-07	DEG	Up	B	AD
MRAS	0.857224	1.74772e-08	DEG	Up	B	AD
MRGPRF	1.22809	5.34504e-06	DEG	Up	B	AD
MRPS6	0.532919	0.000211327	DEG	Up	B	AD
MRVI1	0.639622	0.000937581	DEG	Up	B	AD
MS4A8	-1.21838	0.00327463	DEG	Down	B	AD
MSN	0.460635	0.00578832	DEG	Up	B	AD
MSRB3	0.450984	0.000296288	DEG	Up	B	AD
MSX1	0.923327	6.37681e-05	DEG	Up	B	AD
MSX2	1.49742	1.34646e-05	DEG	Up	B	AD
MT1A	1.34865	9.31201e-05	DEG	Up	B	AD
MT1DP	1.01548	0.00100542	DEG	Up	B	AD
MT1F	1.04829	0.000527339	DEG	Up	B	AD
MT1G	1.0452	0.000347444	DEG	Up	B	AD
MT1H	1.33766	0.00132489	DEG	Up	B	AD
MT1JP	1.41054	7.6629e-06	DEG	Up	B	AD
MT1L	0.843815	0.00162368	DEG	Up	B	AD
MT1M	0.869282	0.000369357	DEG	Up	B	AD
MT1X	0.689484	0.0096995	DEG	Up	B	AD
MT2A	0.703223	0.00137223	DEG	Up	B	AD
MTCL1	-0.836594	1.01649e-05	DEG	Down	B	AD
MTM1	0.442133	0.000509597	DEG	Up	B	AD
MUC1	0.720967	0.00671978	DEG	Up	B	AD
MUC6	-1.12443	0.00449182	DEG	Down	B	AD
MYB	-0.894691	0.000232809	DEG	Down	B	AD
MYBPC1	0.598937	0.0021492	DEG	Up	B	AD
MYCT1	0.633315	0.00245584	DEG	Up	B	AD
MYD88	0.500423	0.00935175	DEG	Up	B	AD
MYH11	0.74597	0.000495109	DEG	Up	B	AD
MYH7B	-0.527393	0.00203164	DEG	Down	B	AD
MYL12A	0.538461	0.00017997	DEG	Up	B	AD
MYL5	-0.529212	0.00730466	DEG	Down	B	AD
MYLK2	-0.763578	0.00624172	DEG	Down	B	AD
MYO10	0.471846	0.00476183	DEG	Up	B	AD
MYO1C	0.437724	0.00271232	DEG	Up	B	AD
MYOCD	1.17557	3.06942e-06	DEG	Up	B	AD
NAA80	-0.401014	0.00464001	DEG	Down	B	AD
NACC2	0.476127	0.000987792	DEG	Up	B	AD
NAGLU	0.399739	0.0036424	DEG	Up	B	AD
NAGS	0.458542	0.00774561	DEG	Up	B	AD
NAT16	-0.727811	0.000159466	DEG	Down	B	AD
NBEAP3	-1.34459	0.00464001	DEG	Down	B	AD
NCAN	0.468053	0.00452771	DEG	Up	B	AD
NDNF	1.75121	3.64718e-09	DEG	Up	B	AD
NEBL	0.554297	2.74025e-05	DEG	Up	B	AD
NEDD1	0.500858	0.00137223	DEG	Up	B	AD
NEDD9	0.464234	0.00302014	DEG	Up	B	AD
NEK6	0.46467	0.00362619	DEG	Up	B	AD
NENF	-0.420751	0.005703	DEG	Down	B	AD
NES	0.390635	0.00960985	DEG	Up	B	AD
NEUROD1	-1.2855	4.04565e-05	DEG	Down	B	AD
NFKB1	0.419676	0.000222276	DEG	Up	B	AD
NFKBIA	0.677917	1.2446e-05	DEG	Up	B	AD
NFKBIE	-0.42854	0.00202466	DEG	Down	B	AD
NID1	0.68867	0.00363011	DEG	Up	B	AD
NKPD1	-0.427527	0.00168348	DEG	Down	B	AD
NKX6-3	-1.04395	2.86074e-05	DEG	Down	B	AD
NME7	-0.831438	0.006911	DEG	Down	B	AD
NMRK2	-1.13973	0.000113699	DEG	Down	B	AD
NMU	-1.3522	0.000147945	DEG	Down	B	AD
NMUR1	-0.411455	0.00030985	DEG	Down	B	AD
NNMT	0.542658	0.00414383	DEG	Up	B	AD
NOC2LP1	-1.27766	2.70721e-05	DEG	Down	B	AD
NOG	0.45207	0.00765702	DEG	Up	B	AD
NOTCH2	0.596727	0.00845498	DEG	Up	B	AD
NOV	0.86355	0.00141447	DEG	Up	B	AD
NOVA1	-0.387737	0.000112058	DEG	Down	B	AD
NOXA1	-0.567608	0.00256464	DEG	Down	B	AD
NPAP1	-0.421924	0.0080817	DEG	Down	B	AD
NPAS4	-2.08159	1.41981e-05	DEG	Down	B	AD
NPB	-0.60186	0.0014963	DEG	Down	B	AD
NPNT	1.26009	7.71311e-16	DEG	Up	B	AD
NQO1	0.721192	0.00871874	DEG	Up	B	AD
NRAP	0.633011	0.00095272	DEG	Up	B	AD
NRBP2	-0.397126	0.00095272	DEG	Down	B	AD
NREP	-0.531646	0.00223639	DEG	Down	B	AD
NRK	-0.587467	0.00833848	DEG	Down	B	AD
NRXN3	-0.611727	0.00133655	DEG	Down	B	AD
NSUN5P2	-0.494329	0.00823178	DEG	Down	B	AD
NUDT18	-0.417533	0.0085133	DEG	Down	B	AD
NUPR1	0.890095	0.00132379	DEG	Up	B	AD
NUTM2D	-0.474953	0.00896853	DEG	Down	B	AD
NVL	-0.390132	0.000542863	DEG	Down	B	AD
NXPH3	-0.403685	0.00594432	DEG	Down	B	AD
NXPH4	-0.79011	0.00143509	DEG	Down	B	AD
OCM	-0.601132	0.00459861	DEG	Down	B	AD
ODF3	-0.709036	0.00616175	DEG	Down	B	AD
OGN	4.28548	1.9364e-19	DEG	Up	B	AD
OLFML1	0.729601	0.0033677	DEG	Up	B	AD
OLFML2A	1.48284	5.0545e-09	DEG	Up	B	AD
OMD	1.11425	0.000647764	DEG	Up	B	AD
OR2A9P	0.549051	0.00189705	DEG	Up	B	AD
OR2K2	-1.4496	0.00150781	DEG	Down	B	AD
OR4D1	-0.38001	0.00245584	DEG	Down	B	AD
ORAI1	0.609902	0.00013045	DEG	Up	B	AD
OSBPL11	0.463169	0.000789033	DEG	Up	B	AD
OSGEP	-0.382706	0.00286754	DEG	Down	B	AD
OSMR	0.762705	0.00169896	DEG	Up	B	AD
OSR1	1.23264	2.55695e-05	DEG	Up	B	AD
OXCT2	-0.46721	0.00206505	DEG	Down	B	AD
OXGR1	-0.962596	0.000205045	DEG	Down	B	AD
P2RX1	-0.599603	0.00601749	DEG	Down	B	AD
P2RX2	-2.0193	7.14063e-06	DEG	Down	B	AD
P2RX6	-0.432544	0.00700297	DEG	Down	B	AD
P2RY2	0.838627	0.00132489	DEG	Up	B	AD
P4HA3	-0.700988	0.00135559	DEG	Down	B	AD
PABPC4L	0.820151	0.00154922	DEG	Up	B	AD
PALLD	0.512445	0.00589241	DEG	Up	B	AD
PAPSS2	0.558472	0.00280145	DEG	Up	B	AD
PAQR5	0.772445	0.000196641	DEG	Up	B	AD
PAQR6	-0.683357	0.00629352	DEG	Down	B	AD
PARD3	0.737955	0.000127378	DEG	Up	B	AD
PARD3B	0.632561	0.000307714	DEG	Up	B	AD
PARP9	0.54128	0.00608576	DEG	Up	B	AD
PARVA	0.422283	0.000308662	DEG	Up	B	AD
PBX3	0.436549	2.02144e-05	DEG	Up	B	AD
PBXIP1	0.498224	0.00662108	DEG	Up	B	AD
PCBP4	-0.426577	0.00552052	DEG	Down	B	AD
PCDH18	0.834344	9.53594e-06	DEG	Up	B	AD
PCDHA1	-0.658573	5.23771e-07	DEG	Down	B	AD
PCDHA13	-0.717572	0.00440936	DEG	Down	B	AD
PCDHA8	-0.539909	0.00924686	DEG	Down	B	AD
PCDHB4	0.553875	0.000284704	DEG	Up	B	AD
PCDHB7	0.831085	9.38795e-07	DEG	Up	B	AD
PCDHGA12	0.737792	0.00147481	DEG	Up	B	AD
PCDHGB2	0.563016	0.00585985	DEG	Up	B	AD
PCP4	-0.817364	0.000220155	DEG	Down	B	AD
PCYOX1L	-0.507489	0.00662108	DEG	Down	B	AD
PDGFD	1.30844	5.39069e-05	DEG	Up	B	AD
PDIA2	-0.938721	3.53541e-05	DEG	Down	B	AD
PDLIM1	1.3375	2.68433e-05	DEG	Up	B	AD
PDLIM4	0.659263	0.00183882	DEG	Up	B	AD
PDLIM5	0.500052	0.000224308	DEG	Up	B	AD
PEAR1	0.654086	0.00414383	DEG	Up	B	AD
PECAM1	0.876496	2.78182e-05	DEG	Up	B	AD
PENK	-2.26319	3.70162e-12	DEG	Down	B	AD
PERP	0.676716	0.000573013	DEG	Up	B	AD
PEX2	0.44443	3.12154e-05	DEG	Up	B	AD
PFKFB3	0.448482	0.00226834	DEG	Up	B	AD
PFKP	0.539387	0.000578584	DEG	Up	B	AD
PGF	0.75822	0.00154026	DEG	Up	B	AD
PGLYRP1	-0.75288	0.00250201	DEG	Down	B	AD
PGM2	0.549406	0.000463681	DEG	Up	B	AD
PGR	1.18694	3.36022e-06	DEG	Up	B	AD
PHACTR2	0.435127	0.00110835	DEG	Up	B	AD
PHETA2	0.56756	0.000213178	DEG	Up	B	AD
PHEX	0.642641	0.000313971	DEG	Up	B	AD
PHGDH	0.475564	0.0015038	DEG	Up	B	AD
PHLDB2	1.42105	1.40412e-07	DEG	Up	B	AD
PHYHD1	0.773675	0.000639766	DEG	Up	B	AD
PIGB	-0.473763	0.000883413	DEG	Down	B	AD
PIM3	0.46949	0.0021843	DEG	Up	B	AD
PIP5KL1	-0.455028	0.000172664	DEG	Down	B	AD
PIRT	1.03082	0.00741329	DEG	Up	B	AD
PITPNC1	0.499254	0.00134934	DEG	Up	B	AD
PKHD1L1	1.47276	0.00414383	DEG	Up	B	AD
PKMYT1	-0.598863	0.000137957	DEG	Down	B	AD
PKP2	1.16229	1.27174e-05	DEG	Up	B	AD
PLA1A	1.04687	0.00108588	DEG	Up	B	AD
PLA2G2A	2.56525	0.000252255	DEG	Up	B	AD
PLAGL1	-0.439552	0.00148069	DEG	Down	B	AD
PLCD3	0.415697	0.00553015	DEG	Up	B	AD
PLCE1	0.699608	1.07805e-06	DEG	Up	B	AD
PLCH2	-0.674272	2.7832e-06	DEG	Down	B	AD
PLEKHA4	0.590087	0.00432269	DEG	Up	B	AD
PLEKHD1	-0.7838	2.25635e-06	DEG	Down	B	AD
PLEKHO2	0.497711	0.00210735	DEG	Up	B	AD
PLGLB1	-0.37954	0.00873349	DEG	Down	B	AD
PLGLB2	-0.850468	0.00737079	DEG	Down	B	AD
PLN	1.39138	1.86861e-07	DEG	Up	B	AD
PLOD2	0.42465	0.00414383	DEG	Up	B	AD
PLPP1	0.420594	1.25206e-06	DEG	Up	B	AD
PLSCR4	0.685684	0.00021327	DEG	Up	B	AD
PLTP	0.546234	0.000967396	DEG	Up	B	AD
PNOC	-1.23129	9.22187e-05	DEG	Down	B	AD
PNP	0.689337	0.00115477	DEG	Up	B	AD
PNRC1	0.455454	0.000172664	DEG	Up	B	AD
PODN	0.679591	0.001604	DEG	Up	B	AD
POLRMT	-0.479798	0.00896853	DEG	Down	B	AD
POU2F2	-0.381612	0.00589241	DEG	Down	B	AD
PPDPF	-0.438446	0.00120482	DEG	Down	B	AD
PPEF1	-0.713443	0.00196181	DEG	Down	B	AD
PPIAL4G	-0.414966	0.00712299	DEG	Down	B	AD
PPIAP4	-0.570477	0.00215367	DEG	Down	B	AD
PPIC	0.655582	5.77741e-05	DEG	Up	B	AD
PPIEL	-0.422613	0.00746404	DEG	Down	B	AD
PPP1R14A	-0.77723	0.00839012	DEG	Down	B	AD
PPP1R15A	-0.432081	0.00875583	DEG	Down	B	AD
PPP1R2P1	0.96541	0.00337383	DEG	Up	B	AD
PPP1R3E	-0.386751	0.0005493	DEG	Down	B	AD
PRAG1	-0.693523	0.000208968	DEG	Down	B	AD
PRCD	-0.568022	0.00116318	DEG	Down	B	AD
PRCP	0.615611	3.36022e-06	DEG	Up	B	AD
PRDM12	-0.517559	0.00671653	DEG	Down	B	AD
PRDM6	0.926948	9.65958e-05	DEG	Up	B	AD
PRELP	1.27237	3.55264e-11	DEG	Up	B	AD
PRICKLE3	0.43215	0.0085133	DEG	Up	B	AD
PRICKLE4	-0.427672	0.00833126	DEG	Down	B	AD
PRKD3	0.539517	4.73236e-05	DEG	Up	B	AD
PRKG1	0.401447	0.000737429	DEG	Up	B	AD
PRLHR	-0.753107	0.00165948	DEG	Down	B	AD
PRLR	0.630824	0.00362352	DEG	Up	B	AD
PRMT7	-0.411457	6.28867e-05	DEG	Down	B	AD
PROB1	0.422489	0.00301006	DEG	Up	B	AD
PROKR1	2.96402	3.4321e-10	DEG	Up	B	AD
PROSER2	0.865427	7.44247e-05	DEG	Up	B	AD
PRPF8	-0.387191	0.00423422	DEG	Down	B	AD
PRR22	-0.597726	0.00873638	DEG	Down	B	AD
PRRX1	0.782516	0.000207062	DEG	Up	B	AD
PRRX2	1.18722	0.000494127	DEG	Up	B	AD
PRSS23	0.540321	3.06129e-05	DEG	Up	B	AD
PRSS51	-0.587397	0.00763712	DEG	Down	B	AD
PRSS8	-0.583135	0.00217464	DEG	Down	B	AD
PRX	0.737013	0.000349136	DEG	Up	B	AD
PSAT1	0.439055	0.00129124	DEG	Up	B	AD
PSCA	-0.670031	0.00548651	DEG	Down	B	AD
PSD2	0.629599	0.000184487	DEG	Up	B	AD
PSD4	0.457045	0.00147397	DEG	Up	B	AD
PSG6	-0.96564	0.00577996	DEG	Down	B	AD
PTAR1	0.570112	0.000221115	DEG	Up	B	AD
PTCHD1	0.418851	0.00899565	DEG	Up	B	AD
PTGDR	2.65492	6.3995e-12	DEG	Up	B	AD
PTGER2	0.851694	0.00534988	DEG	Up	B	AD
PTGFR	0.86457	0.00154026	DEG	Up	B	AD
PTK6	-0.865131	1.91837e-05	DEG	Down	B	AD
PTP4A3	0.512643	0.00287089	DEG	Up	B	AD
PTPN13	0.559117	0.00021128	DEG	Up	B	AD
PTPN21	0.412189	9.90619e-06	DEG	Up	B	AD
PTPRB	0.636114	0.00131875	DEG	Up	B	AD
PTPRH	-0.819163	0.00399533	DEG	Down	B	AD
PTPRVP	-0.72272	0.0022697	DEG	Down	B	AD
PTTG1IP	0.541388	0.000111466	DEG	Up	B	AD
PVALB	-0.984601	0.00998879	DEG	Down	B	AD
PVALEF	-0.596083	0.00845505	DEG	Down	B	AD
PXDC1	0.598429	0.00127036	DEG	Up	B	AD
PYGM	0.70688	0.000818003	DEG	Up	B	AD
QDPR	0.583164	0.00151102	DEG	Up	B	AD
RAB13	0.550374	0.0081609	DEG	Up	B	AD
RAB23	0.393402	0.0018665	DEG	Up	B	AD
RAB27A	0.42561	0.0044039	DEG	Up	B	AD
RAB29	0.70579	1.63968e-08	DEG	Up	B	AD
RAB31	0.452986	0.00344554	DEG	Up	B	AD
RAB37	-0.647822	0.000252844	DEG	Down	B	AD
RAB3IL1	0.530803	0.00030985	DEG	Up	B	AD
RAB44	-1.69773	6.37681e-05	DEG	Down	B	AD
RAB9A	0.45604	4.90273e-05	DEG	Up	B	AD
RAET1L	-1.48046	0.00254805	DEG	Down	B	AD
RAMP3	0.579347	0.00364464	DEG	Up	B	AD
RANBP3L	0.984887	6.8397e-05	DEG	Up	B	AD
RASAL1	-0.541708	0.00219184	DEG	Down	B	AD
RASGEF1C	-0.529857	9.50443e-05	DEG	Down	B	AD
RASGRF1	-0.711879	0.000252255	DEG	Down	B	AD
RASSF8	0.588583	1.28943e-05	DEG	Up	B	AD
RBMS2	0.501804	0.00277912	DEG	Up	B	AD
RBPMS	0.525233	0.00977032	DEG	Up	B	AD
RBPMS2	0.767401	3.36022e-06	DEG	Up	B	AD
RCAN3	-0.729266	0.000102522	DEG	Down	B	AD
RCC1	0.407844	0.00209001	DEG	Up	B	AD
RCOR2	-0.572047	0.000325867	DEG	Down	B	AD
RDH10	0.810795	5.43577e-07	DEG	Up	B	AD
RECQL	0.446735	0.00399533	DEG	Up	B	AD
RELA	0.379622	0.00844942	DEG	Up	B	AD
RELL1	0.872456	0.000544897	DEG	Up	B	AD
RFLNA	0.647866	0.0022766	DEG	Up	B	AD
RFTN2	0.51644	0.00579251	DEG	Up	B	AD
RFX4	0.601266	0.00039802	DEG	Up	B	AD
RGMA	0.454655	0.000724193	DEG	Up	B	AD
RGR	1.11531	0.000251651	DEG	Up	B	AD
RGS11	-0.686387	1.27178e-05	DEG	Down	B	AD
RGS8	-0.811111	0.0057334	DEG	Down	B	AD
RGS9BP	0.600984	8.78456e-05	DEG	Up	B	AD
RHOC	0.493447	0.00203589	DEG	Up	B	AD
RHOJ	0.715401	4.62741e-05	DEG	Up	B	AD
RHOQ	0.579147	1.78932e-06	DEG	Up	B	AD
RIIAD1	-0.678487	0.000804229	DEG	Down	B	AD
RIN2	0.387156	0.0033328	DEG	Up	B	AD
RIPK4	3.61473	6.40845e-08	DEG	Up	B	AD
RNA5SP283	-0.589272	0.00842355	DEG	Down	B	AD
RNF112	-0.422017	0.00124197	DEG	Down	B	AD
RNF165	-0.52208	0.00357322	DEG	Down	B	AD
RNF19A	0.419114	0.00142596	DEG	Up	B	AD
RNF212	-0.605097	0.00115477	DEG	Down	B	AD
RNMT	-0.436467	0.000539816	DEG	Down	B	AD
ROCK1P1	-0.531402	0.000977019	DEG	Down	B	AD
ROGDI	-0.425434	0.00010114	DEG	Down	B	AD
RPH3A	-0.78874	0.00130699	DEG	Down	B	AD
RPL13P5	0.433469	6.07432e-07	DEG	Up	B	AD
RPL39P40	-0.624051	0.00850487	DEG	Down	B	AD
RPL3P4	-3.62789	3.28026e-06	DEG	Down	B	AD
RPL7P38	0.862544	2.84122e-05	DEG	Up	B	AD
RPLP0P2	-0.57174	0.00567941	DEG	Down	B	AD
RRP7BP	-0.408063	0.00615393	DEG	Down	B	AD
RSU1	0.388073	7.18704e-05	DEG	Up	B	AD
S100A10	0.756692	0.000987792	DEG	Up	B	AD
S100A4	1.31647	1.99628e-05	DEG	Up	B	AD
S100A6	0.502644	0.000384479	DEG	Up	B	AD
S1PR1	0.480454	0.00940095	DEG	Up	B	AD
S1PR3	1.14067	1.40167e-09	DEG	Up	B	AD
SAMD10	-0.432806	0.00214944	DEG	Down	B	AD
SAMD11	1.08242	0.000805932	DEG	Up	B	AD
SAMD14	-0.474475	0.000987792	DEG	Down	B	AD
SAMD4A	0.603243	0.000409676	DEG	Up	B	AD
SASH1	0.604102	1.79123e-05	DEG	Up	B	AD
SCARA3	0.618152	0.000696278	DEG	Up	B	AD
SCARA5	4.11473	4.24527e-16	DEG	Up	B	AD
SCG2	-0.767246	0.00221199	DEG	Down	B	AD
SCRT2	-0.865994	0.00919915	DEG	Down	B	AD
SDC2	0.658462	0.00135839	DEG	Up	B	AD
SELENBP1	0.46175	0.00558188	DEG	Up	B	AD
SELP	1.17737	0.000987792	DEG	Up	B	AD
SEMA3C	0.886028	0.000190507	DEG	Up	B	AD
SEMA3F	0.83982	0.00139955	DEG	Up	B	AD
SERPINA5	1.598	0.000238449	DEG	Up	B	AD
SERPIND1	2.06241	6.66214e-09	DEG	Up	B	AD
SERPING1	0.510019	0.000883838	DEG	Up	B	AD
SEZ6	-0.765042	3.59332e-05	DEG	Down	B	AD
SEZ6L2	-0.481147	0.00687543	DEG	Down	B	AD
SFRP2	1.33524	7.25801e-06	DEG	Up	B	AD
SGCD	0.496675	0.000427171	DEG	Up	B	AD
SH2D4A	0.448315	0.00393697	DEG	Up	B	AD
SH2D7	0.699026	0.00278475	DEG	Up	B	AD
SHE	0.49099	0.00839012	DEG	Up	B	AD
SHF	-0.609847	2.72777e-05	DEG	Down	B	AD
SHH	-0.572807	0.00382166	DEG	Down	B	AD
SHOX2	-1.28971	0.00357394	DEG	Down	B	AD
SIGLEC1	1.01238	0.00212506	DEG	Up	B	AD
SIX1	2.68024	1.79817e-12	DEG	Up	B	AD
SIX2	4.17354	8.8145e-18	DEG	Up	B	AD
SLC13A4	2.32456	8.0087e-10	DEG	Up	B	AD
SLC16A12	1.92622	3.59186e-09	DEG	Up	B	AD
SLC16A4	0.436307	0.000994423	DEG	Up	B	AD
SLC16A8	-0.539115	0.00994009	DEG	Down	B	AD
SLC16A9	0.672365	0.00662108	DEG	Up	B	AD
SLC17A4	-0.97502	0.00530416	DEG	Down	B	AD
SLC18B1	0.396684	0.00561201	DEG	Up	B	AD
SLC1A6	-0.597281	0.00038416	DEG	Down	B	AD
SLC22A2	2.14854	7.59561e-09	DEG	Up	B	AD
SLC22A3	0.563767	0.00751598	DEG	Up	B	AD
SLC22A6	1.20947	0.000585286	DEG	Up	B	AD
SLC22A8	2.01119	5.92315e-06	DEG	Up	B	AD
SLC25A18	0.583192	0.000542863	DEG	Up	B	AD
SLC25A30	0.460551	1.77106e-06	DEG	Up	B	AD
SLC25A45	-0.407281	0.00113123	DEG	Down	B	AD
SLC26A10	-0.747416	0.000525643	DEG	Down	B	AD
SLC26A2	1.44503	1.74772e-08	DEG	Up	B	AD
SLC26A7	2.98188	8.00524e-14	DEG	Up	B	AD
SLC2A1	0.52713	0.00251538	DEG	Up	B	AD
SLC2A10	0.582334	0.0028494	DEG	Up	B	AD
SLC2A4	0.742347	0.00018011	DEG	Up	B	AD
SLC30A1	0.526179	0.000460098	DEG	Up	B	AD
SLC30A3	-0.704386	0.00932417	DEG	Down	B	AD
SLC32A1	-0.918511	0.00881085	DEG	Down	B	AD
SLC35F4	-0.590221	0.00314125	DEG	Down	B	AD
SLC38A2	1.10464	7.284e-10	DEG	Up	B	AD
SLC38A4	1.93562	2.22354e-08	DEG	Up	B	AD
SLC39A1	0.430606	0.00031798	DEG	Up	B	AD
SLC39A11	0.561392	1.46615e-05	DEG	Up	B	AD
SLC39A12	0.908213	6.9916e-05	DEG	Up	B	AD
SLC39A8	0.41685	0.00975921	DEG	Up	B	AD
SLC3A2	0.388582	0.000961672	DEG	Up	B	AD
SLC43A3	0.661129	0.000142382	DEG	Up	B	AD
SLC44A5	-0.42196	0.00889473	DEG	Down	B	AD
SLC47A1	2.04577	2.94794e-12	DEG	Up	B	AD
SLC4A11	0.762349	0.000259357	DEG	Up	B	AD
SLC52A3	0.820967	0.00322826	DEG	Up	B	AD
SLC5A2	-0.530838	0.00357322	DEG	Down	B	AD
SLC5A3	1.02937	7.39711e-07	DEG	Up	B	AD
SLC6A12	0.692707	0.000318317	DEG	Up	B	AD
SLC6A13	0.645189	0.00684989	DEG	Up	B	AD
SLC6A20	1.2184	2.19795e-07	DEG	Up	B	AD
SLC7A1	0.525277	0.000334315	DEG	Up	B	AD
SLC7A2	1.71239	1.79817e-12	DEG	Up	B	AD
SLCO4A1	0.875457	0.00237098	DEG	Up	B	AD
SLFN11	0.757876	0.000154066	DEG	Up	B	AD
SLFN12	0.494052	0.00313063	DEG	Up	B	AD
[truncated: 5,921 more rows]

## Sheet: mouse_DEG
Trim25	0.445359	0.00504606	DEG	Up	4	5XFAD
Itgb2	1.28263	1.84027e-14	DEG	Up	4	5XFAD
Mx1	1.84366	0.00168082	DEG	Up	4	5XFAD
Cd52	2.36778	1.19025e-20	DEG	Up	4	5XFAD
Ccl3	4.33531	6.30594e-28	DEG	Up	4	5XFAD
Lgals9	0.800889	1.16937e-06	DEG	Up	4	5XFAD
Naglu	0.557979	0.000314223	DEG	Up	4	5XFAD
Spi1	0.967327	8.58242e-07	DEG	Up	4	5XFAD
Irf9	0.790842	5.46949e-06	DEG	Up	4	5XFAD
Fosb	-1.14831	0.00564444	DEG	Down	4	5XFAD
Dnase2a	0.594791	0.0016266	DEG	Up	4	5XFAD
Ptpn6	1.06114	5.10804e-08	DEG	Up	4	5XFAD
Ly9	2.30294	1.07383e-08	DEG	Up	4	5XFAD
Man2b1	0.403042	0.000533276	DEG	Up	4	5XFAD
Klf5	-0.760115	0.00634336	DEG	Down	4	5XFAD
Mlxipl	0.863295	0.000227825	DEG	Up	4	5XFAD
Cyba	0.731487	2.98773e-05	DEG	Up	4	5XFAD
Tcap	-1.21776	0.00135313	DEG	Down	4	5XFAD
Ctsd	1.02848	2.00607e-15	DEG	Up	4	5XFAD
Ifi35	0.661078	0.00273918	DEG	Up	4	5XFAD
Tnfaip8l2	0.740244	3.69471e-05	DEG	Up	4	5XFAD
Cybb	2.37547	4.08378e-10	DEG	Up	4	5XFAD
Cd48	1.39697	1.21747e-09	DEG	Up	4	5XFAD
Lpl	0.569657	0.0022225	DEG	Up	4	5XFAD
Fcrls	0.970453	5.38802e-13	DEG	Up	4	5XFAD
Fcgr1	1.37564	1.14682e-10	DEG	Up	4	5XFAD
Ncf1	0.52624	0.00141218	DEG	Up	4	5XFAD
H2-M3	0.683015	0.00154536	DEG	Up	4	5XFAD
Ctsz	0.981768	2.91781e-12	DEG	Up	4	5XFAD
Cyth4	0.592502	3.99048e-05	DEG	Up	4	5XFAD
Abi3	0.857876	0.000269758	DEG	Up	4	5XFAD
Dusp14	-0.533985	0.00847173	DEG	Down	4	5XFAD
Cd68	1.32519	1.95413e-15	DEG	Up	4	5XFAD
Cxcl16	1.27879	1.06739e-06	DEG	Up	4	5XFAD
Ccl6	2.9868	9.02502e-36	DEG	Up	4	5XFAD
Ccl4	3.78046	2.90661e-27	DEG	Up	4	5XFAD
Ccl9	1.12052	0.00146457	DEG	Up	4	5XFAD
Igf1	0.723067	0.00137964	DEG	Up	4	5XFAD
Vsir	0.65175	3.40795e-05	DEG	Up	4	5XFAD
Plek	1.00488	1.06399e-08	DEG	Up	4	5XFAD
Dock2	0.810027	0.00100416	DEG	Up	4	5XFAD
Havcr2	0.827622	2.27755e-06	DEG	Up	4	5XFAD
Pik3cg	0.727097	0.000983046	DEG	Up	4	5XFAD
Rsad2	0.895747	0.00887669	DEG	Up	4	5XFAD
Gh	-7.43162	0.00191788	DEG	Down	4	5XFAD
Gfap	1.17326	1.14766e-08	DEG	Up	4	5XFAD
Npc2	0.441822	0.000179677	DEG	Up	4	5XFAD
Ly86	1.29882	5.96635e-18	DEG	Up	4	5XFAD
Cd180	1.66343	4.83682e-06	DEG	Up	4	5XFAD
Hexb	0.820399	6.14647e-14	DEG	Up	4	5XFAD
Rnase4	0.512114	5.79717e-05	DEG	Up	4	5XFAD
Gpr65	2.64298	1.12597e-09	DEG	Up	4	5XFAD
Lcp1	0.714145	0.000139811	DEG	Up	4	5XFAD
Epsti1	1.44052	6.245e-07	DEG	Up	4	5XFAD
Nckap1l	0.737351	2.28352e-06	DEG	Up	4	5XFAD
Glycam1	1.99783	0.00809548	DEG	Up	4	5XFAD
Hcls1	0.838016	1.87569e-07	DEG	Up	4	5XFAD
Samsn1	1.2581	3.45381e-07	DEG	Up	4	5XFAD
Cd86	0.986958	1.89887e-07	DEG	Up	4	5XFAD
Parp9	0.899801	2.92221e-05	DEG	Up	4	5XFAD
Trem2	1.70914	1.4302e-23	DEG	Up	4	5XFAD
Dusp1	-1.10335	0.000429479	DEG	Down	4	5XFAD
H2-Oa	1.29788	0.000331907	DEG	Up	4	5XFAD
Aif1	0.880388	8.26598e-07	DEG	Up	4	5XFAD
Csf1r	0.622032	8.34328e-06	DEG	Up	4	5XFAD
Fam111a	0.861175	0.00744966	DEG	Up	4	5XFAD
Slc15a3	1.87579	3.69807e-09	DEG	Up	4	5XFAD
Fermt3	0.61436	0.000212254	DEG	Up	4	5XFAD
Hexa	0.415985	5.25728e-05	DEG	Up	4	5XFAD
Cdk2	0.542316	0.00399578	DEG	Up	4	5XFAD
Ifitm3	0.748683	0.000530637	DEG	Up	4	5XFAD
Irf7	1.08665	0.0010207	DEG	Up	4	5XFAD
Gusb	0.412693	0.000219146	DEG	Up	4	5XFAD
Stat1	0.688026	0.000388574	DEG	Up	4	5XFAD
Ptpn18	1.00789	7.64842e-05	DEG	Up	4	5XFAD
Slc11a1	1.40461	1.77923e-12	DEG	Up	4	5XFAD
Pdcd1	3.63936	3.6811e-12	DEG	Up	4	5XFAD
Ptprc	1.60556	3.6811e-12	DEG	Up	4	5XFAD
Ncf2	0.755314	0.000343822	DEG	Up	4	5XFAD
Opn3	-0.880594	0.00311871	DEG	Down	4	5XFAD
Ifi211	2.39696	0.00822677	DEG	Up	4	5XFAD
Slamf9	1.95918	2.66155e-17	DEG	Up	4	5XFAD
Fcgr2b	1.20108	1.82711e-09	DEG	Up	4	5XFAD
Plxdc2	0.382534	0.00168505	DEG	Up	4	5XFAD
Apbb1ip	0.778274	0.00311649	DEG	Up	4	5XFAD
Nr4a2	-0.799177	0.00270532	DEG	Down	4	5XFAD
Zbp1	2.4051	7.53663e-05	DEG	Up	4	5XFAD
Samhd1	0.428405	0.00825343	DEG	Up	4	5XFAD
Mme	-1.06482	0.00238502	DEG	Down	4	5XFAD
Olfml3	0.835205	4.8202e-10	DEG	Up	4	5XFAD
Notch2	0.49343	0.00206989	DEG	Up	4	5XFAD
Tlr2	1.68282	6.25466e-10	DEG	Up	4	5XFAD
Atp6v0d2	3.45701	0.000919721	DEG	Up	4	5XFAD
Tnfsf8	3.62259	5.26005e-07	DEG	Up	4	5XFAD
B4galt1	0.625846	0.000737676	DEG	Up	4	5XFAD
Cd72	1.00168	0.000807877	DEG	Up	4	5XFAD
Laptm5	0.955719	3.47046e-11	DEG	Up	4	5XFAD
Csf3r	1.26094	3.47046e-11	DEG	Up	4	5XFAD
Fgr	2.54482	1.88115e-06	DEG	Up	4	5XFAD
Tec	0.706643	0.00715325	DEG	Up	4	5XFAD
Anxa3	0.682063	2.17419e-09	DEG	Up	4	5XFAD
Oasl2	1.5076	9.28934e-07	DEG	Up	4	5XFAD
Arpc1b	0.600063	0.000153236	DEG	Up	4	5XFAD
Pon3	1.16959	0.00253413	DEG	Up	4	5XFAD
Irf5	0.817381	1.27542e-06	DEG	Up	4	5XFAD
Zc3hav1	0.542466	0.000671319	DEG	Up	4	5XFAD
Ccdc184	-0.429671	0.00132673	DEG	Down	4	5XFAD
Tbxas1	1.01743	1.82711e-09	DEG	Up	4	5XFAD
Usp18	1.5452	2.39994e-06	DEG	Up	4	5XFAD
Lag3	1.15221	7.51793e-12	DEG	Up	4	5XFAD
Clec1b	3.88856	5.34677e-06	DEG	Up	4	5XFAD
Arhgdib	0.569027	0.000343822	DEG	Up	4	5XFAD
Lrmp	1.01929	3.77087e-05	DEG	Up	4	5XFAD
Tnfrsf1a	0.45421	0.00577033	DEG	Up	4	5XFAD
Cd9	0.704179	3.04133e-06	DEG	Up	4	5XFAD
Ctsc	0.786712	3.49131e-05	DEG	Up	4	5XFAD
Tyrobp	1.58103	3.24127e-21	DEG	Up	4	5XFAD
Slco2b1	0.483632	0.00281348	DEG	Up	4	5XFAD
Il21r	0.72601	0.00100416	DEG	Up	4	5XFAD
Itgax	4.11163	2.49145e-18	DEG	Up	4	5XFAD
Pycard	0.751953	0.000389499	DEG	Up	4	5XFAD
Cd37	0.868559	1.5275e-07	DEG	Up	4	5XFAD
Cckbr	-0.861448	0.00744966	DEG	Down	4	5XFAD
Elf4	0.899699	0.00847173	DEG	Up	4	5XFAD
Ccdc120	-0.562083	0.00214836	DEG	Down	4	5XFAD
Renbp	0.702875	0.000227825	DEG	Up	4	5XFAD
Hpgd	0.524689	0.000533276	DEG	Up	4	5XFAD
St14	1.20162	3.7234e-09	DEG	Up	4	5XFAD
Thy1	2.23073	1.78962e-49	DEG	Up	4	5XFAD
Slc37a2	1.18408	0.000380649	DEG	Up	4	5XFAD
Ldlr	0.589605	0.000737676	DEG	Up	4	5XFAD
Ctsh	0.538716	0.00634336	DEG	Up	4	5XFAD
Trib1	-0.76835	0.00214593	DEG	Down	4	5XFAD
Oas3	1.68834	0.000882692	DEG	Up	4	5XFAD
Pram1	1.67774	0.00715325	DEG	Up	4	5XFAD
Lpcat2	0.498076	0.000394824	DEG	Up	4	5XFAD
Rtp4	1.34292	1.17361e-07	DEG	Up	4	5XFAD
Tagap	0.720786	0.00351114	DEG	Up	4	5XFAD
Ucp2	0.773645	0.00464588	DEG	Up	4	5XFAD
Tlr13	1.0543	1.50499e-05	DEG	Up	4	5XFAD
Lgals3bp	1.51386	1.53679e-11	DEG	Up	4	5XFAD
Vav1	0.770506	1.62356e-05	DEG	Up	4	5XFAD
Ifit1	1.21405	0.000261268	DEG	Up	4	5XFAD
Ppp1r18	0.467695	0.00564444	DEG	Up	4	5XFAD
Grn	0.568235	3.28989e-07	DEG	Up	4	5XFAD
Cxcl10	2.24728	6.09934e-07	DEG	Up	4	5XFAD
Rubcnl	0.745077	0.00183013	DEG	Up	4	5XFAD
Ccl12	1.45816	0.0037831	DEG	Up	4	5XFAD
Arhgap45	0.631611	0.000388574	DEG	Up	4	5XFAD
P2ry13	0.484016	0.00135313	DEG	Up	4	5XFAD
C1qa	0.956013	1.72719e-09	DEG	Up	4	5XFAD
C1qc	0.943191	5.67357e-12	DEG	Up	4	5XFAD
C1qb	1.02251	1.49742e-11	DEG	Up	4	5XFAD
Unc93b1	0.611493	4.38483e-06	DEG	Up	4	5XFAD
Tap1	0.81739	0.000302461	DEG	Up	4	5XFAD
Icam1	0.64607	0.00511763	DEG	Up	4	5XFAD
Aspg	0.737835	0.00710082	DEG	Up	4	5XFAD
Themis2	0.784412	0.00178477	DEG	Up	4	5XFAD
Egr2	-1.43311	0.00493334	DEG	Down	4	5XFAD
Cd84	1.33624	1.0063e-11	DEG	Up	4	5XFAD
Asb10	1.75407	1.04271e-06	DEG	Up	4	5XFAD
F11r	0.608209	0.000710676	DEG	Up	4	5XFAD
Egr1	-0.991258	0.00273855	DEG	Down	4	5XFAD
Ctss	1.1345	6.14647e-14	DEG	Up	4	5XFAD
Siglecf	1.61995	3.8669e-10	DEG	Up	4	5XFAD
Slc6a5	3.67742	0.00135715	DEG	Up	4	5XFAD
Ptger3	-0.75166	0.007066	DEG	Down	4	5XFAD
Gpr34	0.796872	4.95933e-06	DEG	Up	4	5XFAD
Chrm4	-0.593039	0.00342956	DEG	Down	4	5XFAD
Milr1	1.17088	0.000267297	DEG	Up	4	5XFAD
C3ar1	1.62158	4.62196e-19	DEG	Up	4	5XFAD
Creg1	0.379906	0.00170568	DEG	Up	4	5XFAD
Cd53	0.779307	8.97601e-10	DEG	Up	4	5XFAD
Lat2	1.1256	1.16873e-05	DEG	Up	4	5XFAD
Irf8	1.05281	3.28869e-11	DEG	Up	4	5XFAD
Lyn	0.514783	0.00184623	DEG	Up	4	5XFAD
Klhl6	1.2097	8.77622e-13	DEG	Up	4	5XFAD
Arl11	1.76308	8.7989e-12	DEG	Up	4	5XFAD
Ifi209	1.63834	0.00715325	DEG	Up	4	5XFAD
Fam46c	1.44707	3.49623e-08	DEG	Up	4	5XFAD
Cd300c2	0.965775	8.93998e-08	DEG	Up	4	5XFAD
Sowahb	-1.09855	0.00809548	DEG	Down	4	5XFAD
Hcar2	3.29327	4.77112e-08	DEG	Up	4	5XFAD
Plaur	1.26596	8.54735e-07	DEG	Up	4	5XFAD
Bst2	1.26595	2.47043e-06	DEG	Up	4	5XFAD
Irgm1	0.558418	0.00394951	DEG	Up	4	5XFAD
Ptgs1	0.398992	0.00651392	DEG	Up	4	5XFAD
Tgif1	0.727073	0.00399578	DEG	Up	4	5XFAD
Cd300lf	1.41661	0.000490063	DEG	Up	4	5XFAD
Selplg	0.614806	5.18494e-08	DEG	Up	4	5XFAD
Syngr2	0.552233	0.000336821	DEG	Up	4	5XFAD
P2ry6	0.637301	7.59229e-05	DEG	Up	4	5XFAD
Tifab	0.785023	6.52064e-06	DEG	Up	4	5XFAD
Tcf19	-0.639456	0.00634336	DEG	Down	4	5XFAD
Gpr183	0.968457	1.71197e-05	DEG	Up	4	5XFAD
Siglech	0.762949	1.38133e-10	DEG	Up	4	5XFAD
Rasal3	1.08372	1.44467e-05	DEG	Up	4	5XFAD
Pld4	0.619281	0.000527416	DEG	Up	4	5XFAD
Cx3cr1	0.582629	3.34187e-05	DEG	Up	4	5XFAD
Rab7b	0.786181	0.00529509	DEG	Up	4	5XFAD
Oas1a	1.78222	1.02334e-06	DEG	Up	4	5XFAD
Fes	0.77944	2.0755e-05	DEG	Up	4	5XFAD
Rnd1	-0.630856	0.00634336	DEG	Down	4	5XFAD
Lair1	0.784975	8.58242e-07	DEG	Up	4	5XFAD
Capg	1.04645	5.26005e-07	DEG	Up	4	5XFAD
Trim30d	1.44489	1.83025e-08	DEG	Up	4	5XFAD
Fcer1g	0.901424	1.03488e-10	DEG	Up	4	5XFAD
Fcgr4	1.86733	0.000113178	DEG	Up	4	5XFAD
Fcgr3	0.993033	3.34019e-11	DEG	Up	4	5XFAD
Fdps	0.396268	0.00634336	DEG	Up	4	5XFAD
B2m	0.88022	3.10602e-07	DEG	Up	4	5XFAD
Cd200r4	2.78624	0.0001515	DEG	Up	4	5XFAD
Ifit3b	1.11335	2.88975e-05	DEG	Up	4	5XFAD
Cnr2	1.51155	2.44461e-05	DEG	Up	4	5XFAD
Gpr84	1.62303	4.01744e-10	DEG	Up	4	5XFAD
Hcst	1.19926	0.000633875	DEG	Up	4	5XFAD
Ifi27	0.642064	0.000382388	DEG	Up	4	5XFAD
Hvcn1	1.44621	1.17441e-13	DEG	Up	4	5XFAD
Gm10160	6.21524	6.47004e-07	DEG	Up	4	5XFAD
Oas1g	4.04966	5.64953e-05	DEG	Up	4	5XFAD
Cst7	6.46777	1.05454e-39	DEG	Up	4	5XFAD
Phf11d	1.31287	0.000343822	DEG	Up	4	5XFAD
Lyz2	1.94109	2.54379e-23	DEG	Up	4	5XFAD
Irgm2	0.699101	0.00997546	DEG	Up	4	5XFAD
9930111J21Rik2	0.706716	0.00111508	DEG	Up	4	5XFAD
9930111J21Rik1	0.944449	0.0050639	DEG	Up	4	5XFAD
Sp110	1.02991	0.000358329	DEG	Up	4	5XFAD
Rnf213	1.04224	1.73017e-05	DEG	Up	4	5XFAD
Ang	0.805736	9.81209e-05	DEG	Up	4	5XFAD
Slfn2	0.951108	0.00107395	DEG	Up	4	5XFAD
H2-D1	0.790606	0.00154536	DEG	Up	4	5XFAD
C4b	1.29343	1.43847e-08	DEG	Up	4	5XFAD
Ifi204	1.32785	0.000452769	DEG	Up	4	5XFAD
Ifi207	2.93187	1.33926e-07	DEG	Up	4	5XFAD
Gm4951	1.95462	0.000403649	DEG	Up	4	5XFAD
Gm13306	-1.1172	0.00577033	DEG	Down	4	5XFAD
Ccl27a	-0.446648	0.00191788	DEG	Down	4	5XFAD
Il4i1	1.29544	0.000336821	DEG	Up	4	5XFAD
Ifit3	1.2914	8.24167e-06	DEG	Up	4	5XFAD
Trbc2	-1.57555	0.00509503	DEG	Down	4	5XFAD
Naip2	0.884694	0.000171727	DEG	Up	4	5XFAD
Ifi27l2a	1.9708	8.26598e-07	DEG	Up	4	5XFAD
Klrb1b	2.95967	0.00967285	DEG	Up	4	5XFAD
H2-DMb1	1.13712	2.57986e-06	DEG	Up	4	5XFAD
Bcl2a1b	1.83171	3.49526e-18	DEG	Up	4	5XFAD
Olfr111	2.73979	0.000172986	DEG	Up	4	5XFAD
Olfr110	3.66229	0.000159246	DEG	Up	4	5XFAD
Phf11b	2.78591	8.01102e-13	DEG	Up	4	5XFAD
Evi2b	2.00092	5.18409e-06	DEG	Up	4	5XFAD
Rnaset2a	0.670649	0.0022225	DEG	Up	4	5XFAD
Bin2	0.516534	0.00723936	DEG	Up	4	5XFAD
Bcl2a1d	2.4618	0.000353197	DEG	Up	4	5XFAD
Bcl2a1a	1.88515	0.00214184	DEG	Up	4	5XFAD
Gbp6	1.25832	0.000525912	DEG	Up	4	5XFAD
Lilrb4a	3.39476	6.77806e-10	DEG	Up	4	5XFAD
Tspan32	1.36888	0.000266882	DEG	Up	12	5XFAD
Trim25	0.79708	6.41907e-11	DEG	Up	12	5XFAD
Scpep1	0.513957	2.05486e-11	DEG	Up	12	5XFAD
Itgb2	2.21361	7.92383e-47	DEG	Up	12	5XFAD
Mx1	1.58713	0.00259442	DEG	Up	12	5XFAD
Egfl6	-0.613313	0.00298829	DEG	Down	12	5XFAD
Adora3	0.795853	2.15458e-05	DEG	Up	12	5XFAD
Hk2	0.661412	0.00228774	DEG	Up	12	5XFAD
Cd52	3.40171	2.50243e-50	DEG	Up	12	5XFAD
Fasl	3.03612	0.00485135	DEG	Up	12	5XFAD
Slc7a7	1.09861	3.1401e-10	DEG	Up	12	5XFAD
Ccl3	4.85602	2.5701e-53	DEG	Up	12	5XFAD
S100a4	1.57855	2.17808e-08	DEG	Up	12	5XFAD
S100a6	1.71623	1.21577e-22	DEG	Up	12	5XFAD
Lgals9	1.0464	3.48717e-12	DEG	Up	12	5XFAD
Timp1	3.10202	3.02362e-10	DEG	Up	12	5XFAD
Tcirg1	0.669386	0.00683075	DEG	Up	12	5XFAD
Naglu	1.13089	5.85995e-19	DEG	Up	12	5XFAD
Slc1a5	1.01574	0.000384077	DEG	Up	12	5XFAD
Cd3g	3.61166	1.04003e-09	DEG	Up	12	5XFAD
Spi1	1.5103	2.08906e-18	DEG	Up	12	5XFAD
Rhoc	0.423552	0.000241376	DEG	Up	12	5XFAD
Def6	0.649282	0.000108613	DEG	Up	12	5XFAD
Irf9	1.16332	3.71834e-14	DEG	Up	12	5XFAD
Dhrs1	0.55061	0.000103712	DEG	Up	12	5XFAD
Axl	0.765385	7.47048e-10	DEG	Up	12	5XFAD
Lcp2	1.20342	3.37036e-14	DEG	Up	12	5XFAD
Apoe	0.876562	1.30349e-14	DEG	Up	12	5XFAD
Apoc2	2.98556	6.15699e-06	DEG	Up	12	5XFAD
Hck	1.25502	1.47845e-15	DEG	Up	12	5XFAD
St8sia6	1.19507	1.85011e-05	DEG	Up	12	5XFAD
Rps6ka1	0.702109	3.1488e-05	DEG	Up	12	5XFAD
Dnase2a	1.08629	4.82026e-13	DEG	Up	12	5XFAD
Stat3	0.625665	1.6524e-09	DEG	Up	12	5XFAD
Ptpn6	2.06143	5.27433e-33	DEG	Up	12	5XFAD
Ctse	5.60335	3.20417e-22	DEG	Up	12	5XFAD
Cd33	1.33161	9.44906e-15	DEG	Up	12	5XFAD
Nkg7	2.08052	7.74799e-05	DEG	Up	12	5XFAD
Ly9	4.28217	9.33419e-43	DEG	Up	12	5XFAD
Cd244	3.21897	2.80175e-07	DEG	Up	12	5XFAD
Rasa4	1.02889	4.65551e-12	DEG	Up	12	5XFAD
Cd44	1.46622	3.84866e-05	DEG	Up	12	5XFAD
Man2b1	0.963041	1.86522e-24	DEG	Up	12	5XFAD
Mlxipl	1.36328	2.00948e-12	DEG	Up	12	5XFAD
Hmox1	1.13699	7.2745e-16	DEG	Up	12	5XFAD
Fblim1	1.38929	2.71362e-09	DEG	Up	12	5XFAD
Tep1	1.35518	4.40903e-07	DEG	Up	12	5XFAD
Crip1	0.5072	0.000727663	DEG	Up	12	5XFAD
Cyba	1.88355	9.99225e-39	DEG	Up	12	5XFAD
Ddah2	0.581096	5.22197e-05	DEG	Up	12	5XFAD
Clic1	1.09955	3.64466e-18	DEG	Up	12	5XFAD
Tgfbr1	0.800158	0.00024278	DEG	Up	12	5XFAD
Id3	0.44068	0.00289488	DEG	Up	12	5XFAD
Ctsd	2.04568	1.70311e-61	DEG	Up	12	5XFAD
Fgfrl1	0.674962	7.32617e-07	DEG	Up	12	5XFAD
Elk3	0.810392	6.07044e-09	DEG	Up	12	5XFAD
Apobec3	0.560546	3.45734e-06	DEG	Up	12	5XFAD
Fxyd5	0.477336	0.00682988	DEG	Up	12	5XFAD
Tnfrsf13b	1.30853	2.58935e-12	DEG	Up	12	5XFAD
Tmem86a	0.464882	0.00106828	DEG	Up	12	5XFAD
Ifi35	0.764658	1.87509e-05	DEG	Up	12	5XFAD
Eya4	1.09369	1.24167e-08	DEG	Up	12	5XFAD
Mcoln2	3.12489	0.00893547	DEG	Up	12	5XFAD
Adssl1	0.600129	1.28678e-06	DEG	Up	12	5XFAD
Gltp	0.517532	4.84578e-06	DEG	Up	12	5XFAD
Tnfaip8l2	1.6221	2.55722e-31	DEG	Up	12	5XFAD
Csf1	1.33355	9.68602e-29	DEG	Up	12	5XFAD
Galns	0.38966	0.000117827	DEG	Up	12	5XFAD
Lrrk1	0.81791	0.00103411	DEG	Up	12	5XFAD
Abca1	0.583679	1.08414e-05	DEG	Up	12	5XFAD
Slamf6	2.62117	6.00077e-14	DEG	Up	12	5XFAD
Cybb	2.983	7.27391e-21	DEG	Up	12	5XFAD
Cd48	3.0558	1.78982e-58	DEG	Up	12	5XFAD
Cd83	0.730328	5.70283e-11	DEG	Up	12	5XFAD
Lpl	0.933983	9.15217e-10	DEG	Up	12	5XFAD
Nfe2l2	0.69588	5.37116e-11	DEG	Up	12	5XFAD
Fcrls	1.89043	6.39986e-51	DEG	Up	12	5XFAD
Fcgr1	1.82596	4.54195e-21	DEG	Up	12	5XFAD
Ncf1	1.59612	2.54146e-40	DEG	Up	12	5XFAD
Fli1	0.822332	1.01552e-10	DEG	Up	12	5XFAD
H2-M3	1.39959	4.20557e-19	DEG	Up	12	5XFAD
Ctsz	2.03842	2.42618e-54	DEG	Up	12	5XFAD
H2-M2	3.23339	0.00353536	DEG	Up	12	5XFAD
Cd274	1.14672	2.0121e-08	DEG	Up	12	5XFAD
Lamp2	0.433033	6.72087e-05	DEG	Up	12	5XFAD
Il13ra1	0.874615	3.67859e-07	DEG	Up	12	5XFAD
Dbndd2	0.423618	0.00419061	DEG	Up	12	5XFAD
Ctsa	0.815775	4.35496e-19	DEG	Up	12	5XFAD
Dhx58	0.859262	0.00350781	DEG	Up	12	5XFAD
Cyth4	1.18518	2.21737e-22	DEG	Up	12	5XFAD
Baiap2l2	2.32296	1.14096e-13	DEG	Up	12	5XFAD
Mfng	0.7443	9.64129e-09	DEG	Up	12	5XFAD
Pmp22	0.741891	4.8857e-12	DEG	Up	12	5XFAD
Abi3	1.64718	2.65492e-17	DEG	Up	12	5XFAD
Slc13a3	0.555353	0.00715673	DEG	Up	12	5XFAD
Ikzf1	1.52436	1.2737e-11	DEG	Up	12	5XFAD
Cd68	2.94656	6.0598e-79	DEG	Up	12	5XFAD
Abca5	-0.560076	0.000367198	DEG	Down	12	5XFAD
Lsp1	1.81985	1.12372e-24	DEG	Up	12	5XFAD
Irf1	0.464638	0.0041276	DEG	Up	12	5XFAD
Cxcl16	1.9793	1.70467e-18	DEG	Up	12	5XFAD
Ccl6	3.94594	2.00518e-64	DEG	Up	12	5XFAD
Ccl4	4.34563	2.62985e-45	DEG	Up	12	5XFAD
Mical1	0.447704	0.00724994	DEG	Up	12	5XFAD
Rab32	0.802862	1.00323e-06	DEG	Up	12	5XFAD
Cdk1	1.33253	0.00100641	DEG	Up	12	5XFAD
Ifngr1	0.564071	2.095e-11	DEG	Up	12	5XFAD
Igf1	2.70666	7.51322e-56	DEG	Up	12	5XFAD
Srgn	1.25511	1.86522e-24	DEG	Up	12	5XFAD
Pald1	0.639431	0.000538964	DEG	Up	12	5XFAD
Sgpl1	0.426824	0.000141835	DEG	Up	12	5XFAD
Slc29a3	0.476184	0.00724994	DEG	Up	12	5XFAD
Vsir	1.34672	1.35815e-23	DEG	Up	12	5XFAD
Plek	2.2157	5.35544e-45	DEG	Up	12	5XFAD
Dock2	1.31363	4.27104e-11	DEG	Up	12	5XFAD
Aldh1l2	1.00956	4.8933e-06	DEG	Up	12	5XFAD
Stk10	0.762765	0.000377438	DEG	Up	12	5XFAD
Slc22a4	0.521347	0.000183323	DEG	Up	12	5XFAD
Gfpt2	0.600314	0.00015268	DEG	Up	12	5XFAD
Pdlim4	0.613379	0.000151332	DEG	Up	12	5XFAD
Havcr2	1.71213	6.82576e-33	DEG	Up	12	5XFAD
Tcn2	0.626002	0.00406779	DEG	Up	12	5XFAD
Galnt10	0.743104	0.00186237	DEG	Up	12	5XFAD
Pctp	0.50702	8.4556e-05	DEG	Up	12	5XFAD
Pik3cg	1.38074	8.72356e-15	DEG	Up	12	5XFAD
Rsad2	0.816233	0.00699557	DEG	Up	12	5XFAD
Itgb3	1.2455	2.66181e-13	DEG	Up	12	5XFAD
Mrc2	1.53677	1.15829e-13	DEG	Up	12	5XFAD
Adap2	0.785766	5.97248e-08	DEG	Up	12	5XFAD
Trim47	0.662836	0.000152891	DEG	Up	12	5XFAD
Abcc3	1.11033	1.16765e-05	DEG	Up	12	5XFAD
Pik3r5	0.813991	1.54001e-05	DEG	Up	12	5XFAD
Gfap	2.56554	2.30016e-42	DEG	Up	12	5XFAD
Serpina3n	1.55857	1.3993e-10	DEG	Up	12	5XFAD
Lgmn	0.733282	7.59181e-18	DEG	Up	12	5XFAD
Unc79	-0.448705	0.00618105	DEG	Down	12	5XFAD
Npc2	0.871716	1.23322e-18	DEG	Up	12	5XFAD
Mcur1	0.486131	0.00771202	DEG	Up	12	5XFAD
Susd3	0.997561	8.87113e-09	DEG	Up	12	5XFAD
Ly86	2.47207	2.6745e-68	DEG	Up	12	5XFAD
Syk	0.858637	2.88594e-05	DEG	Up	12	5XFAD
Ctsl	1.09493	3.16493e-27	DEG	Up	12	5XFAD
Cd180	2.40495	5.69174e-16	DEG	Up	12	5XFAD
Hexb	1.78442	2.96582e-67	DEG	Up	12	5XFAD
Crhbp	-0.516223	0.000806203	DEG	Down	12	5XFAD
Erbin	0.526591	0.00104482	DEG	Up	12	5XFAD
Plau	2.36072	9.71602e-21	DEG	Up	12	5XFAD
Rnase4	1.09469	4.81924e-25	DEG	Up	12	5XFAD
Rnase6	1.18146	0.000704674	DEG	Up	12	5XFAD
Gpr65	3.94904	9.42862e-43	DEG	Up	12	5XFAD
Galnt15	1.03802	0.0011881	DEG	Up	12	5XFAD
Ctsb	0.803802	8.08963e-19	DEG	Up	12	5XFAD
Lcp1	1.32957	1.92044e-17	DEG	Up	12	5XFAD
Epsti1	1.73759	5.98705e-15	DEG	Up	12	5XFAD
Tnfsf11	2.87148	0.00772237	DEG	Up	12	5XFAD
Clu	0.528095	1.611e-08	DEG	Up	12	5XFAD
Pdlim2	0.619648	0.000919566	DEG	Up	12	5XFAD
Rcbtb2	0.463339	2.11973e-07	DEG	Up	12	5XFAD
Osmr	1.94011	4.63714e-30	DEG	Up	12	5XFAD
Fyb	1.51488	1.88261e-12	DEG	Up	12	5XFAD
Tgm1	4.45167	4.2636e-16	DEG	Up	12	5XFAD
Angpt1	0.861188	5.66166e-06	DEG	Up	12	5XFAD
Rida	0.609493	3.3218e-05	DEG	Up	12	5XFAD
Myc	0.537743	6.28718e-05	DEG	Up	12	5XFAD
Sla	0.687303	1.70019e-06	DEG	Up	12	5XFAD
Syngr1	0.469218	1.60085e-05	DEG	Up	12	5XFAD
Parvg	0.65762	0.000806203	DEG	Up	12	5XFAD
Endou	1.36508	0.000124723	DEG	Up	12	5XFAD
Nckap1l	1.41436	1.19248e-25	DEG	Up	12	5XFAD
Glycam1	3.65812	3.64466e-18	DEG	Up	12	5XFAD
Tnfrsf17	1.59884	6.34196e-08	DEG	Up	12	5XFAD
Naprt	0.800719	2.5915e-09	DEG	Up	12	5XFAD
Gsdmd	1.01225	9.32087e-06	DEG	Up	12	5XFAD
Ly6c2	1.77872	0.00101678	DEG	Up	12	5XFAD
Ly6i	3.04588	0.00356333	DEG	Up	12	5XFAD
Cd200r1	1.72315	1.22829e-06	DEG	Up	12	5XFAD
St3gal6	0.445959	0.000492032	DEG	Up	12	5XFAD
Itgb5	1.27608	4.85547e-09	DEG	Up	12	5XFAD
Hcls1	1.56564	6.62462e-32	DEG	Up	12	5XFAD
Samsn1	2.37941	4.6801e-31	DEG	Up	12	5XFAD
Masp1	0.49076	0.00166926	DEG	Up	12	5XFAD
Cd86	1.85547	2.70685e-33	DEG	Up	12	5XFAD
Parp9	0.90761	3.06771e-06	DEG	Up	12	5XFAD
Pros1	0.989842	1.33169e-11	DEG	Up	12	5XFAD
Runx1	2.09012	2.10823e-18	DEG	Up	12	5XFAD
Il10rb	0.683002	5.789e-11	DEG	Up	12	5XFAD
Ifnar2	0.635781	2.9695e-09	DEG	Up	12	5XFAD
Fmnl3	0.934604	2.37409e-09	DEG	Up	12	5XFAD
Cela1	1.5059	1.97796e-19	DEG	Up	12	5XFAD
Nagpa	0.438342	0.000209859	DEG	Up	12	5XFAD
Vwa5a	0.538695	8.23298e-07	DEG	Up	12	5XFAD
Serping1	1.29848	2.76536e-09	DEG	Up	12	5XFAD
Parp3	0.98339	3.88417e-08	DEG	Up	12	5XFAD
Tmem176a	1.09517	1.68673e-16	DEG	Up	12	5XFAD
Slc17a9	1.28663	0.00394185	DEG	Up	12	5XFAD
Thbs2	0.729015	0.000387715	DEG	Up	12	5XFAD
Tfeb	0.612027	0.0022396	DEG	Up	12	5XFAD
Trem2	3.28148	4.37787e-89	DEG	Up	12	5XFAD
Eif2ak2	0.645614	0.000193522	DEG	Up	12	5XFAD
C3	1.85841	1.85011e-05	DEG	Up	12	5XFAD
H2-Oa	3.06247	2.76322e-30	DEG	Up	12	5XFAD
Tap2	0.521725	4.99692e-05	DEG	Up	12	5XFAD
Aif1	1.44633	3.50712e-21	DEG	Up	12	5XFAD
Cd74	4.56876	1.19863e-28	DEG	Up	12	5XFAD
Csf1r	1.21658	4.4177e-23	DEG	Up	12	5XFAD
Rab3il1	0.584313	0.00135285	DEG	Up	12	5XFAD
Ms4a7	1.14588	0.00280293	DEG	Up	12	5XFAD
Ms4a6d	0.884791	0.000281153	DEG	Up	12	5XFAD
Fam111a	0.997374	2.89883e-05	DEG	Up	12	5XFAD
Slc15a3	2.74288	2.77871e-24	DEG	Up	12	5XFAD
Slc25a45	0.620842	0.00320433	DEG	Up	12	5XFAD
Rela	0.38919	2.39365e-05	DEG	Up	12	5XFAD
Fermt3	1.28664	1.42901e-22	DEG	Up	12	5XFAD
Hhex	1.13112	1.535e-14	DEG	Up	12	5XFAD
Sorbs1	0.528351	7.5463e-07	DEG	Up	12	5XFAD
Msr1	2.25684	0.000301069	DEG	Up	12	5XFAD
5430427O19Rik	1.44141	3.97548e-10	DEG	Up	12	5XFAD
Slc16a3	1.47813	6.13193e-18	DEG	Up	12	5XFAD
Hexa	1.20091	1.80704e-44	DEG	Up	12	5XFAD
Sat1	0.441369	2.08074e-05	DEG	Up	12	5XFAD
Cd63	0.943787	1.85424e-13	DEG	Up	12	5XFAD
Mmp19	1.2011	0.000863577	DEG	Up	12	5XFAD
R3hdm2	-0.4909	0.00424873	DEG	Down	12	5XFAD
Ifitm3	1.21492	2.2377e-11	DEG	Up	12	5XFAD
Irf7	1.25745	1.87509e-05	DEG	Up	12	5XFAD
Tspan4	0.762096	3.95669e-08	DEG	Up	12	5XFAD
Gusb	1.39467	3.09719e-56	DEG	Up	12	5XFAD
Alox5	1.08541	0.00019127	DEG	Up	12	5XFAD
Hk3	1.82313	2.29322e-16	DEG	Up	12	5XFAD
Cd28	2.45573	2.48321e-07	DEG	Up	12	5XFAD
Casp8	0.763235	4.66846e-07	DEG	Up	12	5XFAD
Stat1	0.866821	4.66846e-07	DEG	Up	12	5XFAD
Ptpn18	1.6392	8.99558e-15	DEG	Up	12	5XFAD
Slc11a1	2.59521	1.26266e-47	DEG	Up	12	5XFAD
Igfbp5	0.689157	0.000426338	DEG	Up	12	5XFAD
Sp100	0.612972	0.000888311	DEG	Up	12	5XFAD
Pdcd1	5.27487	7.08884e-38	DEG	Up	12	5XFAD
Inpp5d	1.16981	2.77695e-13	DEG	Up	12	5XFAD
Mlph	0.765844	5.49016e-06	DEG	Up	12	5XFAD
Tnfrsf11a	1.70228	2.11268e-14	DEG	Up	12	5XFAD
Rgs1	2.76025	1.62846e-13	DEG	Up	12	5XFAD
Cfh	1.05846	8.66875e-08	DEG	Up	12	5XFAD
Tfcp2l1	0.865037	0.00017203	DEG	Up	12	5XFAD
Dbi	0.544068	2.39365e-05	DEG	Up	12	5XFAD
Sctr	0.802795	0.00847462	DEG	Up	12	5XFAD
Steap3	0.460505	0.00136623	DEG	Up	12	5XFAD
Ptprc	2.03374	5.1021e-22	DEG	Up	12	5XFAD
Cacna1s	1.30565	1.63914e-05	DEG	Up	12	5XFAD
Tnni1	0.864475	7.47833e-06	DEG	Up	12	5XFAD
Rab29	0.588559	8.4556e-05	DEG	Up	12	5XFAD
Ppfia4	0.594673	5.3623e-08	DEG	Up	12	5XFAD
Ncf2	1.86647	8.21373e-30	DEG	Up	12	5XFAD
Ifi211	2.42443	2.14974e-06	DEG	Up	12	5XFAD
Tagln2	0.609899	0.00365295	DEG	Up	12	5XFAD
Slamf9	2.51498	6.9987e-36	DEG	Up	12	5XFAD
Xcl1	3.47531	0.00024203	DEG	Up	12	5XFAD
Soat1	0.561346	0.000400181	DEG	Up	12	5XFAD
Tmem206	0.441627	8.97312e-09	DEG	Up	12	5XFAD
Atf3	1.47787	2.54981e-08	DEG	Up	12	5XFAD
Fcgr2b	2.97009	6.37914e-64	DEG	Up	12	5XFAD
Prdx6	0.629012	2.53607e-08	DEG	Up	12	5XFAD
Vim	1.34632	5.93837e-09	DEG	Up	12	5XFAD
Plxdc2	1.14593	2.78821e-33	DEG	Up	12	5XFAD
Nek6	0.382782	0.0036628	DEG	Up	12	5XFAD
Apbb1ip	1.34848	1.68347e-11	DEG	Up	12	5XFAD
Lcn2	3.64916	8.37831e-07	DEG	Up	12	5XFAD
Cytip	2.03744	0.00024203	DEG	Up	12	5XFAD
Kynu	2.32136	5.34102e-07	DEG	Up	12	5XFAD
Gsn	0.75514	3.05582e-10	DEG	Up	12	5XFAD
Ifih1	0.606299	0.00235812	DEG	Up	12	5XFAD
Agpat2	0.749988	0.00533764	DEG	Up	12	5XFAD
Nmi	0.401923	0.00894768	DEG	Up	12	5XFAD
Dpp7	0.41852	7.02645e-05	DEG	Up	12	5XFAD
Il1rn	1.94588	1.35614e-06	DEG	Up	12	5XFAD
Cybrd1	1.57497	9.38262e-11	DEG	Up	12	5XFAD
Slc43a3	1.73323	1.58288e-06	DEG	Up	12	5XFAD
Ube2l6	0.547949	1.45784e-05	DEG	Up	12	5XFAD
Ehd4	0.743462	9.69692e-05	DEG	Up	12	5XFAD
Spint1	1.40534	4.71418e-14	DEG	Up	12	5XFAD
Bub1	2.72992	0.000812973	DEG	Up	12	5XFAD
Il1a	1.14139	4.74822e-09	DEG	Up	12	5XFAD
Rrbp1	0.62641	5.90543e-07	DEG	Up	12	5XFAD
Cst3	0.635697	2.06026e-07	DEG	Up	12	5XFAD
Zbp1	2.86581	2.76314e-10	DEG	Up	12	5XFAD
Procr	0.900414	0.00318569	DEG	Up	12	5XFAD
Samhd1	0.412442	0.00346325	DEG	Up	12	5XFAD
Anxa5	0.647711	4.89418e-10	DEG	Up	12	5XFAD
Sucnr1	3.52463	0.00447046	DEG	Up	12	5XFAD
Olfml3	1.44229	3.8772e-31	DEG	Up	12	5XFAD
S100a11	0.831573	0.00032303	DEG	Up	12	5XFAD
Tlr2	2.56941	2.55735e-28	DEG	Up	12	5XFAD
Dkk2	2.33308	4.24745e-28	DEG	Up	12	5XFAD
Ifi44	1.26089	0.00181969	DEG	Up	12	5XFAD
Iqgap3	0.921995	0.000149316	DEG	Up	12	5XFAD
Atp6v0d2	8.88546	8.43503e-30	DEG	Up	12	5XFAD
Gbp3	1.18754	1.41311e-06	DEG	Up	12	5XFAD
Gbp2	1.45923	1.7098e-10	DEG	Up	12	5XFAD
Stra6l	1.41844	0.00799693	DEG	Up	12	5XFAD
Tnfsf8	4.53332	4.42868e-28	DEG	Up	12	5XFAD
B4galt1	0.659375	6.36686e-05	DEG	Up	12	5XFAD
Cd72	1.40577	1.94521e-08	DEG	Up	12	5XFAD
Glipr2	0.966546	9.25075e-07	DEG	Up	12	5XFAD
Plin2	0.727347	4.44632e-08	DEG	Up	12	5XFAD
Hacd4	1.03924	3.39287e-07	DEG	Up	12	5XFAD
Laptm5	1.94251	2.98456e-47	DEG	Up	12	5XFAD
Pdpn	0.881179	4.25785e-11	DEG	Up	12	5XFAD
Tnfrsf1b	0.941458	3.48421e-06	DEG	Up	12	5XFAD
Lurap1	-0.393208	0.00323124	DEG	Down	12	5XFAD
Csf3r	2.10111	3.75227e-33	DEG	Up	12	5XFAD
Fgr	2.58739	1.11503e-10	DEG	Up	12	5XFAD
Padi2	0.638589	3.11334e-06	DEG	Up	12	5XFAD
Abcb1b	0.811862	5.00299e-05	DEG	Up	12	5XFAD
Slc2a5	0.520058	0.00742094	DEG	Up	12	5XFAD
Man2b2	0.621658	2.16206e-09	DEG	Up	12	5XFAD
Yipf7	4.90905	6.10458e-10	DEG	Up	12	5XFAD
Rhoh	1.44416	4.25816e-20	DEG	Up	12	5XFAD
Tec	1.30311	3.31312e-12	DEG	Up	12	5XFAD
Spp1	3.76858	8.34615e-30	DEG	Up	12	5XFAD
Cxcl5	2.9134	4.97066e-16	DEG	Up	12	5XFAD
Cxcl9	4.8695	5.3886e-10	DEG	Up	12	5XFAD
P2rx7	0.506738	0.000605345	DEG	Up	12	5XFAD
Anxa3	1.44963	9.85382e-48	DEG	Up	12	5XFAD
Oasl2	1.82074	1.41079e-10	DEG	Up	12	5XFAD
Arpc1b	1.35677	5.67392e-25	DEG	Up	12	5XFAD
Tsc22d4	0.498787	0.000147259	DEG	Up	12	5XFAD
Pon3	1.08271	0.00239342	DEG	Up	12	5XFAD
Irf5	1.5943	1.99209e-28	DEG	Up	12	5XFAD
Tmem176b	0.914837	1.48255e-13	DEG	Up	12	5XFAD
Gpnmb	3.51556	2.69353e-70	DEG	Up	12	5XFAD
Zc3hav1	0.674099	5.51748e-07	DEG	Up	12	5XFAD
Ccdc184	-0.408601	0.00164046	DEG	Down	12	5XFAD
Clec5a	1.58395	4.38696e-23	DEG	Up	12	5XFAD
Hpgds	1.67986	2.41026e-19	DEG	Up	12	5XFAD
Tbxas1	2.0533	5.96398e-44	DEG	Up	12	5XFAD
Anxa4	0.952552	1.27498e-13	DEG	Up	12	5XFAD
Arhgap25	0.97452	1.47626e-05	DEG	Up	12	5XFAD
Edem1	1.14937	4.28194e-06	DEG	Up	12	5XFAD
Usp18	1.70254	9.51629e-09	DEG	Up	12	5XFAD
Lag3	2.33371	1.24255e-51	DEG	Up	12	5XFAD
Cd69	3.68745	1.21067e-06	DEG	Up	12	5XFAD
Gsg1	1.42697	3.15363e-05	DEG	Up	12	5XFAD
Arhgdib	0.971581	1.12344e-13	DEG	Up	12	5XFAD
Lrmp	1.59639	3.093e-15	DEG	Up	12	5XFAD
Ltbr	0.659844	2.311e-08	DEG	Up	12	5XFAD
Tnfrsf1a	1.2197	4.55246e-24	DEG	Up	12	5XFAD
Cd9	1.50093	1.49821e-29	DEG	Up	12	5XFAD
Trpm1	3.90715	2.11034e-15	DEG	Up	12	5XFAD
Ctsc	1.18482	7.71655e-13	DEG	Up	12	5XFAD
Cd22	2.70911	8.66312e-14	DEG	Up	12	5XFAD
Tyrobp	3.01648	4.31244e-78	DEG	Up	12	5XFAD
Qprt	0.785483	0.00388272	DEG	Up	12	5XFAD
Mvp	0.71543	1.77414e-08	DEG	Up	12	5XFAD
Slco2b1	0.914235	1.04511e-12	DEG	Up	12	5XFAD
Il21r	1.29465	7.93298e-15	DEG	Up	12	5XFAD
Il4ra	0.751243	4.40035e-06	DEG	Up	12	5XFAD
Acer3	0.466224	0.000493816	DEG	Up	12	5XFAD
Itgam	1.20258	5.34037e-12	DEG	Up	12	5XFAD
Itgax	6.40812	1.93708e-53	DEG	Up	12	5XFAD
Pycard	1.8618	1.53891e-28	DEG	Up	12	5XFAD
Cd37	1.94822	2.60029e-42	DEG	Up	12	5XFAD
Rgs10	0.650809	8.53525e-10	DEG	Up	12	5XFAD
Trim30a	1.74489	1.7098e-10	DEG	Up	12	5XFAD
Akip1	0.437424	0.00407863	DEG	Up	12	5XFAD
Tnni2	1.95467	1.49108e-10	DEG	Up	12	5XFAD
Sash3	1.24255	6.66023e-18	DEG	Up	12	5XFAD
Elf4	1.36787	2.19336e-07	DEG	Up	12	5XFAD
Slc9a9	0.404431	5.60301e-05	DEG	Up	12	5XFAD
F9	1.68655	5.24276e-07	DEG	Up	12	5XFAD
Was	1.04791	0.000155751	DEG	Up	12	5XFAD
Msn	0.928293	6.45357e-09	DEG	Up	12	5XFAD
Heph	-0.635873	0.00809083	DEG	Down	12	5XFAD
Btk	1.60197	9.4957e-15	DEG	Up	12	5XFAD
Il2rg	1.05302	0.00131638	DEG	Up	12	5XFAD
Nsdhl	0.445136	1.95907e-05	DEG	Up	12	5XFAD
Car5b	0.402058	0.0079751	DEG	Up	12	5XFAD
Renbp	1.31539	4.58179e-18	DEG	Up	12	5XFAD
Lamp1	0.82401	0.00986484	DEG	Up	12	5XFAD
Tnfsf13b	1.39307	1.49296e-10	DEG	Up	12	5XFAD
Aga	0.381643	0.00634592	DEG	Up	12	5XFAD
Scrg1	0.498277	1.72095e-06	DEG	Up	12	5XFAD
Hpgd	1.07916	1.27455e-20	DEG	Up	12	5XFAD
Mfap3l	0.563585	8.46256e-05	DEG	Up	12	5XFAD
Adcy7	1.09853	4.47161e-08	DEG	Up	12	5XFAD
Snx20	1.75976	3.77051e-08	DEG	Up	12	5XFAD
Mt2	0.663842	0.00135285	DEG	Up	12	5XFAD
Mt1	0.602562	0.00128037	DEG	Up	12	5XFAD
Jak3	0.880961	4.26042e-10	DEG	Up	12	5XFAD
Crispld2	0.70182	0.00738441	DEG	Up	12	5XFAD
Cmtm3	0.833427	7.87491e-12	DEG	Up	12	5XFAD
Pla2g15	0.459351	3.56046e-10	DEG	Up	12	5XFAD
St14	2.42541	1.31984e-44	DEG	Up	12	5XFAD
Thy1	2.37336	1.27147e-54	DEG	Up	12	5XFAD
Il10ra	1.0718	1.72842e-14	DEG	Up	12	5XFAD
Cd3d	1.52735	0.00011973	DEG	Up	12	5XFAD
Slc37a2	1.07854	0.000718857	DEG	Up	12	5XFAD
Myo1e	0.730374	1.59178e-06	DEG	Up	12	5XFAD
Anxa2	0.879811	6.15411e-08	DEG	Up	12	5XFAD
Ctsh	1.46469	2.44308e-24	DEG	Up	12	5XFAD
Plscr1	0.507001	0.00203758	DEG	Up	12	5XFAD
Plscr2	1.02886	9.41396e-09	DEG	Up	12	5XFAD
Cmtm6	0.478576	0.000177159	DEG	Up	12	5XFAD
Cmtm7	0.72146	5.60797e-07	DEG	Up	12	5XFAD
Tgfbr2	1.23267	3.292e-12	DEG	Up	12	5XFAD
Pth1r	0.579463	0.000289921	DEG	Up	12	5XFAD
Myd88	0.427241	0.000283806	DEG	Up	12	5XFAD
Trf	0.623935	0.0028958	DEG	Up	12	5XFAD
Pygm	-0.560629	2.13124e-05	DEG	Down	12	5XFAD
Lmo2	0.817084	2.28444e-07	DEG	Up	12	5XFAD
Slc10a3	0.419979	0.000399653	DEG	Up	12	5XFAD
Arap1	0.727884	1.15244e-05	DEG	Up	12	5XFAD
Lpcat2	0.718737	7.61188e-10	DEG	Up	12	5XFAD
Rac2	1.40825	5.90543e-07	DEG	Up	12	5XFAD
Rtp4	1.05349	2.37362e-05	DEG	Up	12	5XFAD
Frrs1	1.01174	0.00745705	DEG	Up	12	5XFAD
Tagap	1.20078	1.09601e-11	DEG	Up	12	5XFAD
Crlf2	1.29697	1.45722e-19	DEG	Up	12	5XFAD
Cryzl2	0.714589	7.61539e-08	DEG	Up	12	5XFAD
Casp4	1.34833	1.3556e-05	DEG	Up	12	5XFAD
Ucp2	0.834497	0.000692006	DEG	Up	12	5XFAD
Tlr13	2.15728	1.05353e-28	DEG	Up	12	5XFAD
Lgals3bp	1.7715	3.51142e-16	DEG	Up	12	5XFAD
Vav1	1.63506	7.66795e-29	DEG	Up	12	5XFAD
Batf	1.18056	0.00350781	DEG	Up	12	5XFAD
Plcg2	1.18239	5.53523e-22	DEG	Up	12	5XFAD
Gbp8	1.67135	0.00226308	DEG	Up	12	5XFAD
Ifit1	1.23113	4.68824e-05	DEG	Up	12	5XFAD
Kdelc2	0.40096	0.00334463	DEG	Up	12	5XFAD
Ppp1r18	0.802065	7.00985e-10	DEG	Up	12	5XFAD
Cd300a	1.4329	5.5928e-11	DEG	Up	12	5XFAD
Bmp2k	0.582386	1.07034e-07	DEG	Up	12	5XFAD
Gns	0.554835	7.67897e-09	DEG	Up	12	5XFAD
Grn	1.20734	8.94452e-34	DEG	Up	12	5XFAD
Gpsm3	1.51636	3.19121e-10	DEG	Up	12	5XFAD
Gna15	1.28155	1.28839e-15	DEG	Up	12	5XFAD
Ccdc122	0.524612	0.00896208	DEG	Up	12	5XFAD
Cxcl10	3.09629	2.26469e-15	DEG	Up	12	5XFAD
Tmem106a	1.93373	1.20961e-18	DEG	Up	12	5XFAD
Cebpa	1.30061	0.00227306	DEG	Up	12	5XFAD
Rubcnl	0.994629	1.41983e-08	DEG	Up	12	5XFAD
Lbx2	1.56885	0.00101678	DEG	Up	12	5XFAD
Igsf6	1.83077	8.94292e-16	DEG	Up	12	5XFAD
Ccl5	1.96942	7.52352e-06	DEG	Up	12	5XFAD
Fam167a	1.22889	0.00015239	DEG	Up	12	5XFAD
Egln3	0.817322	0.00106446	DEG	Up	12	5XFAD
Slfn8	1.63142	1.53395e-09	DEG	Up	12	5XFAD
Hpse	3.6728	5.61807e-41	DEG	Up	12	5XFAD
Ccl12	2.41277	1.53786e-12	DEG	Up	12	5XFAD
Ccl2	1.931	2.77636e-05	DEG	Up	12	5XFAD
Sbno2	0.981752	8.25169e-11	DEG	Up	12	5XFAD
Arhgap45	1.46293	4.73261e-25	DEG	Up	12	5XFAD
Ggta1	1.67873	1.19863e-28	DEG	Up	12	5XFAD
H2-Q4	1.24512	4.92007e-05	DEG	Up	12	5XFAD
Lrrk2	-0.631662	0.00559346	DEG	Down	12	5XFAD
P2ry12	0.62162	9.48015e-10	DEG	Up	12	5XFAD
P2ry13	1.06935	7.05219e-20	DEG	Up	12	5XFAD
Elf1	0.801293	3.06771e-06	DEG	Up	12	5XFAD
Card11	1.96407	3.06771e-06	DEG	Up	12	5XFAD
Lgi4	0.595858	3.13384e-07	DEG	Up	12	5XFAD
Fxyd1	0.912783	9.45093e-06	DEG	Up	12	5XFAD
Mcoln3	2.86256	0.000952349	DEG	Up	12	5XFAD
C1qa	2.32819	7.75032e-58	DEG	Up	12	5XFAD
C1qc	2.31061	1.92001e-73	DEG	Up	12	5XFAD
C1qb	2.26735	4.9363e-58	DEG	Up	12	5XFAD
Unc93b1	1.3302	1.24775e-30	DEG	Up	12	5XFAD
Kirrel2	-1.04049	3.53557e-09	DEG	Down	12	5XFAD
Tmem71	0.733311	0.00426403	DEG	Up	12	5XFAD
Asap3	0.962501	1.41983e-08	DEG	Up	12	5XFAD
Apln	-0.624063	3.95571e-05	DEG	Down	12	5XFAD
Sh3glb1	0.50401	1.60728e-08	DEG	Up	12	5XFAD
Ldlrap1	0.563553	0.00535984	DEG	Up	12	5XFAD
Traf3ip3	1.36209	4.76739e-08	DEG	Up	12	5XFAD
Tap1	1.23107	5.5649e-11	DEG	Up	12	5XFAD
Icam1	1.37661	1.12216e-16	DEG	Up	12	5XFAD
Serpine1	2.34582	0.00389559	DEG	Up	12	5XFAD
Gpr160	0.764782	0.00160343	DEG	Up	12	5XFAD
Aspg	2.46155	1.74498e-39	DEG	Up	12	5XFAD
Themis2	1.42054	1.05132e-14	DEG	Up	12	5XFAD
Ifi206	2.09788	0.00253806	DEG	Up	12	5XFAD
Card19	0.445388	0.00305756	DEG	Up	12	5XFAD
Cd84	2.7691	3.04799e-56	DEG	Up	12	5XFAD
Slamf7	3.12732	2.45999e-12	DEG	Up	12	5XFAD
Asb10	4.82929	3.38003e-48	DEG	Up	12	5XFAD
Serpinf2	2.983	1.32696e-15	DEG	Up	12	5XFAD
F11r	0.879021	5.52339e-09	DEG	Up	12	5XFAD
Cep250	0.459449	0.00957013	DEG	Up	12	5XFAD
Parp12	0.908771	0.00086523	DEG	Up	12	5XFAD
BC028528	0.925061	4.47565e-12	DEG	Up	12	5XFAD
Ctss	2.26393	1.08747e-56	DEG	Up	12	5XFAD
Gngt2	1.6367	6.62462e-32	DEG	Up	12	5XFAD
Tlr4	0.983741	1.64026e-06	DEG	Up	12	5XFAD
Siglecf	2.48525	3.47847e-31	DEG	Up	12	5XFAD
Akna	0.786787	1.20993e-06	DEG	Up	12	5XFAD
Dap	0.60796	0.000120447	DEG	Up	12	5XFAD
Gimap3	2.17083	2.34605e-07	DEG	Up	12	5XFAD
Hlx	1.52116	3.94471e-11	DEG	Up	12	5XFAD
Dcxr	0.471225	0.00474705	DEG	Up	12	5XFAD
Trim14	1.43559	5.14029e-08	DEG	Up	12	5XFAD
Fgl2	1.45788	3.19316e-09	DEG	Up	12	5XFAD
Gsap	0.628348	3.15289e-05	DEG	Up	12	5XFAD
Ptger4	0.517091	0.00985949	DEG	Up	12	5XFAD
Plcb2	0.705852	1.31662e-06	DEG	Up	12	5XFAD
Scamp2	0.459109	1.90725e-08	DEG	Up	12	5XFAD
Gpr34	1.42828	5.28608e-21	DEG	Up	12	5XFAD
Gbp7	0.571306	0.00575983	DEG	Up	12	5XFAD
Arhgap9	2.02943	3.32987e-29	DEG	Up	12	5XFAD
Milr1	2.81408	1.34465e-34	DEG	Up	12	5XFAD
C3ar1	2.66356	7.38388e-61	DEG	Up	12	5XFAD
Apobec1	1.67132	8.01795e-17	DEG	Up	12	5XFAD
Creg1	0.907563	7.10183e-22	DEG	Up	12	5XFAD
Klc3	0.820407	9.01231e-05	DEG	Up	12	5XFAD
Rcsd1	0.696506	6.39594e-10	DEG	Up	12	5XFAD
Cd53	1.77024	5.98816e-56	DEG	Up	12	5XFAD
Lat2	1.86279	3.54119e-19	DEG	Up	12	5XFAD
Fbxw4	1.32651	1.03951e-05	DEG	Up	12	5XFAD
Ripk2	0.410988	0.00602406	DEG	Up	12	5XFAD
Irf8	2.32595	1.21057e-59	DEG	Up	12	5XFAD
H2-Ob	2.1954	0.00788647	DEG	Up	12	5XFAD
Prima1	0.749456	0.00490927	DEG	Up	12	5XFAD
Kcnj2	0.759415	9.50004e-05	DEG	Up	12	5XFAD
1810011H11Rik	1.41442	1.0025e-09	DEG	Up	12	5XFAD
Tspo	0.925011	1.95324e-06	DEG	Up	12	5XFAD
Abca9	0.933877	3.40268e-05	DEG	Up	12	5XFAD
Mcm3	0.811824	5.59419e-07	DEG	Up	12	5XFAD
Rassf4	1.15878	5.13318e-07	DEG	Up	12	5XFAD
Cmklr1	1.53086	8.18586e-06	DEG	Up	12	5XFAD
Lyn	0.992622	1.10931e-14	DEG	Up	12	5XFAD
Hsd3b7	0.516239	0.000215671	DEG	Up	12	5XFAD
S100a13	0.395428	0.00485135	DEG	Up	12	5XFAD
Snx18	0.676293	0.00350781	DEG	Up	12	5XFAD
Pbxip1	0.428805	0.00623466	DEG	Up	12	5XFAD
Npl	0.523588	5.6e-05	DEG	Up	12	5XFAD
Apobr	1.0111	0.0055151	DEG	Up	12	5XFAD
Klhl6	2.14452	2.33964e-49	DEG	Up	12	5XFAD
Arl11	2.48974	1.49596e-37	DEG	Up	12	5XFAD
Ifi209	2.38382	9.27419e-08	DEG	Up	12	5XFAD
Fbrsl1	0.674853	0.000187204	DEG	Up	12	5XFAD
Tmem221	1.22964	0.00122262	DEG	Up	12	5XFAD
B430306N03Rik	2.65764	1.20433e-10	DEG	Up	12	5XFAD
Naalad2	1.08828	7.15842e-05	DEG	Up	12	5XFAD
Ccrl2	0.893262	2.02397e-06	DEG	Up	12	5XFAD
S100a1	0.503851	5.38002e-06	DEG	Up	12	5XFAD
C130050O18Rik	1.83411	3.04706e-07	DEG	Up	12	5XFAD
Lacc1	0.813144	4.80194e-05	DEG	Up	12	5XFAD
Rin3	0.755834	0.00369315	DEG	Up	12	5XFAD
Fam46c	1.8415	1.24898e-14	DEG	Up	12	5XFAD
Tlr7	1.83373	2.34033e-07	DEG	Up	12	5XFAD
Liph	1.05098	3.57484e-05	DEG	Up	12	5XFAD
Phf11a	3.17672	1.07267e-06	DEG	Up	12	5XFAD
Zfp36	0.859291	7.37976e-07	DEG	Up	12	5XFAD
Cd300c2	2.07514	1.0945e-41	DEG	Up	12	5XFAD
Tlr1	2.16361	6.94694e-07	DEG	Up	12	5XFAD
AI467606	0.918945	2.78788e-08	DEG	Up	12	5XFAD
Tlr9	1.49892	0.00365295	DEG	Up	12	5XFAD
Hcar2	5.23804	2.4798e-49	DEG	Up	12	5XFAD
Glb1	0.430317	1.6803e-06	DEG	Up	12	5XFAD
Pqlc3	0.792465	0.00145374	DEG	Up	12	5XFAD
Ptprcap	1.44781	0.000308757	DEG	Up	12	5XFAD
Fam26f	1.24104	8.4556e-05	DEG	Up	12	5XFAD
Gldn	1.21375	0.00242853	DEG	Up	12	5XFAD
Plaur	2.07848	4.87436e-23	DEG	Up	12	5XFAD
Pilra	1.80351	1.97777e-07	DEG	Up	12	5XFAD
AI464131	-0.473122	0.00391132	DEG	Down	12	5XFAD
Tifa	0.486769	2.70657e-06	DEG	Up	12	5XFAD
Bst2	1.43708	7.67897e-09	DEG	Up	12	5XFAD
Rhoj	0.739323	9.45631e-07	DEG	Up	12	5XFAD
Irgm1	1.08507	1.99602e-13	DEG	Up	12	5XFAD
Cldn14	1.30577	0.000490012	DEG	Up	12	5XFAD
Neurl3	1.13811	2.28302e-11	DEG	Up	12	5XFAD
Ptgs1	0.682543	1.62936e-09	DEG	Up	12	5XFAD
Tgif1	1.31634	1.01859e-13	DEG	Up	12	5XFAD
Cd300lf	2.20433	1.18151e-11	DEG	Up	12	5XFAD
Ccdc88b	2.07837	6.14386e-06	DEG	Up	12	5XFAD
Gpr157	1.11058	8.15726e-12	DEG	Up	12	5XFAD
Entpd1	0.59761	0.000670752	DEG	Up	12	5XFAD
Selplg	0.920961	8.4815e-19	DEG	Up	12	5XFAD
Syngr2	0.86308	2.03582e-11	DEG	Up	12	5XFAD
Ckap2l	1.03451	0.00116905	DEG	Up	12	5XFAD
Cxcr6	3.03819	3.34568e-14	DEG	Up	12	5XFAD
Pthlh	-0.556255	0.00575983	DEG	Down	12	5XFAD
P2ry6	1.30555	5.01328e-24	DEG	Up	12	5XFAD
Arhgap30	1.1589	4.64162e-14	DEG	Up	12	5XFAD
C5ar1	1.79989	1.67668e-16	DEG	Up	12	5XFAD
Dtx3l	0.469791	0.00221673	DEG	Up	12	5XFAD
Tifab	1.43982	9.03728e-25	DEG	Up	12	5XFAD
Mmp12	1.44434	6.73478e-06	DEG	Up	12	5XFAD
Trex1	0.635777	8.93379e-05	DEG	Up	12	5XFAD
Plekhf2	0.481478	0.00102468	DEG	Up	12	5XFAD
Lrrc25	1.0637	7.87874e-07	DEG	Up	12	5XFAD
Klk6	2.21232	7.1973e-11	DEG	Up	12	5XFAD
Eva1b	0.761122	0.000340862	DEG	Up	12	5XFAD
Cxcr3	2.77062	1.63578e-08	DEG	Up	12	5XFAD
Lgals3	1.59498	2.53376e-08	DEG	Up	12	5XFAD
Fam167b	1.68209	5.85342e-12	DEG	Up	12	5XFAD
Ftl1	0.545977	8.4045e-08	DEG	Up	12	5XFAD
Tmem37	0.679296	0.00175965	DEG	Up	12	5XFAD
P4ha3	1.39325	2.2377e-11	DEG	Up	12	5XFAD
Gpr183	2.09276	1.02265e-30	DEG	Up	12	5XFAD
Siglech	1.25673	2.3388e-30	DEG	Up	12	5XFAD
Lrrc3	0.487921	0.000933585	DEG	Up	12	5XFAD
Rinl	0.624132	0.000432025	DEG	Up	12	5XFAD
Rasal3	1.795	2.73626e-17	DEG	Up	12	5XFAD
Pld4	1.27014	1.85956e-19	DEG	Up	12	5XFAD
Cx3cr1	1.28712	8.04992e-27	DEG	Up	12	5XFAD
Nrros	0.705129	1.14007e-07	DEG	Up	12	5XFAD
C130026I21Rik	1.56722	0.00905774	DEG	Up	12	5XFAD
Rab7b	2.81709	1.92901e-47	DEG	Up	12	5XFAD
Oas1a	2.11731	3.1694e-11	DEG	Up	12	5XFAD
Cysltr1	0.810887	0.00778444	DEG	Up	12	5XFAD
Socs3	1.35019	2.20903e-07	DEG	Up	12	5XFAD
Fes	1.29201	2.73626e-17	DEG	Up	12	5XFAD
Bcl3	1.94755	3.64959e-07	DEG	Up	12	5XFAD
Slamf8	2.02545	6.56254e-09	DEG	Up	12	5XFAD
Smagp	0.710576	8.4556e-05	DEG	Up	12	5XFAD
Cnn3	0.602805	6.16527e-08	DEG	Up	12	5XFAD
Cd8a	2.11784	4.93226e-05	DEG	Up	12	5XFAD
Alkal2	-0.929213	0.000677907	DEG	Down	12	5XFAD
Gimap4	1.83706	1.42621e-06	DEG	Up	12	5XFAD
Sh3bp2	1.40811	1.85011e-05	DEG	Up	12	5XFAD
Ugt1a6a	0.767303	2.99602e-08	DEG	Up	12	5XFAD
Xlr	1.62733	3.65918e-21	DEG	Up	12	5XFAD
Tmem119	0.473698	0.000712106	DEG	Up	12	5XFAD
Afp	3.71323	4.76565e-06	DEG	Up	12	5XFAD
Lair1	1.85898	2.71869e-41	DEG	Up	12	5XFAD
Trim34a	0.919071	3.54451e-06	DEG	Up	12	5XFAD
Socs6	0.455332	0.000182742	DEG	Up	12	5XFAD
Ms4a4b	3.1788	1.27857e-06	DEG	Up	12	5XFAD
Tcim	1.13448	5.67651e-07	DEG	Up	12	5XFAD
Tmem154	1.07677	0.000141835	DEG	Up	12	5XFAD
Ptafr	1.31814	9.40844e-18	DEG	Up	12	5XFAD
Capg	2.12107	6.61958e-32	DEG	Up	12	5XFAD
Gadl1	2.01871	1.16934e-11	DEG	Up	12	5XFAD
Scimp	3.12573	5.72456e-07	DEG	Up	12	5XFAD
Tmem140	0.702259	0.00709051	DEG	Up	12	5XFAD
Trim30d	1.31916	1.04897e-09	DEG	Up	12	5XFAD
Nfam1	1.22402	6.319e-14	DEG	Up	12	5XFAD
Gm5431	1.60112	1.0829e-06	DEG	Up	12	5XFAD
Fcer1g	2.21904	8.56016e-69	DEG	Up	12	5XFAD
Osm	2.1285	2.02342e-07	DEG	Up	12	5XFAD
Pirb	0.949007	0.00165023	DEG	Up	12	5XFAD
Fcgr4	3.05174	5.06127e-19	DEG	Up	12	5XFAD
Ifitm6	1.59717	0.000251583	DEG	Up	12	5XFAD
Skap2	0.424995	5.37384e-05	DEG	Up	12	5XFAD
Slc14a1	1.13664	7.35123e-17	DEG	Up	12	5XFAD
Fcgr3	1.89738	1.03363e-43	DEG	Up	12	5XFAD
Fdps	0.399242	0.00288565	DEG	Up	12	5XFAD
Irak4	0.942172	7.02595e-14	DEG	Up	12	5XFAD
Alox5ap	0.661408	1.58822e-05	DEG	Up	12	5XFAD
Pyroxd2	0.900601	0.00999273	DEG	Up	12	5XFAD
Trim5	1.07473	0.000826399	DEG	Up	12	5XFAD
0610040J01Rik	0.418239	0.0029095	DEG	Up	12	5XFAD
Tor3a	0.549021	0.00564889	DEG	Up	12	5XFAD
H2-Q7	1.80546	1.10534e-07	DEG	Up	12	5XFAD
Gmfg	1.15579	1.04897e-09	DEG	Up	12	5XFAD
B2m	1.84606	6.25831e-33	DEG	Up	12	5XFAD
Hist1h4h	1.01027	6.9347e-05	DEG	Up	12	5XFAD
Blnk	1.22568	1.72016e-14	DEG	Up	12	5XFAD
H2-K1	1.82705	7.94899e-12	DEG	Up	12	5XFAD
Cd200r4	5.57971	7.52287e-44	DEG	Up	12	5XFAD
Glrp1	2.04344	7.87874e-07	DEG	Up	12	5XFAD
Ifit3b	1.40961	3.27072e-09	DEG	Up	12	5XFAD
Tlr12	1.06433	5.67651e-07	DEG	Up	12	5XFAD
Cnr2	2.72642	3.15014e-26	DEG	Up	12	5XFAD
Gm49339	5.94781	1.04897e-09	DEG	Up	12	5XFAD
Cd300lb	3.3452	2.13568e-06	DEG	Up	12	5XFAD
Gpr84	2.37308	1.85887e-26	DEG	Up	12	5XFAD
Lrmda	0.66709	0.00211751	DEG	Up	12	5XFAD
Gpx1	0.419029	0.000384077	DEG	Up	12	5XFAD
Hcst	3.166	3.86138e-38	DEG	Up	12	5XFAD
Ifi27	0.497885	0.00937484	DEG	Up	12	5XFAD
Chil1	1.18887	2.42938e-18	DEG	Up	12	5XFAD
Hvcn1	2.51217	3.80769e-46	DEG	Up	12	5XFAD
Trim12a	0.76623	2.98578e-05	DEG	Up	12	5XFAD
Gm10160	-17.977	8.26831e-49	DEG	Down	12	5XFAD
Oas1g	2.58329	0.000422601	DEG	Up	12	5XFAD
Cryba4	1.02691	1.2284e-05	DEG	Up	12	5XFAD
H2-T23	1.14548	1.4006e-12	DEG	Up	12	5XFAD
S1pr3	1.17318	3.10999e-09	DEG	Up	12	5XFAD
Lpar5	1.1606	3.30272e-10	DEG	Up	12	5XFAD
Cst7	8.39719	2.35841e-74	DEG	Up	12	5XFAD
Lgals1	0.472103	0.00893055	DEG	Up	12	5XFAD
Il2rb	2.00821	2.81032e-06	DEG	Up	12	5XFAD
Phf11d	2.21138	4.08696e-15	DEG	Up	12	5XFAD
Dok1	0.965156	7.6481e-06	DEG	Up	12	5XFAD
Gng5	0.457037	0.00150889	DEG	Up	12	5XFAD
Flnc	1.76779	5.41478e-10	DEG	Up	12	5XFAD
Il3ra	1.3468	4.16462e-06	DEG	Up	12	5XFAD
Lyz2	3.30274	1.30201e-69	DEG	Up	12	5XFAD
Wfdc17	3.49085	8.87603e-49	DEG	Up	12	5XFAD
Irgm2	0.940811	1.09436e-05	DEG	Up	12	5XFAD
9930111J21Rik2	0.720089	0.000346785	DEG	Up	12	5XFAD
9930111J21Rik1	0.977565	0.00216813	DEG	Up	12	5XFAD
Sp140	1.46644	7.37778e-07	DEG	Up	12	5XFAD
Sp110	1.68802	3.02023e-14	DEG	Up	12	5XFAD
Rnf213	0.906275	0.000186605	DEG	Up	12	5XFAD
Hs3st3b1	0.845036	0.00621153	DEG	Up	12	5XFAD
Il18bp	1.16099	1.16369e-06	DEG	Up	12	5XFAD
Adamtsl3	1.42609	0.000399653	DEG	Up	12	5XFAD
Ccdc190	0.470641	0.00619375	DEG	Up	12	5XFAD
Tmem35b	0.55708	0.00190623	DEG	Up	12	5XFAD
Il1rl2	1.04649	0.000138904	DEG	Up	12	5XFAD
Naip5	1.36678	8.88071e-11	DEG	Up	12	5XFAD
Cebpd	1.32453	1.39599e-07	DEG	Up	12	5XFAD
Csf2rb	1.8807	8.45433e-13	DEG	Up	12	5XFAD
Csf2rb2	1.18745	4.07434e-05	DEG	Up	12	5XFAD
Ncf4	1.73045	4.65551e-12	DEG	Up	12	5XFAD
Ang	1.74275	8.72353e-29	DEG	Up	12	5XFAD
Dppa2	-2.29943	0.00685949	DEG	Down	12	5XFAD
Mroh5	0.748283	0.00903555	DEG	Up	12	5XFAD
Slfn2	1.10067	2.32597e-06	DEG	Up	12	5XFAD
H2-Q6	1.59531	1.75497e-06	DEG	Up	12	5XFAD
H2-D1	2.03582	5.08907e-25	DEG	Up	12	5XFAD
C4b	2.67062	1.37637e-37	DEG	Up	12	5XFAD
Ifi204	2.58843	1.70225e-18	DEG	Up	12	5XFAD
Ifi207	3.16485	8.85071e-18	DEG	Up	12	5XFAD
Gm4951	2.48751	8.34758e-11	DEG	Up	12	5XFAD
Mc1r	-2.62669	0.00503513	DEG	Down	12	5XFAD
Il4i1	1.89637	7.08815e-11	DEG	Up	12	5XFAD
Nlrc5	2.13645	4.42842e-06	DEG	Up	12	5XFAD
Apoc4	3.12181	3.50712e-21	DEG	Up	12	5XFAD
S100a16	0.39227	0.00101245	DEG	Up	12	5XFAD
Mafb	1.14161	9.85315e-16	DEG	Up	12	5XFAD
Ctla2b	1.40915	0.000125106	DEG	Up	12	5XFAD
Ifit3	1.44967	8.22509e-08	DEG	Up	12	5XFAD
Chst14	0.632619	2.4857e-06	DEG	Up	12	5XFAD
Gal3st4	0.730672	3.41652e-13	DEG	Up	12	5XFAD
Tmem92	2.13512	0.0089196	DEG	Up	12	5XFAD
Trbc1	2.52267	0.00846041	DEG	Up	12	5XFAD
Igtp	1.37261	1.04268e-08	DEG	Up	12	5XFAD
Naip6	1.91086	6.79557e-06	DEG	Up	12	5XFAD
Naip2	1.99432	5.34167e-29	DEG	Up	12	5XFAD
Serpina3i	3.94435	9.95777e-07	DEG	Up	12	5XFAD
Ifi27l2a	2.27644	4.19e-10	DEG	Up	12	5XFAD
Cyp4v3	0.615998	6.00703e-08	DEG	Up	12	5XFAD
Klrb1b	4.75647	5.70283e-11	DEG	Up	12	5XFAD
Cntf	1.23611	2.94372e-06	DEG	Up	12	5XFAD
Phyhd1	0.74654	3.48421e-06	DEG	Up	12	5XFAD
H2-DMb1	1.65124	1.22767e-16	DEG	Up	12	5XFAD
C1qtnf5	0.588807	0.00432782	DEG	Up	12	5XFAD
Cd101	1.43716	2.02624e-06	DEG	Up	12	5XFAD
Bcl2a1b	3.17342	2.31411e-72	DEG	Up	12	5XFAD
Pira2	3.78049	0.00101678	DEG	Up	12	5XFAD
Kcne1l	0.961136	0.000133574	DEG	Up	12	5XFAD
Ugt1a7c	2.02346	2.08026e-11	DEG	Up	12	5XFAD
Olfr111	3.57738	9.51164e-10	DEG	Up	12	5XFAD
Olfr110	4.82619	1.21145e-10	DEG	Up	12	5XFAD
Phf11b	2.417	5.6005e-17	DEG	Up	12	5XFAD
Evi2b	1.95364	5.41478e-10	DEG	Up	12	5XFAD
Rnaset2b	0.694883	1.24167e-08	DEG	Up	12	5XFAD
Itpripl2	0.883996	0.00860908	DEG	Up	12	5XFAD
Gm3488	1.00142	6.78101e-05	DEG	Up	12	5XFAD
Rnaset2a	0.983531	3.41638e-08	DEG	Up	12	5XFAD
2610528A11Rik	1.09336	0.00178064	DEG	Up	12	5XFAD
Vkorc1	0.504612	1.72422e-05	DEG	Up	12	5XFAD
Bin2	0.96995	2.47436e-11	DEG	Up	12	5XFAD
Rassf10	0.724763	0.00146352	DEG	Up	12	5XFAD
Bcl2a1d	3.16638	1.40825e-12	DEG	Up	12	5XFAD
Bcl2a1a	2.4013	5.03133e-09	DEG	Up	12	5XFAD
Ighd	0.823144	0.00346706	DEG	Up	12	5XFAD
Gbp6	1.81303	1.25263e-09	DEG	Up	12	5XFAD
Pvrig	1.85434	0.00148006	DEG	Up	12	5XFAD
Lilr4b	2.96361	3.56911e-08	DEG	Up	12	5XFAD
Lilrb4a	4.07922	3.79261e-22	DEG	Up	12	5XFAD
Pnp	0.416747	0.00141036	DEG	Up	12	5XFAD
Cav2	0.465709	2.76302e-05	DEG	Up	18	5XFAD
Slc22a18	1.29111	4.36661e-08	DEG	Up	18	5XFAD
Btbd17	-0.727203	2.60304e-13	DEG	Down	18	5XFAD
Tspan32	0.996927	0.000136087	DEG	Up	18	5XFAD
Trim25	0.932822	5.97236e-26	DEG	Up	18	5XFAD
Scpep1	0.619955	1.86672e-28	DEG	Up	18	5XFAD
Itgb2	1.86233	1.94613e-60	DEG	Up	18	5XFAD
Mx1	2.36397	3.84275e-13	DEG	Up	18	5XFAD
Egfl6	-1.01072	1.27552e-12	DEG	Down	18	5XFAD
Itga5	0.848068	0.000181879	DEG	Up	18	5XFAD
Adora3	0.729232	1.09693e-08	DEG	Up	18	5XFAD
Sox9	0.470829	1.38895e-15	DEG	Up	18	5XFAD
Hk2	0.83558	8.78163e-10	DEG	Up	18	5XFAD
Cd52	2.95464	2.21249e-73	DEG	Up	18	5XFAD
Abhd15	0.730051	1.26496e-09	DEG	Up	18	5XFAD
Loxl3	0.426492	0.00447228	DEG	Up	18	5XFAD
Serpinf1	1.11943	4.69062e-10	DEG	Up	18	5XFAD
Fasl	3.1737	5.73644e-06	DEG	Up	18	5XFAD
Slc7a7	1.23716	3.59851e-21	DEG	Up	18	5XFAD
Ccl3	3.59157	1.37409e-61	DEG	Up	18	5XFAD
Icam4	-0.432848	0.00157162	DEG	Down	18	5XFAD
S100a4	2.71522	3.48585e-46	DEG	Up	18	5XFAD
S100a3	0.810211	8.4437e-05	DEG	Up	18	5XFAD
S100a6	2.43479	1.31085e-85	DEG	Up	18	5XFAD
Lgals9	1.2259	1.25122e-30	DEG	Up	18	5XFAD
Timp1	4.03804	6.01987e-36	DEG	Up	18	5XFAD
Uhrf1	0.758831	0.000554293	DEG	Up	18	5XFAD
Gabrg1	-0.624503	6.49272e-05	DEG	Down	18	5XFAD
Itgb7	1.19659	1.14026e-05	DEG	Up	18	5XFAD
Efnb2	-0.439113	0.00748603	DEG	Down	18	5XFAD
Sync	0.931859	3.69735e-07	DEG	Up	18	5XFAD
Ube2c	0.797788	6.06856e-05	DEG	Up	18	5XFAD
Glmp	0.383914	3.50542e-08	DEG	Up	18	5XFAD
Acap1	1.62262	3.98601e-06	DEG	Up	18	5XFAD
Tcirg1	0.589432	0.000180702	DEG	Up	18	5XFAD
Naglu	1.03327	5.58839e-29	DEG	Up	18	5XFAD
Lrp3	-0.460768	1.78017e-05	DEG	Down	18	5XFAD
Slc1a5	1.4234	4.02447e-15	DEG	Up	18	5XFAD
Srpk3	0.582688	0.00301932	DEG	Up	18	5XFAD
Cd3g	2.9789	4.8348e-16	DEG	Up	18	5XFAD
Rapsn	1.03808	4.89461e-06	DEG	Up	18	5XFAD
Spi1	1.41869	2.01506e-30	DEG	Up	18	5XFAD
Stat6	0.415307	0.000329883	DEG	Up	18	5XFAD
Paxip1	-0.484626	0.000186468	DEG	Down	18	5XFAD
Ppm1j	1.29446	0.00230496	DEG	Up	18	5XFAD
Rhoc	0.60569	1.01238e-15	DEG	Up	18	5XFAD
Def6	0.734101	1.32016e-09	DEG	Up	18	5XFAD
Irf9	1.30012	5.04788e-32	DEG	Up	18	5XFAD
Dhrs1	0.974854	2.21998e-27	DEG	Up	18	5XFAD
Braf	-0.379187	1.59174e-06	DEG	Down	18	5XFAD
Axl	0.774785	8.40421e-19	DEG	Up	18	5XFAD
Tgfb1	0.908461	0.000861199	DEG	Up	18	5XFAD
Lcp2	1.27835	2.77383e-28	DEG	Up	18	5XFAD
Apoe	0.778069	6.29504e-22	DEG	Up	18	5XFAD
Apoc2	2.64204	1.06006e-09	DEG	Up	18	5XFAD
Bcl2l12	0.511275	0.000256068	DEG	Up	18	5XFAD
Hck	1.22296	8.2002e-26	DEG	Up	18	5XFAD
Mob3a	0.498025	3.31603e-11	DEG	Up	18	5XFAD
St8sia6	0.720675	0.0003885	DEG	Up	18	5XFAD
Ddr1	0.81056	1.21573e-15	DEG	Up	18	5XFAD
Cp	0.494064	0.00102438	DEG	Up	18	5XFAD
Rps6ka1	0.612656	1.39116e-07	DEG	Up	18	5XFAD
Dnase2a	1.17813	9.31722e-28	DEG	Up	18	5XFAD
Nqo1	0.584854	0.000316299	DEG	Up	18	5XFAD
Hlf	-0.572679	1.7943e-05	DEG	Down	18	5XFAD
Grm3	-0.55784	1.11791e-12	DEG	Down	18	5XFAD
Gstm5	-0.519751	1.49468e-13	DEG	Down	18	5XFAD
Stat3	0.700212	3.30793e-22	DEG	Up	18	5XFAD
Stat5a	0.723884	5.57286e-05	DEG	Up	18	5XFAD
Akt2	-0.43865	3.12962e-12	DEG	Down	18	5XFAD
Col5a3	0.934016	0.000110936	DEG	Up	18	5XFAD
Kifc2	-0.474106	2.05856e-09	DEG	Down	18	5XFAD
Ptpn6	1.87844	4.91837e-50	DEG	Up	18	5XFAD
Sst	-0.494259	4.05132e-06	DEG	Down	18	5XFAD
Gab2	0.438495	0.000401225	DEG	Up	18	5XFAD
Ctse	3.20058	1.37258e-29	DEG	Up	18	5XFAD
Cd33	1.20296	1.36956e-22	DEG	Up	18	5XFAD
Nkg7	2.44395	5.58324e-12	DEG	Up	18	5XFAD
Pcp2	2.48556	0.00152762	DEG	Up	18	5XFAD
Ly9	2.95085	2.9345e-40	DEG	Up	18	5XFAD
Cd244	2.8943	3.97486e-13	DEG	Up	18	5XFAD
Plod3	0.408213	1.09357e-09	DEG	Up	18	5XFAD
Crabp2	1.2425	0.000407527	DEG	Up	18	5XFAD
Bcan	-0.483158	6.74651e-13	DEG	Down	18	5XFAD
Hspb1	1.53124	1.4796e-09	DEG	Up	18	5XFAD
Rasa4	1.03315	6.95829e-22	DEG	Up	18	5XFAD
Sgsh	0.543978	4.41603e-05	DEG	Up	18	5XFAD
Sh2b2	0.641687	0.00198039	DEG	Up	18	5XFAD
Cd44	2.55166	1.00513e-28	DEG	Up	18	5XFAD
Man2b1	0.885401	3.5928e-38	DEG	Up	18	5XFAD
Shbg	1.45614	0.00866856	DEG	Up	18	5XFAD
Spc25	0.811727	0.000319271	DEG	Up	18	5XFAD
Fgfr4	1.58348	0.000619543	DEG	Up	18	5XFAD
Mlxipl	0.887183	1.34857e-09	DEG	Up	18	5XFAD
Hmox1	1.25901	1.70633e-35	DEG	Up	18	5XFAD
Adcy9	-0.391678	0.00276282	DEG	Down	18	5XFAD
Ampd3	0.455065	1.14609e-05	DEG	Up	18	5XFAD
Sqor	0.393656	0.00112396	DEG	Up	18	5XFAD
Itgae	0.844635	0.00678472	DEG	Up	18	5XFAD
Upk3bl	1.10022	0.00383145	DEG	Up	18	5XFAD
Fblim1	1.12904	1.59084e-11	DEG	Up	18	5XFAD
Tep1	0.947663	8.38292e-07	DEG	Up	18	5XFAD
Tmbim1	0.410406	1.66501e-06	DEG	Up	18	5XFAD
Crip1	0.602028	2.80854e-10	DEG	Up	18	5XFAD
Elovl1	0.384275	2.31892e-05	DEG	Up	18	5XFAD
Cdc20	0.58347	0.00582719	DEG	Up	18	5XFAD
Ptbp1	0.566306	4.36272e-09	DEG	Up	18	5XFAD
Mvd	0.605646	1.9165e-08	DEG	Up	18	5XFAD
Cyba	1.59688	2.26971e-52	DEG	Up	18	5XFAD
Atp7b	0.477439	0.000326266	DEG	Up	18	5XFAD
Rundc3a	-0.52174	0.00395073	DEG	Down	18	5XFAD
Hfe	0.655557	2.23972e-06	DEG	Up	18	5XFAD
Syngr3	-0.393881	1.73016e-05	DEG	Down	18	5XFAD
Vwa7	1.03247	1.55069e-06	DEG	Up	18	5XFAD
Ddah2	0.683548	1.39605e-12	DEG	Up	18	5XFAD
Clic1	1.1473	1.64543e-36	DEG	Up	18	5XFAD
Dennd2c	0.595913	0.00938789	DEG	Up	18	5XFAD
Tgfbr1	0.632838	2.12037e-05	DEG	Up	18	5XFAD
Homer1	-0.490433	0.00269809	DEG	Down	18	5XFAD
Cav1	0.822644	1.64281e-09	DEG	Up	18	5XFAD
Rhoa	0.413423	1.07139e-07	DEG	Up	18	5XFAD
Id3	0.690709	6.82331e-15	DEG	Up	18	5XFAD
Ctsd	1.94517	9.12709e-105	DEG	Up	18	5XFAD
Fgfrl1	0.746137	6.3748e-15	DEG	Up	18	5XFAD
Elk3	0.837097	2.53199e-17	DEG	Up	18	5XFAD
Pou2f2	0.431462	0.00127509	DEG	Up	18	5XFAD
Mgst1	0.770088	1.3789e-07	DEG	Up	18	5XFAD
Rpl10	0.48097	1.02311e-06	DEG	Up	18	5XFAD
Ccl8	2.34578	9.72085e-11	DEG	Up	18	5XFAD
Trpm5	1.29216	0.00114285	DEG	Up	18	5XFAD
Rarres2	0.677771	0.000205646	DEG	Up	18	5XFAD
Lpo	1.06974	0.00472885	DEG	Up	18	5XFAD
Met	0.550239	0.00495721	DEG	Up	18	5XFAD
6330409D20Rik	-0.813011	0.00277152	DEG	Down	18	5XFAD
Apobec3	0.688396	1.93219e-17	DEG	Up	18	5XFAD
Oit3	1.63019	0.0036468	DEG	Up	18	5XFAD
Tex11	1.32511	5.57652e-08	DEG	Up	18	5XFAD
Fxyd5	0.601324	2.50512e-08	DEG	Up	18	5XFAD
Nuak2	0.811839	4.42627e-09	DEG	Up	18	5XFAD
Slc38a3	0.524807	4.98058e-08	DEG	Up	18	5XFAD
Tnfrsf13b	0.836966	7.4292e-09	DEG	Up	18	5XFAD
Tmem86a	0.661969	9.87661e-14	DEG	Up	18	5XFAD
Ifi35	1.09955	4.44106e-20	DEG	Up	18	5XFAD
Eya4	1.00363	4.24871e-14	DEG	Up	18	5XFAD
Mcoln2	2.00503	0.00366675	DEG	Up	18	5XFAD
Adssl1	0.586172	9.21451e-12	DEG	Up	18	5XFAD
Gltp	0.550624	6.82218e-13	DEG	Up	18	5XFAD
Steap4	1.24565	0.000422104	DEG	Up	18	5XFAD
Kif11	0.555202	0.00720446	DEG	Up	18	5XFAD
Bcas1	0.473687	0.000541463	DEG	Up	18	5XFAD
Tnfaip8l2	1.57435	4.59132e-51	DEG	Up	18	5XFAD
Mcemp1	1.12864	0.00787299	DEG	Up	18	5XFAD
Csf1	1.16816	1.69916e-41	DEG	Up	18	5XFAD
Nol3	0.40734	3.52324e-06	DEG	Up	18	5XFAD
Slc9a5	-0.49029	0.000157846	DEG	Down	18	5XFAD
Elmo3	0.642836	0.00276056	DEG	Up	18	5XFAD
Tppp3	0.515987	0.000295945	DEG	Up	18	5XFAD
Entpd2	0.42404	2.27217e-05	DEG	Up	18	5XFAD
Lrrk1	1.00326	2.18183e-10	DEG	Up	18	5XFAD
Abca1	0.935158	1.07287e-27	DEG	Up	18	5XFAD
Slamf6	1.94791	6.83107e-15	DEG	Up	18	5XFAD
Cybb	1.80121	1.04222e-14	DEG	Up	18	5XFAD
Cd48	2.31727	3.25786e-65	DEG	Up	18	5XFAD
Cd83	0.44233	1.21562e-07	DEG	Up	18	5XFAD
Gzmb	1.52084	0.00688334	DEG	Up	18	5XFAD
Ager	0.773614	0.00394848	DEG	Up	18	5XFAD
Prrt1	-0.417535	0.000165765	DEG	Down	18	5XFAD
Fam163a	-1.09833	2.63051e-16	DEG	Down	18	5XFAD
Itga2	1.7898	0.000913385	DEG	Up	18	5XFAD
Lpl	0.705792	1.14585e-10	DEG	Up	18	5XFAD
Nfe2l2	0.866842	1.15858e-30	DEG	Up	18	5XFAD
Adamtsl4	0.400757	0.00310599	DEG	Up	18	5XFAD
Fcrls	1.59159	1.05716e-66	DEG	Up	18	5XFAD
Gatsl2	-0.396952	4.78463e-05	DEG	Down	18	5XFAD
Fcgr1	2.10643	1.62992e-50	DEG	Up	18	5XFAD
Ncf1	1.59927	2.59935e-73	DEG	Up	18	5XFAD
Fli1	0.740581	1.07002e-15	DEG	Up	18	5XFAD
Camk1g	-0.538784	6.79393e-10	DEG	Down	18	5XFAD
H2-M3	1.33068	1.70987e-29	DEG	Up	18	5XFAD
Ctsz	1.8225	2.5691e-81	DEG	Up	18	5XFAD
H2-M2	2.39974	0.000431754	DEG	Up	18	5XFAD
Cd274	1.38932	1.05255e-21	DEG	Up	18	5XFAD
Lamp2	0.681871	1.59244e-22	DEG	Up	18	5XFAD
Bik	1.74998	1.38515e-09	DEG	Up	18	5XFAD
Slpi	1.10095	0.00415275	DEG	Up	18	5XFAD
Sdc4	0.390338	4.00697e-07	DEG	Up	18	5XFAD
Il13ra1	0.978523	3.17506e-16	DEG	Up	18	5XFAD
Stac2	-0.398422	0.000681095	DEG	Down	18	5XFAD
Rhbdl3	-0.819315	6.98728e-07	DEG	Down	18	5XFAD
Birc5	0.621176	0.00206303	DEG	Up	18	5XFAD
Etv4	-0.514714	0.000383489	DEG	Down	18	5XFAD
Dbndd2	0.478033	1.45966e-07	DEG	Up	18	5XFAD
Ctsa	0.722599	4.08361e-28	DEG	Up	18	5XFAD
Dhx58	1.00354	8.61263e-08	DEG	Up	18	5XFAD
Cadps2	-0.494576	2.11225e-05	DEG	Down	18	5XFAD
Cyth4	0.824929	4.51841e-20	DEG	Up	18	5XFAD
Hist1h2bc	0.442398	2.64445e-05	DEG	Up	18	5XFAD
Baiap2l2	1.52926	1.69093e-11	DEG	Up	18	5XFAD
Mafk	0.420388	4.15968e-07	DEG	Up	18	5XFAD
Ikzf3	1.99391	0.000157044	DEG	Up	18	5XFAD
Mfng	0.584501	2.85549e-09	DEG	Up	18	5XFAD
Pmp22	0.792323	2.19958e-25	DEG	Up	18	5XFAD
Il12rb2	1.03794	0.00253529	DEG	Up	18	5XFAD
Abi3	1.48037	4.14903e-26	DEG	Up	18	5XFAD
Slc13a3	0.731594	4.57915e-09	DEG	Up	18	5XFAD
Kcnab3	-0.411953	0.00399871	DEG	Down	18	5XFAD
Slc2a4	1.12283	2.87934e-09	DEG	Up	18	5XFAD
Sparc	0.630177	4.68555e-07	DEG	Up	18	5XFAD
Crhr1	-0.538945	2.38298e-05	DEG	Down	18	5XFAD
Ikzf1	1.38045	1.23689e-17	DEG	Up	18	5XFAD
Zbtb4	-0.40827	0.000111752	DEG	Down	18	5XFAD
Cd68	2.45213	1.51119e-102	DEG	Up	18	5XFAD
Lsp1	1.56651	1.97279e-33	DEG	Up	18	5XFAD
Sfrp5	1.41746	6.85184e-06	DEG	Up	18	5XFAD
Irf1	0.540758	1.53297e-07	DEG	Up	18	5XFAD
Cxcl16	2.31338	3.1141e-46	DEG	Up	18	5XFAD
Alox15	2.32464	0.00326973	DEG	Up	18	5XFAD
Ccl6	2.68813	3.34486e-57	DEG	Up	18	5XFAD
Ccl4	3.09029	1.29034e-49	DEG	Up	18	5XFAD
Plod1	0.406397	1.30891e-07	DEG	Up	18	5XFAD
Dnase1l1	0.738681	2.03439e-05	DEG	Up	18	5XFAD
Rab5c	0.380991	0.000656197	DEG	Up	18	5XFAD
Gdpd2	0.606342	3.35859e-05	DEG	Up	18	5XFAD
Rcn3	0.434029	0.00293141	DEG	Up	18	5XFAD
Vip	-0.456321	0.000919307	DEG	Down	18	5XFAD
Fbxo5	0.643857	0.00488688	DEG	Up	18	5XFAD
Hey2	0.511905	0.000780907	DEG	Up	18	5XFAD
Mical1	0.457256	2.1566e-05	DEG	Up	18	5XFAD
Rab32	0.933691	4.25608e-16	DEG	Up	18	5XFAD
Fabp7	1.09656	8.68159e-07	DEG	Up	18	5XFAD
Pkib	0.525548	1.79103e-06	DEG	Up	18	5XFAD
Epyc	-0.574406	0.00154425	DEG	Down	18	5XFAD
Cdk1	1.39454	1.67275e-07	DEG	Up	18	5XFAD
Epb41l2	0.454817	1.10419e-07	DEG	Up	18	5XFAD
Ifngr1	0.578856	2.42683e-21	DEG	Up	18	5XFAD
Igf1	2.20496	3.31426e-68	DEG	Up	18	5XFAD
Srgn	1.53038	3.85679e-67	DEG	Up	18	5XFAD
Sgpl1	0.400434	1.68611e-07	DEG	Up	18	5XFAD
Slc29a3	0.642479	1.64224e-09	DEG	Up	18	5XFAD
Vsir	1.32735	5.23999e-42	DEG	Up	18	5XFAD
Plek	1.88841	1.57024e-60	DEG	Up	18	5XFAD
Dock2	1.39163	9.22199e-23	DEG	Up	18	5XFAD
Irak3	0.521367	0.00353706	DEG	Up	18	5XFAD
Glt8d2	-0.656336	1.12796e-06	DEG	Down	18	5XFAD
Aldh1l2	1.00079	4.35888e-11	DEG	Up	18	5XFAD
Stk10	0.676826	4.71302e-06	DEG	Up	18	5XFAD
Rhbdf1	0.543904	0.000426905	DEG	Up	18	5XFAD
Slc22a4	0.981631	2.98911e-27	DEG	Up	18	5XFAD
Gfpt2	0.81573	8.33327e-15	DEG	Up	18	5XFAD
Rnf130	0.684521	1.01828e-05	DEG	Up	18	5XFAD
Ltc4s	0.648557	0.00196297	DEG	Up	18	5XFAD
Pdlim4	1.04178	6.92318e-24	DEG	Up	18	5XFAD
Itk	1.3587	4.55324e-06	DEG	Up	18	5XFAD
Havcr2	1.44384	5.63379e-41	DEG	Up	18	5XFAD
Gatsl3	0.550039	2.56856e-06	DEG	Up	18	5XFAD
Adcy1	-0.58439	0.000123545	DEG	Down	18	5XFAD
Tcn2	0.847355	1.23535e-10	DEG	Up	18	5XFAD
Myo1g	1.12983	9.49652e-05	DEG	Up	18	5XFAD
Efemp1	0.667828	5.70195e-12	DEG	Up	18	5XFAD
Aebp1	1.33638	2.17182e-15	DEG	Up	18	5XFAD
Srebf1	0.692999	2.25797e-15	DEG	Up	18	5XFAD
Pctp	0.630319	2.82404e-11	DEG	Up	18	5XFAD
Pik3cg	1.21891	2.46517e-21	DEG	Up	18	5XFAD
Laptm4a	0.397399	2.89601e-05	DEG	Up	18	5XFAD
Sdc1	0.840199	0.00069733	DEG	Up	18	5XFAD
Rsad2	1.41923	6.90271e-15	DEG	Up	18	5XFAD
Rrm2	0.447961	0.00184007	DEG	Up	18	5XFAD
Dnajc27	-0.40318	4.50377e-05	DEG	Down	18	5XFAD
Itgb3	1.274	4.89281e-22	DEG	Up	18	5XFAD
Mrc2	1.0465	1.98683e-11	DEG	Up	18	5XFAD
Adap2	0.686616	3.67332e-12	DEG	Up	18	5XFAD
Trim47	0.732987	5.70871e-10	DEG	Up	18	5XFAD
Spns3	0.84917	0.000395671	DEG	Up	18	5XFAD
Rhbdf2	0.87395	1.35368e-10	DEG	Up	18	5XFAD
Pimreg	1.51213	0.00054143	DEG	Up	18	5XFAD
Nxn	0.379442	0.00961688	DEG	Up	18	5XFAD
Doc2b	-0.630211	0.000342723	DEG	Down	18	5XFAD
Abcc3	0.999685	5.76471e-08	DEG	Up	18	5XFAD
Cacna1g	-0.548764	0.00305791	DEG	Down	18	5XFAD
Aloxe3	-0.553444	0.000834528	DEG	Down	18	5XFAD
Pik3r5	1.01149	6.84527e-14	DEG	Up	18	5XFAD
Top2a	0.931745	0.000316299	DEG	Up	18	5XFAD
Gfap	2.30008	3.38625e-64	DEG	Up	18	5XFAD
Map3k14	0.56404	0.000125325	DEG	Up	18	5XFAD
Tshr	0.900142	0.0008845	DEG	Up	18	5XFAD
Akap5	-0.43171	3.4294e-08	DEG	Down	18	5XFAD
Sptb	-0.424849	3.06544e-06	DEG	Down	18	5XFAD
Pygl	0.527213	3.62104e-06	DEG	Up	18	5XFAD
Lrrc9	0.776695	0.000979316	DEG	Up	18	5XFAD
Serpina3n	2.16477	1.82803e-38	DEG	Up	18	5XFAD
Zfp36l1	0.514496	1.33281e-09	DEG	Up	18	5XFAD
Smoc1	0.717324	1.77377e-07	DEG	Up	18	5XFAD
Fbln5	1.16911	4.90516e-14	DEG	Up	18	5XFAD
Lgmn	0.736024	1.09818e-33	DEG	Up	18	5XFAD
Asb2	0.4071	0.00738721	DEG	Up	18	5XFAD
Net1	0.397658	0.000677066	DEG	Up	18	5XFAD
Npc2	1.01205	4.90253e-47	DEG	Up	18	5XFAD
Fos	1.68413	1.89764e-08	DEG	Up	18	5XFAD
Fdft1	0.655411	9.30684e-14	DEG	Up	18	5XFAD
Exoc3l4	0.728946	1.44166e-05	DEG	Up	18	5XFAD
Gng4	-0.644621	0.00241111	DEG	Down	18	5XFAD
Gpr137b	0.462571	1.08247e-13	DEG	Up	18	5XFAD
Aoah	1.00694	0.00823818	DEG	Up	18	5XFAD
Gcm2	2.09809	0.00246681	DEG	Up	18	5XFAD
Elovl2	-0.530575	2.85018e-08	DEG	Down	18	5XFAD
Susd3	0.941881	1.41762e-13	DEG	Up	18	5XFAD
Ly86	2.31828	2.14922e-112	DEG	Up	18	5XFAD
Sema4d	0.531115	2.83613e-14	DEG	Up	18	5XFAD
Gadd45g	0.415969	0.00764814	DEG	Up	18	5XFAD
Syk	0.598698	9.43586e-05	DEG	Up	18	5XFAD
Msx2	0.722851	0.00268492	DEG	Up	18	5XFAD
Ctsl	1.19245	1.65935e-60	DEG	Up	18	5XFAD
Erap1	0.673557	1.29288e-05	DEG	Up	18	5XFAD
Pcsk1	-0.514984	0.00233682	DEG	Down	18	5XFAD
Srd5a1	0.420717	0.000178519	DEG	Up	18	5XFAD
Cd180	2.21242	6.20567e-27	DEG	Up	18	5XFAD
Hexb	1.64657	1.34064e-107	DEG	Up	18	5XFAD
Crhbp	-0.672273	4.79423e-12	DEG	Down	18	5XFAD
Elovl7	0.51461	0.00406419	DEG	Up	18	5XFAD
Depdc1b	1.20879	0.00495721	DEG	Up	18	5XFAD
Erbin	0.753282	1.57182e-14	DEG	Up	18	5XFAD
Il6st	0.433884	0.00114179	DEG	Up	18	5XFAD
BC067074	0.781109	0.00993658	DEG	Up	18	5XFAD
Nr1d2	-0.46198	0.000900714	DEG	Down	18	5XFAD
Thrb	-0.544199	1.99956e-08	DEG	Down	18	5XFAD
Plau	2.03135	1.88221e-30	DEG	Up	18	5XFAD
Samd4	0.476241	6.0245e-07	DEG	Up	18	5XFAD
Rnase4	1.10564	1.01955e-46	DEG	Up	18	5XFAD
Rnase6	0.781335	0.00241128	DEG	Up	18	5XFAD
Gpr65	3.02494	4.91838e-51	DEG	Up	18	5XFAD
Galnt15	0.837195	5.58039e-05	DEG	Up	18	5XFAD
Chat	-2.61538	0.00276361	DEG	Down	18	5XFAD
Ctsb	0.8448	3.05053e-39	DEG	Up	18	5XFAD
Lcp1	1.00014	1.93804e-18	DEG	Up	18	5XFAD
Epsti1	1.74466	5.047e-28	DEG	Up	18	5XFAD
Tnfsf11	4.13586	3.31664e-12	DEG	Up	18	5XFAD
Diaph3	0.527289	0.00131819	DEG	Up	18	5XFAD
Cnmd	1.37355	2.08353e-09	DEG	Up	18	5XFAD
Pbk	2.02341	4.40874e-13	DEG	Up	18	5XFAD
Clu	0.657472	6.41457e-25	DEG	Up	18	5XFAD
Rhobtb2	-0.40585	0.00382539	DEG	Down	18	5XFAD
Pdlim2	0.810882	5.05904e-12	DEG	Up	18	5XFAD
Sorbs3	0.421139	1.641e-07	DEG	Up	18	5XFAD
Gfra2	-0.433942	0.00278553	DEG	Down	18	5XFAD
Rcbtb2	0.526795	5.58391e-17	DEG	Up	18	5XFAD
Gpc5	-0.669625	4.35809e-20	DEG	Down	18	5XFAD
Cln5	0.41471	5.00602e-10	DEG	Up	18	5XFAD
Acod1	2.77562	8.14829e-06	DEG	Up	18	5XFAD
Osmr	2.05951	2.4125e-61	DEG	Up	18	5XFAD
Fyb	1.38917	5.24105e-20	DEG	Up	18	5XFAD
Lrp10	0.379304	0.000703116	DEG	Up	18	5XFAD
4931414P19Rik	-0.510597	0.000968131	DEG	Down	18	5XFAD
Tgm1	3.76876	6.45391e-24	DEG	Up	18	5XFAD
Ropn1l	0.819732	3.8392e-06	DEG	Up	18	5XFAD
Dcstamp	1.95356	0.00022741	DEG	Up	18	5XFAD
Angpt1	1.22877	9.81362e-22	DEG	Up	18	5XFAD
Rida	0.724633	6.97844e-14	DEG	Up	18	5XFAD
Myc	0.60612	4.33249e-11	DEG	Up	18	5XFAD
Sqle	0.52314	5.33267e-14	DEG	Up	18	5XFAD
Fbxo32	0.412975	2.84013e-05	DEG	Up	18	5XFAD
Sla	0.846396	1.80288e-16	DEG	Up	18	5XFAD
Gtse1	0.932655	1.08637e-05	DEG	Up	18	5XFAD
Syngr1	0.686541	4.32846e-22	DEG	Up	18	5XFAD
Cacna1i	-0.510715	4.77336e-06	DEG	Down	18	5XFAD
Parvg	0.521294	9.79456e-05	DEG	Up	18	5XFAD
C1qtnf6	1.13378	0.000118535	DEG	Up	18	5XFAD
Naga	0.441232	6.35349e-10	DEG	Up	18	5XFAD
Endou	2.25687	6.73164e-22	DEG	Up	18	5XFAD
Vdr	1.34326	0.00464271	DEG	Up	18	5XFAD
Col2a1	0.660142	0.00496067	DEG	Up	18	5XFAD
Nckap1l	1.43646	1.53744e-46	DEG	Up	18	5XFAD
Glycam1	2.83026	3.92348e-27	DEG	Up	18	5XFAD
Tnfrsf17	1.15069	3.38433e-06	DEG	Up	18	5XFAD
Litaf	0.565678	5.05721e-09	DEG	Up	18	5XFAD
Hrasls	-0.409059	0.000125577	DEG	Down	18	5XFAD
Apod	1.59251	1.21431e-22	DEG	Up	18	5XFAD
Naprt	0.657219	2.18503e-11	DEG	Up	18	5XFAD
Gsdmd	1.15925	1.80456e-13	DEG	Up	18	5XFAD
Ly6c2	2.86041	1.52898e-17	DEG	Up	18	5XFAD
Ly6i	3.54694	8.21372e-10	DEG	Up	18	5XFAD
Ly6e	0.496766	3.51351e-09	DEG	Up	18	5XFAD
Gm9747	-0.47872	0.000128337	DEG	Down	18	5XFAD
Slurp1	3.9284	3.21485e-05	DEG	Up	18	5XFAD
Shank3	-0.469801	0.00324038	DEG	Down	18	5XFAD
Cd96	1.92556	4.7003e-05	DEG	Up	18	5XFAD
Cd200r1	1.32171	3.97683e-07	DEG	Up	18	5XFAD
B3gnt5	0.807791	0.00636284	DEG	Up	18	5XFAD
Sidt1	-0.394982	0.000452436	DEG	Down	18	5XFAD
St3gal6	0.435756	4.10799e-07	DEG	Up	18	5XFAD
Snap29	0.386625	0.000136493	DEG	Up	18	5XFAD
Serpind1	0.492865	0.00157384	DEG	Up	18	5XFAD
Sdf2l1	0.542424	4.7683e-07	DEG	Up	18	5XFAD
Meltf	1.03517	6.30366e-07	DEG	Up	18	5XFAD
Itgb5	0.787491	7.53362e-07	DEG	Up	18	5XFAD
Hcls1	1.52468	2.26971e-52	DEG	Up	18	5XFAD
Samsn1	1.88918	5.02312e-36	DEG	Up	18	5XFAD
St6gal1	0.545566	1.28069e-09	DEG	Up	18	5XFAD
Masp1	0.625821	4.2785e-09	DEG	Up	18	5XFAD
Adamts1	0.411405	0.00933986	DEG	Up	18	5XFAD
Cd86	1.49928	1.90512e-37	DEG	Up	18	5XFAD
Parp9	0.79569	8.90025e-09	DEG	Up	18	5XFAD
Pros1	1.1531	4.97226e-29	DEG	Up	18	5XFAD
Grik1	-0.3901	0.000129019	DEG	Down	18	5XFAD
Chaf1b	0.642437	0.00251465	DEG	Up	18	5XFAD
Runx1	1.99864	2.17447e-34	DEG	Up	18	5XFAD
Il10rb	0.762015	6.02467e-24	DEG	Up	18	5XFAD
Ifnar2	0.699036	1.58542e-20	DEG	Up	18	5XFAD
Lalba	2.54612	0.00834043	DEG	Up	18	5XFAD
Fmnl3	0.623036	7.85753e-08	DEG	Up	18	5XFAD
Cela1	1.91203	2.88691e-56	DEG	Up	18	5XFAD
Cxcl13	3.8624	2.26402e-16	DEG	Up	18	5XFAD
Vwa5a	0.836324	1.77726e-29	DEG	Up	18	5XFAD
Serping1	1.77023	6.68282e-32	DEG	Up	18	5XFAD
Parp3	1.45185	1.571e-31	DEG	Up	18	5XFAD
Gabrr2	-0.80401	0.000455013	DEG	Down	18	5XFAD
Trip6	0.564597	1.94764e-06	DEG	Up	18	5XFAD
Tmem176a	1.00079	1.00748e-25	DEG	Up	18	5XFAD
Slc17a9	0.868286	0.00507387	DEG	Up	18	5XFAD
Cdca3	0.771328	0.000774472	DEG	Up	18	5XFAD
Thbs2	1.00272	2.18577e-13	DEG	Up	18	5XFAD
Adgrf4	0.986183	0.000193121	DEG	Up	18	5XFAD
Sgo1	1.88159	0.00330804	DEG	Up	18	5XFAD
Tfeb	0.458547	0.000661425	DEG	Up	18	5XFAD
Trem2	2.78054	8.36557e-120	DEG	Up	18	5XFAD
Cpne5	-0.729452	5.13831e-05	DEG	Down	18	5XFAD
Eif2ak2	0.909246	5.38381e-17	DEG	Up	18	5XFAD
C3	2.73359	6.36162e-22	DEG	Up	18	5XFAD
Tmem204	-0.411147	7.17576e-05	DEG	Down	18	5XFAD
St6gal2	-0.485761	0.000215318	DEG	Down	18	5XFAD
Pdzph1	-0.649283	0.00451272	DEG	Down	18	5XFAD
H2-Oa	2.44087	4.37382e-34	DEG	Up	18	5XFAD
Psmb8	1.48485	0.00122198	DEG	Up	18	5XFAD
Tap2	0.765407	6.59204e-19	DEG	Up	18	5XFAD
Stard4	0.763461	3.08945e-18	DEG	Up	18	5XFAD
Aif1	1.43357	1.8006e-39	DEG	Up	18	5XFAD
Ltb	1.07505	8.38292e-07	DEG	Up	18	5XFAD
Tnf	1.96192	1.41396e-06	DEG	Up	18	5XFAD
Lama3	-0.598337	0.00634984	DEG	Down	18	5XFAD
Mal2	-0.392397	1.33098e-05	DEG	Down	18	5XFAD
Spire1	-0.402228	0.00142643	DEG	Down	18	5XFAD
Cd74	3.6984	1.50259e-35	DEG	Up	18	5XFAD
Csf1r	1.0391	1.26031e-31	DEG	Up	18	5XFAD
Rab3il1	0.612866	1.7859e-07	DEG	Up	18	5XFAD
Ms4a7	1.39215	1.21445e-09	DEG	Up	18	5XFAD
Ms4a4c	1.60887	0.000226671	DEG	Up	18	5XFAD
Ms4a6b	0.696014	0.000213627	DEG	Up	18	5XFAD
Ms4a6d	1.07428	1.44711e-11	DEG	Up	18	5XFAD
Fam111a	1.33656	7.64578e-16	DEG	Up	18	5XFAD
Slc15a3	2.47268	5.29864e-37	DEG	Up	18	5XFAD
Lipa	0.384943	2.01767e-09	DEG	Up	18	5XFAD
Cdca5	1.72608	6.81937e-05	DEG	Up	18	5XFAD
Htr7	-0.446211	0.00126041	DEG	Down	18	5XFAD
Il33	0.437638	5.04136e-06	DEG	Up	18	5XFAD
Frmd8	0.687931	1.62732e-16	DEG	Up	18	5XFAD
Slc25a45	0.505726	0.000447241	DEG	Up	18	5XFAD
Klc2	-0.388544	0.000285369	DEG	Down	18	5XFAD
Efemp2	0.960703	1.21651e-12	DEG	Up	18	5XFAD
Rela	0.42969	1.63178e-11	DEG	Up	18	5XFAD
Ltbp3	0.518882	0.0088712	DEG	Up	18	5XFAD
Fermt3	1.21877	6.10248e-35	DEG	Up	18	5XFAD
Hhex	1.20775	8.83755e-27	DEG	Up	18	5XFAD
Plce1	0.752047	0.00014982	DEG	Up	18	5XFAD
Sorbs1	0.452603	1.31195e-09	DEG	Up	18	5XFAD
Msr1	1.87024	7.35366e-06	DEG	Up	18	5XFAD
5430427O19Rik	1.52418	1.08485e-20	DEG	Up	18	5XFAD
Casp7	0.530393	0.000979857	DEG	Up	18	5XFAD
Afap1l2	0.63491	2.35616e-07	DEG	Up	18	5XFAD
Arhgap19	0.427722	0.000552616	DEG	Up	18	5XFAD
Slc16a3	1.19243	5.8613e-19	DEG	Up	18	5XFAD
Hexa	1.11446	1.19935e-70	DEG	Up	18	5XFAD
Sat1	0.634786	8.72196e-21	DEG	Up	18	5XFAD
Prdx4	0.400954	1.62656e-06	DEG	Up	18	5XFAD
Car5a	-0.602966	0.0019129	DEG	Down	18	5XFAD
Jph3	-0.44074	4.70601e-09	DEG	Down	18	5XFAD
Itgb8	0.553051	5.55674e-07	DEG	Up	18	5XFAD
Cd63	1.15559	5.5922e-38	DEG	Up	18	5XFAD
Ormdl2	0.486881	0.000145342	DEG	Up	18	5XFAD
Mmp19	1.72361	6.80644e-15	DEG	Up	18	5XFAD
R3hdm2	-0.409614	0.000243962	DEG	Down	18	5XFAD
Gli1	-0.949779	0.00833894	DEG	Down	18	5XFAD
Sirt3	-0.392618	5.81752e-08	DEG	Down	18	5XFAD
Ifitm1	0.515715	0.00338854	DEG	Up	18	5XFAD
Ifitm3	1.67684	1.66341e-40	DEG	Up	18	5XFAD
Drd4	1.57006	0.000328399	DEG	Up	18	5XFAD
Irf7	1.70394	2.81114e-18	DEG	Up	18	5XFAD
Cd151	0.858335	2.40124e-14	DEG	Up	18	5XFAD
Tspan4	0.687967	2.32558e-12	DEG	Up	18	5XFAD
Gusb	1.01151	1.86051e-53	DEG	Up	18	5XFAD
Phkg1	0.476514	0.00714787	DEG	Up	18	5XFAD
Tmc6	0.769025	1.48007e-08	DEG	Up	18	5XFAD
Tk1	0.643032	0.00201453	DEG	Up	18	5XFAD
Bach1	0.736076	6.5297e-08	DEG	Up	18	5XFAD
Shisa5	0.478425	6.89553e-08	DEG	Up	18	5XFAD
Pfkfb4	0.415596	1.11895e-05	DEG	Up	18	5XFAD
Alox5	1.03282	3.00082e-07	DEG	Up	18	5XFAD
Ly96	0.601162	1.7937e-08	DEG	Up	18	5XFAD
St8sia2	1.21946	5.74281e-13	DEG	Up	18	5XFAD
Homer2	-0.541065	4.61024e-05	DEG	Down	18	5XFAD
Hk3	1.4243	3.19465e-17	DEG	Up	18	5XFAD
Casp12	0.885998	2.73835e-06	DEG	Up	18	5XFAD
Cd28	1.95626	5.86743e-08	DEG	Up	18	5XFAD
Casp8	0.931979	1.37819e-17	DEG	Up	18	5XFAD
Il1r2	0.865582	0.00379215	DEG	Up	18	5XFAD
2010300C02Rik	-0.516435	0.000505493	DEG	Down	18	5XFAD
Stat1	1.29052	4.32691e-29	DEG	Up	18	5XFAD
Mgat4a	0.472222	0.00525495	DEG	Up	18	5XFAD
Inpp4a	-0.414292	7.91768e-08	DEG	Down	18	5XFAD
Ptpn18	1.63241	2.83493e-28	DEG	Up	18	5XFAD
Slc11a1	2.02044	1.20359e-52	DEG	Up	18	5XFAD
Igfbp5	1.01409	1.18463e-16	DEG	Up	18	5XFAD
Slc23a3	1.80763	1.04692e-05	DEG	Up	18	5XFAD
Sp100	0.860544	5.29917e-13	DEG	Up	18	5XFAD
4933407L21Rik	0.485362	0.00229883	DEG	Up	18	5XFAD
Spata3	0.548564	0.000335153	DEG	Up	18	5XFAD
2810459M11Rik	0.485228	0.00432205	DEG	Up	18	5XFAD
Ngef	-0.446281	4.58489e-05	DEG	Down	18	5XFAD
Pdcd1	3.67117	4.61359e-49	DEG	Up	18	5XFAD
Inpp5d	0.893073	3.12089e-14	DEG	Up	18	5XFAD
Mlph	1.02197	1.27359e-18	DEG	Up	18	5XFAD
Cdh7	-0.4449	0.00633368	DEG	Down	18	5XFAD
Tnfrsf11a	0.899638	1.39409e-08	DEG	Up	18	5XFAD
Lypd1	-0.51434	0.000590068	DEG	Down	18	5XFAD
Rgs1	2.20361	7.74645e-17	DEG	Up	18	5XFAD
Cfh	0.863693	7.73599e-10	DEG	Up	18	5XFAD
Tfcp2l1	1.22128	4.39833e-17	DEG	Up	18	5XFAD
Dbi	0.80656	4.74046e-22	DEG	Up	18	5XFAD
Sctr	1.52481	6.71338e-15	DEG	Up	18	5XFAD
Steap3	0.620026	7.42233e-11	DEG	Up	18	5XFAD
Ptprc	1.79928	8.65457e-32	DEG	Up	18	5XFAD
Cacna1s	1.54924	5.58515e-14	DEG	Up	18	5XFAD
Tnni1	1.03519	2.99511e-15	DEG	Up	18	5XFAD
Rab29	0.904475	3.44483e-20	DEG	Up	18	5XFAD
Slc45a3	0.786959	3.2773e-05	DEG	Up	18	5XFAD
Syt2	-0.692289	9.61659e-05	DEG	Down	18	5XFAD
Ppfia4	0.575799	4.58061e-14	DEG	Up	18	5XFAD
Mr1	0.389447	0.00142777	DEG	Up	18	5XFAD
Ncf2	1.56299	2.72286e-38	DEG	Up	18	5XFAD
Fam129a	0.951028	2.98042e-06	DEG	Up	18	5XFAD
Rgs7	-0.430868	0.000902543	DEG	Down	18	5XFAD
Ifi211	3.08137	2.45427e-18	DEG	Up	18	5XFAD
Tagln2	1.12841	8.57394e-20	DEG	Up	18	5XFAD
Slamf9	2.44634	1.31974e-62	DEG	Up	18	5XFAD
Xcl1	3.35236	4.08503e-08	DEG	Up	18	5XFAD
Soat1	0.934048	4.97407e-21	DEG	Up	18	5XFAD
Atf3	2.03843	2.36988e-27	DEG	Up	18	5XFAD
Batf3	0.692863	0.00226997	DEG	Up	18	5XFAD
Meig1	0.533442	0.00417987	DEG	Up	18	5XFAD
Fcgr2b	2.89834	7.0466e-113	DEG	Up	18	5XFAD
Ucma	0.840439	0.00130921	DEG	Up	18	5XFAD
Ccdc3	0.872227	2.31878e-06	DEG	Up	18	5XFAD
Nuf2	0.580403	4.58489e-05	DEG	Up	18	5XFAD
Prdx6	0.822376	8.14819e-27	DEG	Up	18	5XFAD
Vim	2.63073	4.72435e-64	DEG	Up	18	5XFAD
Plxdc2	1.05709	7.89721e-53	DEG	Up	18	5XFAD
Nek6	0.436609	9.1693e-08	DEG	Up	18	5XFAD
Pfkfb3	0.726525	3.73327e-21	DEG	Up	18	5XFAD
Apbb1ip	1.72949	4.13134e-39	DEG	Up	18	5XFAD
Fam129b	0.847073	7.52621e-13	DEG	Up	18	5XFAD
Ddx31	0.412622	4.16536e-05	DEG	Up	18	5XFAD
Lcn2	2.17699	3.29324e-05	DEG	Up	18	5XFAD
Nr4a2	-0.699804	2.18033e-05	DEG	Down	18	5XFAD
Gbgt1	1.16798	0.000178229	DEG	Up	18	5XFAD
1700007K13Rik	0.529756	0.00955407	DEG	Up	18	5XFAD
Cytip	2.18364	3.4943e-09	DEG	Up	18	5XFAD
Acvr1c	0.454325	0.00312481	DEG	Up	18	5XFAD
Kynu	1.07682	0.00181225	DEG	Up	18	5XFAD
Traf1	1.08669	4.69658e-05	DEG	Up	18	5XFAD
Gsn	0.977103	4.8245e-32	DEG	Up	18	5XFAD
Grb14	0.389327	0.000127881	DEG	Up	18	5XFAD
Lhx6	-0.469139	2.38944e-07	DEG	Down	18	5XFAD
Morn5	0.596034	0.00543587	DEG	Up	18	5XFAD
Ifih1	0.805464	1.7055e-10	DEG	Up	18	5XFAD
Agpat2	0.857511	3.5622e-07	DEG	Up	18	5XFAD
Nmi	0.438571	7.83762e-06	DEG	Up	18	5XFAD
Uap1l1	0.427657	9.58208e-06	DEG	Up	18	5XFAD
Dpp7	0.463514	1.05776e-10	DEG	Up	18	5XFAD
Psd4	1.39634	2.50202e-06	DEG	Up	18	5XFAD
Il1rn	1.2368	7.96306e-06	DEG	Up	18	5XFAD
Cybrd1	2.10277	1.30572e-35	DEG	Up	18	5XFAD
Slc43a3	2.43618	3.07845e-23	DEG	Up	18	5XFAD
Ube2l6	0.559813	1.24533e-10	DEG	Up	18	5XFAD
Tfpi	0.586182	3.52575e-05	DEG	Up	18	5XFAD
Itgav	0.493646	0.000519696	DEG	Up	18	5XFAD
Itga6	0.412831	3.96959e-05	DEG	Up	18	5XFAD
Kif18a	0.549689	0.00013133	DEG	Up	18	5XFAD
Cd82	0.505303	3.41441e-05	DEG	Up	18	5XFAD
Slc28a2	1.51808	0.00435264	DEG	Up	18	5XFAD
Lrp4	-0.385465	6.84914e-07	DEG	Down	18	5XFAD
Lamp5	-0.46872	0.00960596	DEG	Down	18	5XFAD
Ehd4	0.645994	8.38292e-07	DEG	Up	18	5XFAD
Itpka	-0.563804	0.00215673	DEG	Down	18	5XFAD
Ltk	-0.798374	3.05513e-05	DEG	Down	18	5XFAD
Spint1	1.44239	1.54617e-26	DEG	Up	18	5XFAD
Slc27a2	-0.450426	8.79522e-05	DEG	Down	18	5XFAD
Bub1	1.62769	0.00699573	DEG	Up	18	5XFAD
Bcl2l11	0.468	8.77407e-05	DEG	Up	18	5XFAD
Fbln7	0.654955	0.00128047	DEG	Up	18	5XFAD
Il1a	0.927867	3.17179e-10	DEG	Up	18	5XFAD
Rrbp1	0.526639	1.31282e-09	DEG	Up	18	5XFAD
Cst3	0.649178	9.56838e-15	DEG	Up	18	5XFAD
Pag1	0.528187	0.000405211	DEG	Up	18	5XFAD
Rbm38	0.417942	0.00546267	DEG	Up	18	5XFAD
Zbp1	3.10616	5.06701e-23	DEG	Up	18	5XFAD
Fabp5	0.430067	2.19533e-07	DEG	Up	18	5XFAD
Helz2	0.694269	0.00131126	DEG	Up	18	5XFAD
Procr	1.21805	1.76112e-09	DEG	Up	18	5XFAD
Wisp2	4.40251	5.16109e-26	DEG	Up	18	5XFAD
Slc2a10	0.420732	0.00703458	DEG	Up	18	5XFAD
Anxa5	0.844441	1.0446e-31	DEG	Up	18	5XFAD
1810062G17Rik	0.943458	0.00811977	DEG	Up	18	5XFAD
Trpc4	-0.380676	0.00355285	DEG	Down	18	5XFAD
Sucnr1	4.20533	2.08353e-09	DEG	Up	18	5XFAD
Tm4sf1	0.670164	4.54526e-09	DEG	Up	18	5XFAD
Wwtr1	0.525232	6.81896e-09	DEG	Up	18	5XFAD
Mme	-1.04619	5.05169e-06	DEG	Down	18	5XFAD
Ptx3	2.57418	1.43615e-21	DEG	Up	18	5XFAD
Serpini1	-0.389827	0.00115474	DEG	Down	18	5XFAD
Ptpn22	0.553826	0.00536039	DEG	Up	18	5XFAD
Olfml3	1.42356	2.92772e-56	DEG	Up	18	5XFAD
Cd2	2.83369	1.52358e-10	DEG	Up	18	5XFAD
Hmgcs2	-0.537463	0.00534366	DEG	Down	18	5XFAD
Sypl2	-0.543362	0.006437	DEG	Down	18	5XFAD
Dennd2d	0.731159	0.00969659	DEG	Up	18	5XFAD
S100a11	1.43067	3.77021e-23	DEG	Up	18	5XFAD
Il6ra	0.571061	6.76705e-06	DEG	Up	18	5XFAD
Vcam1	0.417202	0.000429288	DEG	Up	18	5XFAD
Olfm3	-0.450914	0.00318781	DEG	Down	18	5XFAD
Ndst3	-0.500847	3.93872e-05	DEG	Down	18	5XFAD
Prss12	-0.610511	1.19531e-05	DEG	Down	18	5XFAD
Tlr2	2.69266	2.10894e-57	DEG	Up	18	5XFAD
Dkk2	2.0922	5.20584e-35	DEG	Up	18	5XFAD
Ifi44	1.97482	8.74892e-15	DEG	Up	18	5XFAD
Efna4	0.779137	0.00305673	DEG	Up	18	5XFAD
Thbs3	0.593756	2.49457e-07	DEG	Up	18	5XFAD
Iqgap3	0.681259	0.00012816	DEG	Up	18	5XFAD
Sh2d2a	2.45617	4.95294e-07	DEG	Up	18	5XFAD
Ecm1	0.737727	3.10144e-05	DEG	Up	18	5XFAD
Rorc	0.559926	5.39396e-05	DEG	Up	18	5XFAD
Ppp3ca	-0.414637	0.00015392	DEG	Down	18	5XFAD
Bdh2	0.626542	0.00210661	DEG	Up	18	5XFAD
Ctbs	0.420223	1.87329e-09	DEG	Up	18	5XFAD
Cyr61	1.91985	6.28322e-20	DEG	Up	18	5XFAD
Gem	0.867806	3.82702e-09	DEG	Up	18	5XFAD
Cpne3	0.430546	2.07325e-08	DEG	Up	18	5XFAD
Atp6v0d2	4.74969	5.72842e-41	DEG	Up	18	5XFAD
Gbp3	1.52781	5.22312e-20	DEG	Up	18	5XFAD
Gbp2	1.69304	1.07142e-25	DEG	Up	18	5XFAD
Stra6l	0.908396	0.00332285	DEG	Up	18	5XFAD
Tnfsf8	3.04788	1.97767e-32	DEG	Up	18	5XFAD
Pappa	1.02289	0.000626628	DEG	Up	18	5XFAD
Ptbp3	0.388724	0.00202109	DEG	Up	18	5XFAD
B4galt1	0.712641	1.29336e-10	DEG	Up	18	5XFAD
Enho	-0.453249	5.89723e-06	DEG	Down	18	5XFAD
Tesk1	-0.429621	0.00538663	DEG	Down	18	5XFAD
Cd72	1.65622	9.45958e-22	DEG	Up	18	5XFAD
Sit1	2.60716	0.000148916	DEG	Up	18	5XFAD
Glipr2	1.65093	3.06779e-35	DEG	Up	18	5XFAD
Plin2	0.839129	2.16256e-18	DEG	Up	18	5XFAD
Hacd4	1.12228	2.11943e-15	DEG	Up	18	5XFAD
Elavl4	-0.402105	4.56967e-05	DEG	Down	18	5XFAD
Cdkn2c	0.481014	0.000419898	DEG	Up	18	5XFAD
Laptm5	1.91467	8.79779e-86	DEG	Up	18	5XFAD
Cc2d1b	0.410636	2.29666e-05	DEG	Up	18	5XFAD
Pdpn	1.22402	1.39381e-39	DEG	Up	18	5XFAD
Lrrc38	-0.566099	0.00734187	DEG	Down	18	5XFAD
Tnfrsf1b	1.13245	1.25404e-15	DEG	Up	18	5XFAD
Podn	0.716686	0.00841901	DEG	Up	18	5XFAD
Tal1	0.813043	0.0089712	DEG	Up	18	5XFAD
Csf3r	1.88552	1.14219e-48	DEG	Up	18	5XFAD
Hgf	0.567146	0.000241351	DEG	Up	18	5XFAD
Cd164l2	-0.689057	0.000469182	DEG	Down	18	5XFAD
Fgr	3.05508	1.89006e-27	DEG	Up	18	5XFAD
Ptpru	-0.425622	0.00186843	DEG	Down	18	5XFAD
Padi2	0.517619	7.39861e-08	DEG	Up	18	5XFAD
Rpl22	0.49956	2.89222e-08	DEG	Up	18	5XFAD
Hes3	1.76065	0.00991854	DEG	Up	18	5XFAD
Smarcd3	-0.521221	0.00724231	DEG	Down	18	5XFAD
Per3	-0.519573	3.12349e-06	DEG	Down	18	5XFAD
Pgd	0.397372	7.63903e-14	DEG	Up	18	5XFAD
Abcb1b	0.738773	1.26207e-07	DEG	Up	18	5XFAD
Cort	-1.13209	9.28593e-14	DEG	Down	18	5XFAD
H6pd	0.425565	0.00717443	DEG	Up	18	5XFAD
Agtrap	0.56412	1.28584e-05	DEG	Up	18	5XFAD
Arhgef16	1.09636	0.000177614	DEG	Up	18	5XFAD
Mxra8	0.500635	0.000780562	DEG	Up	18	5XFAD
Man2b2	0.637916	6.19211e-18	DEG	Up	18	5XFAD
Yipf7	3.74764	1.33766e-12	DEG	Up	18	5XFAD
Emilin1	0.813071	8.28607e-05	DEG	Up	18	5XFAD
Rhoh	1.20883	8.70609e-24	DEG	Up	18	5XFAD
Tec	1.41853	2.40645e-24	DEG	Up	18	5XFAD
Nmu	3.47678	9.33705e-07	DEG	Up	18	5XFAD
Cdc7	-0.420745	0.00679415	DEG	Down	18	5XFAD
Gbp9	0.826832	2.10858e-06	DEG	Up	18	5XFAD
Spp1	3.36362	6.90669e-45	DEG	Up	18	5XFAD
Dmp1	-1.0421	7.88606e-21	DEG	Down	18	5XFAD
Aff1	0.403212	0.0058631	DEG	Up	18	5XFAD
Antxr2	0.507683	0.00774372	DEG	Up	18	5XFAD
Cxcl5	2.3418	9.20603e-20	DEG	Up	18	5XFAD
Cxcl9	4.50444	6.83479e-16	DEG	Up	18	5XFAD
Scarb2	0.493665	8.62501e-29	DEG	Up	18	5XFAD
Mmp17	-0.431104	0.00513535	DEG	Down	18	5XFAD
P2rx7	0.681167	1.40418e-12	DEG	Up	18	5XFAD
Anxa3	1.31269	9.46511e-71	DEG	Up	18	5XFAD
Cit	-0.474582	0.00013093	DEG	Down	18	5XFAD
Tes	0.765478	1.67515e-07	DEG	Up	18	5XFAD
Oasl2	2.245	4.98137e-30	DEG	Up	18	5XFAD
Sds	-1.56656	0.000996076	DEG	Down	18	5XFAD
Rasal1	-0.422801	1.08289e-05	DEG	Down	18	5XFAD
Arpc1b	1.41633	6.88632e-51	DEG	Up	18	5XFAD
Tsc22d4	0.391121	1.40969e-05	DEG	Up	18	5XFAD
Pon3	1.22956	3.35088e-08	DEG	Up	18	5XFAD
Akr1b8	1.57655	3.36822e-17	DEG	Up	18	5XFAD
Irf5	1.40335	5.87822e-39	DEG	Up	18	5XFAD
Sspo	0.762391	0.00605029	DEG	Up	18	5XFAD
Herc6	0.989345	1.07523e-10	DEG	Up	18	5XFAD
Tmem176b	0.965987	2.81946e-28	DEG	Up	18	5XFAD
Gpnmb	3.04883	3.31791e-100	DEG	Up	18	5XFAD
Zc3hav1	0.558568	2.83424e-09	DEG	Up	18	5XFAD
Tcaf2	0.96279	0.000510834	DEG	Up	18	5XFAD
Ccdc184	-0.390184	6.5518e-06	DEG	Down	18	5XFAD
Clec5a	1.60884	1.00816e-42	DEG	Up	18	5XFAD
Hpgds	1.19319	1.08576e-18	DEG	Up	18	5XFAD
Rab19	1.03467	0.00634387	DEG	Up	18	5XFAD
Tbxas1	1.57282	7.41884e-46	DEG	Up	18	5XFAD
Anxa4	1.27584	1.00276e-43	DEG	Up	18	5XFAD
Nat8	-0.520978	0.0038484	DEG	Down	18	5XFAD
Lrig1	0.619324	0.00123586	DEG	Up	18	5XFAD
M1ap	1.2794	0.00125274	DEG	Up	18	5XFAD
Arhgap25	1.04011	4.02349e-11	DEG	Up	18	5XFAD
Gkn3	-1.15529	8.40244e-12	DEG	Down	18	5XFAD
Klf15	-0.424569	5.33164e-05	DEG	Down	18	5XFAD
Slc41a3	0.553845	4.14465e-07	DEG	Up	18	5XFAD
Edem1	0.571575	0.00236401	DEG	Up	18	5XFAD
Usp18	2.07883	6.64583e-24	DEG	Up	18	5XFAD
A2m	2.02727	1.03799e-09	DEG	Up	18	5XFAD
Lag3	2.21566	1.81557e-86	DEG	Up	18	5XFAD
Lrrc23	0.684431	0.00339774	DEG	Up	18	5XFAD
Klrk1	1.70198	0.000640318	DEG	Up	18	5XFAD
Cd69	1.87452	1.08863e-05	DEG	Up	18	5XFAD
Clec1b	1.44454	0.0018082	DEG	Up	18	5XFAD
Klrd1	1.61432	0.000424279	DEG	Up	18	5XFAD
Klrc1	3.27043	5.25041e-07	DEG	Up	18	5XFAD
Etv6	0.559283	0.000259978	DEG	Up	18	5XFAD
Gsg1	1.0521	8.87185e-06	DEG	Up	18	5XFAD
Emp1	1.21407	1.61529e-06	DEG	Up	18	5XFAD
Arhgdib	0.997012	1.49504e-26	DEG	Up	18	5XFAD
Dera	0.427257	0.000934414	DEG	Up	18	5XFAD
Lrmp	1.13723	1.01781e-13	DEG	Up	18	5XFAD
Far2	-0.426804	4.41983e-08	DEG	Down	18	5XFAD
Slc6a11	-0.536374	0.000240545	DEG	Down	18	5XFAD
Slc6a1	-0.427847	9.18085e-08	DEG	Down	18	5XFAD
Ltbr	0.868541	1.82372e-25	DEG	Up	18	5XFAD
Tnfrsf1a	1.51408	1.44709e-67	DEG	Up	18	5XFAD
Cd9	1.76106	1.9545e-76	DEG	Up	18	5XFAD
Dyrk4	1.09863	0.00502186	DEG	Up	18	5XFAD
Clec2i	1.60615	0.00330329	DEG	Up	18	5XFAD
Mark4	-0.480802	0.000308191	DEG	Down	18	5XFAD
Rtn2	-0.396584	0.0012077	DEG	Down	18	5XFAD
Vasp	0.418418	0.00126041	DEG	Up	18	5XFAD
Slc17a6	-0.826443	0.000784251	DEG	Down	18	5XFAD
Trpm1	3.84914	7.604e-28	DEG	Up	18	5XFAD
Ctsc	1.15713	6.48341e-23	DEG	Up	18	5XFAD
Cd22	2.31449	4.88854e-19	DEG	Up	18	5XFAD
Tyrobp	2.52117	8.10492e-103	DEG	Up	18	5XFAD
Mfge8	-0.704681	1.80671e-14	DEG	Down	18	5XFAD
Art2b	1.71052	0.00193852	DEG	Up	18	5XFAD
Mvp	0.957956	2.39132e-27	DEG	Up	18	5XFAD
Gdpd3	0.848089	2.38298e-05	DEG	Up	18	5XFAD
Dnajb13	0.882683	0.00127008	DEG	Up	18	5XFAD
Nupr1	0.777611	6.71688e-07	DEG	Up	18	5XFAD
Cln3	0.436791	1.67152e-07	DEG	Up	18	5XFAD
Slco2b1	0.819076	1.78563e-18	DEG	Up	18	5XFAD
Lat	1.09891	0.000552616	DEG	Up	18	5XFAD
Il21r	1.44758	1.47247e-29	DEG	Up	18	5XFAD
Il4ra	0.971769	7.71037e-17	DEG	Up	18	5XFAD
Arhgap17	0.378694	0.000157324	DEG	Up	18	5XFAD
Cox6a2	0.590836	9.36764e-06	DEG	Up	18	5XFAD
Itgam	1.32869	3.14927e-27	DEG	Up	18	5XFAD
Itgax	4.16159	3.30678e-49	DEG	Up	18	5XFAD
Pycard	1.84069	1.06796e-51	DEG	Up	18	5XFAD
Cd37	1.81622	1.25598e-66	DEG	Up	18	5XFAD
Itgal	1.42039	2.57615e-08	DEG	Up	18	5XFAD
Rgs10	0.63341	2.16182e-17	DEG	Up	18	5XFAD
Bag3	0.588638	1.63124e-07	DEG	Up	18	5XFAD
Plk1	0.69497	0.00230983	DEG	Up	18	5XFAD
Trim30a	1.76334	5.11903e-20	DEG	Up	18	5XFAD
Wee1	-0.436066	4.68826e-08	DEG	Down	18	5XFAD
Trim66	-0.658922	3.58827e-06	DEG	Down	18	5XFAD
Tub	-0.409852	2.26826e-05	DEG	Down	18	5XFAD
Mrgprf	1.08038	1.0188e-05	DEG	Up	18	5XFAD
Tnni2	2.10365	4.42384e-21	DEG	Up	18	5XFAD
Sash3	1.02731	4.38549e-20	DEG	Up	18	5XFAD
Elf4	1.37786	7.63903e-14	DEG	Up	18	5XFAD
3830403N18Rik	1.26682	0.00871537	DEG	Up	18	5XFAD
F9	1.72475	5.6123e-11	DEG	Up	18	5XFAD
Plp2	0.775233	6.04705e-12	DEG	Up	18	5XFAD
Msn	1.11977	3.20906e-24	DEG	Up	18	5XFAD
Heph	-0.671714	2.1653e-05	DEG	Down	18	5XFAD
Btk	1.38073	2.01454e-18	DEG	Up	18	5XFAD
Col4a6	1.07934	1.7873e-05	DEG	Up	18	5XFAD
Col4a5	0.717698	0.000272729	DEG	Up	18	5XFAD
Il2rg	1.5079	2.31348e-13	DEG	Up	18	5XFAD
Rps4x	0.410454	5.77766e-06	DEG	Up	18	5XFAD
Nsdhl	0.526496	1.06018e-13	DEG	Up	18	5XFAD
Car5b	0.549382	2.25489e-09	DEG	Up	18	5XFAD
Bgn	0.598281	0.00296947	DEG	Up	18	5XFAD
Renbp	1.23416	2.19051e-28	DEG	Up	18	5XFAD
Tsc22d3	-0.662775	3.09916e-14	DEG	Down	18	5XFAD
Angpt2	0.727394	0.00253583	DEG	Up	18	5XFAD
Tnfsf13b	1.40709	5.07511e-20	DEG	Up	18	5XFAD
Rab20	0.910543	0.000978397	DEG	Up	18	5XFAD
Ptpn7	1.5639	0.000108136	DEG	Up	18	5XFAD
Aga	0.417183	2.51414e-06	DEG	Up	18	5XFAD
Ank1	-0.941158	1.9439e-08	DEG	Down	18	5XFAD
Ido2	-0.803462	2.61261e-05	DEG	Down	18	5XFAD
Adam18	-0.832117	0.00347842	DEG	Down	18	5XFAD
Adam3	2.08603	6.99031e-05	DEG	Up	18	5XFAD
Star	-0.424986	0.00424742	DEG	Down	18	5XFAD
Asah1	0.412536	2.21437e-10	DEG	Up	18	5XFAD
Pdgfrl	0.614661	0.000131522	DEG	Up	18	5XFAD
Slc7a2	0.700563	2.72429e-13	DEG	Up	18	5XFAD
Msmo1	0.422644	1.71276e-08	DEG	Up	18	5XFAD
Scrg1	0.44867	5.41998e-10	DEG	Up	18	5XFAD
Hpgd	1.14331	1.27772e-41	DEG	Up	18	5XFAD
Tlr3	0.456771	0.00146541	DEG	Up	18	5XFAD
Mfap3l	0.68483	1.74552e-13	DEG	Up	18	5XFAD
Adcy7	1.30535	5.27127e-20	DEG	Up	18	5XFAD
Snx20	1.11223	9.91061e-07	DEG	Up	18	5XFAD
Sall1	0.663345	3.85865e-07	DEG	Up	18	5XFAD
Slc10a7	0.423624	0.00584595	DEG	Up	18	5XFAD
Il15	0.738858	2.72863e-05	DEG	Up	18	5XFAD
Mmp2	0.497415	0.000476016	DEG	Up	18	5XFAD
Mt2	1.15767	2.12174e-20	DEG	Up	18	5XFAD
Mt1	0.881114	1.52113e-14	DEG	Up	18	5XFAD
Nudt7	0.401698	0.00125159	DEG	Up	18	5XFAD
Cntnap4	-0.552646	1.43229e-05	DEG	Down	18	5XFAD
Kifc3	-0.386706	4.64616e-05	DEG	Down	18	5XFAD
Jak3	0.844682	2.96403e-16	DEG	Up	18	5XFAD
Crispld2	0.720466	2.48673e-05	DEG	Up	18	5XFAD
Cotl1	0.406734	0.00424458	DEG	Up	18	5XFAD
Bean1	-0.496984	0.00174933	DEG	Down	18	5XFAD
Cmtm3	0.820793	1.61377e-20	DEG	Up	18	5XFAD
Cdh16	0.833405	0.000183157	DEG	Up	18	5XFAD
Pla2g15	0.519937	3.95343e-22	DEG	Up	18	5XFAD
2310022B05Rik	-0.408165	0.00127766	DEG	Down	18	5XFAD
St14	1.56019	2.45874e-36	DEG	Up	18	5XFAD
Birc3	0.881544	2.91248e-09	DEG	Up	18	5XFAD
Thy1	2.44849	3.30048e-109	DEG	Up	18	5XFAD
Dscaml1	-0.430052	5.27258e-05	DEG	Down	18	5XFAD
Il10ra	1.28841	1.60641e-34	DEG	Up	18	5XFAD
Cd3e	2.69755	9.84686e-14	DEG	Up	18	5XFAD
Cd3d	1.3143	6.00571e-08	DEG	Up	18	5XFAD
Slc37a2	1.28047	4.12269e-10	DEG	Up	18	5XFAD
Ldlr	0.577866	1.641e-07	DEG	Up	18	5XFAD
Kank2	0.448577	0.000465159	DEG	Up	18	5XFAD
Ccnb2	1.07487	0.000127906	DEG	Up	18	5XFAD
Myo1e	0.99446	9.05498e-22	DEG	Up	18	5XFAD
Mns1	0.704125	0.000150776	DEG	Up	18	5XFAD
Fam81a	-0.506702	8.4712e-10	DEG	Down	18	5XFAD
Anxa2	1.40589	6.3807e-37	DEG	Up	18	5XFAD
Tmprss5	0.505635	0.00683695	DEG	Up	18	5XFAD
Pstpip1	1.19453	9.83616e-14	DEG	Up	18	5XFAD
Elovl5	0.43781	1.79519e-08	DEG	Up	18	5XFAD
Tmed3	0.458153	3.01869e-10	DEG	Up	18	5XFAD
Mlip	-0.474998	2.05697e-05	DEG	Down	18	5XFAD
Rasgrf1	-0.381598	7.69358e-07	DEG	Down	18	5XFAD
Ctsh	1.61116	8.57945e-55	DEG	Up	18	5XFAD
Hcrtr2	-0.70136	5.53595e-07	DEG	Down	18	5XFAD
Plscr1	0.526	1.94764e-06	DEG	Up	18	5XFAD
Plscr2	1.37806	2.7549e-29	DEG	Up	18	5XFAD
Crtap	0.46362	9.0881e-06	DEG	Up	18	5XFAD
Cmtm6	0.458285	1.03413e-07	DEG	Up	18	5XFAD
Cmtm7	0.798382	5.25602e-15	DEG	Up	18	5XFAD
Tgfbr2	1.41671	5.4275e-30	DEG	Up	18	5XFAD
Nradd	0.613565	6.43378e-05	DEG	Up	18	5XFAD
Tdgf1	0.668773	0.000673522	DEG	Up	18	5XFAD
Myd88	0.51675	4.42616e-10	DEG	Up	18	5XFAD
Trf	0.874741	4.44719e-12	DEG	Up	18	5XFAD
Bfsp2	0.632937	3.72329e-06	DEG	Up	18	5XFAD
Mapkapk3	0.770486	6.85919e-09	DEG	Up	18	5XFAD
Uba7	0.986239	3.28583e-08	DEG	Up	18	5XFAD
Pygm	-0.782016	2.02447e-17	DEG	Down	18	5XFAD
Oas3	1.77309	7.82111e-10	DEG	Up	18	5XFAD
Oas2	1.23767	2.49185e-07	DEG	Up	18	5XFAD
Nlrp3	1.56069	0.00070094	DEG	Up	18	5XFAD
Lmo2	0.388009	0.00131514	DEG	Up	18	5XFAD
Folr2	1.23674	6.18939e-07	DEG	Up	18	5XFAD
Heyl	-0.522186	0.00863378	DEG	Down	18	5XFAD
Troap	1.4357	0.00800494	DEG	Up	18	5XFAD
Slc10a3	0.383169	2.13237e-05	DEG	Up	18	5XFAD
Alox12b	-0.74792	2.42125e-05	DEG	Down	18	5XFAD
Arap1	0.57836	1.07901e-06	DEG	Up	18	5XFAD
Rspo4	-2.17153	0.00758481	DEG	Down	18	5XFAD
Ccdc85a	-0.392347	0.0076553	DEG	Down	18	5XFAD
Slc16a1	0.446845	1.55843e-06	DEG	Up	18	5XFAD
Sgpp2	-0.474196	0.000526636	DEG	Down	18	5XFAD
Ucp3	-0.530901	0.000139689	DEG	Down	18	5XFAD
Rasgrp2	-0.456144	0.00248688	DEG	Down	18	5XFAD
Nfatc1	0.831538	1.08289e-05	DEG	Up	18	5XFAD
Calhm2	0.388641	0.00454801	DEG	Up	18	5XFAD
Micall1	0.480552	2.70845e-06	DEG	Up	18	5XFAD
Resp18	-0.459156	0.00269809	DEG	Down	18	5XFAD
Lpcat2	0.789942	7.70185e-22	DEG	Up	18	5XFAD
S100b	0.486468	1.86848e-11	DEG	Up	18	5XFAD
AA467197	1.10108	6.30969e-07	DEG	Up	18	5XFAD
Rac2	1.68668	1.15156e-18	DEG	Up	18	5XFAD
Ttf2	0.54436	0.00133717	DEG	Up	18	5XFAD
Shf	-0.477582	0.00561688	DEG	Down	18	5XFAD
Fbxl8	0.455995	0.00119158	DEG	Up	18	5XFAD
Rtp4	1.48679	1.23088e-19	DEG	Up	18	5XFAD
Frrs1	1.00344	1.67675e-05	DEG	Up	18	5XFAD
Antxr1	0.482596	0.00236975	DEG	Up	18	5XFAD
Tagap	1.37489	3.77369e-24	DEG	Up	18	5XFAD
Crlf2	1.19772	3.87592e-32	DEG	Up	18	5XFAD
Cryzl2	0.825162	3.8851e-19	DEG	Up	18	5XFAD
Casp4	1.23442	2.08353e-09	DEG	Up	18	5XFAD
Ucp2	1.20473	3.54742e-15	DEG	Up	18	5XFAD
Mnd1	0.766592	0.000506673	DEG	Up	18	5XFAD
Npbwr1	-1.04164	3.58703e-07	DEG	Down	18	5XFAD
Tlr13	1.78241	1.26377e-34	DEG	Up	18	5XFAD
Lgals3bp	2.15721	4.87971e-45	DEG	Up	18	5XFAD
Gucy1a1	-0.454217	0.00195123	DEG	Down	18	5XFAD
Rxfp1	-0.70313	0.00414106	DEG	Down	18	5XFAD
Fancd2	-0.506512	0.0051829	DEG	Down	18	5XFAD
Vav1	1.65354	1.09992e-49	DEG	Up	18	5XFAD
Emid1	0.62281	4.3483e-06	DEG	Up	18	5XFAD
Foxj1	0.749983	0.00264686	DEG	Up	18	5XFAD
Batf	1.43406	8.13295e-08	DEG	Up	18	5XFAD
Plcg2	1.093	6.16251e-32	DEG	Up	18	5XFAD
Lif	0.920971	0.00216582	DEG	Up	18	5XFAD
Parp14	1.67914	5.59089e-14	DEG	Up	18	5XFAD
Zxdc	-0.396617	0.00447442	DEG	Down	18	5XFAD
Gbp8	1.47447	0.000360873	DEG	Up	18	5XFAD
Eda2r	1.16455	0.00122511	DEG	Up	18	5XFAD
Ifit1	1.99579	3.08749e-24	DEG	Up	18	5XFAD
Ppp1r18	0.920824	7.86705e-24	DEG	Up	18	5XFAD
Ly6d	1.93538	0.00117591	DEG	Up	18	5XFAD
Cd300a	0.737205	1.05326e-05	DEG	Up	18	5XFAD
Bmp2k	0.685445	1.63847e-20	DEG	Up	18	5XFAD
Dnaic2	0.726356	0.000550846	DEG	Up	18	5XFAD
Gns	0.591873	8.48798e-19	DEG	Up	18	5XFAD
Grn	1.18004	3.45732e-60	DEG	Up	18	5XFAD
Pcdh11x	-0.407916	0.00402872	DEG	Down	18	5XFAD
Tle2	-0.398397	0.00482172	DEG	Down	18	5XFAD
Gpsm3	1.17903	2.3051e-12	DEG	Up	18	5XFAD
Gna15	1.02154	1.96182e-17	DEG	Up	18	5XFAD
Ccdc122	0.403679	0.00168865	DEG	Up	18	5XFAD
Cxcl10	3.39475	3.31223e-35	DEG	Up	18	5XFAD
Sncb	-0.499207	3.13568e-07	DEG	Down	18	5XFAD
Tmem106a	1.89518	2.41043e-31	DEG	Up	18	5XFAD
Cebpa	0.748263	0.00984278	DEG	Up	18	5XFAD
Rubcnl	1.11183	2.55105e-17	DEG	Up	18	5XFAD
Lbx2	1.15357	0.000418587	DEG	Up	18	5XFAD
Vat1	0.494897	0.00250192	DEG	Up	18	5XFAD
Htr2a	-0.535038	0.000899817	DEG	Down	18	5XFAD
Igsf6	1.49896	5.27127e-20	DEG	Up	18	5XFAD
Ccl5	2.33691	6.73874e-16	DEG	Up	18	5XFAD
Fam167a	1.06923	1.77018e-06	DEG	Up	18	5XFAD
Egln3	0.942243	6.52102e-09	DEG	Up	18	5XFAD
Mitf	0.602716	1.34907e-05	DEG	Up	18	5XFAD
Slfn8	1.64799	7.91732e-18	DEG	Up	18	5XFAD
Hpse	3.92056	1.07034e-75	DEG	Up	18	5XFAD
Ssc5d	1.3332	7.73946e-07	DEG	Up	18	5XFAD
Ccl12	2.97225	1.73323e-37	DEG	Up	18	5XFAD
Ccl7	1.72138	3.23462e-05	DEG	Up	18	5XFAD
Hacd2	0.397416	3.45286e-05	DEG	Up	18	5XFAD
Ccl2	2.33648	1.00221e-15	DEG	Up	18	5XFAD
Dennd1a	-0.388583	0.000871752	DEG	Down	18	5XFAD
Klf16	-0.386225	0.00540976	DEG	Down	18	5XFAD
Crb2	0.571834	0.00300541	DEG	Up	18	5XFAD
Tmem98	0.570403	0.000144148	DEG	Up	18	5XFAD
Tab3	-0.446012	0.00504824	DEG	Down	18	5XFAD
Tgfbi	0.701317	0.00072182	DEG	Up	18	5XFAD
Krt17	1.3141	0.00829651	DEG	Up	18	5XFAD
Iqcg	0.565151	0.00481754	DEG	Up	18	5XFAD
Ric8b	-0.403102	4.16435e-05	DEG	Down	18	5XFAD
Cbarp	-0.458725	0.00435264	DEG	Down	18	5XFAD
Sbno2	1.44556	9.09715e-43	DEG	Up	18	5XFAD
Melk	1.66027	0.000149293	DEG	Up	18	5XFAD
Arhgap45	1.35483	5.29157e-38	DEG	Up	18	5XFAD
Ggta1	1.85357	1.23829e-61	DEG	Up	18	5XFAD
Mlc1	0.451032	8.22897e-15	DEG	Up	18	5XFAD
[truncated: 1,243 more rows]

## Sheet: human_TCX_gDTU
gene_name	gene_id	isoform_id	iso_biotype	dIF	isoform_switch_q_value	Age_Group	Group	DTU
PKD1	ENSG00000008710.19	ENST00000472577.1	retained_intron	-0.0710684	0.00086257	A	AD	gDTU
IFFO1	ENSG00000010295.19	ENST00000396840.6	protein_coding	-0.0674346	0.00533237	A	AD	gDTU
PTBP1	ENSG00000011304.19	ENST00000627714.2	protein_coding	0.0619349	0.00589774	A	AD	gDTU
CALCOCO1	ENSG00000012822.15	ENST00000550804.5	protein_coding	-0.052607	0.00315468	A	AD	gDTU
CLDN11	ENSG00000013297.11	ENST00000064724.7	protein_coding	-0.101602	0.00162223	A	AD	gDTU
CLDN11	ENSG00000013297.11	ENST00000489485.5	processed_transcript	0.0842143	0.00596854	A	AD	gDTU
CTNNA1	ENSG00000044115.20	ENST00000302763.11	protein_coding	-0.136901	0.000152628	A	AD	gDTU
CTNNA1	ENSG00000044115.20	ENST00000540387.5	protein_coding	0.102236	0.000262374	A	AD	gDTU
JKAMP	ENSG00000050130.17	ENST00000602482.5	retained_intron	0.0773599	0.00606431	A	AD	gDTU
FLYWCH1	ENSG00000059122.16	ENST00000344592.9	protein_coding	-0.0968471	4.02735e-05	A	AD	gDTU
GPC1	ENSG00000063660.8	ENST00000264039.6	protein_coding	-0.0936695	5.99162e-05	A	AD	gDTU
CTNNA2	ENSG00000066032.18	ENST00000496558.5	protein_coding	-0.18979	1.60707e-07	A	AD	gDTU
CTNNA2	ENSG00000066032.18	ENST00000541047.5	protein_coding	0.139322	0.000110254	A	AD	gDTU
RPS6KA2	ENSG00000071242.11	ENST00000265678.8	protein_coding	0.116107	0.000791725	A	AD	gDTU
RPS6KA2	ENSG00000071242.11	ENST00000510118.5	protein_coding	-0.104886	0.000791725	A	AD	gDTU
ST6GAL1	ENSG00000073849.14	ENST00000169298.7	protein_coding	-0.132874	0.00519014	A	AD	gDTU
VPS9D1	ENSG00000075399.13	ENST00000389386.7	protein_coding	-0.0958783	0.00231646	A	AD	gDTU
ACTN2	ENSG00000077522.12	ENST00000461367.1	processed_transcript	-0.105204	0.00402679	A	AD	gDTU
CDC14B	ENSG00000081377.16	ENST00000412285.6	nonsense_mediated_decay	-0.0515338	0.00645111	A	AD	gDTU
CDC14B	ENSG00000081377.16	ENST00000481149.1	processed_transcript	0.105829	0.00645111	A	AD	gDTU
C3orf18	ENSG00000088543.14	ENST00000426034.5	protein_coding	-0.0910276	0.00396713	A	AD	gDTU
NRCAM	ENSG00000091129.19	ENST00000351718.8	protein_coding	-0.0951386	0.00314895	A	AD	gDTU
SORBS1	ENSG00000095637.22	ENST00000306402.10	protein_coding	-0.0656596	0.000526947	A	AD	gDTU
SORBS1	ENSG00000095637.22	ENST00000649911.1	protein_coding	0.0784507	7.23535e-06	A	AD	gDTU
MZF1	ENSG00000099326.8	ENST00000215057.6	protein_coding	-0.0785831	4.82584e-05	A	AD	gDTU
SEC14L2	ENSG00000100003.17	ENST00000405717.7	protein_coding	0.0583408	0.0040937	A	AD	gDTU
POLR2F	ENSG00000100142.14	ENST00000407936.5	protein_coding	-0.0530938	0.000321856	A	AD	gDTU
POLR2F	ENSG00000100142.14	ENST00000608713.1	processed_transcript	0.0762482	1.22168e-05	A	AD	gDTU
PSMC6	ENSG00000100519.11	ENST00000612399.4	protein_coding	-0.0583805	0.00202677	A	AD	gDTU
TAZ	ENSG00000102125.15	ENST00000612460.4	protein_coding	-0.0522018	4.32959e-11	A	AD	gDTU
RBL2	ENSG00000103479.15	ENST00000262133.10	protein_coding	-0.115008	0.00882177	A	AD	gDTU
CDC37	ENSG00000105401.8	ENST00000222005.6	protein_coding	-0.0804838	0.00146003	A	AD	gDTU
CDC37	ENSG00000105401.8	ENST00000591248.5	retained_intron	0.0749765	0.0015349	A	AD	gDTU
CAPS	ENSG00000105519.15	ENST00000452990.7	protein_coding	-0.107084	0.00637639	A	AD	gDTU
CAPS	ENSG00000105519.15	ENST00000588776.6	protein_coding	0.129072	0.00637639	A	AD	gDTU
PTPRZ1	ENSG00000106278.11	ENST00000449182.1	protein_coding	-0.126035	0.00059355	A	AD	gDTU
CLIP2	ENSG00000106665.15	ENST00000223398.10	protein_coding	0.072221	0.00596854	A	AD	gDTU
CLIP2	ENSG00000106665.15	ENST00000361545.9	protein_coding	-0.0962746	0.00596854	A	AD	gDTU
KANK1	ENSG00000107104.18	ENST00000382297.6	protein_coding	-0.102566	1.21366e-05	A	AD	gDTU
MPDZ	ENSG00000107186.16	ENST00000381017.6	retained_intron	0.0672434	0.0040937	A	AD	gDTU
MPDZ	ENSG00000107186.16	ENST00000381022.6	protein_coding	-0.0935346	0.00643691	A	AD	gDTU
PTGDS	ENSG00000107317.12	ENST00000371623.5	retained_intron	0.0710706	2.245e-06	A	AD	gDTU
PTGDS	ENSG00000107317.12	ENST00000371625.7	protein_coding	-0.116477	1.62255e-09	A	AD	gDTU
PLEKHA1	ENSG00000107679.14	ENST00000433307.2	protein_coding	-0.0948125	0.000131784	A	AD	gDTU
LHPP	ENSG00000107902.13	ENST00000368842.9	protein_coding	-0.104868	0.00645111	A	AD	gDTU
ASPA	ENSG00000108381.10	ENST00000263080.2	protein_coding	0.0853621	0.00903523	A	AD	gDTU
ASPA	ENSG00000108381.10	ENST00000456349.6	protein_coding	-0.0765945	0.00903523	A	AD	gDTU
STIM2	ENSG00000109689.15	ENST00000478425.1	processed_transcript	0.0855614	0.000576312	A	AD	gDTU
MFSD10	ENSG00000109736.14	ENST00000355443.8	protein_coding	-0.0973526	7.75084e-05	A	AD	gDTU
C11orf58	ENSG00000110696.9	ENST00000525684.1	protein_coding	-0.0685224	4.02735e-05	A	AD	gDTU
TPD52L1	ENSG00000111907.20	ENST00000368402.9	protein_coding	-0.119567	2.77996e-06	A	AD	gDTU
TPD52L1	ENSG00000111907.20	ENST00000571678.1	retained_intron	0.054529	0.00297133	A	AD	gDTU
SPARC	ENSG00000113140.10	ENST00000521569.1	protein_coding	-0.0583379	7.2312e-05	A	AD	gDTU
GABRG2	ENSG00000113327.16	ENST00000640500.1	processed_transcript	-0.177825	0.000616949	A	AD	gDTU
SPTBN1	ENSG00000115306.15	ENST00000356805.8	protein_coding	-0.124937	0.00364991	A	AD	gDTU
FN1	ENSG00000115414.18	ENST00000494446.1	retained_intron	0.0588294	0.00357699	A	AD	gDTU
UNC50	ENSG00000115446.11	ENST00000357765.6	protein_coding	-0.0865974	0.00394162	A	AD	gDTU
ID3	ENSG00000117318.8	ENST00000463312.1	processed_transcript	0.0905629	0.00559135	A	AD	gDTU
IPO13	ENSG00000117408.10	ENST00000372343.7	protein_coding	-0.0959423	0.00245241	A	AD	gDTU
MTFR1L	ENSG00000117640.17	ENST00000374303.6	protein_coding	-0.110317	4.4102e-05	A	AD	gDTU
SGK1	ENSG00000118515.11	ENST00000237305.11	protein_coding	-0.158407	0.00376793	A	AD	gDTU
HDHD3	ENSG00000119431.9	ENST00000238379.9	protein_coding	0.0984739	0.0040937	A	AD	gDTU
HDHD3	ENSG00000119431.9	ENST00000374180.3	protein_coding	-0.0678853	0.0040937	A	AD	gDTU
ALDH6A1	ENSG00000119711.12	ENST00000350259.8	protein_coding	-0.104873	3.33185e-10	A	AD	gDTU
MXI1	ENSG00000119950.20	ENST00000239007.11	protein_coding	-0.112366	0.00185466	A	AD	gDTU
PRXL2A	ENSG00000122378.13	ENST00000372187.9	protein_coding	0.0970103	0.00117819	A	AD	gDTU
PRXL2A	ENSG00000122378.13	ENST00000606162.5	protein_coding	-0.080193	0.0026091	A	AD	gDTU
CALD1	ENSG00000122786.19	ENST00000361901.6	protein_coding	-0.107865	0.000815253	A	AD	gDTU
CALD1	ENSG00000122786.19	ENST00000443197.5	nonsense_mediated_decay	0.0881467	0.00772138	A	AD	gDTU
PLP1	ENSG00000123560.13	ENST00000619236.1	protein_coding	0.0873533	0.000498442	A	AD	gDTU
PLP1	ENSG00000123560.13	ENST00000621218.4	protein_coding	-0.0907239	0.000498442	A	AD	gDTU
RAB9A	ENSG00000123595.7	ENST00000464506.1	protein_coding	0.0678643	0.0081178	A	AD	gDTU
RAB9A	ENSG00000123595.7	ENST00000618931.2	protein_coding	-0.0559864	0.0081178	A	AD	gDTU
SNX21	ENSG00000124104.18	ENST00000491381.5	protein_coding	-0.0840904	3.03794e-06	A	AD	gDTU
VAPB	ENSG00000124164.15	ENST00000395802.7	protein_coding	-0.140135	0.00156959	A	AD	gDTU
VAPB	ENSG00000124164.15	ENST00000475243.5	protein_coding	0.136748	0.00156959	A	AD	gDTU
FASTKD3	ENSG00000124279.11	ENST00000513577.1	retained_intron	-0.0936088	0.00621361	A	AD	gDTU
BBS2	ENSG00000125124.11	ENST00000245157.9	protein_coding	-0.0841563	0.00596854	A	AD	gDTU
C3	ENSG00000125730.16	ENST00000601475.1	retained_intron	-0.0838952	1.12254e-05	A	AD	gDTU
NECAB3	ENSG00000125967.16	ENST00000375238.8	protein_coding	-0.140265	1.34812e-05	A	AD	gDTU
KCNC1	ENSG00000129159.7	ENST00000379472.4	protein_coding	0.0582945	0.00920332	A	AD	gDTU
KCNC1	ENSG00000129159.7	ENST00000526029.1	retained_intron	-0.133926	0.000155536	A	AD	gDTU
ILF3	ENSG00000129351.17	ENST00000449870.5	protein_coding	-0.0714103	0.00632921	A	AD	gDTU
SAT1	ENSG00000130066.16	ENST00000379270.4	protein_coding	-0.110478	3.2743e-07	A	AD	gDTU
SAT1	ENSG00000130066.16	ENST00000474223.1	processed_transcript	0.0571397	0.00652848	A	AD	gDTU
PRRC2B	ENSG00000130723.19	ENST00000320547.7	protein_coding	-0.0860699	0.000430076	A	AD	gDTU
LRRC4B	ENSG00000131409.12	ENST00000389201.7	protein_coding	-0.165435	0.00301067	A	AD	gDTU
SLX1A	ENSG00000132207.17	ENST00000564268.1	retained_intron	0.0646276	0.00274277	A	AD	gDTU
BTBD2	ENSG00000133243.8	ENST00000255608.8	protein_coding	-0.101794	2.00778e-05	A	AD	gDTU
DTNA	ENSG00000134769.21	ENST00000592449.1	processed_transcript	0.0774066	0.00634864	A	AD	gDTU
DTNA	ENSG00000134769.21	ENST00000597674.5	protein_coding	-0.063361	0.00397114	A	AD	gDTU
GLUL	ENSG00000135821.18	ENST00000489818.5	processed_transcript	-0.0510974	0.00229158	A	AD	gDTU
DNAJB2	ENSG00000135924.15	ENST00000392086.8	protein_coding	-0.0899188	0.00519281	A	AD	gDTU
DPM2	ENSG00000136908.17	ENST00000314392.12	protein_coding	0.10601	0.00243914	A	AD	gDTU
RPS24	ENSG00000138326.19	ENST00000372360.8	protein_coding	0.059846	0.00101296	A	AD	gDTU
ITPRID2	ENSG00000138434.16	ENST00000431877.6	protein_coding	-0.12436	2.74825e-05	A	AD	gDTU
HMG20A	ENSG00000140382.14	ENST00000336216.8	protein_coding	-0.0969691	3.23893e-05	A	AD	gDTU
PFKL	ENSG00000141959.16	ENST00000349048.8	protein_coding	-0.0790787	6.49907e-05	A	AD	gDTU
AKT1	ENSG00000142208.16	ENST00000407796.6	protein_coding	-0.188953	7.83118e-09	A	AD	gDTU
AKT1	ENSG00000142208.16	ENST00000649815.1	protein_coding	0.084454	5.26444e-05	A	AD	gDTU
TP53BP2	ENSG00000143514.16	ENST00000498843.5	processed_transcript	-0.093882	0.000335492	A	AD	gDTU
INTS3	ENSG00000143624.13	ENST00000318967.6	protein_coding	-0.0504702	0.000482265	A	AD	gDTU
INTS3	ENSG00000143624.13	ENST00000481797.5	retained_intron	0.0834051	0.000432632	A	AD	gDTU
ALDH1L1	ENSG00000144908.13	ENST00000393434.6	protein_coding	-0.0774092	0.00262492	A	AD	gDTU
MYO10	ENSG00000145555.14	ENST00000513610.5	protein_coding	0.109027	0.00596854	A	AD	gDTU
TTBK1	ENSG00000146216.12	ENST00000259750.8	protein_coding	-0.0662842	0.000538453	A	AD	gDTU
TTBK1	ENSG00000146216.12	ENST00000304139.6	protein_coding	0.0662842	0.000538453	A	AD	gDTU
STOM	ENSG00000148175.12	ENST00000347359.3	protein_coding	-0.0595607	0.001094	A	AD	gDTU
GSN	ENSG00000148180.19	ENST00000373818.8	protein_coding	-0.103576	0.000918929	A	AD	gDTU
SH3GLB2	ENSG00000148341.17	ENST00000372554.8	protein_coding	-0.112535	6.12685e-11	A	AD	gDTU
COMMD3	ENSG00000148444.15	ENST00000444869.5	protein_coding	-0.0623544	0.00265514	A	AD	gDTU
TAGLN	ENSG00000149591.16	ENST00000278968.10	protein_coding	0.0667217	0.00376793	A	AD	gDTU
TAGLN	ENSG00000149591.16	ENST00000392951.8	protein_coding	-0.185891	0.00376793	A	AD	gDTU
HNRNPDL	ENSG00000152795.17	ENST00000507721.5	protein_coding	0.081375	0.00814478	A	AD	gDTU
PITPNC1	ENSG00000154217.14	ENST00000580974.5	protein_coding	0.140067	1.10676e-05	A	AD	gDTU
PITPNC1	ENSG00000154217.14	ENST00000581322.5	protein_coding	-0.129911	6.34437e-05	A	AD	gDTU
ENAH	ENSG00000154380.17	ENST00000366843.6	protein_coding	-0.110119	0.000263148	A	AD	gDTU
TSC22D3	ENSG00000157514.16	ENST00000372390.8	protein_coding	0.104754	0.00296249	A	AD	gDTU
TSC22D3	ENSG00000157514.16	ENST00000372397.6	protein_coding	-0.14984	1.26311e-05	A	AD	gDTU
DVL3	ENSG00000161202.18	ENST00000431765.6	protein_coding	-0.0594419	4.43857e-05	A	AD	gDTU
SHANK1	ENSG00000161681.15	ENST00000391813.5	protein_coding	-0.0638232	0.00131143	A	AD	gDTU
KLHL21	ENSG00000162413.16	ENST00000377658.8	protein_coding	-0.0554129	4.28385e-06	A	AD	gDTU
KLHL21	ENSG00000162413.16	ENST00000377663.3	protein_coding	0.061782	4.28385e-06	A	AD	gDTU
ERCC3	ENSG00000163161.13	ENST00000285398.6	protein_coding	-0.139167	0.00962494	A	AD	gDTU
TTC14	ENSG00000163728.10	ENST00000382584.8	protein_coding	-0.0744956	0.00589976	A	AD	gDTU
COQ4	ENSG00000167113.10	ENST00000608951.5	protein_coding	-0.0627493	0.000898972	A	AD	gDTU
TPM4	ENSG00000167460.15	ENST00000643579.1	protein_coding	-0.136352	0.000153698	A	AD	gDTU
CTNNB1	ENSG00000168036.17	ENST00000643977.1	protein_coding	-0.0638967	0.00626489	A	AD	gDTU
MOBP	ENSG00000168314.17	ENST00000383754.7	protein_coding	-0.0648338	0.00364991	A	AD	gDTU
DUS1L	ENSG00000169718.17	ENST00000579854.5	retained_intron	-0.0664217	2.55196e-06	A	AD	gDTU
PDCD6IP	ENSG00000170248.14	ENST00000307296.7	protein_coding	-0.0510265	0.00733326	A	AD	gDTU
FEZ2	ENSG00000171055.14	ENST00000405912.7	protein_coding	-0.0691265	0.00550972	A	AD	gDTU
CARNS1	ENSG00000172508.10	ENST00000307823.7	protein_coding	-0.123173	0.000840665	A	AD	gDTU
PPP1CA	ENSG00000172531.14	ENST00000542876.1	protein_coding	0.124889	0.0059849	A	AD	gDTU
FKBP2	ENSG00000173486.12	ENST00000309366.8	protein_coding	-0.066211	0.00010938	A	AD	gDTU
BAIAP2	ENSG00000175866.15	ENST00000575841.5	protein_coding	-0.105933	0.00617878	A	AD	gDTU
VSIG10	ENSG00000176834.13	ENST00000359236.9	protein_coding	-0.063557	0.00626489	A	AD	gDTU
VSIG10	ENSG00000176834.13	ENST00000621133.1	processed_transcript	0.0745434	0.00626489	A	AD	gDTU
PLEC	ENSG00000178209.15	ENST00000436759.6	protein_coding	0.0823566	6.54212e-07	A	AD	gDTU
RNF182	ENSG00000180537.12	ENST00000537663.5	protein_coding	-0.120855	0.000576312	A	AD	gDTU
SYNM	ENSG00000182253.14	ENST00000328642.11	protein_coding	0.0704783	0.00413319	A	AD	gDTU
LIMK2	ENSG00000182541.17	ENST00000333611.8	protein_coding	-0.0868188	0.00953163	A	AD	gDTU
NXPH3	ENSG00000182575.7	ENST00000328741.5	protein_coding	0.0842824	0.0026091	A	AD	gDTU
NXPH3	ENSG00000182575.7	ENST00000570453.1	retained_intron	-0.082343	0.0026091	A	AD	gDTU
TRAK1	ENSG00000182606.14	ENST00000396175.5	protein_coding	0.0910695	0.00213301	A	AD	gDTU
PSMG1	ENSG00000183527.11	ENST00000431628.1	nonsense_mediated_decay	-0.0812125	0.00829656	A	AD	gDTU
UPP1	ENSG00000183696.13	ENST00000395560.7	nonsense_mediated_decay	-0.0755169	0.00296296	A	AD	gDTU
NRBP2	ENSG00000185189.17	ENST00000442628.6	protein_coding	-0.0793665	0.00250266	A	AD	gDTU
NRBP2	ENSG00000185189.17	ENST00000533093.5	retained_intron	0.0699096	0.000498442	A	AD	gDTU
SH3BGR	ENSG00000185437.13	ENST00000333634.8	protein_coding	-0.139565	0.000839109	A	AD	gDTU
SH3BGR	ENSG00000185437.13	ENST00000380637.7	protein_coding	0.128512	0.00213301	A	AD	gDTU
ZFP36L1	ENSG00000185650.9	ENST00000439696.2	protein_coding	-0.14335	0.00581576	A	AD	gDTU
ZFP36L1	ENSG00000185650.9	ENST00000555997.1	protein_coding	0.136592	0.00581576	A	AD	gDTU
BCR	ENSG00000186716.20	ENST00000359540.7	protein_coding	0.0513787	0.00559135	A	AD	gDTU
FNBP1	ENSG00000187239.16	ENST00000446176.6	protein_coding	-0.124271	2.94916e-08	A	AD	gDTU
EXD3	ENSG00000187609.15	ENST00000487745.5	retained_intron	0.058807	0.000826673	A	AD	gDTU
NTNG2	ENSG00000196358.10	ENST00000372179.7	protein_coding	0.106357	0.00132657	A	AD	gDTU
NTNG2	ENSG00000196358.10	ENST00000393229.3	protein_coding	-0.0892176	0.00132657	A	AD	gDTU
EVL	ENSG00000196405.12	ENST00000554695.5	protein_coding	-0.110518	0.00657781	A	AD	gDTU
MBP	ENSG00000197971.14	ENST00000397865.9	protein_coding	-0.156981	1.60707e-08	A	AD	gDTU
MBP	ENSG00000197971.14	ENST00000397866.8	protein_coding	0.158248	1.72796e-07	A	AD	gDTU
HMGN1	ENSG00000205581.10	ENST00000288344.14	nonsense_mediated_decay	0.0586239	0.00427985	A	AD	gDTU
HMGN1	ENSG00000205581.10	ENST00000380749.9	protein_coding	-0.163268	2.6961e-05	A	AD	gDTU
LYRM4	ENSG00000214113.10	ENST00000468929.5	protein_coding	-0.0945482	0.000353989	A	AD	gDTU
TMEM189	ENSG00000240849.10	ENST00000371650.9	protein_coding	-0.0750066	0.00413319	A	AD	gDTU
PI4KA	ENSG00000241973.10	ENST00000399213.2	protein_coding	-0.0843971	0.000649105	A	AD	gDTU
INTS3	ENSG00000262826.5	ENST00000575952.5	retained_intron	0.0834051	0.000432632	A	AD	gDTU
INTS3	ENSG00000262826.5	ENST00000576030.5	protein_coding	-0.0504702	0.000482265	A	AD	gDTU
ID3	ENSG00000283060.1	ENST00000635026.1	processed_transcript	0.0905629	0.00559135	A	AD	gDTU
SEPT5-GP1BB	ENSG00000284874.1	ENST00000431044.5	nonsense_mediated_decay	-0.078254	0.00818356	A	AD	gDTU
SEPT5-GP1BB	ENSG00000284874.1	ENST00000455843.5	nonsense_mediated_decay	0.078254	0.00818356	A	AD	gDTU
GDE1	ENSG00000006007.11	ENST00000353258.7	protein_coding	-0.0886409	0.000346812	A	PSP	gDTU
GDE1	ENSG00000006007.11	ENST00000563645.1	retained_intron	0.114206	1.04537e-08	A	PSP	gDTU
AGK	ENSG00000006530.16	ENST00000647898.1	processed_transcript	-0.054292	0.000462859	A	PSP	gDTU
AGK	ENSG00000006530.16	ENST00000649286.1	protein_coding	0.172364	0.000462859	A	PSP	gDTU
VPS41	ENSG00000006715.15	ENST00000310301.8	protein_coding	0.150511	0.000306495	A	PSP	gDTU
VPS41	ENSG00000006715.15	ENST00000395969.6	protein_coding	-0.0955852	0.000166532	A	PSP	gDTU
SYN1	ENSG00000008056.13	ENST00000640721.1	protein_coding	0.145819	1.27759e-16	A	PSP	gDTU
IFFO1	ENSG00000010295.19	ENST00000396840.6	protein_coding	0.0666011	0.000105197	A	PSP	gDTU
STAB1	ENSG00000010327.10	ENST00000321725.10	protein_coding	-0.0792597	0.00949864	A	PSP	gDTU
STAB1	ENSG00000010327.10	ENST00000469989.1	protein_coding	0.0974324	0.00949864	A	PSP	gDTU
CNTN1	ENSG00000018236.14	ENST00000347616.5	protein_coding	0.0907722	0.00310712	A	PSP	gDTU
CNTN1	ENSG00000018236.14	ENST00000547702.5	protein_coding	-0.0859159	0.00100811	A	PSP	gDTU
CD74	ENSG00000019582.14	ENST00000377795.7	protein_coding	0.0608903	0.0019605	A	PSP	gDTU
GLRX2	ENSG00000023572.9	ENST00000367439.7	protein_coding	0.160387	9.99983e-05	A	PSP	gDTU
GLRX2	ENSG00000023572.9	ENST00000608166.2	nonsense_mediated_decay	-0.156097	9.99983e-05	A	PSP	gDTU
TIMP2	ENSG00000035862.12	ENST00000585421.5	protein_coding	0.151245	0.000159818	A	PSP	gDTU
TIMP2	ENSG00000035862.12	ENST00000586057.5	protein_coding	-0.0901267	0.00163099	A	PSP	gDTU
DTNBP1	ENSG00000047579.19	ENST00000344537.9	protein_coding	-0.083275	0.0030185	A	PSP	gDTU
DTNBP1	ENSG00000047579.19	ENST00000462989.6	protein_coding	0.101461	0.0030185	A	PSP	gDTU
MAP4	ENSG00000047849.21	ENST00000434267.5	protein_coding	0.0564295	3.68828e-09	A	PSP	gDTU
FAM160A2	ENSG00000051009.10	ENST00000449352.6	protein_coding	0.0951909	0.000375953	A	PSP	gDTU
FLYWCH1	ENSG00000059122.16	ENST00000344592.9	protein_coding	0.0975773	4.92753e-08	A	PSP	gDTU
STAG3	ENSG00000066923.17	ENST00000412190.5	protein_coding	-0.0880773	0.00193201	A	PSP	gDTU
CACNB1	ENSG00000067191.15	ENST00000394303.7	protein_coding	0.213956	0.00627952	A	PSP	gDTU
CACNB1	ENSG00000067191.15	ENST00000622445.4	protein_coding	-0.100212	0.00627952	A	PSP	gDTU
PKM	ENSG00000067225.17	ENST00000335181.9	protein_coding	-0.10841	0.000216548	A	PSP	gDTU
PKM	ENSG00000067225.17	ENST00000568883.5	protein_coding	0.0908023	0.000165083	A	PSP	gDTU
IP6K2	ENSG00000068745.14	ENST00000328631.9	protein_coding	0.12706	5.21891e-05	A	PSP	gDTU
PFN2	ENSG00000070087.14	ENST00000452853.6	protein_coding	-0.157607	0.00063472	A	PSP	gDTU
GBA2	ENSG00000070610.14	ENST00000378103.7	protein_coding	0.0632551	0.00209496	A	PSP	gDTU
CDC42	ENSG00000070831.15	ENST00000315554.12	protein_coding	0.116985	0.000308819	A	PSP	gDTU
CDC42	ENSG00000070831.15	ENST00000344548.7	protein_coding	-0.110169	0.000308819	A	PSP	gDTU
RPS6KA2	ENSG00000071242.11	ENST00000265678.8	protein_coding	-0.0851648	0.00294711	A	PSP	gDTU
RPS6KA2	ENSG00000071242.11	ENST00000510118.5	protein_coding	0.0736278	0.00294711	A	PSP	gDTU
FAM50A	ENSG00000071859.14	ENST00000393600.7	protein_coding	0.0962676	0.0073141	A	PSP	gDTU
FAM50A	ENSG00000071859.14	ENST00000464419.5	retained_intron	-0.0722966	0.0073141	A	PSP	gDTU
ADGRL1	ENSG00000072071.16	ENST00000340736.10	protein_coding	0.113935	0.000201806	A	PSP	gDTU
ADGRL1	ENSG00000072071.16	ENST00000590223.1	retained_intron	-0.0553773	0.000201806	A	PSP	gDTU
VPS9D1	ENSG00000075399.13	ENST00000389386.7	protein_coding	0.0766017	0.00283008	A	PSP	gDTU
VPS9D1	ENSG00000075399.13	ENST00000561976.5	protein_coding	-0.0587443	0.000215405	A	PSP	gDTU
ACTN2	ENSG00000077522.12	ENST00000366578.5	protein_coding	0.0501045	0.00263302	A	PSP	gDTU
ACTN2	ENSG00000077522.12	ENST00000461367.1	processed_transcript	0.136139	9.44274e-07	A	PSP	gDTU
ACTN2	ENSG00000077522.12	ENST00000546208.5	protein_coding	-0.0848091	0.000218448	A	PSP	gDTU
TNRC6C	ENSG00000078687.17	ENST00000335749.4	protein_coding	-0.112101	0.0029143	A	PSP	gDTU
TNRC6C	ENSG00000078687.17	ENST00000588847.5	protein_coding	0.135573	0.0029143	A	PSP	gDTU
CADPS2	ENSG00000081803.15	ENST00000412584.6	protein_coding	-0.072	0.00901917	A	PSP	gDTU
NFE2L1	ENSG00000082641.15	ENST00000585291.5	protein_coding	0.0712017	0.00378404	A	PSP	gDTU
ZFAND6	ENSG00000086666.18	ENST00000559835.5	protein_coding	0.0908381	0.000307942	A	PSP	gDTU
HUWE1	ENSG00000086758.15	ENST00000342160.7	protein_coding	-0.0593028	0.000203637	A	PSP	gDTU
HUWE1	ENSG00000086758.15	ENST00000426907.5	protein_coding	0.107306	1.26225e-05	A	PSP	gDTU
GNAO1	ENSG00000087258.14	ENST00000262493.11	protein_coding	0.0802648	0.00355227	A	PSP	gDTU
GNAO1	ENSG00000087258.14	ENST00000262494.12	protein_coding	-0.0954386	0.00160784	A	PSP	gDTU
DNM1L	ENSG00000087470.17	ENST00000414834.6	protein_coding	0.0812915	0.000235052	A	PSP	gDTU
DNM1L	ENSG00000087470.17	ENST00000452533.6	protein_coding	-0.057079	0.000448463	A	PSP	gDTU
NECAP1	ENSG00000089818.17	ENST00000639841.1	nonsense_mediated_decay	0.155938	4.56904e-08	A	PSP	gDTU
MYL6	ENSG00000092841.18	ENST00000547649.5	protein_coding	0.0600108	0.000474453	A	PSP	gDTU
MZF1	ENSG00000099326.8	ENST00000215057.6	protein_coding	0.0503125	0.00191195	A	PSP	gDTU
POLRMT	ENSG00000099821.13	ENST00000590336.2	protein_coding	0.0859028	0.000303303	A	PSP	gDTU
IZUMO4	ENSG00000099840.13	ENST00000395296.5	protein_coding	0.0580773	0.000613935	A	PSP	gDTU
CABIN1	ENSG00000099991.17	ENST00000337989.11	protein_coding	0.0608955	0.00715988	A	PSP	gDTU
POLR2F	ENSG00000100142.14	ENST00000407936.5	protein_coding	0.0508119	1.26816e-05	A	PSP	gDTU
DDX17	ENSG00000100201.20	ENST00000396821.7	protein_coding	0.0501028	0.00679129	A	PSP	gDTU
PACSIN2	ENSG00000100266.18	ENST00000263246.7	protein_coding	-0.0952449	0.00113249	A	PSP	gDTU
PACSIN2	ENSG00000100266.18	ENST00000407585.5	protein_coding	0.0738216	0.000386106	A	PSP	gDTU
IFT27	ENSG00000100360.14	ENST00000433985.6	protein_coding	0.10258	0.00860668	A	PSP	gDTU
POLR3H	ENSG00000100413.16	ENST00000355209.8	protein_coding	-0.0626949	0.000105197	A	PSP	gDTU
TPD52L2	ENSG00000101150.17	ENST00000346249.8	protein_coding	-0.0729949	0.00569859	A	PSP	gDTU
TPD52L2	ENSG00000101150.17	ENST00000351424.8	protein_coding	0.0981568	2.09607e-08	A	PSP	gDTU
DNAJC5	ENSG00000101152.10	ENST00000360864.8	protein_coding	0.0778812	0.00622969	A	PSP	gDTU
DNAJC5	ENSG00000101152.10	ENST00000470551.1	nonsense_mediated_decay	-0.0778812	0.00622969	A	PSP	gDTU
TAZ	ENSG00000102125.15	ENST00000612460.4	protein_coding	0.0580631	8.39469e-17	A	PSP	gDTU
ARL2BP	ENSG00000102931.7	ENST00000219204.7	protein_coding	0.129098	0.00093864	A	PSP	gDTU
ARL2BP	ENSG00000102931.7	ENST00000565794.1	processed_transcript	-0.129915	0.00093864	A	PSP	gDTU
RHBDL1	ENSG00000103269.13	ENST00000352681.7	protein_coding	0.0946244	0.00781815	A	PSP	gDTU
BCKDK	ENSG00000103507.13	ENST00000219794.10	protein_coding	0.0947273	4.75521e-05	A	PSP	gDTU
BCKDK	ENSG00000103507.13	ENST00000394950.7	protein_coding	-0.0716875	4.75521e-05	A	PSP	gDTU
RNF40	ENSG00000103549.21	ENST00000602784.1	nonsense_mediated_decay	0.0833216	0.00457191	A	PSP	gDTU
HERC1	ENSG00000103657.13	ENST00000443617.6	protein_coding	-0.0509187	0.00289201	A	PSP	gDTU
HERC1	ENSG00000103657.13	ENST00000559996.1	retained_intron	0.105195	0.000386106	A	PSP	gDTU
EIF3E	ENSG00000104408.9	ENST00000220849.9	protein_coding	-0.109662	0.00150904	A	PSP	gDTU
EIF3E	ENSG00000104408.9	ENST00000519030.5	protein_coding	0.0917659	0.000167106	A	PSP	gDTU
GPI	ENSG00000105220.15	ENST00000356487.10	protein_coding	0.0933455	0.00729366	A	PSP	gDTU
CDC37	ENSG00000105401.8	ENST00000222005.6	protein_coding	0.0981364	2.37459e-08	A	PSP	gDTU
CDC37	ENSG00000105401.8	ENST00000591248.5	retained_intron	-0.0929205	1.71577e-08	A	PSP	gDTU
H2AFV	ENSG00000105968.18	ENST00000308153.8	protein_coding	-0.0640881	0.00039905	A	PSP	gDTU
NPDC1	ENSG00000107281.9	ENST00000371601.4	protein_coding	0.0791	0.00175923	A	PSP	gDTU
PTGDS	ENSG00000107317.12	ENST00000371625.7	protein_coding	0.073817	7.02692e-06	A	PSP	gDTU
DVL1	ENSG00000107404.19	ENST00000378888.9	protein_coding	0.0964966	3.08444e-08	A	PSP	gDTU
DVL1	ENSG00000107404.19	ENST00000378891.9	protein_coding	-0.103515	4.92753e-08	A	PSP	gDTU
PLEKHA1	ENSG00000107679.14	ENST00000368989.6	protein_coding	-0.120851	5.34386e-05	A	PSP	gDTU
PLEKHA1	ENSG00000107679.14	ENST00000433307.2	protein_coding	0.157669	5.40966e-15	A	PSP	gDTU
PPP3CB	ENSG00000107758.15	ENST00000342558.3	protein_coding	-0.0978403	9.43081e-07	A	PSP	gDTU
PPP3CB	ENSG00000107758.15	ENST00000394829.6	protein_coding	0.120756	6.96587e-05	A	PSP	gDTU
LHPP	ENSG00000107902.13	ENST00000368842.9	protein_coding	0.0852466	0.00171881	A	PSP	gDTU
GIT1	ENSG00000108262.15	ENST00000225394.7	protein_coding	-0.0916392	0.00231551	A	PSP	gDTU
GIT1	ENSG00000108262.15	ENST00000394869.7	protein_coding	0.167203	2.2466e-07	A	PSP	gDTU
DDX5	ENSG00000108654.14	ENST00000581230.5	retained_intron	-0.0685256	0.00841969	A	PSP	gDTU
HDAC5	ENSG00000108840.15	ENST00000586802.5	protein_coding	0.0813	0.0030185	A	PSP	gDTU
EFTUD2	ENSG00000108883.12	ENST00000590124.5	protein_coding	0.091275	0.00107712	A	PSP	gDTU
OCIAD1	ENSG00000109180.14	ENST00000264312.11	protein_coding	-0.102601	0.00104038	A	PSP	gDTU
STIM2	ENSG00000109689.15	ENST00000478425.1	processed_transcript	-0.0612506	0.000153454	A	PSP	gDTU
MFSD10	ENSG00000109736.14	ENST00000355443.8	protein_coding	0.0644119	0.000438713	A	PSP	gDTU
CTSC	ENSG00000109861.15	ENST00000227266.9	protein_coding	-0.142673	0.00260817	A	PSP	gDTU
CTSC	ENSG00000109861.15	ENST00000524463.5	protein_coding	0.151661	0.00260817	A	PSP	gDTU
PPP6R3	ENSG00000110075.14	ENST00000393801.7	protein_coding	0.0775648	0.000226159	A	PSP	gDTU
ARHGEF17	ENSG00000110237.4	ENST00000263674.3	protein_coding	-0.0666983	0.000857265	A	PSP	gDTU
ARHGEF17	ENSG00000110237.4	ENST00000643371.1	protein_coding	0.119232	1.52772e-05	A	PSP	gDTU
MADD	ENSG00000110514.19	ENST00000395336.7	protein_coding	0.069133	0.000151783	A	PSP	gDTU
MADD	ENSG00000110514.19	ENST00000634938.1	protein_coding	0.0532426	3.98498e-05	A	PSP	gDTU
CHPT1	ENSG00000111666.10	ENST00000229266.7	protein_coding	-0.0927676	0.00193289	A	PSP	gDTU
CHPT1	ENSG00000111666.10	ENST00000552351.5	nonsense_mediated_decay	0.0760926	2.57764e-18	A	PSP	gDTU
FGFR1OP2	ENSG00000111790.13	ENST00000327214.5	protein_coding	0.160294	1.83903e-12	A	PSP	gDTU
FGFR1OP2	ENSG00000111790.13	ENST00000546072.5	protein_coding	-0.0522295	0.00193097	A	PSP	gDTU
TPD52L1	ENSG00000111907.20	ENST00000368402.9	protein_coding	0.0872625	6.53927e-05	A	PSP	gDTU
SMAP1	ENSG00000112305.14	ENST00000370455.7	protein_coding	-0.0793432	0.00390504	A	PSP	gDTU
SMAP1	ENSG00000112305.14	ENST00000619054.4	protein_coding	0.121925	0.00390504	A	PSP	gDTU
APBB3	ENSG00000113108.19	ENST00000354402.9	protein_coding	0.0600472	1.02205e-05	A	PSP	gDTU
APBB3	ENSG00000113108.19	ENST00000357560.8	protein_coding	0.0828602	5.63058e-05	A	PSP	gDTU
RNF130	ENSG00000113269.13	ENST00000521389.5	protein_coding	-0.0906881	0.000209552	A	PSP	gDTU
RNF130	ENSG00000113269.13	ENST00000522208.6	protein_coding	0.078042	3.03946e-05	A	PSP	gDTU
GABRG2	ENSG00000113327.16	ENST00000640500.1	processed_transcript	0.190422	3.05444e-06	A	PSP	gDTU
FAHD2A	ENSG00000115042.9	ENST00000447036.5	protein_coding	0.0784398	4.72862e-05	A	PSP	gDTU
SLC30A3	ENSG00000115194.10	ENST00000233535.8	protein_coding	0.127277	0.00569084	A	PSP	gDTU
REEP6	ENSG00000115255.10	ENST00000233596.7	protein_coding	-0.0651386	0.00815545	A	PSP	gDTU
REEP6	ENSG00000115255.10	ENST00000395479.8	protein_coding	0.0667426	0.00815545	A	PSP	gDTU
APC2	ENSG00000115266.11	ENST00000233607.6	protein_coding	0.0706392	0.00317565	A	PSP	gDTU
APC2	ENSG00000115266.11	ENST00000593146.1	retained_intron	-0.0505642	0.00104683	A	PSP	gDTU
SPTBN1	ENSG00000115306.15	ENST00000356805.8	protein_coding	0.0913114	0.00851107	A	PSP	gDTU
RTN4	ENSG00000115310.17	ENST00000317610.11	protein_coding	-0.0554017	0.000841547	A	PSP	gDTU
RTN4	ENSG00000115310.17	ENST00000394609.6	protein_coding	0.146489	3.05339e-14	A	PSP	gDTU
MRPL19	ENSG00000115364.13	ENST00000409374.5	protein_coding	0.0774568	0.00357265	A	PSP	gDTU
GLS	ENSG00000115419.12	ENST00000320717.7	protein_coding	0.140495	0.00139217	A	PSP	gDTU
GLS	ENSG00000115419.12	ENST00000338435.8	protein_coding	-0.054225	0.00139217	A	PSP	gDTU
EHBP1	ENSG00000115504.14	ENST00000263991.9	protein_coding	0.132074	0.000266193	A	PSP	gDTU
AAK1	ENSG00000115977.18	ENST00000409085.8	protein_coding	0.167124	0.00326967	A	PSP	gDTU
AAK1	ENSG00000115977.18	ENST00000606389.5	protein_coding	-0.0580756	0.00326967	A	PSP	gDTU
PRDM2	ENSG00000116731.22	ENST00000376048.9	protein_coding	0.108567	0.00424696	A	PSP	gDTU
PRDM2	ENSG00000116731.22	ENST00000413440.5	protein_coding	-0.11277	0.00029114	A	PSP	gDTU
PLEKHM2	ENSG00000116786.12	ENST00000375799.7	protein_coding	-0.0743869	0.00201592	A	PSP	gDTU
TMED5	ENSG00000117500.12	ENST00000370282.7	protein_coding	0.0631687	0.00654802	A	PSP	gDTU
TMED5	ENSG00000117500.12	ENST00000370290.7	nonsense_mediated_decay	-0.0521631	0.00654802	A	PSP	gDTU
MTFR1L	ENSG00000117640.17	ENST00000374303.6	protein_coding	0.0653358	0.00415208	A	PSP	gDTU
IFT46	ENSG00000118096.7	ENST00000264020.6	protein_coding	-0.0593318	0.00490178	A	PSP	gDTU
IFT46	ENSG00000118096.7	ENST00000264021.7	protein_coding	0.117172	0.00490178	A	PSP	gDTU
CNR1	ENSG00000118432.12	ENST00000369499.2	protein_coding	0.140522	0.000897912	A	PSP	gDTU
CNR1	ENSG00000118432.12	ENST00000369501.2	protein_coding	-0.0989682	0.000897912	A	PSP	gDTU
RPN2	ENSG00000118705.16	ENST00000237530.10	protein_coding	-0.113917	0.00489063	A	PSP	gDTU
RPN2	ENSG00000118705.16	ENST00000373622.9	protein_coding	0.10032	0.00489063	A	PSP	gDTU
ITGB1BP1	ENSG00000119185.12	ENST00000464228.5	nonsense_mediated_decay	-0.0794477	0.00230087	A	PSP	gDTU
HDHD3	ENSG00000119431.9	ENST00000238379.9	protein_coding	-0.0923608	0.000190549	A	PSP	gDTU
HDHD3	ENSG00000119431.9	ENST00000374180.3	protein_coding	0.0764045	0.000190549	A	PSP	gDTU
ACOT2	ENSG00000119673.14	ENST00000613168.1	protein_coding	0.107904	0.00093864	A	PSP	gDTU
ALDH6A1	ENSG00000119711.12	ENST00000350259.8	protein_coding	0.0572506	1.83478e-05	A	PSP	gDTU
SUPT7L	ENSG00000119760.15	ENST00000405491.5	protein_coding	0.104842	0.00150437	A	PSP	gDTU
SUPT7L	ENSG00000119760.15	ENST00000406540.5	protein_coding	-0.101189	0.00122926	A	PSP	gDTU
AFTPH	ENSG00000119844.15	ENST00000238856.8	protein_coding	-0.076254	0.00501286	A	PSP	gDTU
GRIA2	ENSG00000120251.19	ENST00000393815.6	protein_coding	0.0827051	3.69368e-05	A	PSP	gDTU
TCP1	ENSG00000120438.11	ENST00000392168.6	protein_coding	-0.0795983	4.75521e-05	A	PSP	gDTU
MTERF2	ENSG00000120832.9	ENST00000240050.8	protein_coding	0.0944023	0.00431845	A	PSP	gDTU
MTERF2	ENSG00000120832.9	ENST00000552029.1	protein_coding	-0.0705739	0.0048696	A	PSP	gDTU
ZNF706	ENSG00000120963.11	ENST00000517844.5	protein_coding	-0.0558222	0.00216676	A	PSP	gDTU
FABP3	ENSG00000121769.7	ENST00000373713.6	protein_coding	0.141907	3.05444e-06	A	PSP	gDTU
FABP3	ENSG00000121769.7	ENST00000497275.5	processed_transcript	-0.0935057	0.000881805	A	PSP	gDTU
CLTA	ENSG00000122705.16	ENST00000242285.10	protein_coding	0.0914807	2.97947e-05	A	PSP	gDTU
CLTA	ENSG00000122705.16	ENST00000345519.9	protein_coding	-0.187259	1.58246e-09	A	PSP	gDTU
DDX54	ENSG00000123064.12	ENST00000551912.1	processed_transcript	0.0580358	1.30633e-08	A	PSP	gDTU
ATPAF1	ENSG00000123472.12	ENST00000574428.5	protein_coding	-0.131518	0.000422652	A	PSP	gDTU
MORF4L2	ENSG00000123562.16	ENST00000360458.5	protein_coding	-0.0914676	1.0274e-06	A	PSP	gDTU
MORF4L2	ENSG00000123562.16	ENST00000451301.5	protein_coding	0.0987773	4.83568e-16	A	PSP	gDTU
ATP8A1	ENSG00000124406.16	ENST00000514372.5	nonsense_mediated_decay	0.112139	0.00123037	A	PSP	gDTU
MEA1	ENSG00000124733.4	ENST00000642555.1	protein_coding	0.0571756	0.0001645	A	PSP	gDTU
MEA1	ENSG00000124733.4	ENST00000643776.1	protein_coding	-0.0520841	0.00108942	A	PSP	gDTU
SLC35B3	ENSG00000124786.11	ENST00000644923.1	protein_coding	0.0778131	0.000250947	A	PSP	gDTU
SLC35B3	ENSG00000124786.11	ENST00000648867.1	nonsense_mediated_decay	-0.0845466	0.000250947	A	PSP	gDTU
C3	ENSG00000125730.16	ENST00000245907.10	protein_coding	-0.213035	1.65884e-07	A	PSP	gDTU
C3	ENSG00000125730.16	ENST00000601475.1	retained_intron	0.145544	4.83568e-16	A	PSP	gDTU
GPCPD1	ENSG00000125772.12	ENST00000379019.5	protein_coding	-0.0870295	0.00539834	A	PSP	gDTU
GPCPD1	ENSG00000125772.12	ENST00000418646.5	protein_coding	0.175778	0.00539834	A	PSP	gDTU
NECAB3	ENSG00000125967.16	ENST00000375238.8	protein_coding	0.152897	1.16443e-08	A	PSP	gDTU
ERGIC3	ENSG00000125991.19	ENST00000348547.6	protein_coding	-0.111091	0.00665741	A	PSP	gDTU
ERGIC3	ENSG00000125991.19	ENST00000357394.8	protein_coding	0.137483	0.00665741	A	PSP	gDTU
THRA	ENSG00000126351.12	ENST00000264637.8	protein_coding	-0.0603216	3.32629e-06	A	PSP	gDTU
THRA	ENSG00000126351.12	ENST00000450525.6	protein_coding	0.0670835	1.4584e-07	A	PSP	gDTU
IRF3	ENSG00000126456.15	ENST00000593922.5	protein_coding	0.0985523	2.91238e-05	A	PSP	gDTU
ZBTB1	ENSG00000126804.13	ENST00000358738.3	protein_coding	0.072433	0.00126776	A	PSP	gDTU
ZBTB1	ENSG00000126804.13	ENST00000554015.5	protein_coding	-0.0576347	0.00126776	A	PSP	gDTU
UBR4	ENSG00000127481.14	ENST00000486515.1	processed_transcript	0.0809006	0.00731671	A	PSP	gDTU
PNKD	ENSG00000127838.13	ENST00000248451.7	protein_coding	-0.0808375	5.45487e-05	A	PSP	gDTU
PNKD	ENSG00000127838.13	ENST00000273077.8	protein_coding	0.110691	2.02322e-08	A	PSP	gDTU
AKAP9	ENSG00000127914.16	ENST00000356239.7	protein_coding	-0.0696369	0.00171849	A	PSP	gDTU
AKAP9	ENSG00000127914.16	ENST00000486313.1	processed_transcript	0.106718	2.47139e-05	A	PSP	gDTU
SGCE	ENSG00000127990.17	ENST00000642933.1	protein_coding	0.0616642	0.000189683	A	PSP	gDTU
ARPP19	ENSG00000128989.10	ENST00000568196.1	protein_coding	0.107493	1.93733e-06	A	PSP	gDTU
ITFG1	ENSG00000129636.12	ENST00000568047.5	processed_transcript	0.125314	0.00352989	A	PSP	gDTU
SAT1	ENSG00000130066.16	ENST00000379270.4	protein_coding	0.0678813	0.000449389	A	PSP	gDTU
PRRC2B	ENSG00000130723.19	ENST00000320547.7	protein_coding	0.122442	4.84026e-10	A	PSP	gDTU
EIF2S3	ENSG00000130741.10	ENST00000253039.8	protein_coding	0.064075	6.57195e-05	A	PSP	gDTU
EIF2S3	ENSG00000130741.10	ENST00000460032.1	processed_transcript	-0.0612909	6.57195e-05	A	PSP	gDTU
GMFG	ENSG00000130755.12	ENST00000597595.5	protein_coding	-0.0969091	0.00165731	A	PSP	gDTU
GMFG	ENSG00000130755.12	ENST00000602185.5	protein_coding	0.155266	0.00165731	A	PSP	gDTU
SYNE1	ENSG00000131018.22	ENST00000539504.5	protein_coding	0.0912307	3.59488e-09	A	PSP	gDTU
SH3BP5	ENSG00000131370.15	ENST00000383791.7	protein_coding	-0.052971	0.00143791	A	PSP	gDTU
SH3BP5	ENSG00000131370.15	ENST00000412806.1	nonsense_mediated_decay	0.063767	0.00143791	A	PSP	gDTU
PSME3	ENSG00000131467.10	ENST00000545225.5	protein_coding	-0.0555148	0.00504725	A	PSP	gDTU
MYBBP1A	ENSG00000132382.14	ENST00000571368.5	retained_intron	0.128513	3.08451e-09	A	PSP	gDTU
MYBBP1A	ENSG00000132382.14	ENST00000574934.5	retained_intron	-0.0602545	0.000296631	A	PSP	gDTU
TMCC2	ENSG00000133069.16	ENST00000481950.2	processed_transcript	0.0822125	0.00827132	A	PSP	gDTU
BTBD2	ENSG00000133243.8	ENST00000255608.8	protein_coding	0.111745	1.59021e-10	A	PSP	gDTU
VHL	ENSG00000134086.7	ENST00000345392.2	protein_coding	0.0555761	0.00102821	A	PSP	gDTU
VHL	ENSG00000134086.7	ENST00000477538.1	processed_transcript	-0.0505824	0.000115842	A	PSP	gDTU
MEIS2	ENSG00000134138.19	ENST00000340545.9	protein_coding	-0.0538068	0.00217736	A	PSP	gDTU
MEIS2	ENSG00000134138.19	ENST00000397624.7	protein_coding	0.0896574	0.000386106	A	PSP	gDTU
KIDINS220	ENSG00000134313.15	ENST00000471685.1	retained_intron	-0.0667068	0.000713119	A	PSP	gDTU
KIDINS220	ENSG00000134313.15	ENST00000569008.2	nonsense_mediated_decay	0.0864983	6.38248e-06	A	PSP	gDTU
ARGLU1	ENSG00000134884.14	ENST00000400198.7	protein_coding	0.0801631	0.00235174	A	PSP	gDTU
ARGLU1	ENSG00000134884.14	ENST00000472226.2	retained_intron	-0.0810693	0.00235174	A	PSP	gDTU
KIAA0513	ENSG00000135709.12	ENST00000258180.7	protein_coding	0.148787	0.000336787	A	PSP	gDTU
KIAA0513	ENSG00000135709.12	ENST00000538274.5	protein_coding	-0.108251	0.000336787	A	PSP	gDTU
PIGC	ENSG00000135845.9	ENST00000344529.4	protein_coding	0.0789017	0.00364982	A	PSP	gDTU
PIGC	ENSG00000135845.9	ENST00000484368.1	processed_transcript	-0.069171	0.00364982	A	PSP	gDTU
DGKB	ENSG00000136267.13	ENST00000399322.7	protein_coding	0.218548	0.000218448	A	PSP	gDTU
DGKB	ENSG00000136267.13	ENST00000403951.6	protein_coding	-0.205368	0.000218448	A	PSP	gDTU
CBWD2	ENSG00000136682.14	ENST00000358604.7	nonsense_mediated_decay	-0.0684261	2.03983e-05	A	PSP	gDTU
RABEPK	ENSG00000136933.16	ENST00000373538.7	protein_coding	0.0749017	0.00665111	A	PSP	gDTU
RABEPK	ENSG00000136933.16	ENST00000394125.8	protein_coding	-0.124442	1.54127e-05	A	PSP	gDTU
TMEM63B	ENSG00000137216.18	ENST00000323267.10	protein_coding	-0.10216	0.0012175	A	PSP	gDTU
TMEM63B	ENSG00000137216.18	ENST00000371893.6	protein_coding	0.104261	0.0012175	A	PSP	gDTU
MAPKBP1	ENSG00000137802.13	ENST00000456763.6	protein_coding	0.107791	0.00450056	A	PSP	gDTU
MAPKBP1	ENSG00000137802.13	ENST00000457542.6	protein_coding	-0.0632455	0.00450056	A	PSP	gDTU
PARP6	ENSG00000137817.16	ENST00000566991.5	retained_intron	-0.0550034	0.00451332	A	PSP	gDTU
PARP6	ENSG00000137817.16	ENST00000567974.5	protein_coding	0.0891045	2.29264e-07	A	PSP	gDTU
MFSD13A	ENSG00000138111.14	ENST00000238936.8	protein_coding	0.0558852	0.00654605	A	PSP	gDTU
MFSD13A	ENSG00000138111.14	ENST00000428200.1	processed_transcript	-0.0520659	0.00654605	A	PSP	gDTU
DNAJC13	ENSG00000138246.16	ENST00000260818.10	protein_coding	-0.062246	0.00358811	A	PSP	gDTU
DNAJC13	ENSG00000138246.16	ENST00000509279.1	nonsense_mediated_decay	0.105879	0.00358811	A	PSP	gDTU
RPS24	ENSG00000138326.19	ENST00000372360.8	protein_coding	-0.0812676	2.84175e-09	A	PSP	gDTU
RPS24	ENSG00000138326.19	ENST00000645440.1	protein_coding	0.0721369	2.03848e-10	A	PSP	gDTU
PPIG	ENSG00000138398.15	ENST00000260970.7	protein_coding	0.088496	0.00285938	A	PSP	gDTU
PPIG	ENSG00000138398.15	ENST00000448752.6	protein_coding	-0.0754494	0.00285938	A	PSP	gDTU
ABI2	ENSG00000138443.15	ENST00000261017.9	protein_coding	-0.0674653	0.000201806	A	PSP	gDTU
ABI2	ENSG00000138443.15	ENST00000261018.11	protein_coding	0.0921318	0.000235052	A	PSP	gDTU
SEPT11	ENSG00000138758.11	ENST00000264893.10	protein_coding	-0.0816278	0.00112325	A	PSP	gDTU
MBTPS1	ENSG00000140943.16	ENST00000570064.5	retained_intron	0.0888687	0.00542202	A	PSP	gDTU
TCF25	ENSG00000141002.19	ENST00000263346.12	protein_coding	0.072471	0.00646558	A	PSP	gDTU
GFOD2	ENSG00000141098.12	ENST00000268797.11	protein_coding	0.100476	1.28489e-05	A	PSP	gDTU
GFOD2	ENSG00000141098.12	ENST00000602279.2	protein_coding	-0.0542557	1.28489e-05	A	PSP	gDTU
TOB1	ENSG00000141232.4	ENST00000268957.3	protein_coding	0.0624375	0.00103757	A	PSP	gDTU
TOB1	ENSG00000141232.4	ENST00000499247.2	protein_coding	-0.0591023	0.00103757	A	PSP	gDTU
AKT1	ENSG00000142208.16	ENST00000407796.6	protein_coding	0.137815	6.47103e-08	A	PSP	gDTU
AKT1	ENSG00000142208.16	ENST00000649815.1	protein_coding	-0.0610233	0.000189683	A	PSP	gDTU
PRKACB	ENSG00000142875.19	ENST00000394839.6	protein_coding	0.0822472	0.000417727	A	PSP	gDTU
PTPRF	ENSG00000142949.16	ENST00000372407.4	protein_coding	0.117691	0.00533105	A	PSP	gDTU
MPC2	ENSG00000143158.10	ENST00000271373.8	protein_coding	-0.0888631	0.00093864	A	PSP	gDTU
MPC2	ENSG00000143158.10	ENST00000367846.8	protein_coding	0.088833	0.00093864	A	PSP	gDTU
PI4KB	ENSG00000143393.16	ENST00000529142.5	protein_coding	0.0850102	5.03292e-05	A	PSP	gDTU
INTS3	ENSG00000143624.13	ENST00000481797.5	retained_intron	-0.077708	8.43512e-05	A	PSP	gDTU
EIF2B5	ENSG00000145191.13	ENST00000465218.3	retained_intron	-0.0542881	0.00266028	A	PSP	gDTU
EIF2B5	ENSG00000145191.13	ENST00000648915.1	protein_coding	0.117124	0.00266028	A	PSP	gDTU
PLK2	ENSG00000145632.14	ENST00000617412.1	protein_coding	0.117544	0.00225942	A	PSP	gDTU
TLK2	ENSG00000146872.17	ENST00000343388.11	protein_coding	0.0648943	0.00852923	A	PSP	gDTU
CCDC25	ENSG00000147419.17	ENST00000520202.5	nonsense_mediated_decay	-0.0598926	0.000250947	A	PSP	gDTU
UTP23	ENSG00000147679.11	ENST00000309822.6	protein_coding	-0.0901813	0.000664957	A	PSP	gDTU
UTP23	ENSG00000147679.11	ENST00000521071.1	nonsense_mediated_decay	0.0650733	0.000664957	A	PSP	gDTU
ARHGAP39	ENSG00000147799.11	ENST00000276826.5	protein_coding	0.166392	9.07576e-05	A	PSP	gDTU
ARHGAP39	ENSG00000147799.11	ENST00000377307.6	protein_coding	-0.133038	9.07576e-05	A	PSP	gDTU
SH3GLB2	ENSG00000148341.17	ENST00000372554.8	protein_coding	0.160778	3.62298e-29	A	PSP	gDTU
SH3GLB2	ENSG00000148341.17	ENST00000479237.5	retained_intron	-0.051154	0.00420896	A	PSP	gDTU
LRSAM1	ENSG00000148356.13	ENST00000300417.10	protein_coding	-0.083967	0.000438713	A	PSP	gDTU
SEC16A	ENSG00000148396.18	ENST00000313050.11	protein_coding	-0.0721438	0.000194981	A	PSP	gDTU
COMMD3	ENSG00000148444.15	ENST00000444869.5	protein_coding	0.0510227	0.00202338	A	PSP	gDTU
SERPING1	ENSG00000149131.15	ENST00000278407.8	protein_coding	-0.0616528	0.00498423	A	PSP	gDTU
HIKESHI	ENSG00000149196.15	ENST00000618164.1	protein_coding	0.0539801	0.00114703	A	PSP	gDTU
FCGR1A	ENSG00000150337.13	ENST00000489704.1	processed_transcript	0.11283	0.00218365	A	PSP	gDTU
DLG2	ENSG00000150672.17	ENST00000280241.12	protein_coding	-0.100596	0.00225631	A	PSP	gDTU
DLG2	ENSG00000150672.17	ENST00000426717.6	protein_coding	0.119089	0.00531414	A	PSP	gDTU
SLC25A4	ENSG00000151729.10	ENST00000281456.10	protein_coding	0.0687017	0.00235032	A	PSP	gDTU
SLC25A4	ENSG00000151729.10	ENST00000491736.1	nonsense_mediated_decay	-0.0687017	0.00235032	A	PSP	gDTU
RABGAP1L	ENSG00000152061.23	ENST00000392064.6	protein_coding	0.153005	4.17136e-05	A	PSP	gDTU
GRIA4	ENSG00000152578.12	ENST00000428631.6	protein_coding	0.0880937	0.00214944	A	PSP	gDTU
FBXL2	ENSG00000153558.15	ENST00000422741.5	nonsense_mediated_decay	0.126369	1.65108e-06	A	PSP	gDTU
FBXL2	ENSG00000153558.15	ENST00000464990.1	retained_intron	-0.0568761	0.000448463	A	PSP	gDTU
SREK1	ENSG00000153914.15	ENST00000284041.7	processed_transcript	-0.115194	0.000248446	A	PSP	gDTU
SREK1	ENSG00000153914.15	ENST00000334121.10	protein_coding	0.18283	0.000248446	A	PSP	gDTU
NCAM2	ENSG00000154654.14	ENST00000284894.8	protein_coding	-0.155083	0.00382404	A	PSP	gDTU
NCAM2	ENSG00000154654.14	ENST00000400546.5	protein_coding	0.162152	0.00382404	A	PSP	gDTU
GABPA	ENSG00000154727.10	ENST00000354828.7	protein_coding	0.120478	0.00334735	A	PSP	gDTU
GABPA	ENSG00000154727.10	ENST00000400075.3	protein_coding	-0.12099	0.00334735	A	PSP	gDTU
MED7	ENSG00000155868.7	ENST00000286317.5	protein_coding	-0.0875006	0.0032331	A	PSP	gDTU
MED7	ENSG00000155868.7	ENST00000420343.1	protein_coding	0.090475	0.0032331	A	PSP	gDTU
NDUFAF6	ENSG00000156170.12	ENST00000396124.8	protein_coding	0.0717244	0.00142813	A	PSP	gDTU
NDUFAF6	ENSG00000156170.12	ENST00000521840.1	processed_transcript	-0.0829466	0.00142813	A	PSP	gDTU
CDK20	ENSG00000156345.17	ENST00000375871.8	protein_coding	0.103732	0.000467203	A	PSP	gDTU
CDK20	ENSG00000156345.17	ENST00000459720.5	retained_intron	-0.0512801	0.000467203	A	PSP	gDTU
PPP2R2B	ENSG00000156475.18	ENST00000394411.8	protein_coding	0.0710432	8.07664e-08	A	PSP	gDTU
PPP2R2B	ENSG00000156475.18	ENST00000504198.5	protein_coding	-0.0894676	0.000143675	A	PSP	gDTU
NTAN1	ENSG00000157045.8	ENST00000624579.3	protein_coding	-0.0830886	0.00729366	A	PSP	gDTU
ATP2B2	ENSG00000157087.18	ENST00000397077.6	protein_coding	0.0974182	0.00853449	A	PSP	gDTU
CABP1	ENSG00000157782.9	ENST00000351200.6	protein_coding	0.0612011	0.00360996	A	PSP	gDTU
MORC3	ENSG00000159256.12	ENST00000400485.5	protein_coding	-0.117154	0.00176282	A	PSP	gDTU
MORC3	ENSG00000159256.12	ENST00000487909.5	processed_transcript	0.152886	0.00176282	A	PSP	gDTU
ADPGK	ENSG00000159322.17	ENST00000569693.5	nonsense_mediated_decay	0.166227	0.00435198	A	PSP	gDTU
KALRN	ENSG00000160145.15	ENST00000393496.5	processed_transcript	-0.0586807	0.00133457	A	PSP	gDTU
MCM3AP	ENSG00000160294.10	ENST00000467026.5	processed_transcript	0.121916	2.89287e-08	A	PSP	gDTU
MCM3AP	ENSG00000160294.10	ENST00000479557.1	processed_transcript	-0.0532801	0.00152595	A	PSP	gDTU
DVL3	ENSG00000161202.18	ENST00000431765.6	protein_coding	0.11091	1.74038e-14	A	PSP	gDTU
SPSB3	ENSG00000162032.15	ENST00000301717.8	protein_coding	0.0822784	0.00199914	A	PSP	gDTU
SPSB3	ENSG00000162032.15	ENST00000567868.5	retained_intron	-0.0557352	0.00199914	A	PSP	gDTU
MAGOH	ENSG00000162385.10	ENST00000371466.4	protein_coding	0.0822386	0.000116065	A	PSP	gDTU
MAGOH	ENSG00000162385.10	ENST00000371470.7	protein_coding	-0.0640784	0.00184235	A	PSP	gDTU
FAAP20	ENSG00000162585.16	ENST00000378546.8	protein_coding	-0.0747017	0.00142363	A	PSP	gDTU
WDR26	ENSG00000162923.15	ENST00000480676.2	protein_coding	0.0518295	0.000386207	A	PSP	gDTU
ERCC3	ENSG00000163161.13	ENST00000285398.6	protein_coding	0.100297	0.00767424	A	PSP	gDTU
ATP1A1	ENSG00000163399.15	ENST00000295598.9	protein_coding	-0.134352	0.000194981	A	PSP	gDTU
ATP1A1	ENSG00000163399.15	ENST00000440951.1	protein_coding	0.0754653	9.83419e-05	A	PSP	gDTU
CLASP2	ENSG00000163539.16	ENST00000468888.6	protein_coding	0.0790551	1.83903e-12	A	PSP	gDTU
PRICKLE2	ENSG00000163637.12	ENST00000295902.11	protein_coding	0.212183	4.09014e-05	A	PSP	gDTU
PRICKLE2	ENSG00000163637.12	ENST00000564377.6	protein_coding	-0.0558017	4.09014e-05	A	PSP	gDTU
PIGX	ENSG00000163964.14	ENST00000392391.7	protein_coding	0.0783528	0.000351538	A	PSP	gDTU
PIGX	ENSG00000163964.14	ENST00000421265.5	protein_coding	-0.0566892	0.00038162	A	PSP	gDTU
NSA2	ENSG00000164346.9	ENST00000513356.1	processed_transcript	-0.109103	0.00346125	A	PSP	gDTU
NSA2	ENSG00000164346.9	ENST00000610426.4	protein_coding	0.134718	0.00103046	A	PSP	gDTU
SEPT8	ENSG00000164402.13	ENST00000378719.6	protein_coding	0.115016	9.83419e-05	A	PSP	gDTU
YWHAZ	ENSG00000164924.17	ENST00000353245.7	protein_coding	0.0861744	8.07664e-08	A	PSP	gDTU
YWHAZ	ENSG00000164924.17	ENST00000395958.5	protein_coding	-0.0678312	2.97947e-05	A	PSP	gDTU
HNRNPK	ENSG00000165119.20	ENST00000351839.7	protein_coding	0.0728131	4.06348e-05	A	PSP	gDTU
PHYHIPL	ENSG00000165443.11	ENST00000373880.8	protein_coding	-0.0797477	0.000189683	A	PSP	gDTU
PHYHIPL	ENSG00000165443.11	ENST00000486074.2	nonsense_mediated_decay	0.0851653	0.000189683	A	PSP	gDTU
JCAD	ENSG00000165757.8	ENST00000375377.1	protein_coding	-0.156368	6.96587e-05	A	PSP	gDTU
JCAD	ENSG00000165757.8	ENST00000464386.1	processed_transcript	0.169143	6.96587e-05	A	PSP	gDTU
NSMF	ENSG00000165802.22	ENST00000265663.12	protein_coding	-0.0768273	0.00099154	A	PSP	gDTU
NSMF	ENSG00000165802.22	ENST00000371475.8	protein_coding	0.108704	3.09971e-07	A	PSP	gDTU
ZNF219	ENSG00000165804.15	ENST00000421093.6	protein_coding	0.07615	0.00729366	A	PSP	gDTU
TTC7B	ENSG00000165914.14	ENST00000553972.5	protein_coding	0.0663261	5.04592e-05	A	PSP	gDTU
TTC7B	ENSG00000165914.14	ENST00000557187.1	processed_transcript	-0.0517858	5.63008e-05	A	PSP	gDTU
NOLC1	ENSG00000166197.16	ENST00000603946.5	nonsense_mediated_decay	0.0942131	0.00281199	A	PSP	gDTU
NOLC1	ENSG00000166197.16	ENST00000605788.5	protein_coding	-0.0750222	0.00420896	A	PSP	gDTU
APBB1	ENSG00000166313.18	ENST00000299402.10	protein_coding	-0.123364	0.00239486	A	PSP	gDTU
APBB1	ENSG00000166313.18	ENST00000609360.5	protein_coding	0.0967648	2.03848e-10	A	PSP	gDTU
AKIP1	ENSG00000166452.11	ENST00000299576.9	protein_coding	-0.0592091	0.00447676	A	PSP	gDTU
AKIP1	ENSG00000166452.11	ENST00000396648.6	protein_coding	0.0523801	0.00447676	A	PSP	gDTU
YPEL4	ENSG00000166793.10	ENST00000300022.7	protein_coding	0.147153	0.000741997	A	PSP	gDTU
AKTIP	ENSG00000166971.16	ENST00000394657.11	protein_coding	-0.0502545	0.00618487	A	PSP	gDTU
COQ4	ENSG00000167113.10	ENST00000608951.5	protein_coding	0.0635352	2.68664e-06	A	PSP	gDTU
COQ4	ENSG00000167113.10	ENST00000609948.1	protein_coding	0.0558733	0.00332689	A	PSP	gDTU
STIM1	ENSG00000167323.11	ENST00000300737.8	protein_coding	0.113476	0.00235037	A	PSP	gDTU
STIM1	ENSG00000167323.11	ENST00000534707.1	processed_transcript	-0.0573966	0.00235037	A	PSP	gDTU
KCTD6	ENSG00000168301.12	ENST00000404589.7	protein_coding	0.107976	7.34875e-07	A	PSP	gDTU
KCTD6	ENSG00000168301.12	ENST00000479179.1	protein_coding	-0.0535932	7.34875e-07	A	PSP	gDTU
TM2D2	ENSG00000169490.16	ENST00000397070.6	protein_coding	-0.0809307	0.00461856	A	PSP	gDTU
TM2D2	ENSG00000169490.16	ENST00000456397.6	protein_coding	0.103938	0.00461856	A	PSP	gDTU
DUS1L	ENSG00000169718.17	ENST00000542088.2	protein_coding	-0.0756824	0.00104958	A	PSP	gDTU
DUS1L	ENSG00000169718.17	ENST00000579854.5	retained_intron	0.0535642	2.87932e-05	A	PSP	gDTU
PDCD6IP	ENSG00000170248.14	ENST00000457054.6	protein_coding	0.134296	2.87876e-05	A	PSP	gDTU
PFKFB3	ENSG00000170525.20	ENST00000379775.8	protein_coding	-0.0578795	0.000757436	A	PSP	gDTU
AC093323.1	ENSG00000170846.17	ENST00000307533.10	nonsense_mediated_decay	-0.0592528	0.00337819	A	PSP	gDTU
AC093323.1	ENSG00000170846.17	ENST00000444232.3	nonsense_mediated_decay	0.110752	0.00114478	A	PSP	gDTU
TMEM126B	ENSG00000171204.12	ENST00000529197.1	nonsense_mediated_decay	-0.0672688	0.00177756	A	PSP	gDTU
RSL1D1	ENSG00000171490.12	ENST00000396503.7	nonsense_mediated_decay	-0.0951648	4.03418e-05	A	PSP	gDTU
RSL1D1	ENSG00000171490.12	ENST00000571133.5	protein_coding	0.138226	4.03418e-05	A	PSP	gDTU
GPHN	ENSG00000171723.15	ENST00000315266.9	protein_coding	0.0632114	5.97589e-05	A	PSP	gDTU
USP19	ENSG00000172046.18	ENST00000398896.5	protein_coding	0.0802142	0.00122596	A	PSP	gDTU
USP19	ENSG00000172046.18	ENST00000417901.5	protein_coding	-0.0587778	0.00112808	A	PSP	gDTU
PAIP1	ENSG00000172239.13	ENST00000306846.7	protein_coding	0.111805	0.00124782	A	PSP	gDTU
PAIP1	ENSG00000172239.13	ENST00000436644.6	protein_coding	-0.128111	8.42575e-05	A	PSP	gDTU
CARNS1	ENSG00000172508.10	ENST00000307823.7	protein_coding	0.0993551	0.000227062	A	PSP	gDTU
CARNS1	ENSG00000172508.10	ENST00000531388.1	retained_intron	-0.0808227	0.00635523	A	PSP	gDTU
PPP1CA	ENSG00000172531.14	ENST00000542876.1	protein_coding	-0.120333	0.00104683	A	PSP	gDTU
EGFL7	ENSG00000172889.15	ENST00000371698.3	protein_coding	0.191173	0.000218719	A	PSP	gDTU
EGFL7	ENSG00000172889.15	ENST00000406555.7	protein_coding	-0.153582	0.000218719	A	PSP	gDTU
ARPP21	ENSG00000172995.16	ENST00000396482.6	protein_coding	0.0726801	1.19774e-11	A	PSP	gDTU
TRMT112	ENSG00000173113.6	ENST00000544844.5	protein_coding	0.061354	0.00594908	A	PSP	gDTU
FKBP2	ENSG00000173486.12	ENST00000309366.8	protein_coding	0.0635352	6.9333e-06	A	PSP	gDTU
ATP2A2	ENSG00000174437.16	ENST00000377685.9	nonsense_mediated_decay	0.153729	0.000235052	A	PSP	gDTU
CLTB	ENSG00000175416.12	ENST00000310418.8	protein_coding	0.196898	0.00139002	A	PSP	gDTU
CLTB	ENSG00000175416.12	ENST00000345807.6	protein_coding	-0.185686	0.00139002	A	PSP	gDTU
BAIAP2	ENSG00000175866.15	ENST00000321280.11	protein_coding	0.0587733	2.14651e-21	A	PSP	gDTU
BAIAP2	ENSG00000175866.15	ENST00000321300.10	protein_coding	-0.0777392	0.000664957	A	PSP	gDTU
SLCO3A1	ENSG00000176463.13	ENST00000424469.2	protein_coding	0.0800159	0.000646878	A	PSP	gDTU
P4HTM	ENSG00000178467.17	ENST00000472301.5	retained_intron	-0.0604705	0.00602539	A	PSP	gDTU
MED14	ENSG00000180182.10	ENST00000324817.5	protein_coding	-0.0599688	0.00104038	A	PSP	gDTU
MED14	ENSG00000180182.10	ENST00000433003.1	protein_coding	0.11536	0.00104038	A	PSP	gDTU
RNF182	ENSG00000180537.12	ENST00000537663.5	protein_coding	0.0800312	0.0095441	A	PSP	gDTU
PITPNB	ENSG00000180957.17	ENST00000320996.14	protein_coding	0.174091	6.01332e-05	A	PSP	gDTU
PITPNB	ENSG00000180957.17	ENST00000335272.9	protein_coding	-0.155461	6.01332e-05	A	PSP	gDTU
MXRA7	ENSG00000182534.13	ENST00000375036.6	protein_coding	-0.0965631	9.56404e-06	A	PSP	gDTU
MXRA7	ENSG00000182534.13	ENST00000449428.6	protein_coding	0.079846	0.000500652	A	PSP	gDTU
SATB1	ENSG00000182568.16	ENST00000417717.6	protein_coding	-0.0534983	0.00991623	A	PSP	gDTU
CSF1R	ENSG00000182578.13	ENST00000286301.7	protein_coding	-0.175062	0.000248909	A	PSP	gDTU
CSF1R	ENSG00000182578.13	ENST00000509861.1	retained_intron	0.0587563	0.000248909	A	PSP	gDTU
NTM	ENSG00000182667.14	ENST00000539799.5	protein_coding	0.129069	1.37701e-23	A	PSP	gDTU
MTA1	ENSG00000182979.17	ENST00000434050.5	protein_coding	0.0593489	0.00600297	A	PSP	gDTU
MTA1	ENSG00000182979.17	ENST00000435036.6	protein_coding	0.0717693	2.52361e-39	A	PSP	gDTU
PSMG1	ENSG00000183527.11	ENST00000431628.1	nonsense_mediated_decay	0.074333	0.00151921	A	PSP	gDTU
TMEM50A	ENSG00000183726.10	ENST00000374358.4	protein_coding	0.081042	0.000258937	A	PSP	gDTU
BRWD1	ENSG00000185658.13	ENST00000341322.4	protein_coding	0.105208	2.10078e-05	A	PSP	gDTU
BRWD1	ENSG00000185658.13	ENST00000342449.7	protein_coding	-0.0536028	0.000882399	A	PSP	gDTU
ANKRD37	ENSG00000186352.8	ENST00000335174.5	protein_coding	0.0908244	0.00815545	A	PSP	gDTU
NF2	ENSG00000186575.17	ENST00000338641.8	protein_coding	-0.103356	0.000201806	A	PSP	gDTU
NF2	ENSG00000186575.17	ENST00000361452.8	protein_coding	0.110465	0.000201806	A	PSP	gDTU
RNF220	ENSG00000187147.17	ENST00000484745.5	processed_transcript	0.104515	3.67287e-08	A	PSP	gDTU
FNBP1	ENSG00000187239.16	ENST00000446176.6	protein_coding	0.0924977	2.80019e-07	A	PSP	gDTU
EXD3	ENSG00000187609.15	ENST00000465160.2	protein_coding	0.072392	0.00200811	A	PSP	gDTU
EXD3	ENSG00000187609.15	ENST00000487745.5	retained_intron	-0.0590915	8.09938e-06	A	PSP	gDTU
USP32P1	ENSG00000188933.15	ENST00000341745.3	processed_transcript	0.0757483	4.16771e-05	A	PSP	gDTU
SRGAP3	ENSG00000196220.15	ENST00000360413.7	protein_coding	0.141251	9.4036e-07	A	PSP	gDTU
SUPT5H	ENSG00000196235.13	ENST00000402194.6	protein_coding	0.0924551	1.38167e-06	A	PSP	gDTU
POM121	ENSG00000196313.11	ENST00000358357.7	protein_coding	0.138461	1.95827e-05	A	PSP	gDTU
NTNG2	ENSG00000196358.10	ENST00000372179.7	protein_coding	-0.109637	1.54127e-05	A	PSP	gDTU
NTNG2	ENSG00000196358.10	ENST00000393229.3	protein_coding	0.08675	1.54127e-05	A	PSP	gDTU
EVL	ENSG00000196405.12	ENST00000554695.5	protein_coding	0.114566	0.000218719	A	PSP	gDTU
XRCC6	ENSG00000196419.12	ENST00000405506.2	protein_coding	0.0821557	0.00827132	A	PSP	gDTU
SLC39A10	ENSG00000196950.13	ENST00000430412.5	nonsense_mediated_decay	0.207641	4.62173e-10	A	PSP	gDTU
SLC39A10	ENSG00000196950.13	ENST00000464301.1	processed_transcript	-0.100667	0.00114372	A	PSP	gDTU
METTL9	ENSG00000197006.13	ENST00000396014.8	protein_coding	-0.0916119	0.000115842	A	PSP	gDTU
METTL9	ENSG00000197006.13	ENST00000615720.4	protein_coding	0.104627	0.000115842	A	PSP	gDTU
NOL4L	ENSG00000197183.14	ENST00000359676.9	protein_coding	-0.0934142	0.0022143	A	PSP	gDTU
ENTPD6	ENSG00000197586.12	ENST00000376666.3	protein_coding	0.0787011	0.00136551	A	PSP	gDTU
ENTPD6	ENSG00000197586.12	ENST00000485936.5	processed_transcript	-0.0715653	0.000235052	A	PSP	gDTU
PSAP	ENSG00000197746.13	ENST00000394936.7	protein_coding	-0.149937	0.00446777	A	PSP	gDTU
MBP	ENSG00000197971.14	ENST00000397865.9	protein_coding	0.126064	2.09607e-08	A	PSP	gDTU
MBP	ENSG00000197971.14	ENST00000397866.8	protein_coding	-0.124851	4.74433e-07	A	PSP	gDTU
SVIP	ENSG00000198168.8	ENST00000354193.4	protein_coding	0.139334	0.00682681	A	PSP	gDTU
SVIP	ENSG00000198168.8	ENST00000530199.5	processed_transcript	-0.0928295	0.00235032	A	PSP	gDTU
ASPH	ENSG00000198363.17	ENST00000379449.10	protein_coding	0.125917	2.71973e-10	A	PSP	gDTU
GPRASP1	ENSG00000198932.12	ENST00000444152.5	protein_coding	0.126724	0.00112808	A	PSP	gDTU
FAM229B	ENSG00000203778.7	ENST00000368656.6	protein_coding	-0.0804301	0.00266427	A	PSP	gDTU
FAM229B	ENSG00000203778.7	ENST00000604268.1	protein_coding	0.0804301	0.00266427	A	PSP	gDTU
C12orf73	ENSG00000204954.9	ENST00000549478.1	protein_coding	0.119634	6.87203e-06	A	PSP	gDTU
C12orf73	ENSG00000204954.9	ENST00000553183.5	protein_coding	-0.054758	6.87203e-06	A	PSP	gDTU
TMEM240	ENSG00000205090.8	ENST00000378733.8	protein_coding	0.0742875	0.000593854	A	PSP	gDTU
TMEM240	ENSG00000205090.8	ENST00000624426.1	protein_coding	-0.0757903	0.000593854	A	PSP	gDTU
LYRM4	ENSG00000214113.10	ENST00000468929.5	protein_coding	0.0883165	6.36028e-06	A	PSP	gDTU
CKMT1A	ENSG00000223572.9	ENST00000434505.5	protein_coding	0.0965818	0.00205031	A	PSP	gDTU
CKMT1A	ENSG00000223572.9	ENST00000479938.1	retained_intron	-0.084442	0.00205031	A	PSP	gDTU
CERS1	ENSG00000223802.7	ENST00000623882.3	protein_coding	-0.062367	0.0083434	A	PSP	gDTU
AC244669.1	ENSG00000223804.5	ENST00000613290.4	processed_transcript	0.0836148	0.00457191	A	PSP	gDTU
AC126755.2	ENSG00000233024.7	ENST00000546267.5	processed_transcript	0.085546	0.00976207	A	PSP	gDTU
CKMT1B	ENSG00000237289.9	ENST00000437534.3	nonsense_mediated_decay	-0.117037	0.00822987	A	PSP	gDTU
CKMT1B	ENSG00000237289.9	ENST00000441322.5	protein_coding	0.126805	0.00822987	A	PSP	gDTU
PI4KA	ENSG00000241973.10	ENST00000399213.2	protein_coding	0.0982727	0.000681222	A	PSP	gDTU
YJEFN3	ENSG00000250067.11	ENST00000436027.9	protein_coding	0.161745	2.15105e-06	A	PSP	gDTU
YJEFN3	ENSG00000250067.11	ENST00000458210.7	nonsense_mediated_decay	-0.151466	0.000215246	A	PSP	gDTU
RPL32P3	ENSG00000251474.6	ENST00000507287.5	processed_transcript	0.0676756	0.00262768	A	PSP	gDTU
RPL32P3	ENSG00000251474.6	ENST00000514355.5	processed_transcript	-0.0690506	0.00262768	A	PSP	gDTU
PDCD6IPP2	ENSG00000261377.5	ENST00000564604.5	processed_transcript	0.0976869	0.001868	A	PSP	gDTU
PDCD6IPP2	ENSG00000261377.5	ENST00000566178.5	processed_transcript	-0.0572347	0.001868	A	PSP	gDTU
INTS3	ENSG00000262826.5	ENST00000575952.5	retained_intron	-0.077708	8.43512e-05	A	PSP	gDTU
NOMO1	ENSG00000274779.4	ENST00000633436.1	protein_coding	0.145016	0.000786221	A	PSP	gDTU
SMARCB1	ENSG00000275837.3	ENST00000618915.3	protein_coding	0.102602	0.00382813	A	PSP	gDTU
SMARCB1	ENSG00000275837.3	ENST00000631333.2	protein_coding	-0.0930466	0.00382813	A	PSP	gDTU
GTF2IP1	ENSG00000277053.4	ENST00000621948.4	retained_intron	-0.0663426	0.00093864	A	PSP	gDTU
FO681492.1	ENSG00000277758.4	ENST00000622861.4	protein_coding	0.184503	0.000664957	A	PSP	gDTU
FO681492.1	ENSG00000277758.4	ENST00000623662.3	protein_coding	-0.0571642	0.000664957	A	PSP	gDTU
WASH5P	ENSG00000282458.1	ENST00000632292.1	retained_intron	0.056092	1.80969e-05	A	PSP	gDTU
METTL9	ENSG00000284548.1	ENST00000638803.1	protein_coding	-0.0753818	0.000115842	A	PSP	gDTU
METTL9	ENSG00000284548.1	ENST00000640441.1	protein_coding	0.112153	0.000115842	A	PSP	gDTU
SEPT5-GP1BB	ENSG00000284874.1	ENST00000431044.5	nonsense_mediated_decay	0.0670801	0.00483821	A	PSP	gDTU
SEPT5-GP1BB	ENSG00000284874.1	ENST00000455843.5	nonsense_mediated_decay	-0.0670801	0.00483821	A	PSP	gDTU
M6PR	ENSG00000003056.7	ENST00000000412.7	protein_coding	-0.0992722	0.00256848	B	AD	gDTU
M6PR	ENSG00000003056.7	ENST00000539143.5	protein_coding	0.105209	4.09782e-05	B	AD	gDTU
RBM6	ENSG00000004534.14	ENST00000419610.5	nonsense_mediated_decay	0.0553974	0.00222824	B	AD	gDTU
CIAPIN1	ENSG00000005194.14	ENST00000394391.8	protein_coding	-0.0708293	0.00146015	B	AD	gDTU
LAMP2	ENSG00000005893.15	ENST00000371335.4	protein_coding	0.0729355	0.00332817	B	AD	gDTU
ELAC2	ENSG00000006744.18	ENST00000480891.5	retained_intron	0.065035	0.00888365	B	AD	gDTU
SEC62	ENSG00000008952.16	ENST00000480708.5	protein_coding	-0.108424	0.000684694	B	AD	gDTU
VTA1	ENSG00000009844.15	ENST00000367621.1	protein_coding	-0.107963	0.000498693	B	AD	gDTU
VTA1	ENSG00000009844.15	ENST00000620996.4	protein_coding	0.0862707	0.000498693	B	AD	gDTU
HHATL	ENSG00000010282.14	ENST00000441594.5	protein_coding	-0.0929154	0.000351494	B	AD	gDTU
AKAP8L	ENSG00000011243.17	ENST00000397410.9	protein_coding	-0.120663	0.00031917	B	AD	gDTU
PTBP1	ENSG00000011304.19	ENST00000627714.2	protein_coding	0.136934	0.00576008	B	AD	gDTU
ANLN	ENSG00000011426.10	ENST00000491782.1	retained_intron	0.121286	0.000283391	B	AD	gDTU
DCN	ENSG00000011465.16	ENST00000393155.5	protein_coding	0.0922943	1.41637e-06	B	AD	gDTU
DCN	ENSG00000011465.16	ENST00000552962.5	protein_coding	-0.124838	1.22707e-09	B	AD	gDTU
CLDN11	ENSG00000013297.11	ENST00000064724.7	protein_coding	-0.160472	1.15194e-12	B	AD	gDTU
CLDN11	ENSG00000013297.11	ENST00000489485.5	processed_transcript	0.150073	6.609e-12	B	AD	gDTU
CLK1	ENSG00000013441.15	ENST00000321356.8	protein_coding	-0.0656377	0.00639658	B	AD	gDTU
SLC30A9	ENSG00000014824.13	ENST00000513699.5	nonsense_mediated_decay	-0.0748062	4.7065e-07	B	AD	gDTU
ATP2C1	ENSG00000017260.19	ENST00000514654.5	retained_intron	0.0629711	0.000328274	B	AD	gDTU
SLC38A5	ENSG00000017483.14	ENST00000615300.4	retained_intron	0.135443	0.00275942	B	AD	gDTU
SLC38A5	ENSG00000017483.14	ENST00000620913.4	protein_coding	-0.132374	0.00275942	B	AD	gDTU
ATP1A2	ENSG00000018625.14	ENST00000361216.7	protein_coding	-0.144866	4.79333e-05	B	AD	gDTU
ATP1A2	ENSG00000018625.14	ENST00000447527.1	protein_coding	0.145449	0.000244141	B	AD	gDTU
FHL1	ENSG00000022267.16	ENST00000370690.7	protein_coding	-0.14394	1.06807e-07	B	AD	gDTU
RRAGD	ENSG00000025039.14	ENST00000359203.3	protein_coding	0.0960919	0.00120885	B	AD	gDTU
RRAGD	ENSG00000025039.14	ENST00000369415.8	protein_coding	-0.0756257	0.00120885	B	AD	gDTU
IFNGR1	ENSG00000027697.14	ENST00000367739.8	protein_coding	-0.125793	0.00205566	B	AD	gDTU
IFNGR1	ENSG00000027697.14	ENST00000645753.1	protein_coding	0.124643	0.00205566	B	AD	gDTU
FUT8	ENSG00000033170.16	ENST00000557164.5	protein_coding	-0.0705395	3.56858e-09	B	AD	gDTU
TBC1D23	ENSG00000036054.12	ENST00000394144.8	protein_coding	-0.144504	0.00292534	B	AD	gDTU
TBC1D23	ENSG00000036054.12	ENST00000471273.1	processed_transcript	0.152092	0.00292534	B	AD	gDTU
CUL3	ENSG00000036257.12	ENST00000409096.5	protein_coding	-0.129481	3.64976e-06	B	AD	gDTU
MAT2B	ENSG00000038274.16	ENST00000321757.10	protein_coding	-0.107099	0.00244929	B	AD	gDTU
MAT2B	ENSG00000038274.16	ENST00000521838.2	processed_transcript	0.10166	0.00244929	B	AD	gDTU
CTNNA1	ENSG00000044115.20	ENST00000302763.11	protein_coding	-0.16405	8.9316e-10	B	AD	gDTU
CTNNA1	ENSG00000044115.20	ENST00000540387.5	protein_coding	0.121347	3.17785e-07	B	AD	gDTU
GPM6B	ENSG00000046653.14	ENST00000316715.8	protein_coding	0.0769423	0.00395206	B	AD	gDTU
POLR2B	ENSG00000047315.15	ENST00000314595.5	protein_coding	-0.111982	0.000570442	B	AD	gDTU
POLR2B	ENSG00000047315.15	ENST00000478188.5	retained_intron	0.136762	2.63272e-05	B	AD	gDTU
FAM214A	ENSG00000047346.12	ENST00000568871.1	retained_intron	0.0950552	0.00108829	B	AD	gDTU
GOPC	ENSG00000047932.13	ENST00000052569.10	protein_coding	-0.157356	0.000129532	B	AD	gDTU
GOPC	ENSG00000047932.13	ENST00000368498.6	protein_coding	0.124623	0.000129532	B	AD	gDTU
JKAMP	ENSG00000050130.17	ENST00000602482.5	retained_intron	0.0844901	0.00588299	B	AD	gDTU
DKK3	ENSG00000050165.17	ENST00000326932.8	protein_coding	-0.0850955	0.00217009	B	AD	gDTU
DKK3	ENSG00000050165.17	ENST00000527132.1	processed_transcript	0.0882984	0.00313258	B	AD	gDTU
BCAR1	ENSG00000050820.16	ENST00000538440.6	protein_coding	-0.052098	0.00770461	B	AD	gDTU
PLEKHH1	ENSG00000054690.13	ENST00000329153.9	protein_coding	-0.0527066	0.000923335	B	AD	gDTU
PLEKHH1	ENSG00000054690.13	ENST00000558214.1	retained_intron	0.0621877	0.000217878	B	AD	gDTU
PUM2	ENSG00000055917.15	ENST00000319801.9	protein_coding	0.085137	0.0050088	B	AD	gDTU
PUM2	ENSG00000055917.15	ENST00000338086.9	protein_coding	-0.0761521	0.000884205	B	AD	gDTU
ZFR	ENSG00000056097.15	ENST00000514356.5	retained_intron	0.112342	0.00103966	B	AD	gDTU
SEC61A1	ENSG00000058262.9	ENST00000483956.1	processed_transcript	0.149362	0.00992268	B	AD	gDTU
YIPF1	ENSG00000058799.14	ENST00000072644.6	protein_coding	-0.0795104	0.00298125	B	AD	gDTU
YIPF1	ENSG00000058799.14	ENST00000464950.6	nonsense_mediated_decay	0.0639439	0.00298125	B	AD	gDTU
SNRNP40	ENSG00000060688.12	ENST00000263694.8	protein_coding	-0.126596	0.00511776	B	AD	gDTU
SNRNP40	ENSG00000060688.12	ENST00000486941.1	processed_transcript	0.0980437	0.00511776	B	AD	gDTU
GPBP1	ENSG00000062194.15	ENST00000506184.6	protein_coding	-0.055187	2.31619e-11	B	AD	gDTU
ELMO2	ENSG00000062598.17	ENST00000396391.5	protein_coding	-0.0519341	0.00461498	B	AD	gDTU
WAPL	ENSG00000062650.18	ENST00000298767.9	protein_coding	-0.10817	0.00169133	B	AD	gDTU
WAPL	ENSG00000062650.18	ENST00000484070.1	retained_intron	0.156342	0.00169133	B	AD	gDTU
GPC1	ENSG00000063660.8	ENST00000264039.6	protein_coding	-0.0646314	0.000989924	B	AD	gDTU
ERBB3	ENSG00000065361.15	ENST00000267101.7	protein_coding	-0.101812	9.93389e-05	B	AD	gDTU
ERBB3	ENSG00000065361.15	ENST00000549832.1	protein_coding	0.127047	1.33629e-08	B	AD	gDTU
FAM107B	ENSG00000065809.13	ENST00000378470.5	protein_coding	0.0885408	0.00253738	B	AD	gDTU
CTNNA2	ENSG00000066032.18	ENST00000496558.5	protein_coding	-0.151697	6.81471e-10	B	AD	gDTU
CTNNA2	ENSG00000066032.18	ENST00000541047.5	protein_coding	0.123684	1.80607e-06	B	AD	gDTU
FGFR2	ENSG00000066468.22	ENST00000358487.9	protein_coding	-0.0880933	0.000111679	B	AD	gDTU
ARFGEF1	ENSG00000066777.8	ENST00000262215.7	protein_coding	-0.104337	0.00344721	B	AD	gDTU
ARFGEF1	ENSG00000066777.8	ENST00000518290.1	retained_intron	0.121804	0.000324802	B	AD	gDTU
PFKP	ENSG00000067057.16	ENST00000415005.5	protein_coding	-0.0568769	0.00140126	B	AD	gDTU
FGFR3	ENSG00000068078.18	ENST00000412135.6	protein_coding	0.0860157	0.000352936	B	AD	gDTU
DNAJA2	ENSG00000069345.11	ENST00000317089.9	protein_coding	0.0633331	0.00156737	B	AD	gDTU
DNAJA2	ENSG00000069345.11	ENST00000563158.1	nonsense_mediated_decay	-0.065734	0.00156737	B	AD	gDTU
ATP1B3	ENSG00000069849.10	ENST00000286371.7	protein_coding	-0.13434	5.12096e-07	B	AD	gDTU
ATP1B3	ENSG00000069849.10	ENST00000462082.1	protein_coding	0.0903032	0.00259319	B	AD	gDTU
UFD1	ENSG00000070010.18	ENST00000399523.5	protein_coding	-0.0679932	0.00197866	B	AD	gDTU
NCK2	ENSG00000071051.13	ENST00000233154.8	protein_coding	-0.0850186	0.00170533	B	AD	gDTU
RPS6KA2	ENSG00000071242.11	ENST00000265678.8	protein_coding	0.0829443	0.00158232	B	AD	gDTU
RPS6KA2	ENSG00000071242.11	ENST00000510118.5	protein_coding	-0.0718395	0.00158232	B	AD	gDTU
TRIB2	ENSG00000071575.11	ENST00000155926.8	protein_coding	-0.0798073	0.00418944	B	AD	gDTU
TRIB2	ENSG00000071575.11	ENST00000381465.2	protein_coding	0.0955918	0.00418944	B	AD	gDTU
FAM3A	ENSG00000071889.16	ENST00000369643.5	protein_coding	0.0716315	0.00210138	B	AD	gDTU
PDCD2	ENSG00000071994.10	ENST00000392090.6	protein_coding	-0.0542455	0.000128582	B	AD	gDTU
TFRC	ENSG00000072274.12	ENST00000360110.8	protein_coding	-0.159607	0.00285191	B	AD	gDTU
TFRC	ENSG00000072274.12	ENST00000420415.5	protein_coding	0.136803	0.00285191	B	AD	gDTU
SCARB1	ENSG00000073060.15	ENST00000261693.10	protein_coding	-0.0696312	0.00272623	B	AD	gDTU
ST6GAL1	ENSG00000073849.14	ENST00000169298.7	protein_coding	-0.14399	7.48263e-06	B	AD	gDTU
ZNF532	ENSG00000074657.13	ENST00000589288.5	protein_coding	-0.0841162	1.41637e-06	B	AD	gDTU
SRI	ENSG00000075142.13	ENST00000265729.6	protein_coding	0.104928	3.4977e-12	B	AD	gDTU
SRI	ENSG00000075142.13	ENST00000394641.7	protein_coding	-0.107767	3.4977e-12	B	AD	gDTU
SLC25A3	ENSG00000075415.12	ENST00000548480.1	retained_intron	0.102626	0.00149496	B	AD	gDTU
FOSL2	ENSG00000075426.11	ENST00000264716.8	protein_coding	-0.111918	0.00264312	B	AD	gDTU
FOSL2	ENSG00000075426.11	ENST00000379619.5	protein_coding	0.116353	0.00264312	B	AD	gDTU
FRYL	ENSG00000075539.14	ENST00000503339.5	retained_intron	0.142518	8.41412e-06	B	AD	gDTU
TOP2B	ENSG00000077097.15	ENST00000413971.5	nonsense_mediated_decay	0.0924494	0.00031699	B	AD	gDTU
TOP2B	ENSG00000077097.15	ENST00000435706.6	protein_coding	-0.0672796	0.00284393	B	AD	gDTU
DNAJC10	ENSG00000077232.17	ENST00000418559.5	nonsense_mediated_decay	-0.05401	0.00247822	B	AD	gDTU
USP33	ENSG00000077254.14	ENST00000481579.5	protein_coding	0.10694	0.0028071	B	AD	gDTU
DYNC1I2	ENSG00000077380.15	ENST00000409197.5	protein_coding	-0.129509	0.00253763	B	AD	gDTU
DYNC1I2	ENSG00000077380.15	ENST00000479806.1	retained_intron	0.135844	1.21873e-06	B	AD	gDTU
UBE2A	ENSG00000077721.15	ENST00000371558.6	protein_coding	-0.11376	0.00457071	B	AD	gDTU
UBE2A	ENSG00000077721.15	ENST00000630695.2	protein_coding	0.12263	2.17988e-05	B	AD	gDTU
MCCC1	ENSG00000078070.12	ENST00000265594.8	protein_coding	-0.104958	0.00252899	B	AD	gDTU
MCCC1	ENSG00000078070.12	ENST00000464601.5	retained_intron	0.128769	0.000291364	B	AD	gDTU
SYNJ2	ENSG00000078269.14	ENST00000355585.8	protein_coding	-0.125188	0.000857875	B	AD	gDTU
SYNJ2	ENSG00000078269.14	ENST00000638626.1	protein_coding	0.104218	0.000857875	B	AD	gDTU
NRDC	ENSG00000078618.21	ENST00000352171.11	protein_coding	-0.0896743	0.00019527	B	AD	gDTU
SLC1A3	ENSG00000079215.13	ENST00000265113.8	protein_coding	-0.131587	0.00170051	B	AD	gDTU
FDFT1	ENSG00000079459.12	ENST00000446331.6	processed_transcript	0.0825172	0.00945962	B	AD	gDTU
FDFT1	ENSG00000079459.12	ENST00000622850.2	protein_coding	0.0719392	0.00428071	B	AD	gDTU
DDX1	ENSG00000079785.14	ENST00000233084.7	protein_coding	-0.0604834	0.00629196	B	AD	gDTU
EPB41L2	ENSG00000079819.18	ENST00000628542.2	protein_coding	-0.0600916	0.000264643	B	AD	gDTU
KEAP1	ENSG00000079999.13	ENST00000393623.6	protein_coding	-0.12163	0.00121352	B	AD	gDTU
SESN1	ENSG00000080546.13	ENST00000356644.7	protein_coding	0.0586714	0.00460023	B	AD	gDTU
SESN1	ENSG00000080546.13	ENST00000436639.6	protein_coding	-0.0601619	0.00460023	B	AD	gDTU
SRCAP	ENSG00000080603.16	ENST00000395059.6	protein_coding	-0.0801534	0.000151795	B	AD	gDTU
PCNP	ENSG00000081154.11	ENST00000469941.5	protein_coding	0.0785787	9.33917e-05	B	AD	gDTU
DELE1	ENSG00000081791.8	ENST00000194118.8	protein_coding	-0.05333	9.31329e-06	B	AD	gDTU
STRADB	ENSG00000082146.12	ENST00000194530.7	protein_coding	-0.116429	4.46368e-05	B	AD	gDTU
BZW1	ENSG00000082153.17	ENST00000409226.5	protein_coding	-0.12926	0.000924979	B	AD	gDTU
BZW1	ENSG00000082153.17	ENST00000409600.5	protein_coding	0.156641	0.000924979	B	AD	gDTU
NFE2L1	ENSG00000082641.15	ENST00000585291.5	protein_coding	0.114576	0.000761347	B	AD	gDTU
XPO1	ENSG00000082898.16	ENST00000401558.6	protein_coding	-0.112092	7.20204e-05	B	AD	gDTU
XPO1	ENSG00000082898.16	ENST00000481073.5	retained_intron	0.117679	6.8406e-05	B	AD	gDTU
RNF13	ENSG00000082996.19	ENST00000361785.10	protein_coding	0.0920093	0.00207955	B	AD	gDTU
STARD7	ENSG00000084090.13	ENST00000337288.9	protein_coding	-0.130107	0.000292324	B	AD	gDTU
STARD7	ENSG00000084090.13	ENST00000479456.1	retained_intron	0.129476	0.000292324	B	AD	gDTU
WDR47	ENSG00000085433.15	ENST00000369962.7	protein_coding	-0.15073	0.0040544	B	AD	gDTU
ABCB1	ENSG00000085563.14	ENST00000488737.6	processed_transcript	0.1633	0.00148311	B	AD	gDTU
ABCB1	ENSG00000085563.14	ENST00000622132.4	protein_coding	-0.0836821	0.00148311	B	AD	gDTU
EPS15	ENSG00000085832.16	ENST00000371730.6	protein_coding	0.173133	1.48716e-05	B	AD	gDTU
EPS15	ENSG00000085832.16	ENST00000371733.7	protein_coding	-0.172139	0.00196207	B	AD	gDTU
USP40	ENSG00000085982.13	ENST00000251722.10	protein_coding	-0.0913052	0.00595383	B	AD	gDTU
USP40	ENSG00000085982.13	ENST00000483519.5	retained_intron	0.102802	0.00595383	B	AD	gDTU
RBM22	ENSG00000086589.11	ENST00000199814.8	protein_coding	-0.107959	0.0075253	B	AD	gDTU
RBM22	ENSG00000086589.11	ENST00000520132.1	retained_intron	0.106182	0.0075253	B	AD	gDTU
ZFAND6	ENSG00000086666.18	ENST00000559835.5	protein_coding	0.0861811	9.33917e-05	B	AD	gDTU
MTMR2	ENSG00000087053.18	ENST00000352297.11	protein_coding	-0.0916821	2.22391e-08	B	AD	gDTU
GNAO1	ENSG00000087258.14	ENST00000262494.12	protein_coding	-0.0698317	0.00203714	B	AD	gDTU
DNM1L	ENSG00000087470.17	ENST00000452533.6	protein_coding	-0.0619987	0.000113941	B	AD	gDTU
RFX2	ENSG00000087903.12	ENST00000303657.9	protein_coding	-0.0978787	0.000396454	B	AD	gDTU
RFX2	ENSG00000087903.12	ENST00000590822.1	processed_transcript	0.109262	0.000396454	B	AD	gDTU
COQ9	ENSG00000088682.13	ENST00000569980.1	retained_intron	0.0836507	0.00495744	B	AD	gDTU
CRLS1	ENSG00000088766.11	ENST00000378868.4	protein_coding	-0.0755239	0.000620708	B	AD	gDTU
SNX5	ENSG00000089006.16	ENST00000377759.8	protein_coding	-0.0796603	0.00269496	B	AD	gDTU
ANAPC5	ENSG00000089053.12	ENST00000261819.7	protein_coding	-0.0748133	0.000101499	B	AD	gDTU
ANAPC5	ENSG00000089053.12	ENST00000544314.5	processed_transcript	0.106966	0.000395418	B	AD	gDTU
ERP29	ENSG00000089248.6	ENST00000261735.3	protein_coding	-0.0739746	0.00651165	B	AD	gDTU
HEPH	ENSG00000089472.16	ENST00000441993.6	protein_coding	-0.0750326	0.00463969	B	AD	gDTU
SPTLC1	ENSG00000090054.14	ENST00000262554.6	protein_coding	-0.0706216	0.00201238	B	AD	gDTU
PCBP4	ENSG00000090097.21	ENST00000322099.11	protein_coding	0.0552995	0.00109326	B	AD	gDTU
PCBP4	ENSG00000090097.21	ENST00000355852.6	protein_coding	-0.0645689	0.00580659	B	AD	gDTU
NRCAM	ENSG00000091129.19	ENST00000351718.8	protein_coding	-0.0790194	2.03539e-08	B	AD	gDTU
NRCAM	ENSG00000091129.19	ENST00000522550.2	processed_transcript	0.0795673	0.000347343	B	AD	gDTU
DLD	ENSG00000091140.13	ENST00000437604.6	protein_coding	-0.0521153	3.23384e-05	B	AD	gDTU
TF	ENSG00000091513.15	ENST00000461695.1	nonsense_mediated_decay	0.0898864	1.21948e-09	B	AD	gDTU
CDV3	ENSG00000091527.15	ENST00000264993.7	protein_coding	0.079096	0.0039596	B	AD	gDTU
ARCN1	ENSG00000095139.13	ENST00000534182.2	protein_coding	0.124195	0.00568936	B	AD	gDTU
SORBS1	ENSG00000095637.22	ENST00000306402.10	protein_coding	-0.054596	1.31712e-05	B	AD	gDTU
SORBS1	ENSG00000095637.22	ENST00000649911.1	protein_coding	0.0897808	7.58261e-10	B	AD	gDTU
WAC	ENSG00000095787.21	ENST00000354911.8	protein_coding	-0.115969	9.07751e-12	B	AD	gDTU
NUBP2	ENSG00000095906.16	ENST00000262302.13	protein_coding	-0.107266	0.000106254	B	AD	gDTU
NUBP2	ENSG00000095906.16	ENST00000568834.5	nonsense_mediated_decay	0.098602	0.000106254	B	AD	gDTU
RAB18	ENSG00000099246.16	ENST00000356940.10	protein_coding	0.100949	4.58246e-09	B	AD	gDTU
RAB18	ENSG00000099246.16	ENST00000375802.7	protein_coding	-0.0704452	6.0448e-11	B	AD	gDTU
RAB18	ENSG00000099246.16	ENST00000465772.5	processed_transcript	-0.0654092	0.000267131	B	AD	gDTU
MKNK2	ENSG00000099875.14	ENST00000309340.11	protein_coding	-0.0872132	3.99424e-09	B	AD	gDTU
FBXO7	ENSG00000100225.17	ENST00000266087.11	protein_coding	-0.0593013	2.88727e-05	B	AD	gDTU
PACSIN2	ENSG00000100266.18	ENST00000263246.7	protein_coding	-0.0877514	0.00932639	B	AD	gDTU
MTMR3	ENSG00000100330.15	ENST00000401950.6	protein_coding	-0.0690126	0.00182973	B	AD	gDTU
ST13	ENSG00000100380.13	ENST00000216218.7	protein_coding	0.0938774	1.18218e-05	B	AD	gDTU
ST13	ENSG00000100380.13	ENST00000455824.1	nonsense_mediated_decay	-0.0838998	1.18218e-05	B	AD	gDTU
SNW1	ENSG00000100603.13	ENST00000261531.11	protein_coding	-0.0983338	0.00961521	B	AD	gDTU
SNW1	ENSG00000100603.13	ENST00000554775.5	protein_coding	0.107635	0.00961521	B	AD	gDTU
PPM1A	ENSG00000100614.17	ENST00000532036.2	nonsense_mediated_decay	-0.0528636	0.000588205	B	AD	gDTU
ARHGAP5	ENSG00000100852.12	ENST00000396582.6	protein_coding	0.148429	0.000390275	B	AD	gDTU
ARHGAP5	ENSG00000100852.12	ENST00000433497.5	protein_coding	-0.086077	2.58005e-07	B	AD	gDTU
PLTP	ENSG00000100979.14	ENST00000372431.7	protein_coding	-0.11384	0.000129335	B	AD	gDTU
UQCC1	ENSG00000101019.21	ENST00000374385.9	protein_coding	-0.0508019	0.00195933	B	AD	gDTU
SLCO4A1	ENSG00000101187.15	ENST00000370507.5	protein_coding	-0.084211	3.9563e-09	B	AD	gDTU
SLCO4A1	ENSG00000101187.15	ENST00000451793.1	protein_coding	0.118348	6.22322e-07	B	AD	gDTU
SEC23B	ENSG00000101310.16	ENST00000643747.1	protein_coding	-0.0599962	0.00762496	B	AD	gDTU
SAMHD1	ENSG00000101347.9	ENST00000642246.1	nonsense_mediated_decay	-0.0547052	2.42441e-06	B	AD	gDTU
RIOK3	ENSG00000101782.14	ENST00000339486.7	protein_coding	-0.0998651	0.00445945	B	AD	gDTU
RIOK3	ENSG00000101782.14	ENST00000581220.1	retained_intron	0.109543	0.00445945	B	AD	gDTU
XIAP	ENSG00000101966.12	ENST00000371199.7	protein_coding	-0.098011	0.00146015	B	AD	gDTU
XIAP	ENSG00000101966.12	ENST00000434753.7	protein_coding	0.0799709	0.00146015	B	AD	gDTU
RBBP7	ENSG00000102054.17	ENST00000330735.7	retained_intron	0.106853	0.000151795	B	AD	gDTU
RBBP7	ENSG00000102054.17	ENST00000404022.5	protein_coding	-0.0531097	0.00819081	B	AD	gDTU
CAB39L	ENSG00000102547.18	ENST00000347776.9	protein_coding	0.142389	0.000115718	B	AD	gDTU
CAB39L	ENSG00000102547.18	ENST00000355854.8	protein_coding	-0.135431	0.000179631	B	AD	gDTU
CYB5B	ENSG00000103018.16	ENST00000561792.5	protein_coding	-0.062088	7.3933e-10	B	AD	gDTU
USP10	ENSG00000103194.15	ENST00000219473.11	protein_coding	-0.0784483	0.00864485	B	AD	gDTU
USP10	ENSG00000103194.15	ENST00000540269.6	nonsense_mediated_decay	0.0768564	0.00864485	B	AD	gDTU
SLC7A5	ENSG00000103257.8	ENST00000261622.4	protein_coding	-0.105495	0.00620857	B	AD	gDTU
SLC7A5	ENSG00000103257.8	ENST00000565644.5	protein_coding	0.103893	0.00620857	B	AD	gDTU
GSPT1	ENSG00000103342.12	ENST00000434724.6	protein_coding	0.0558532	0.000618224	B	AD	gDTU
GSPT1	ENSG00000103342.12	ENST00000563468.5	protein_coding	-0.067635	0.000618224	B	AD	gDTU
RBL2	ENSG00000103479.15	ENST00000262133.10	protein_coding	-0.133445	1.5455e-06	B	AD	gDTU
RBL2	ENSG00000103479.15	ENST00000379935.8	processed_transcript	0.10284	3.27638e-05	B	AD	gDTU
RAB11A	ENSG00000103769.9	ENST00000566233.5	protein_coding	-0.0619045	3.0736e-08	B	AD	gDTU
SGK3	ENSG00000104205.13	ENST00000396596.2	protein_coding	-0.062166	1.42142e-06	B	AD	gDTU
ZFAND1	ENSG00000104231.10	ENST00000522520.5	protein_coding	-0.0714519	1.4501e-07	B	AD	gDTU
SFRP1	ENSG00000104332.11	ENST00000220772.7	protein_coding	-0.138819	0.000523539	B	AD	gDTU
SFRP1	ENSG00000104332.11	ENST00000379845.3	protein_coding	0.138819	0.000523539	B	AD	gDTU
NDRG1	ENSG00000104419.14	ENST00000521026.5	retained_intron	0.107845	7.50907e-08	B	AD	gDTU
SQLE	ENSG00000104549.11	ENST00000265896.9	protein_coding	-0.0956812	0.00445945	B	AD	gDTU
SQLE	ENSG00000104549.11	ENST00000523430.5	protein_coding	0.0974338	0.00445945	B	AD	gDTU
R3HCC1	ENSG00000104679.10	ENST00000265806.10	protein_coding	0.0670962	2.77138e-05	B	AD	gDTU
R3HCC1	ENSG00000104679.10	ENST00000411463.2	protein_coding	-0.0934002	2.77138e-05	B	AD	gDTU
OLFM2	ENSG00000105088.8	ENST00000264833.8	protein_coding	-0.106185	0.000772083	B	AD	gDTU
OLFM2	ENSG00000105088.8	ENST00000590841.5	protein_coding	0.100415	0.00184777	B	AD	gDTU
PDCD5	ENSG00000105185.11	ENST00000590247.6	protein_coding	-0.0768325	0.00180765	B	AD	gDTU
DNAJB6	ENSG00000105993.14	ENST00000262177.8	protein_coding	-0.0667779	0.00259847	B	AD	gDTU
DNAJB6	ENSG00000105993.14	ENST00000429029.6	protein_coding	0.0735028	0.00259847	B	AD	gDTU
CHN2	ENSG00000106069.22	ENST00000424025.4	protein_coding	0.184756	3.3953e-06	B	AD	gDTU
COBL	ENSG00000106078.18	ENST00000445054.5	protein_coding	0.0718816	0.002919	B	AD	gDTU
PTPRZ1	ENSG00000106278.11	ENST00000449182.1	protein_coding	-0.0855165	3.5449e-06	B	AD	gDTU
PTPRZ1	ENSG00000106278.11	ENST00000474500.1	retained_intron	0.122448	0.00551634	B	AD	gDTU
TMEM106B	ENSG00000106460.18	ENST00000396667.7	protein_coding	0.136496	0.000713615	B	AD	gDTU
TMEM106B	ENSG00000106460.18	ENST00000396668.7	protein_coding	-0.109223	0.000713615	B	AD	gDTU
MRPL32	ENSG00000106591.3	ENST00000223324.2	protein_coding	-0.097913	0.0059176	B	AD	gDTU
MRPL32	ENSG00000106591.3	ENST00000413995.1	nonsense_mediated_decay	0.0789289	0.000118392	B	AD	gDTU
CLIP2	ENSG00000106665.15	ENST00000223398.10	protein_coding	0.0606654	0.00415115	B	AD	gDTU
CLIP2	ENSG00000106665.15	ENST00000361545.9	protein_coding	-0.0778032	0.00415115	B	AD	gDTU
LHX2	ENSG00000106689.10	ENST00000373615.8	protein_coding	-0.0837434	0.00420181	B	AD	gDTU
LHX2	ENSG00000106689.10	ENST00000488674.2	protein_coding	0.0975367	0.00145523	B	AD	gDTU
KANK1	ENSG00000107104.18	ENST00000382289.6	protein_coding	0.124972	2.63272e-05	B	AD	gDTU
KANK1	ENSG00000107104.18	ENST00000382297.6	protein_coding	-0.11199	4.79852e-16	B	AD	gDTU
MPDZ	ENSG00000107186.16	ENST00000381017.6	retained_intron	0.13709	2.1993e-09	B	AD	gDTU
MPDZ	ENSG00000107186.16	ENST00000381022.6	protein_coding	-0.119219	5.76234e-09	B	AD	gDTU
SETX	ENSG00000107290.13	ENST00000224140.5	protein_coding	-0.0704989	0.00987737	B	AD	gDTU
SETX	ENSG00000107290.13	ENST00000477049.1	processed_transcript	0.108853	0.00248307	B	AD	gDTU
ABCA2	ENSG00000107331.16	ENST00000341511.10	protein_coding	-0.0539093	3.19317e-05	B	AD	gDTU
ABCA2	ENSG00000107331.16	ENST00000464520.1	retained_intron	0.0693203	0.000145355	B	AD	gDTU
ABHD17B	ENSG00000107362.13	ENST00000333421.6	protein_coding	0.0653871	0.00360515	B	AD	gDTU
ABHD17B	ENSG00000107362.13	ENST00000377041.6	protein_coding	-0.0653871	0.00360515	B	AD	gDTU
EIF3A	ENSG00000107581.12	ENST00000369144.7	protein_coding	0.128309	7.6172e-06	B	AD	gDTU
EIF3A	ENSG00000107581.12	ENST00000541549.2	protein_coding	-0.129138	7.6172e-06	B	AD	gDTU
MICU1	ENSG00000107745.18	ENST00000361114.9	protein_coding	-0.141243	0.00430874	B	AD	gDTU
MICU1	ENSG00000107745.18	ENST00000476605.7	nonsense_mediated_decay	0.115404	0.00430874	B	AD	gDTU
LIPA	ENSG00000107798.17	ENST00000336233.9	protein_coding	-0.159074	1.62172e-06	B	AD	gDTU
LIPA	ENSG00000107798.17	ENST00000371837.5	protein_coding	0.0928947	0.00138309	B	AD	gDTU
ARHGAP21	ENSG00000107863.17	ENST00000396432.6	protein_coding	-0.0626012	4.79333e-05	B	AD	gDTU
ARHGAP21	ENSG00000107863.17	ENST00000638156.1	nonsense_mediated_decay	0.0661658	0.00116133	B	AD	gDTU
PITRM1	ENSG00000107959.15	ENST00000224949.8	protein_coding	-0.120969	4.37621e-06	B	AD	gDTU
PITRM1	ENSG00000107959.15	ENST00000490510.5	processed_transcript	0.0780812	0.00516364	B	AD	gDTU
CUL2	ENSG00000108094.14	ENST00000421317.4	protein_coding	-0.105132	3.27638e-05	B	AD	gDTU
LGI1	ENSG00000108231.12	ENST00000371418.8	protein_coding	-0.0512413	0.00972509	B	AD	gDTU
GIT1	ENSG00000108262.15	ENST00000225394.7	protein_coding	-0.0727205	0.00423953	B	AD	gDTU
OCIAD1	ENSG00000109180.14	ENST00000264312.11	protein_coding	-0.112748	6.73103e-17	B	AD	gDTU
LAMTOR3	ENSG00000109270.12	ENST00000515100.1	processed_transcript	-0.0771221	0.000119091	B	AD	gDTU
GAB1	ENSG00000109458.8	ENST00000262995.8	protein_coding	0.0773061	8.33913e-05	B	AD	gDTU
GAB1	ENSG00000109458.8	ENST00000505913.5	protein_coding	-0.0870066	6.89482e-06	B	AD	gDTU
CLCN3	ENSG00000109572.13	ENST00000504131.6	protein_coding	0.0814783	0.00123404	B	AD	gDTU
STIM2	ENSG00000109689.15	ENST00000465503.5	protein_coding	-0.0597405	0.000147193	B	AD	gDTU
MFSD10	ENSG00000109736.14	ENST00000355443.8	protein_coding	-0.0881199	2.63613e-06	B	AD	gDTU
MFSD10	ENSG00000109736.14	ENST00000514031.5	retained_intron	0.0525064	0.00474386	B	AD	gDTU
DDX25	ENSG00000109832.13	ENST00000525943.1	protein_coding	-0.11409	0.000452262	B	AD	gDTU
CRYAB	ENSG00000109846.7	ENST00000227251.7	protein_coding	0.0728754	6.36185e-05	B	AD	gDTU
HSPA8	ENSG00000109971.13	ENST00000534624.5	protein_coding	-0.0598715	0.000435678	B	AD	gDTU
SIAE	ENSG00000110013.12	ENST00000263593.7	protein_coding	0.0931711	0.000828159	B	AD	gDTU
SIAE	ENSG00000110013.12	ENST00000545756.5	protein_coding	-0.0947767	0.000828159	B	AD	gDTU
PPP6R3	ENSG00000110075.14	ENST00000393800.6	protein_coding	-0.119677	0.00120885	B	AD	gDTU
ARHGEF17	ENSG00000110237.4	ENST00000263674.3	protein_coding	-0.0675017	1.36018e-05	B	AD	gDTU
ARHGEF17	ENSG00000110237.4	ENST00000643371.1	protein_coding	0.0773944	0.00139271	B	AD	gDTU
EIF4G2	ENSG00000110321.16	ENST00000339995.9	protein_coding	-0.061089	0.00019527	B	AD	gDTU
EIF4G2	ENSG00000110321.16	ENST00000525681.5	protein_coding	0.0611945	0.000345129	B	AD	gDTU
C11orf58	ENSG00000110696.9	ENST00000228136.8	protein_coding	0.0724623	0.000202049	B	AD	gDTU
C11orf58	ENSG00000110696.9	ENST00000525684.1	protein_coding	-0.0792126	2.05699e-10	B	AD	gDTU
VWF	ENSG00000110799.13	ENST00000261405.9	protein_coding	-0.135272	0.00141316	B	AD	gDTU
VWF	ENSG00000110799.13	ENST00000621700.1	retained_intron	0.137361	0.00141316	B	AD	gDTU
PPFIBP1	ENSG00000110841.13	ENST00000318304.12	protein_coding	-0.0687277	4.30466e-05	B	AD	gDTU
SLC11A2	ENSG00000110911.15	ENST00000262052.9	protein_coding	-0.0846681	0.000857875	B	AD	gDTU
SLC11A2	ENSG00000110911.15	ENST00000550782.5	retained_intron	0.120232	0.00022641	B	AD	gDTU
ACSS3	ENSG00000111058.7	ENST00000548058.5	protein_coding	0.10259	0.00544323	B	AD	gDTU
ACSS3	ENSG00000111058.7	ENST00000548324.5	retained_intron	-0.0540021	0.00544323	B	AD	gDTU
METAP2	ENSG00000111142.13	ENST00000546753.5	protein_coding	-0.0636275	0.00442714	B	AD	gDTU
RAB5B	ENSG00000111540.15	ENST00000549505.5	nonsense_mediated_decay	0.116709	0.00882576	B	AD	gDTU
RAB5B	ENSG00000111540.15	ENST00000553116.5	protein_coding	-0.124378	0.00112634	B	AD	gDTU
USP5	ENSG00000111667.13	ENST00000389231.9	protein_coding	-0.086288	6.62604e-08	B	AD	gDTU
TPD52L1	ENSG00000111907.20	ENST00000368402.9	protein_coding	-0.0908148	2.67348e-05	B	AD	gDTU
NCOA7	ENSG00000111912.19	ENST00000444128.2	protein_coding	0.18656	9.61647e-07	B	AD	gDTU
KCTD20	ENSG00000112078.13	ENST00000373731.6	protein_coding	-0.149333	0.00436048	B	AD	gDTU
KCTD20	ENSG00000112078.13	ENST00000536244.5	protein_coding	0.153203	0.00436048	B	AD	gDTU
SRSF3	ENSG00000112081.16	ENST00000373715.10	protein_coding	0.0975753	0.000396454	B	AD	gDTU
SRSF3	ENSG00000112081.16	ENST00000620941.1	protein_coding	-0.0627687	2.84351e-05	B	AD	gDTU
MED23	ENSG00000112282.17	ENST00000368068.7	protein_coding	-0.0906459	0.0060104	B	AD	gDTU
MED23	ENSG00000112282.17	ENST00000479213.1	processed_transcript	0.124435	0.000965131	B	AD	gDTU
NR2E1	ENSG00000112333.11	ENST00000368983.3	protein_coding	0.136847	0.00603342	B	AD	gDTU
NR2E1	ENSG00000112333.11	ENST00000368986.8	protein_coding	-0.132426	0.00603342	B	AD	gDTU
TFEB	ENSG00000112561.17	ENST00000373033.5	protein_coding	-0.0702101	0.00262477	B	AD	gDTU
TFEB	ENSG00000112561.17	ENST00000406563.6	protein_coding	0.0614924	0.00751776	B	AD	gDTU
MAN2A1	ENSG00000112893.9	ENST00000261483.4	protein_coding	-0.0724362	0.000879667	B	AD	gDTU
MAN2A1	ENSG00000112893.9	ENST00000503970.2	retained_intron	0.0961108	0.000879667	B	AD	gDTU
SPARC	ENSG00000113140.10	ENST00000231061.8	protein_coding	0.0920355	0.0059875	B	AD	gDTU
SPARC	ENSG00000113140.10	ENST00000521569.1	protein_coding	-0.0853596	1.50566e-22	B	AD	gDTU
THBS4	ENSG00000113296.14	ENST00000350881.6	protein_coding	-0.145603	0.000295815	B	AD	gDTU
TARS	ENSG00000113407.13	ENST00000502553.5	protein_coding	-0.0521157	2.78458e-05	B	AD	gDTU
TARS	ENSG00000113407.13	ENST00000503422.1	retained_intron	0.142884	0.000158743	B	AD	gDTU
SKP1	ENSG00000113558.18	ENST00000328392.10	protein_coding	-0.0551878	0.000615454	B	AD	gDTU
WWC1	ENSG00000113645.14	ENST00000393895.7	protein_coding	-0.0555007	0.000469675	B	AD	gDTU
WWC1	ENSG00000113645.14	ENST00000524038.5	protein_coding	0.111132	0.000396454	B	AD	gDTU
CSNK1A1	ENSG00000113712.17	ENST00000377843.6	protein_coding	-0.0731471	0.000395418	B	AD	gDTU
TIMMDC1	ENSG00000113845.9	ENST00000264244.7	nonsense_mediated_decay	-0.0717791	0.00447241	B	AD	gDTU
TIMMDC1	ENSG00000113845.9	ENST00000498399.1	nonsense_mediated_decay	0.0913959	0.00390376	B	AD	gDTU
GORASP1	ENSG00000114745.13	ENST00000422110.6	protein_coding	0.101458	0.000615454	B	AD	gDTU
GORASP1	ENSG00000114745.13	ENST00000452389.6	nonsense_mediated_decay	-0.0643312	0.000857	B	AD	gDTU
ACTR3	ENSG00000115091.11	ENST00000263238.6	protein_coding	0.105067	0.00841501	B	AD	gDTU
ACTR3	ENSG00000115091.11	ENST00000535589.3	protein_coding	-0.107375	0.00841501	B	AD	gDTU
SPTBN1	ENSG00000115306.15	ENST00000356805.8	protein_coding	-0.119683	4.03243e-05	B	AD	gDTU
SPTBN1	ENSG00000115306.15	ENST00000467371.1	retained_intron	0.102321	0.000140726	B	AD	gDTU
RTN4	ENSG00000115310.17	ENST00000317610.11	protein_coding	-0.0823619	3.84332e-09	B	AD	gDTU
RTN4	ENSG00000115310.17	ENST00000394609.6	protein_coding	0.101332	1.27259e-08	B	AD	gDTU
LANCL1	ENSG00000115365.11	ENST00000441020.7	protein_coding	0.215697	3.64976e-06	B	AD	gDTU
LANCL1	ENSG00000115365.11	ENST00000450366.6	protein_coding	-0.206522	4.17378e-05	B	AD	gDTU
EFEMP1	ENSG00000115380.19	ENST00000355426.7	protein_coding	-0.114172	1.78436e-06	B	AD	gDTU
FN1	ENSG00000115414.18	ENST00000443816.5	protein_coding	-0.0687115	9.93389e-05	B	AD	gDTU
FN1	ENSG00000115414.18	ENST00000494446.1	retained_intron	0.0512707	0.00109588	B	AD	gDTU
UNC50	ENSG00000115446.11	ENST00000357765.6	protein_coding	-0.113789	0.000135427	B	AD	gDTU
EFHD1	ENSG00000115468.11	ENST00000264059.7	protein_coding	-0.0611081	0.00595383	B	AD	gDTU
CCT4	ENSG00000115484.14	ENST00000394440.7	protein_coding	-0.147938	0.000255063	B	AD	gDTU
MOB4	ENSG00000115540.14	ENST00000233892.8	protein_coding	0.166531	0.000781854	B	AD	gDTU
HDLBP	ENSG00000115677.16	ENST00000494862.1	retained_intron	0.0635203	0.000750336	B	AD	gDTU
GORASP2	ENSG00000115806.12	ENST00000234160.4	protein_coding	0.0619223	0.000922772	B	AD	gDTU
GORASP2	ENSG00000115806.12	ENST00000442798.5	nonsense_mediated_decay	-0.0675051	0.000922772	B	AD	gDTU
PLCL1	ENSG00000115896.15	ENST00000428675.5	protein_coding	-0.0878308	0.0041309	B	AD	gDTU
PLCL1	ENSG00000115896.15	ENST00000437704.3	protein_coding	0.0806234	0.0041309	B	AD	gDTU
EPAS1	ENSG00000116016.13	ENST00000263734.4	protein_coding	-0.185612	0.00058886	B	AD	gDTU
EPAS1	ENSG00000116016.13	ENST00000466465.5	retained_intron	0.181192	0.00058886	B	AD	gDTU
NFE2L2	ENSG00000116044.15	ENST00000397063.8	protein_coding	-0.112697	3.0736e-08	B	AD	gDTU
NFE2L2	ENSG00000116044.15	ENST00000446151.6	protein_coding	0.105589	1.9702e-08	B	AD	gDTU
CACYBP	ENSG00000116161.17	ENST00000473925.1	retained_intron	-0.0794207	3.32759e-08	B	AD	gDTU
SCP2	ENSG00000116171.17	ENST00000435345.6	protein_coding	-0.0807035	0.00734951	B	AD	gDTU
ARHGEF2	ENSG00000116584.17	ENST00000470541.6	protein_coding	0.0890517	0.00420528	B	AD	gDTU
IVNS1ABP	ENSG00000116679.15	ENST00000480769.5	retained_intron	0.0787851	0.00384832	B	AD	gDTU
GADD45A	ENSG00000116717.12	ENST00000370986.8	protein_coding	-0.14348	8.97032e-07	B	AD	gDTU
GADD45A	ENSG00000116717.12	ENST00000617962.2	protein_coding	0.134698	8.97032e-07	B	AD	gDTU
CD46	ENSG00000117335.19	ENST00000357714.5	protein_coding	-0.110189	0.00329935	B	AD	gDTU
IPO13	ENSG00000117408.10	ENST00000372343.7	protein_coding	-0.101144	5.2869e-05	B	AD	gDTU
ERI3	ENSG00000117419.15	ENST00000456170.6	protein_coding	0.0919082	1.33351e-06	B	AD	gDTU
PIK3R3	ENSG00000117461.14	ENST00000262741.9	protein_coding	-0.131454	0.00180765	B	AD	gDTU
PIK3R3	ENSG00000117461.14	ENST00000372006.5	protein_coding	0.131368	0.00180765	B	AD	gDTU
DR1	ENSG00000117505.12	ENST00000370267.1	protein_coding	-0.177066	5.2869e-05	B	AD	gDTU
DR1	ENSG00000117505.12	ENST00000370272.8	protein_coding	0.174938	5.2869e-05	B	AD	gDTU
CNN3	ENSG00000117519.15	ENST00000370206.8	protein_coding	-0.121166	0.000362514	B	AD	gDTU
CNN3	ENSG00000117519.15	ENST00000545882.5	protein_coding	0.104193	0.000254271	B	AD	gDTU
RSRP1	ENSG00000117616.17	ENST00000243189.11	protein_coding	-0.0985934	0.00345115	B	AD	gDTU
RSRP1	ENSG00000117616.17	ENST00000566395.5	nonsense_mediated_decay	0.0839635	0.00159918	B	AD	gDTU
STMN1	ENSG00000117632.22	ENST00000374291.5	protein_coding	-0.0526984	3.20699e-05	B	AD	gDTU
MTFR1L	ENSG00000117640.17	ENST00000374303.6	protein_coding	-0.0718045	0.00198087	B	AD	gDTU
OSBPL9	ENSG00000117859.18	ENST00000486942.5	protein_coding	0.124495	0.000284146	B	AD	gDTU
RCN2	ENSG00000117906.13	ENST00000320963.9	protein_coding	-0.116531	0.000358916	B	AD	gDTU
RCN2	ENSG00000117906.13	ENST00000394883.3	protein_coding	0.116578	0.000737283	B	AD	gDTU
SGK1	ENSG00000118515.11	ENST00000237305.11	protein_coding	-0.180162	4.4203e-06	B	AD	gDTU
SGK1	ENSG00000118515.11	ENST00000477460.6	retained_intron	0.142012	4.00278e-06	B	AD	gDTU
FBXL5	ENSG00000118564.14	ENST00000412094.6	protein_coding	-0.0523222	1.78436e-06	B	AD	gDTU
RPN2	ENSG00000118705.16	ENST00000237530.10	protein_coding	-0.118721	0.00645884	B	AD	gDTU
RPN2	ENSG00000118705.16	ENST00000373622.9	protein_coding	0.0838691	0.00645884	B	AD	gDTU
RAD23B	ENSG00000119318.12	ENST00000358015.7	protein_coding	-0.126417	0.00853285	B	AD	gDTU
RAD23B	ENSG00000119318.12	ENST00000416373.6	protein_coding	0.12154	0.00853285	B	AD	gDTU
FCF1	ENSG00000119616.11	ENST00000341162.8	protein_coding	0.113664	0.000620708	B	AD	gDTU
RBM25	ENSG00000119707.13	ENST00000527432.5	protein_coding	-0.0540379	4.88544e-05	B	AD	gDTU
ALDH6A1	ENSG00000119711.12	ENST00000350259.8	protein_coding	-0.0991654	1.49293e-14	B	AD	gDTU
YIPF4	ENSG00000119820.10	ENST00000238831.8	protein_coding	0.118108	0.000773814	B	AD	gDTU
YIPF4	ENSG00000119820.10	ENST00000437765.1	nonsense_mediated_decay	-0.115667	0.000773814	B	AD	gDTU
AFTPH	ENSG00000119844.15	ENST00000422803.2	protein_coding	0.0947069	0.00968738	B	AD	gDTU
IFIT3	ENSG00000119917.13	ENST00000371811.4	protein_coding	0.103793	0.00105755	B	AD	gDTU
IFIT3	ENSG00000119917.13	ENST00000371818.8	protein_coding	-0.103793	0.00105755	B	AD	gDTU
IFIT2	ENSG00000119922.9	ENST00000611722.1	protein_coding	-0.127971	0.000328274	B	AD	gDTU
IFIT2	ENSG00000119922.9	ENST00000638108.1	protein_coding	0.127636	0.000328274	B	AD	gDTU
MXI1	ENSG00000119950.20	ENST00000239007.11	protein_coding	-0.138205	4.00744e-09	B	AD	gDTU
MXI1	ENSG00000119950.20	ENST00000361248.8	protein_coding	0.0739766	0.000740916	B	AD	gDTU
SMNDC1	ENSG00000119953.12	ENST00000369592.1	protein_coding	-0.0757766	0.000974649	B	AD	gDTU
SMNDC1	ENSG00000119953.12	ENST00000369603.9	protein_coding	0.0856803	0.000974649	B	AD	gDTU
WDR11	ENSG00000120008.15	ENST00000604714.1	processed_transcript	0.101916	0.00746143	B	AD	gDTU
TARDBP	ENSG00000120948.17	ENST00000639083.1	protein_coding	-0.0678752	0.000460266	B	AD	gDTU
PDZRN3	ENSG00000121440.14	ENST00000263666.8	protein_coding	-0.09528	0.00120885	B	AD	gDTU
PDZRN3	ENSG00000121440.14	ENST00000494559.5	protein_coding	0.101643	0.00120885	B	AD	gDTU
NAA50	ENSG00000121579.12	ENST00000493900.5	protein_coding	-0.0753754	1.31747e-06	B	AD	gDTU
GJB6	ENSG00000121742.17	ENST00000644283.1	protein_coding	-0.062561	3.5633e-05	B	AD	gDTU
TBC1D15	ENSG00000121749.15	ENST00000485960.6	protein_coding	-0.0815658	0.000324802	B	AD	gDTU
MTIF3	ENSG00000122033.14	ENST00000381120.7	protein_coding	-0.0909758	0.000945266	B	AD	gDTU
MTIF3	ENSG00000122033.14	ENST00000405591.3	protein_coding	0.102162	3.23384e-05	B	AD	gDTU
PRXL2A	ENSG00000122378.13	ENST00000372187.9	protein_coding	0.0911904	0.000132667	B	AD	gDTU
ZNF644	ENSG00000122482.20	ENST00000337393.9	protein_coding	-0.0579418	0.00893158	B	AD	gDTU
ZNF644	ENSG00000122482.20	ENST00000347275.9	protein_coding	0.143216	0.000993598	B	AD	gDTU
SEPT7	ENSG00000122545.19	ENST00000432293.2	protein_coding	0.0573039	0.000615454	B	AD	gDTU
SEPT7	ENSG00000122545.19	ENST00000635175.1	nonsense_mediated_decay	-0.0536335	0.000122479	B	AD	gDTU
CALD1	ENSG00000122786.19	ENST00000361901.6	protein_coding	-0.0986998	0.00019527	B	AD	gDTU
CALD1	ENSG00000122786.19	ENST00000443197.5	nonsense_mediated_decay	0.0930123	6.7634e-05	B	AD	gDTU
WWP1	ENSG00000123124.13	ENST00000265428.4	protein_coding	-0.113858	5.42568e-05	B	AD	gDTU
WWP1	ENSG00000123124.13	ENST00000517970.5	protein_coding	0.0974087	5.42568e-05	B	AD	gDTU
ATPAF1	ENSG00000123472.12	ENST00000574428.5	protein_coding	-0.110217	3.07737e-05	B	AD	gDTU
AMD1	ENSG00000123505.15	ENST00000368876.2	protein_coding	0.121743	0.00651825	B	AD	gDTU
AMD1	ENSG00000123505.15	ENST00000368885.7	protein_coding	-0.155908	0.000292324	B	AD	gDTU
PLP1	ENSG00000123560.13	ENST00000619236.1	protein_coding	0.0981148	4.61466e-06	B	AD	gDTU
PLP1	ENSG00000123560.13	ENST00000621218.4	protein_coding	-0.0950594	4.61466e-06	B	AD	gDTU
RAP2C	ENSG00000123728.9	ENST00000342983.6	protein_coding	-0.0930785	0.00741923	B	AD	gDTU
RAP2C	ENSG00000123728.9	ENST00000620646.4	protein_coding	0.120717	0.00741923	B	AD	gDTU
ACSL3	ENSG00000123983.13	ENST00000357430.7	protein_coding	0.0746328	0.000296445	B	AD	gDTU
ACSL3	ENSG00000123983.13	ENST00000392066.7	protein_coding	-0.0568983	0.00236152	B	AD	gDTU
PREX1	ENSG00000124126.13	ENST00000371941.3	protein_coding	-0.127847	0.00739456	B	AD	gDTU
PREX1	ENSG00000124126.13	ENST00000482556.5	nonsense_mediated_decay	0.118861	0.00739456	B	AD	gDTU
VAPB	ENSG00000124164.15	ENST00000395802.7	protein_coding	-0.0630348	0.000185809	B	AD	gDTU
VAPB	ENSG00000124164.15	ENST00000475243.5	protein_coding	0.0717374	0.000185809	B	AD	gDTU
SRSF6	ENSG00000124193.14	ENST00000244020.4	protein_coding	0.0940046	0.00841501	B	AD	gDTU
SRSF6	ENSG00000124193.14	ENST00000483871.6	nonsense_mediated_decay	-0.0940046	0.00841501	B	AD	gDTU
STAU1	ENSG00000124214.19	ENST00000360426.8	protein_coding	-0.0619088	4.70413e-07	B	AD	gDTU
ATP8A1	ENSG00000124406.16	ENST00000264449.14	protein_coding	-0.0658217	0.00150085	B	AD	gDTU
ATP8A1	ENSG00000124406.16	ENST00000514372.5	nonsense_mediated_decay	0.0913101	0.000345983	B	AD	gDTU
SSR1	ENSG00000124783.13	ENST00000397511.6	protein_coding	-0.100035	2.60553e-05	B	AD	gDTU
EMC3	ENSG00000125037.12	ENST00000245046.6	protein_coding	0.0936366	0.00035773	B	AD	gDTU
EMC3	ENSG00000125037.12	ENST00000470827.2	protein_coding	-0.0614072	0.00482349	B	AD	gDTU
CNOT1	ENSG00000125107.17	ENST00000317147.9	protein_coding	-0.0697259	0.00621381	B	AD	gDTU
BBS2	ENSG00000125124.11	ENST00000245157.9	protein_coding	-0.0929632	1.98205e-05	B	AD	gDTU
BBS2	ENSG00000125124.11	ENST00000564459.5	protein_coding	0.0711808	0.000219213	B	AD	gDTU
THOC2	ENSG00000125676.19	ENST00000245838.12	protein_coding	-0.0729362	0.00645884	B	AD	gDTU
THOC2	ENSG00000125676.19	ENST00000448128.5	protein_coding	0.0839928	0.00645884	B	AD	gDTU
HNRNPR	ENSG00000125944.19	ENST00000302271.10	protein_coding	-0.117824	0.00363353	B	AD	gDTU
HNRNPR	ENSG00000125944.19	ENST00000476660.1	processed_transcript	0.176164	0.00110098	B	AD	gDTU
ERGIC3	ENSG00000125991.19	ENST00000348547.6	protein_coding	-0.151773	0.000949283	B	AD	gDTU
PCNX4	ENSG00000126773.12	ENST00000406854.5	protein_coding	-0.0686978	0.00332817	B	AD	gDTU
PCNX4	ENSG00000126773.12	ENST00000555740.5	nonsense_mediated_decay	0.0543222	0.00332817	B	AD	gDTU
KTN1	ENSG00000126777.17	ENST00000555573.5	protein_coding	0.120991	2.78458e-05	B	AD	gDTU
EVI2A	ENSG00000126860.11	ENST00000461237.5	protein_coding	0.122792	0.00351623	B	AD	gDTU
EVI2A	ENSG00000126860.11	ENST00000462804.2	protein_coding	-0.117126	0.00351623	B	AD	gDTU
PPCS	ENSG00000127125.8	ENST00000372561.3	protein_coding	-0.0501113	0.00817429	B	AD	gDTU
HP1BP3	ENSG00000127483.17	ENST00000312239.9	protein_coding	0.0986921	5.42568e-05	B	AD	gDTU
KDM4B	ENSG00000127663.14	ENST00000159111.8	protein_coding	0.0580192	0.00233526	B	AD	gDTU
KDM4B	ENSG00000127663.14	ENST00000611640.4	protein_coding	-0.0915387	0.00233526	B	AD	gDTU
GNAI1	ENSG00000127955.16	ENST00000648097.1	processed_transcript	0.158039	8.35495e-09	B	AD	gDTU
GNAI1	ENSG00000127955.16	ENST00000648449.1	processed_transcript	-0.128358	3.71155e-06	B	AD	gDTU
SGCE	ENSG00000127990.17	ENST00000648936.1	protein_coding	-0.0676702	0.000255784	B	AD	gDTU
DGCR8	ENSG00000128191.15	ENST00000351989.7	protein_coding	-0.100686	0.00513434	B	AD	gDTU
DGCR8	ENSG00000128191.15	ENST00000498171.5	retained_intron	0.0649652	0.00513434	B	AD	gDTU
PALLD	ENSG00000129116.18	ENST00000507699.1	retained_intron	0.126469	8.68316e-07	B	AD	gDTU
PALLD	ENSG00000129116.18	ENST00000507735.6	protein_coding	-0.112283	0.000276754	B	AD	gDTU
ILF3	ENSG00000129351.17	ENST00000449870.5	protein_coding	-0.0740154	2.67348e-05	B	AD	gDTU
ILF3	ENSG00000129351.17	ENST00000586544.1	processed_transcript	0.0756734	0.00131358	B	AD	gDTU
SLC44A2	ENSG00000129353.14	ENST00000407327.8	protein_coding	-0.110662	7.20357e-05	B	AD	gDTU
SLC44A2	ENSG00000129353.14	ENST00000589561.5	retained_intron	0.0962072	0.00319068	B	AD	gDTU
DTD2	ENSG00000129480.12	ENST00000310850.8	protein_coding	0.0935195	0.00145294	B	AD	gDTU
DTD2	ENSG00000129480.12	ENST00000549850.1	nonsense_mediated_decay	-0.093733	0.00145294	B	AD	gDTU
RNASE1	ENSG00000129538.13	ENST00000412779.2	protein_coding	0.0721603	0.000791823	B	AD	gDTU
ITFG1	ENSG00000129636.12	ENST00000568047.5	processed_transcript	0.203124	0.000391568	B	AD	gDTU
SHC2	ENSG00000129946.10	ENST00000264554.10	protein_coding	-0.0698638	0.00504985	B	AD	gDTU
ECSIT	ENSG00000130159.13	ENST00000592571.1	nonsense_mediated_decay	0.0557632	0.00192957	B	AD	gDTU
KIF1A	ENSG00000130294.16	ENST00000460788.5	retained_intron	0.128	4.94833e-05	B	AD	gDTU
KIF1A	ENSG00000130294.16	ENST00000649096.1	protein_coding	-0.0775422	0.00276961	B	AD	gDTU
CLIP1	ENSG00000130779.20	ENST00000545889.6	protein_coding	0.10115	6.92171e-05	B	AD	gDTU
CLIP1	ENSG00000130779.20	ENST00000620786.4	protein_coding	-0.0599613	0.00298074	B	AD	gDTU
ACSS2	ENSG00000131069.19	ENST00000360596.6	protein_coding	-0.0599264	0.00270368	B	AD	gDTU
PPT1	ENSG00000131238.17	ENST00000433473.8	protein_coding	-0.0538266	1.29943e-06	B	AD	gDTU
PPT1	ENSG00000131238.17	ENST00000439754.6	protein_coding	-0.0660064	4.03243e-05	B	AD	gDTU
GALNT15	ENSG00000131386.18	ENST00000339732.9	protein_coding	-0.195436	4.79333e-05	B	AD	gDTU
GALNT15	ENSG00000131386.18	ENST00000617544.3	protein_coding	0.136963	1.78632e-05	B	AD	gDTU
UBE2D2	ENSG00000131508.15	ENST00000253815.3	protein_coding	-0.0772	2.70441e-07	B	AD	gDTU
UBE2D2	ENSG00000131508.15	ENST00000398733.7	protein_coding	0.0744781	2.70441e-07	B	AD	gDTU
PPFIA1	ENSG00000131626.18	ENST00000253925.11	protein_coding	-0.102071	5.2869e-05	B	AD	gDTU
PPFIA1	ENSG00000131626.18	ENST00000531657.1	retained_intron	0.0816042	5.2869e-05	B	AD	gDTU
CHD1L	ENSG00000131778.18	ENST00000369258.8	protein_coding	-0.108971	0.00838171	B	AD	gDTU
CHD1L	ENSG00000131778.18	ENST00000369259.4	protein_coding	0.0974332	0.00838171	B	AD	gDTU
EFR3A	ENSG00000132294.14	ENST00000254624.9	protein_coding	-0.077896	0.000923335	B	AD	gDTU
EFR3A	ENSG00000132294.14	ENST00000519656.1	protein_coding	0.0775861	0.000923335	B	AD	gDTU
IMMT	ENSG00000132305.20	ENST00000419070.6	protein_coding	0.103172	0.000957181	B	AD	gDTU
UBE2G1	ENSG00000132388.12	ENST00000396981.6	protein_coding	0.0903631	0.00428811	B	AD	gDTU
PTPRA	ENSG00000132670.20	ENST00000399903.6	protein_coding	-0.0822014	4.82897e-10	B	AD	gDTU
WASF3	ENSG00000132970.12	ENST00000335327.5	protein_coding	0.10627	0.00588974	B	AD	gDTU
WASF3	ENSG00000132970.12	ENST00000361042.8	protein_coding	-0.106178	0.00588974	B	AD	gDTU
HSD17B4	ENSG00000133835.15	ENST00000509606.1	retained_intron	0.113607	0.00876945	B	AD	gDTU
HSD17B4	ENSG00000133835.15	ENST00000510025.6	protein_coding	-0.1041	1.35285e-05	B	AD	gDTU
GSTM5	ENSG00000134201.11	ENST00000256593.7	protein_coding	0.0732902	2.3012e-06	B	AD	gDTU
GSTM5	ENSG00000134201.11	ENST00000647711.1	protein_coding	-0.0645684	2.3012e-06	B	AD	gDTU
LDHA	ENSG00000134333.13	ENST00000430553.6	protein_coding	-0.0773403	1.70489e-07	B	AD	gDTU
SPX	ENSG00000134548.10	ENST00000535139.5	processed_transcript	-0.0646245	0.00144983	B	AD	gDTU
LRP4	ENSG00000134569.9	ENST00000378623.5	protein_coding	-0.0974175	0.00233526	B	AD	gDTU
LRP4	ENSG00000134569.9	ENST00000529604.1	retained_intron	0.0958052	0.00233526	B	AD	gDTU
DTNA	ENSG00000134769.21	ENST00000592449.1	processed_transcript	0.0626483	0.00167911	B	AD	gDTU
STT3A	ENSG00000134910.13	ENST00000525946.5	retained_intron	0.113069	0.00276961	B	AD	gDTU
STT3A	ENSG00000134910.13	ENST00000531491.5	protein_coding	-0.114409	5.84125e-05	B	AD	gDTU
APC	ENSG00000134982.16	ENST00000257430.8	protein_coding	0.062829	0.000772083	B	AD	gDTU
APC	ENSG00000134982.16	ENST00000508376.6	protein_coding	-0.0507552	0.000772083	B	AD	gDTU
RFK	ENSG00000135002.11	ENST00000376736.5	protein_coding	-0.172586	3.31442e-07	B	AD	gDTU
RFK	ENSG00000135002.11	ENST00000490113.1	protein_coding	0.173749	3.31442e-07	B	AD	gDTU
CEMIP2	ENSG00000135048.13	ENST00000377044.8	protein_coding	-0.0947665	0.00428221	B	AD	gDTU
CEMIP2	ENSG00000135048.13	ENST00000377057.5	retained_intron	0.0722921	0.00428221	B	AD	gDTU
USP30	ENSG00000135093.12	ENST00000257548.9	protein_coding	-0.12124	0.00776794	B	AD	gDTU
USP30	ENSG00000135093.12	ENST00000479219.5	retained_intron	0.115973	0.00776794	B	AD	gDTU
DTX1	ENSG00000135144.7	ENST00000547974.5	processed_transcript	0.0653006	0.00306811	B	AD	gDTU
PNPLA8	ENSG00000135241.16	ENST00000453144.5	protein_coding	0.104109	0.00104521	B	AD	gDTU
CAPRIN1	ENSG00000135387.20	ENST00000341394.8	protein_coding	-0.117194	7.17141e-06	B	AD	gDTU
CD63	ENSG00000135404.11	ENST00000552067.5	protein_coding	0.0646666	5.26314e-06	B	AD	gDTU
CCT7	ENSG00000135624.15	ENST00000258091.9	protein_coding	-0.120284	0.00545742	B	AD	gDTU
GNS	ENSG00000135677.10	ENST00000258145.7	protein_coding	-0.138724	0.00242657	B	AD	gDTU
GNS	ENSG00000135677.10	ENST00000418919.6	protein_coding	0.134605	0.00242657	B	AD	gDTU
EGLN1	ENSG00000135766.8	ENST00000366641.3	protein_coding	0.0756386	0.0026973	B	AD	gDTU
EGLN1	ENSG00000135766.8	ENST00000476717.1	processed_transcript	-0.0756386	0.0026973	B	AD	gDTU
GLUL	ENSG00000135821.18	ENST00000463851.6	processed_transcript	-0.0508382	3.58354e-08	B	AD	gDTU
DHX9	ENSG00000135829.16	ENST00000367549.3	protein_coding	-0.107738	0.0005209	B	AD	gDTU
DNAJB2	ENSG00000135924.15	ENST00000392086.8	protein_coding	-0.0732167	0.00976209	B	AD	gDTU
PWP1	ENSG00000136045.11	ENST00000412830.7	protein_coding	0.0929745	0.000857875	B	AD	gDTU
PWP1	ENSG00000136045.11	ENST00000541166.1	protein_coding	-0.0921193	0.000857875	B	AD	gDTU
SUCLA2	ENSG00000136143.15	ENST00000378654.8	protein_coding	-0.0753006	0.00734295	B	AD	gDTU
SUCLA2	ENSG00000136143.15	ENST00000646932.1	protein_coding	0.0660448	0.00734295	B	AD	gDTU
RCBTB1	ENSG00000136144.11	ENST00000258646.3	protein_coding	0.111475	0.00351834	B	AD	gDTU
RCBTB1	ENSG00000136144.11	ENST00000378302.6	protein_coding	-0.116357	0.00351834	B	AD	gDTU
ITM2B	ENSG00000136156.13	ENST00000648898.1	processed_transcript	-0.0724267	6.89364e-08	B	AD	gDTU
ITM2B	ENSG00000136156.13	ENST00000649266.1	protein_coding	0.153883	0.000227756	B	AD	gDTU
RAPGEF5	ENSG00000136237.18	ENST00000401957.6	protein_coding	-0.123207	0.000450704	B	AD	gDTU
RAPGEF5	ENSG00000136237.18	ENST00000620335.4	protein_coding	0.116839	0.00623867	B	AD	gDTU
CCM2	ENSG00000136280.16	ENST00000258781.10	protein_coding	-0.0981527	0.00180301	B	AD	gDTU
VEZF1	ENSG00000136451.8	ENST00000258963.7	protein_coding	0.0877106	0.00226373	B	AD	gDTU
VEZF1	ENSG00000136451.8	ENST00000581208.1	protein_coding	-0.0606642	0.00226373	B	AD	gDTU
TEX2	ENSG00000136478.7	ENST00000584379.5	protein_coding	-0.0871949	0.0083055	B	AD	gDTU
KCTD3	ENSG00000136636.12	ENST00000259154.8	protein_coding	-0.123388	0.000110412	B	AD	gDTU
KCTD3	ENSG00000136636.12	ENST00000495537.1	processed_transcript	0.10111	0.000110412	B	AD	gDTU
DPM2	ENSG00000136908.17	ENST00000314392.12	protein_coding	0.0894019	0.000693325	B	AD	gDTU
SLC22A23	ENSG00000137266.14	ENST00000406686.7	protein_coding	-0.0781141	0.00361092	B	AD	gDTU
SLC22A23	ENSG00000137266.14	ENST00000436008.6	protein_coding	0.0583519	0.00361092	B	AD	gDTU
SYTL2	ENSG00000137501.17	ENST00000532995.5	nonsense_mediated_decay	0.0784855	0.00362427	B	AD	gDTU
RDX	ENSG00000137710.15	ENST00000532461.5	retained_intron	0.13011	0.00208151	B	AD	gDTU
RDX	ENSG00000137710.15	ENST00000645495.1	protein_coding	-0.162235	1.83538e-06	B	AD	gDTU
ADAM10	ENSG00000137845.14	ENST00000260408.7	protein_coding	0.120172	0.000185809	B	AD	gDTU
ADAM10	ENSG00000137845.14	ENST00000396136.6	nonsense_mediated_decay	-0.103278	0.000185809	B	AD	gDTU
ZNF280D	ENSG00000137871.20	ENST00000267807.11	protein_coding	-0.0620148	0.000684334	B	AD	gDTU
TTLL7	ENSG00000137941.16	ENST00000474957.5	nonsense_mediated_decay	0.0924099	1.85748e-05	B	AD	gDTU
PNPT1	ENSG00000138035.14	ENST00000415374.5	nonsense_mediated_decay	-0.107358	2.73257e-05	B	AD	gDTU
PREPL	ENSG00000138078.15	ENST00000409411.5	protein_coding	-0.114363	3.54612e-05	B	AD	gDTU
PREPL	ENSG00000138078.15	ENST00000409957.5	protein_coding	0.118989	0.000227756	B	AD	gDTU
FBXO11	ENSG00000138081.20	ENST00000465204.5	retained_intron	0.0976983	0.00414038	B	AD	gDTU
PPIG	ENSG00000138398.15	ENST00000448752.6	protein_coding	-0.0518256	0.00639658	B	AD	gDTU
ITPRID2	ENSG00000138434.16	ENST00000409136.5	protein_coding	0.0981717	0.000989924	B	AD	gDTU
ITPRID2	ENSG00000138434.16	ENST00000431877.6	protein_coding	-0.131673	3.84703e-15	B	AD	gDTU
ITPRID2	ENSG00000138434.16	ENST00000440623.5	nonsense_mediated_decay	0.0597486	0.00819472	B	AD	gDTU
ITGAV	ENSG00000138448.11	ENST00000261023.7	protein_coding	-0.160583	0.00144052	B	AD	gDTU
ITGAV	ENSG00000138448.11	ENST00000374907.7	protein_coding	0.155686	0.00144052	B	AD	gDTU
SLC35A5	ENSG00000138459.8	ENST00000460713.5	processed_transcript	-0.091686	2.11619e-08	B	AD	gDTU
SECISBP2L	ENSG00000138593.8	ENST00000261847.7	protein_coding	-0.0776107	0.00018499	B	AD	gDTU
SECISBP2L	ENSG00000138593.8	ENST00000559471.5	protein_coding	0.0646095	0.00018499	B	AD	gDTU
SCARB2	ENSG00000138760.9	ENST00000264896.7	protein_coding	-0.117506	5.93911e-05	B	AD	gDTU
SCARB2	ENSG00000138760.9	ENST00000639715.1	nonsense_mediated_decay	0.114	5.93911e-05	B	AD	gDTU
CCNG2	ENSG00000138764.14	ENST00000316355.9	protein_coding	0.0788037	0.000459965	B	AD	gDTU
CCNG2	ENSG00000138764.14	ENST00000502280.5	protein_coding	-0.0792434	0.000459965	B	AD	gDTU
PPFIA2	ENSG00000139220.16	ENST00000549396.5	protein_coding	-0.0500578	0.0026973	B	AD	gDTU
DUSP6	ENSG00000139318.7	ENST00000279488.7	protein_coding	0.142318	0.000143314	B	AD	gDTU
DUSP6	ENSG00000139318.7	ENST00000547291.1	protein_coding	-0.0772341	0.00115816	B	AD	gDTU
NABP2	ENSG00000139579.12	ENST00000341463.5	protein_coding	0.0501462	0.00269496	B	AD	gDTU
TMBIM6	ENSG00000139644.12	ENST00000267115.9	protein_coding	0.0934384	1.05384e-06	B	AD	gDTU
TMBIM6	ENSG00000139644.12	ENST00000547798.1	protein_coding	-0.0767661	3.32759e-08	B	AD	gDTU
MBNL2	ENSG00000139793.18	ENST00000343600.8	protein_coding	-0.203455	3.96806e-07	B	AD	gDTU
MBNL2	ENSG00000139793.18	ENST00000397601.5	protein_coding	0.203975	9.30029e-05	B	AD	gDTU
TMX1	ENSG00000139921.12	ENST00000457354.6	protein_coding	0.122944	0.000322845	B	AD	gDTU
TMX1	ENSG00000139921.12	ENST00000556683.1	nonsense_mediated_decay	-0.107626	0.000322845	B	AD	gDTU
HMG20A	ENSG00000140382.14	ENST00000336216.8	protein_coding	-0.0984413	0.000136551	B	AD	gDTU
HMG20A	ENSG00000140382.14	ENST00000558288.1	retained_intron	0.0812006	0.000491131	B	AD	gDTU
TSPAN3	ENSG00000140391.14	ENST00000424443.7	protein_coding	0.103525	0.0022382	B	AD	gDTU
WDR61	ENSG00000140395.8	ENST00000267973.6	protein_coding	-0.0864421	0.00331019	B	AD	gDTU
IQGAP1	ENSG00000140575.12	ENST00000268182.9	protein_coding	-0.156917	1.62172e-06	B	AD	gDTU
IQGAP1	ENSG00000140575.12	ENST00000561086.1	retained_intron	0.123437	1.94032e-07	B	AD	gDTU
GLYR1	ENSG00000140632.16	ENST00000321919.13	protein_coding	-0.108961	6.80611e-10	B	AD	gDTU
FTO	ENSG00000140718.20	ENST00000637562.1	nonsense_mediated_decay	-0.0524017	1.92025e-05	B	AD	gDTU
CPNE2	ENSG00000140848.16	ENST00000566910.1	processed_transcript	0.104626	7.38141e-06	B	AD	gDTU
MBTPS1	ENSG00000140943.16	ENST00000343411.7	protein_coding	-0.119983	0.000168152	B	AD	gDTU
TCF25	ENSG00000141002.19	ENST00000565860.1	processed_transcript	0.0784296	0.00349811	B	AD	gDTU
CLTC	ENSG00000141367.11	ENST00000269122.7	protein_coding	-0.103897	7.03447e-05	B	AD	gDTU
CLTC	ENSG00000141367.11	ENST00000498711.1	retained_intron	0.136242	4.23643e-05	B	AD	gDTU
NPC1	ENSG00000141458.12	ENST00000269228.9	protein_coding	-0.0616409	0.00465389	B	AD	gDTU
TBCD	ENSG00000141556.20	ENST00000539345.6	protein_coding	-0.109361	0.00428221	B	AD	gDTU
TBCD	ENSG00000141556.20	ENST00000576432.5	retained_intron	0.0807355	0.00428221	B	AD	gDTU
PFKL	ENSG00000141959.16	ENST00000349048.8	protein_coding	-0.0933759	0.00161078	B	AD	gDTU
APP	ENSG00000142192.20	ENST00000354192.7	protein_coding	0.176285	3.50113e-05	B	AD	gDTU
SERBP1	ENSG00000142864.14	ENST00000370990.5	protein_coding	-0.0510004	0.00112423	B	AD	gDTU
SERBP1	ENSG00000142864.14	ENST00000370995.6	protein_coding	0.0775514	0.0005432	B	AD	gDTU
PRKACB	ENSG00000142875.19	ENST00000394839.6	protein_coding	0.0838181	0.00455201	B	AD	gDTU
PRKACB	ENSG00000142875.19	ENST00000610703.4	protein_coding	-0.0882679	0.00287099	B	AD	gDTU
RGS5	ENSG00000143248.12	ENST00000313961.9	protein_coding	-0.0885012	0.00751776	B	AD	gDTU
RGS5	ENSG00000143248.12	ENST00000618415.4	protein_coding	0.125942	0.00751776	B	AD	gDTU
MCL1	ENSG00000143384.12	ENST00000369026.2	protein_coding	-0.144791	0.00162251	B	AD	gDTU
MCL1	ENSG00000143384.12	ENST00000620947.4	protein_coding	0.152206	0.00162251	B	AD	gDTU
PI4KB	ENSG00000143393.16	ENST00000368873.5	protein_coding	-0.0742653	0.0013698	B	AD	gDTU
CERS2	ENSG00000143418.19	ENST00000560793.6	protein_coding	0.0684247	0.000444718	B	AD	gDTU
TP53BP2	ENSG00000143514.16	ENST00000498843.5	processed_transcript	-0.0772158	0.000322845	B	AD	gDTU
JTB	ENSG00000143543.14	ENST00000356648.5	protein_coding	0.0542343	0.00657979	B	AD	gDTU
ILF2	ENSG00000143621.16	ENST00000361891.8	protein_coding	-0.107153	0.0026773	B	AD	gDTU
HNRNPLL	ENSG00000143889.15	ENST00000409636.5	protein_coding	0.121369	0.0023487	B	AD	gDTU
UBXN4	ENSG00000144224.16	ENST00000272638.13	protein_coding	-0.122925	0.00190384	B	AD	gDTU
UBXN4	ENSG00000144224.16	ENST00000490163.5	processed_transcript	0.124056	0.00190384	B	AD	gDTU
LNPK	ENSG00000144320.13	ENST00000272748.8	protein_coding	0.0907576	0.000103086	B	AD	gDTU
LNPK	ENSG00000144320.13	ENST00000409660.5	protein_coding	-0.117191	0.000103086	B	AD	gDTU
UBR3	ENSG00000144357.16	ENST00000444475.5	nonsense_mediated_decay	0.138136	0.000396454	B	AD	gDTU
HSPD1	ENSG00000144381.16	ENST00000345042.6	protein_coding	0.0654447	0.00169486	B	AD	gDTU
HSPD1	ENSG00000144381.16	ENST00000388968.7	protein_coding	-0.0721609	4.23643e-05	B	AD	gDTU
KANSL1L	ENSG00000144445.16	ENST00000281772.13	protein_coding	-0.0586723	0.00253738	B	AD	gDTU
KANSL1L	ENSG00000144445.16	ENST00000634716.1	nonsense_mediated_decay	0.0939902	0.00253738	B	AD	gDTU
IGSF11	ENSG00000144847.12	ENST00000354673.6	protein_coding	0.103454	4.17378e-05	B	AD	gDTU
IGSF11	ENSG00000144847.12	ENST00000393775.6	protein_coding	-0.143933	4.17378e-05	B	AD	gDTU
ALDH1L1	ENSG00000144908.13	ENST00000393434.6	protein_coding	-0.0773337	8.97032e-07	B	AD	gDTU
ENOPH1	ENSG00000145293.15	ENST00000610545.1	protein_coding	0.104358	0.00144761	B	AD	gDTU
MYO10	ENSG00000145555.14	ENST00000513610.5	protein_coding	0.0776753	1.23336e-05	B	AD	gDTU
MYO10	ENSG00000145555.14	ENST00000515803.5	protein_coding	-0.0763577	0.00039081	B	AD	gDTU
PAM	ENSG00000145730.20	ENST00000348126.6	protein_coding	-0.0660226	0.000385476	B	AD	gDTU
PAM	ENSG00000145730.20	ENST00000504691.1	protein_coding	0.118607	1.92025e-05	B	AD	gDTU
SLC30A5	ENSG00000145740.18	ENST00000396591.7	protein_coding	-0.0711835	0.000510458	B	AD	gDTU
RNF145	ENSG00000145860.11	ENST00000274542.6	protein_coding	-0.0566103	0.00137279	B	AD	gDTU
RNF145	ENSG00000145860.11	ENST00000518284.1	processed_transcript	0.109481	0.0076509	B	AD	gDTU
PNRC1	ENSG00000146278.10	ENST00000336032.3	protein_coding	0.0718464	0.00315666	B	AD	gDTU
PNRC1	ENSG00000146278.10	ENST00000369472.1	protein_coding	-0.0751091	0.00108006	B	AD	gDTU
LUC7L2	ENSG00000146963.17	ENST00000354926.8	protein_coding	-0.089023	0.000247389	B	AD	gDTU
UHRF2	ENSG00000147854.16	ENST00000276893.9	protein_coding	-0.101205	0.000844393	B	AD	gDTU
UHRF2	ENSG00000147854.16	ENST00000492853.1	processed_transcript	0.0929537	0.000844393	B	AD	gDTU
MFSD14B	ENSG00000148110.15	ENST00000375344.7	protein_coding	-0.14727	0.00688754	B	AD	gDTU
MFSD14B	ENSG00000148110.15	ENST00000428393.3	protein_coding	0.14727	0.00688754	B	AD	gDTU
GTF3C5	ENSG00000148308.17	ENST00000372097.9	protein_coding	-0.0562207	0.00505609	B	AD	gDTU
SLC25A25	ENSG00000148339.12	ENST00000373069.9	protein_coding	0.122646	0.000341967	B	AD	gDTU
RGS10	ENSG00000148908.14	ENST00000369103.2	protein_coding	-0.0892638	0.00595383	B	AD	gDTU
RGS10	ENSG00000148908.14	ENST00000392865.5	protein_coding	0.0870125	0.00595383	B	AD	gDTU
SERPING1	ENSG00000149131.15	ENST00000528996.1	nonsense_mediated_decay	0.0754711	0.000363147	B	AD	gDTU
C11orf49	ENSG00000149179.13	ENST00000278460.11	protein_coding	-0.0673521	0.000750336	B	AD	gDTU
SERPINH1	ENSG00000149257.14	ENST00000358171.7	protein_coding	-0.121498	0.00349811	B	AD	gDTU
SERPINH1	ENSG00000149257.14	ENST00000525876.1	protein_coding	0.0890218	0.00349811	B	AD	gDTU
TAGLN	ENSG00000149591.16	ENST00000278968.10	protein_coding	0.0520738	0.000218215	B	AD	gDTU
TAGLN	ENSG00000149591.16	ENST00000392951.8	protein_coding	-0.181437	0.000218215	B	AD	gDTU
VPS51	ENSG00000149823.8	ENST00000533827.5	nonsense_mediated_decay	0.0635447	0.00130889	B	AD	gDTU
SAP18	ENSG00000150459.12	ENST00000607003.5	protein_coding	0.0733412	0.00264312	B	AD	gDTU
HNMT	ENSG00000150540.13	ENST00000410115.5	protein_coding	-0.111319	2.23776e-07	B	AD	gDTU
CNDP1	ENSG00000150656.14	ENST00000358821.7	protein_coding	-0.120522	2.77497e-06	B	AD	gDTU
CNDP1	ENSG00000150656.14	ENST00000584004.5	retained_intron	0.110343	7.17141e-06	B	AD	gDTU
EIF4E	ENSG00000151247.12	ENST00000280892.10	protein_coding	-0.0887031	2.60553e-05	B	AD	gDTU
EIF4E	ENSG00000151247.12	ENST00000450253.6	protein_coding	0.0988324	0.000292458	B	AD	gDTU
CSNK1G3	ENSG00000151292.17	ENST00000345990.8	protein_coding	-0.104161	0.000827769	B	AD	gDTU
CSNK1G3	ENSG00000151292.17	ENST00000360683.6	protein_coding	0.127317	0.000827769	B	AD	gDTU
EXT2	ENSG00000151348.13	ENST00000343631.3	protein_coding	0.129623	0.00576008	B	AD	gDTU
ACSL1	ENSG00000151726.13	ENST00000281455.6	protein_coding	-0.105055	4.79333e-05	B	AD	gDTU
SAV1	ENSG00000151748.14	ENST00000324679.4	protein_coding	-0.097881	0.00639658	B	AD	gDTU
SAV1	ENSG00000151748.14	ENST00000555720.5	protein_coding	0.078934	0.00639658	B	AD	gDTU
KCNE4	ENSG00000152049.6	ENST00000281830.3	protein_coding	-0.202708	2.7741e-05	B	AD	gDTU
KCNE4	ENSG00000152049.6	ENST00000488477.2	processed_transcript	0.202708	2.7741e-05	B	AD	gDTU
UHMK1	ENSG00000152332.15	ENST00000489294.1	protein_coding	-0.0740057	0.000316501	B	AD	gDTU
UHMK1	ENSG00000152332.15	ENST00000545294.5	protein_coding	0.0911729	0.000316501	B	AD	gDTU
SPOCK1	ENSG00000152377.13	ENST00000282223.11	protein_coding	0.0673631	0.00575409	B	AD	gDTU
SPOCK1	ENSG00000152377.13	ENST00000394945.5	protein_coding	-0.0656576	0.00575409	B	AD	gDTU
CCDC50	ENSG00000152492.14	ENST00000392455.8	protein_coding	0.108645	0.00148125	B	AD	gDTU
CCDC50	ENSG00000152492.14	ENST00000392456.4	protein_coding	-0.122468	0.00148125	B	AD	gDTU
TMEM123	ENSG00000152558.14	ENST00000361236.7	protein_coding	0.159581	0.000253694	B	AD	gDTU
TMEM123	ENSG00000152558.14	ENST00000398136.6	protein_coding	-0.155356	0.000253694	B	AD	gDTU
MBNL1	ENSG00000152601.17	ENST00000324210.9	protein_coding	-0.117598	1.33629e-08	B	AD	gDTU
NADK2	ENSG00000152620.12	ENST00000381937.8	protein_coding	-0.0633413	1.25713e-06	B	AD	gDTU
NADK2	ENSG00000152620.12	ENST00000404560.7	retained_intron	0.120088	0.00283044	B	AD	gDTU
SAR1B	ENSG00000152700.13	ENST00000439578.5	protein_coding	-0.0827592	8.48611e-05	B	AD	gDTU
HNRNPDL	ENSG00000152795.17	ENST00000602300.5	protein_coding	-0.0562913	0.000498693	B	AD	gDTU
CNTNAP4	ENSG00000152910.18	ENST00000611870.4	protein_coding	-0.0802187	0.00992268	B	AD	gDTU
CNTNAP4	ENSG00000152910.18	ENST00000619533.1	retained_intron	0.101172	0.00992268	B	AD	gDTU
CAST	ENSG00000153113.23	ENST00000395813.5	protein_coding	-0.0552254	0.00891376	B	AD	gDTU
HNRNPU	ENSG00000153187.19	ENST00000283179.14	protein_coding	-0.0572313	1.40827e-11	B	AD	gDTU
ASAP1	ENSG00000153317.14	ENST00000357668.2	protein_coding	-0.0816669	0.000684334	B	AD	gDTU
ASAP1	ENSG00000153317.14	ENST00000524124.5	protein_coding	0.0998853	0.000684334	B	AD	gDTU
TRIP12	ENSG00000153827.13	ENST00000389045.7	protein_coding	-0.0624664	9.06377e-05	B	AD	gDTU
SREK1	ENSG00000153914.15	ENST00000284041.7	processed_transcript	-0.102902	2.96882e-05	B	AD	gDTU
SREK1	ENSG00000153914.15	ENST00000334121.10	protein_coding	0.132569	2.96882e-05	B	AD	gDTU
TBRG1	ENSG00000154144.12	ENST00000441174.7	protein_coding	-0.0577185	0.00554846	B	AD	gDTU
PITPNC1	ENSG00000154217.14	ENST00000580974.5	protein_coding	0.094907	0.0004217	B	AD	gDTU
PITPNC1	ENSG00000154217.14	ENST00000581322.5	protein_coding	-0.0899538	0.000276754	B	AD	gDTU
ENAH	ENSG00000154380.17	ENST00000366843.6	protein_coding	-0.13009	1.7851e-09	B	AD	gDTU
ENAH	ENSG00000154380.17	ENST00000366844.7	protein_coding	0.137621	2.636e-07	B	AD	gDTU
SORBS2	ENSG00000154556.18	ENST00000448662.6	protein_coding	-0.0600833	0.00982485	B	AD	gDTU
SORBS2	ENSG00000154556.18	ENST00000650145.1	protein_coding	0.139918	0.00252098	B	AD	gDTU
NCAM2	ENSG00000154654.14	ENST00000284894.8	protein_coding	-0.0587362	0.00384677	B	AD	gDTU
NCAM2	ENSG00000154654.14	ENST00000400546.5	protein_coding	0.0619423	0.00384677	B	AD	gDTU
ACSS1	ENSG00000154930.14	ENST00000323482.8	protein_coding	-0.141726	0.00152826	B	AD	gDTU
ACSS1	ENSG00000154930.14	ENST00000537502.5	protein_coding	0.123555	0.000989924	B	AD	gDTU
AZIN1	ENSG00000155096.13	ENST00000337198.9	protein_coding	0.130715	1.10925e-06	B	AD	gDTU
AZIN1	ENSG00000155096.13	ENST00000347770.8	protein_coding	-0.108249	9.59455e-07	B	AD	gDTU
ATP6V1C1	ENSG00000155097.11	ENST00000395862.7	protein_coding	0.0963093	0.00323102	B	AD	gDTU
ATP6V1C1	ENSG00000155097.11	ENST00000518738.1	protein_coding	-0.0877362	0.00323102	B	AD	gDTU
CDK19	ENSG00000155111.14	ENST00000368911.7	protein_coding	-0.0815773	0.00665847	B	AD	gDTU
ZFYVE27	ENSG00000155256.17	ENST00000359980.5	protein_coding	-0.06642	0.000347343	B	AD	gDTU
ELMO1	ENSG00000155849.15	ENST00000310758.8	protein_coding	-0.0621586	0.00420528	B	AD	gDTU
USP16	ENSG00000156256.14	ENST00000399975.7	protein_coding	-0.0551475	0.000692749	B	AD	gDTU
CCT8	ENSG00000156261.12	ENST00000286788.8	protein_coding	-0.127781	0.00474386	B	AD	gDTU
VPS8	ENSG00000156931.15	ENST00000436792.6	protein_coding	-0.15145	1.62172e-06	B	AD	gDTU
EIF4A2	ENSG00000156976.16	ENST00000443963.5	nonsense_mediated_decay	0.129978	0.000113995	B	AD	gDTU
NECAP2	ENSG00000157191.19	ENST00000337132.9	protein_coding	-0.0922926	0.00812951	B	AD	gDTU
TSC22D3	ENSG00000157514.16	ENST00000372390.8	protein_coding	0.145174	2.77497e-06	B	AD	gDTU
TSC22D3	ENSG00000157514.16	ENST00000372397.6	protein_coding	-0.125176	8.10279e-06	B	AD	gDTU
SLC38A10	ENSG00000157637.12	ENST00000374759.7	protein_coding	-0.092256	3.10662e-05	B	AD	gDTU
FMNL2	ENSG00000157827.19	ENST00000288670.13	protein_coding	-0.124077	0.000121713	B	AD	gDTU
FMNL2	ENSG00000157827.19	ENST00000475377.2	protein_coding	0.118414	0.000121713	B	AD	gDTU
CDC42SE2	ENSG00000158985.13	ENST00000360515.7	protein_coding	-0.0885196	0.00972509	B	AD	gDTU
CDC42SE2	ENSG00000158985.13	ENST00000395246.5	protein_coding	0.122241	4.56136e-05	B	AD	gDTU
GART	ENSG00000159131.16	ENST00000361093.9	protein_coding	0.0846213	0.00165339	B	AD	gDTU
GART	ENSG00000159131.16	ENST00000381815.8	protein_coding	-0.105084	0.00165339	B	AD	gDTU
MORC3	ENSG00000159256.12	ENST00000400485.5	protein_coding	-0.16302	0.00146015	B	AD	gDTU
MORC3	ENSG00000159256.12	ENST00000487909.5	processed_transcript	0.16054	0.00146015	B	AD	gDTU
CTBP1	ENSG00000159692.15	ENST00000290921.10	protein_coding	0.0518628	0.00760933	B	AD	gDTU
CTBP1	ENSG00000159692.15	ENST00000382952.7	protein_coding	-0.0631062	0.00455309	B	AD	gDTU
RALGDS	ENSG00000160271.15	ENST00000372050.7	protein_coding	-0.0771936	0.000336036	B	AD	gDTU
LSS	ENSG00000160285.14	ENST00000457828.6	protein_coding	-0.069842	0.00742262	B	AD	gDTU
LSS	ENSG00000160285.14	ENST00000474319.1	retained_intron	0.0665312	0.00808729	B	AD	gDTU
ADAR	ENSG00000160710.16	ENST00000649042.1	protein_coding	-0.0553925	0.00137747	B	AD	gDTU
PAQR4	ENSG00000162073.13	ENST00000318782.8	protein_coding	-0.0803483	0.000627726	B	AD	gDTU
PAQR4	ENSG00000162073.13	ENST00000572687.1	protein_coding	0.0805921	0.000887886	B	AD	gDTU
DNAJB4	ENSG00000162616.8	ENST00000370763.5	protein_coding	0.0718975	0.000844393	B	AD	gDTU
DNAJB4	ENSG00000162616.8	ENST00000487931.1	processed_transcript	-0.0730207	0.000844393	B	AD	gDTU
ZNF326	ENSG00000162664.16	ENST00000340281.8	protein_coding	-0.0706722	0.00570519	B	AD	gDTU
ARPC5	ENSG00000162704.15	ENST00000462965.1	processed_transcript	0.104607	0.000945266	B	AD	gDTU
BROX	ENSG00000162819.11	ENST00000340934.9	protein_coding	-0.0914505	3.50123e-06	B	AD	gDTU
PDLIM5	ENSG00000163110.14	ENST00000317968.8	protein_coding	-0.166608	0.000309307	B	AD	gDTU
PDLIM5	ENSG00000163110.14	ENST00000437932.5	protein_coding	0.155362	0.000309307	B	AD	gDTU
ERCC3	ENSG00000163161.13	ENST00000285398.6	protein_coding	-0.131672	0.00167911	B	AD	gDTU
PAQR3	ENSG00000163291.14	ENST00000395594.2	nonsense_mediated_decay	-0.0596601	0.00275494	B	AD	gDTU
PAQR3	ENSG00000163291.14	ENST00000515853.5	nonsense_mediated_decay	0.0647649	0.00275494	B	AD	gDTU
HIPK1	ENSG00000163349.21	ENST00000361587.3	protein_coding	0.121138	0.000655448	B	AD	gDTU
HIPK1	ENSG00000163349.21	ENST00000369558.5	protein_coding	-0.120812	0.000655448	B	AD	gDTU
YY1AP1	ENSG00000163374.19	ENST00000355499.8	protein_coding	-0.0784618	9.04322e-05	B	AD	gDTU
NFASC	ENSG00000163531.15	ENST00000495396.5	processed_transcript	0.0874905	0.000180899	B	AD	gDTU
NFASC	ENSG00000163531.15	ENST00000539706.5	protein_coding	-0.0653785	2.65838e-05	B	AD	gDTU
CLASP2	ENSG00000163539.16	ENST00000468888.6	protein_coding	0.105521	0.00408797	B	AD	gDTU
PRKCI	ENSG00000163558.12	ENST00000295797.4	protein_coding	-0.120592	0.0074274	B	AD	gDTU
PRKCI	ENSG00000163558.12	ENST00000476635.5	retained_intron	0.116556	0.0074274	B	AD	gDTU
PTPN13	ENSG00000163629.12	ENST00000316707.10	protein_coding	0.124565	0.00576008	B	AD	gDTU
PTPN13	ENSG00000163629.12	ENST00000427191.6	protein_coding	-0.0873052	0.00576008	B	AD	gDTU
TIPARP	ENSG00000163659.12	ENST00000495891.1	protein_coding	0.176919	0.000649372	B	AD	gDTU
HPS3	ENSG00000163755.8	ENST00000296051.6	protein_coding	-0.0983238	0.00922979	B	AD	gDTU
HPS3	ENSG00000163755.8	ENST00000460822.1	nonsense_mediated_decay	0.111984	0.00922979	B	AD	gDTU
PLXNB1	ENSG00000164050.12	ENST00000485535.5	retained_intron	0.0554406	0.00261362	B	AD	gDTU
APEH	ENSG00000164062.12	ENST00000438011.5	protein_coding	-0.0646078	6.89364e-08	B	AD	gDTU
ANXA5	ENSG00000164111.14	ENST00000296511.9	protein_coding	-0.111808	0.000118354	B	AD	gDTU
ANXA5	ENSG00000164111.14	ENST00000501272.6	protein_coding	0.0835704	0.000118354	B	AD	gDTU
EDIL3	ENSG00000164176.12	ENST00000296591.9	protein_coding	-0.0948588	0.00375449	B	AD	gDTU
EDIL3	ENSG00000164176.12	ENST00000380138.3	protein_coding	0.0952025	0.00375449	B	AD	gDTU
SLC25A46	ENSG00000164209.16	ENST00000355943.7	protein_coding	-0.0905107	0.00474445	B	AD	gDTU
SLC25A46	ENSG00000164209.16	ENST00000513706.2	processed_transcript	0.0850287	0.00474445	B	AD	gDTU
ZNF12	ENSG00000164631.18	ENST00000404360.5	protein_coding	0.0919665	0.00876945	B	AD	gDTU
ZNF12	ENSG00000164631.18	ENST00000405858.5	protein_coding	-0.109313	0.00876945	B	AD	gDTU
PEX2	ENSG00000164751.14	ENST00000518986.5	protein_coding	-0.0567622	5.2869e-05	B	AD	gDTU
FMC1	ENSG00000164898.12	ENST00000468383.5	processed_transcript	-0.0750909	0.000284002	B	AD	gDTU
PHAX	ENSG00000164902.13	ENST00000297540.4	protein_coding	0.139461	0.00323928	B	AD	gDTU
PHAX	ENSG00000164902.13	ENST00000505674.5	retained_intron	-0.091311	3.5449e-06	B	AD	gDTU
ALDH7A1	ENSG00000164904.17	ENST00000637782.1	protein_coding	-0.0710421	0.00564796	B	AD	gDTU
WASHC5	ENSG00000164961.15	ENST00000318410.11	protein_coding	-0.133785	0.00101476	B	AD	gDTU
WASHC5	ENSG00000164961.15	ENST00000519042.2	retained_intron	0.150962	0.0028071	B	AD	gDTU
KDM1B	ENSG00000165097.14	ENST00000642162.1	retained_intron	0.102609	0.000253694	B	AD	gDTU
HNRNPK	ENSG00000165119.20	ENST00000351839.7	protein_coding	0.120971	1.88649e-12	B	AD	gDTU
HNRNPK	ENSG00000165119.20	ENST00000360384.9	protein_coding	-0.104076	4.43732e-12	B	AD	gDTU
ANKS6	ENSG00000165138.17	ENST00000353234.4	protein_coding	-0.0608851	0.00561556	B	AD	gDTU
ANKS6	ENSG00000165138.17	ENST00000634393.1	processed_transcript	0.0628109	0.00561556	B	AD	gDTU
VCP	ENSG00000165280.15	ENST00000493886.5	retained_intron	-0.0919424	0.00013966	B	AD	gDTU
PHYHIPL	ENSG00000165443.11	ENST00000373880.8	protein_coding	0.101532	3.10662e-05	B	AD	gDTU
PHYHIPL	ENSG00000165443.11	ENST00000486074.2	nonsense_mediated_decay	-0.109291	3.10662e-05	B	AD	gDTU
SLC16A9	ENSG00000165449.11	ENST00000395347.1	protein_coding	0.114378	0.00364396	B	AD	gDTU
SLC16A9	ENSG00000165449.11	ENST00000395348.7	protein_coding	-0.109072	0.00364396	B	AD	gDTU
NSMF	ENSG00000165802.22	ENST00000265663.12	protein_coding	-0.0595315	0.000742931	B	AD	gDTU
ZNF219	ENSG00000165804.15	ENST00000451119.6	protein_coding	-0.0786537	1.92025e-05	B	AD	gDTU
HTRA1	ENSG00000166033.12	ENST00000420892.1	protein_coding	0.0808656	0.00201572	B	AD	gDTU
JAM3	ENSG00000166086.12	ENST00000299106.8	protein_coding	-0.0917946	3.20735e-05	B	AD	gDTU
JAM3	ENSG00000166086.12	ENST00000441717.3	protein_coding	0.080097	0.000113995	B	AD	gDTU
LARP6	ENSG00000166173.10	ENST00000559316.2	protein_coding	-0.0581145	1.16219e-05	B	AD	gDTU
SMPD1	ENSG00000166311.9	ENST00000342245.8	protein_coding	-0.101228	0.00244188	B	AD	gDTU
SMPD1	ENSG00000166311.9	ENST00000526280.1	protein_coding	0.113211	0.00339039	B	AD	gDTU
ILK	ENSG00000166333.13	ENST00000526711.5	nonsense_mediated_decay	0.0872273	0.000307062	B	AD	gDTU
TPP1	ENSG00000166340.16	ENST00000524611.2	retained_intron	0.142401	0.00142529	B	AD	gDTU
ST5	ENSG00000166444.18	ENST00000528452.1	processed_transcript	0.0502005	0.00148432	B	AD	gDTU
CASC4	ENSG00000166734.19	ENST00000299957.10	protein_coding	-0.126045	0.00142104	B	AD	gDTU
CASC4	ENSG00000166734.19	ENST00000650436.1	protein_coding	0.0778171	0.00429012	B	AD	gDTU
MARF1	ENSG00000166783.21	ENST00000396368.7	protein_coding	-0.117797	0.00639658	B	AD	gDTU
MARF1	ENSG00000166783.21	ENST00000552771.5	retained_intron	0.144983	0.00639658	B	AD	gDTU
MAPRE2	ENSG00000166974.12	ENST00000413393.5	protein_coding	-0.153055	0.0074274	B	AD	gDTU
GPRC5B	ENSG00000167191.11	ENST00000569479.5	protein_coding	-0.102498	2.16658e-09	B	AD	gDTU
TBC1D2B	ENSG00000167202.11	ENST00000300584.7	protein_coding	-0.121601	0.0084667	B	AD	gDTU
TBC1D2B	ENSG00000167202.11	ENST00000418039.2	retained_intron	0.0952494	0.0084667	B	AD	gDTU
ZNF91	ENSG00000167232.13	ENST00000593645.5	processed_transcript	0.0740933	0.00351834	B	AD	gDTU
TPM4	ENSG00000167460.15	ENST00000643579.1	protein_coding	-0.16694	1.74305e-11	B	AD	gDTU
CD320	ENSG00000167775.10	ENST00000301458.9	protein_coding	-0.103657	0.00115068	B	AD	gDTU
SRRM2	ENSG00000167978.16	ENST00000301740.12	protein_coding	-0.0639095	0.00344721	B	AD	gDTU
CTNNB1	ENSG00000168036.17	ENST00000643977.1	protein_coding	-0.0561864	1.46694e-06	B	AD	gDTU
CTNNB1	ENSG00000168036.17	ENST00000644501.1	retained_intron	0.0753587	0.00253738	B	AD	gDTU
LTBP3	ENSG00000168056.15	ENST00000322147.8	protein_coding	-0.0721652	7.51975e-05	B	AD	gDTU
RAB4A	ENSG00000168118.11	ENST00000366690.4	protein_coding	0.0650211	0.00610671	B	AD	gDTU
RAB4A	ENSG00000168118.11	ENST00000473894.1	processed_transcript	-0.0666076	0.00610671	B	AD	gDTU
IRF2BP2	ENSG00000168264.10	ENST00000491430.1	processed_transcript	-0.0524114	0.00106026	B	AD	gDTU
KIF5C	ENSG00000168280.16	ENST00000435030.5	protein_coding	-0.187581	0.000106254	B	AD	gDTU
KIF5C	ENSG00000168280.16	ENST00000482151.1	retained_intron	0.183736	0.000106254	B	AD	gDTU
PCMTD1	ENSG00000168300.13	ENST00000360540.9	protein_coding	-0.0857818	0.00111419	B	AD	gDTU
PCMTD1	ENSG00000168300.13	ENST00000544451.2	protein_coding	0.104215	0.00111419	B	AD	gDTU
MOBP	ENSG00000168314.17	ENST00000383754.7	protein_coding	-0.0539825	0.000151795	B	AD	gDTU
MOBP	ENSG00000168314.17	ENST00000452959.6	nonsense_mediated_decay	0.0586414	0.000345129	B	AD	gDTU
SEPT2	ENSG00000168385.17	ENST00000391971.6	protein_coding	-0.0890493	0.000791823	B	AD	gDTU
SEPT2	ENSG00000168385.17	ENST00000407971.5	protein_coding	0.0874287	0.00201238	B	AD	gDTU
LGI3	ENSG00000168481.8	ENST00000306317.6	protein_coding	-0.169148	0.00269	B	AD	gDTU
LGI3	ENSG00000168481.8	ENST00000424267.6	protein_coding	0.164544	0.000142023	B	AD	gDTU
TRAPPC11	ENSG00000168538.15	ENST00000334690.10	protein_coding	-0.159565	0.00185776	B	AD	gDTU
TRAPPC11	ENSG00000168538.15	ENST00000511955.5	retained_intron	0.135691	0.00185776	B	AD	gDTU
FAM84B	ENSG00000168672.3	ENST00000304916.3	protein_coding	-0.127212	0.0067109	B	AD	gDTU
FAM84B	ENSG00000168672.3	ENST00000517458.1	processed_transcript	0.127212	0.0067109	B	AD	gDTU
GFM1	ENSG00000168827.14	ENST00000472383.1	protein_coding	0.0597798	0.000281736	B	AD	gDTU
ZNF608	ENSG00000168916.15	ENST00000504926.5	protein_coding	-0.0787452	0.00595383	B	AD	gDTU
ZNF608	ENSG00000168916.15	ENST00000513985.5	processed_transcript	0.132912	0.00595383	B	AD	gDTU
SDC2	ENSG00000169439.11	ENST00000302190.8	protein_coding	0.12262	1.62623e-07	B	AD	gDTU
SDC2	ENSG00000169439.11	ENST00000522911.5	protein_coding	-0.0900247	0.000111718	B	AD	gDTU
MYRIP	ENSG00000170011.13	ENST00000302541.10	protein_coding	-0.162151	0.000688365	B	AD	gDTU
MYRIP	ENSG00000170011.13	ENST00000539167.2	protein_coding	0.170551	0.000688365	B	AD	gDTU
UBE2E3	ENSG00000170035.15	ENST00000392415.6	protein_coding	0.088967	0.00205566	B	AD	gDTU
UBE2E3	ENSG00000170035.15	ENST00000410062.8	protein_coding	-0.0570806	0.00255348	B	AD	gDTU
UBE2E1	ENSG00000170142.11	ENST00000424381.5	protein_coding	0.0942801	0.00178221	B	AD	gDTU
HNRNPA3	ENSG00000170144.20	ENST00000392524.6	protein_coding	-0.0625994	0.0044401	B	AD	gDTU
HNRNPA3	ENSG00000170144.20	ENST00000411529.6	protein_coding	0.0711293	0.0018067	B	AD	gDTU
PDCD6IP	ENSG00000170248.14	ENST00000307296.7	protein_coding	-0.0594729	8.21408e-06	B	AD	gDTU
PDCD6IP	ENSG00000170248.14	ENST00000457054.6	protein_coding	0.0913144	0.000857875	B	AD	gDTU
CRTAP	ENSG00000170275.14	ENST00000320954.10	protein_coding	0.124196	0.000283372	B	AD	gDTU
CRTAP	ENSG00000170275.14	ENST00000449224.1	protein_coding	-0.0658492	0.00775799	B	AD	gDTU
CRTAP	ENSG00000170275.14	ENST00000485310.1	processed_transcript	-0.058338	0.00436048	B	AD	gDTU
ELP5	ENSG00000170291.14	ENST00000354429.6	protein_coding	0.0927657	0.0064595	B	AD	gDTU
ELP5	ENSG00000170291.14	ENST00000396628.6	protein_coding	-0.0670729	0.00141316	B	AD	gDTU
DCLK2	ENSG00000170390.15	ENST00000302176.8	protein_coding	0.0668345	0.00342751	B	AD	gDTU
PFKFB3	ENSG00000170525.20	ENST00000379775.8	protein_coding	-0.12225	2.24411e-10	B	AD	gDTU
PFKFB3	ENSG00000170525.20	ENST00000379789.8	protein_coding	0.0993439	0.000559069	B	AD	gDTU
RIOX2	ENSG00000170854.17	ENST00000394198.6	protein_coding	-0.102277	2.6656e-05	B	AD	gDTU
RIOX2	ENSG00000170854.17	ENST00000506682.5	retained_intron	0.0982749	0.00122452	B	AD	gDTU
MTSS1	ENSG00000170873.18	ENST00000378017.7	protein_coding	0.0872326	0.00373808	B	AD	gDTU
MTSS1	ENSG00000170873.18	ENST00000518547.5	protein_coding	-0.0867037	0.00373808	B	AD	gDTU
PAQR8	ENSG00000170915.8	ENST00000360726.3	protein_coding	0.119681	0.00215139	B	AD	gDTU
PAQR8	ENSG00000170915.8	ENST00000442253.2	protein_coding	-0.120146	0.00215139	B	AD	gDTU
FEZ2	ENSG00000171055.14	ENST00000405912.7	protein_coding	-0.0828782	5.0138e-07	B	AD	gDTU
MFN1	ENSG00000171109.18	ENST00000357390.8	nonsense_mediated_decay	-0.0697412	0.000485827	B	AD	gDTU
ETFDH	ENSG00000171503.11	ENST00000506422.1	processed_transcript	0.0917075	0.000103476	B	AD	gDTU
TVP23B	ENSG00000171928.13	ENST00000307767.12	protein_coding	0.0932464	1.26712e-05	B	AD	gDTU
TVP23B	ENSG00000171928.13	ENST00000581733.1	protein_coding	-0.116446	1.26712e-05	B	AD	gDTU
SP3	ENSG00000172845.14	ENST00000416195.1	protein_coding	0.0542052	0.00572521	B	AD	gDTU
SP3	ENSG00000172845.14	ENST00000418194.6	protein_coding	-0.0520321	0.00572521	B	AD	gDTU
KAT5	ENSG00000172977.12	ENST00000533596.1	protein_coding	0.0794941	0.00125124	B	AD	gDTU
HECTD4	ENSG00000173064.12	ENST00000549306.1	processed_transcript	0.0740521	0.00459317	B	AD	gDTU
TRMT112	ENSG00000173113.6	ENST00000544844.5	protein_coding	-0.0567715	0.00778135	B	AD	gDTU
PC	ENSG00000173599.13	ENST00000393958.6	protein_coding	-0.0663893	0.00616912	B	AD	gDTU
GOLIM4	ENSG00000173905.8	ENST00000309027.4	protein_coding	-0.0932707	0.000335914	B	AD	gDTU
GOLIM4	ENSG00000173905.8	ENST00000470487.5	protein_coding	0.0928474	0.000335914	B	AD	gDTU
RBM4	ENSG00000173933.20	ENST00000528039.5	processed_transcript	0.0723799	0.00583788	B	AD	gDTU
FAM174A	ENSG00000174132.8	ENST00000312637.4	protein_coding	-0.0797434	0.00142104	B	AD	gDTU
FAM174A	ENSG00000174132.8	ENST00000505792.1	processed_transcript	0.080016	0.00142104	B	AD	gDTU
ADCY6	ENSG00000174233.11	ENST00000357869.7	protein_coding	-0.0687059	0.00954305	B	AD	gDTU
ADCY6	ENSG00000174233.11	ENST00000547260.5	retained_intron	0.0598662	0.00954305	B	AD	gDTU
PHLDA3	ENSG00000174307.6	ENST00000367309.1	protein_coding	-0.0584131	0.00896976	B	AD	gDTU
LIG4	ENSG00000174405.13	ENST00000442234.5	protein_coding	-0.0966858	0.00193821	B	AD	gDTU
LIG4	ENSG00000174405.13	ENST00000611712.4	protein_coding	0.0520067	0.00193821	B	AD	gDTU
LARP7	ENSG00000174720.15	ENST00000344442.9	protein_coding	-0.0824742	4.86105e-05	B	AD	gDTU
SRP72	ENSG00000174780.16	ENST00000642900.1	protein_coding	-0.175793	0.00214132	B	AD	gDTU
CTBP2	ENSG00000175029.16	ENST00000337195.9	protein_coding	0.0881056	0.000936791	B	AD	gDTU
CTBP2	ENSG00000175029.16	ENST00000531469.5	protein_coding	-0.0690594	0.000936791	B	AD	gDTU
LPL	ENSG00000175445.15	ENST00000650287.1	protein_coding	-0.116726	0.00776794	B	AD	gDTU
LPL	ENSG00000175445.15	ENST00000650478.1	nonsense_mediated_decay	0.134051	0.00776794	B	AD	gDTU
NUPR1	ENSG00000176046.8	ENST00000395641.2	protein_coding	-0.0640658	0.00639507	B	AD	gDTU
KCMF1	ENSG00000176407.17	ENST00000409785.8	protein_coding	0.113314	0.00482349	B	AD	gDTU
KCMF1	ENSG00000176407.17	ENST00000453448.1	protein_coding	-0.116864	0.00482349	B	AD	gDTU
SLCO3A1	ENSG00000176463.13	ENST00000424469.2	protein_coding	-0.0749965	0.000945266	B	AD	gDTU
SLCO3A1	ENSG00000176463.13	ENST00000566477.1	retained_intron	0.0556687	0.00818708	B	AD	gDTU
SCN4B	ENSG00000177098.8	ENST00000324727.8	protein_coding	-0.064234	0.00916934	B	AD	gDTU
UBE2N	ENSG00000177889.9	ENST00000549833.1	protein_coding	-0.0704558	1.10181e-05	B	AD	gDTU
PLEC	ENSG00000178209.15	ENST00000436759.6	protein_coding	0.0660893	4.19108e-11	B	AD	gDTU
NT5DC1	ENSG00000178425.13	ENST00000319550.8	protein_coding	0.0999122	0.00787295	B	AD	gDTU
NT5DC1	ENSG00000178425.13	ENST00000419791.3	protein_coding	-0.100181	0.000122479	B	AD	gDTU
TMTC2	ENSG00000179104.8	ENST00000321196.7	protein_coding	-0.0958062	0.00681434	B	AD	gDTU
TMTC2	ENSG00000179104.8	ENST00000546590.2	nonsense_mediated_decay	0.0803225	0.00681434	B	AD	gDTU
HIST1H2AC	ENSG00000180573.9	ENST00000377791.3	protein_coding	-0.194969	2.51015e-07	B	AD	gDTU
S1PR5	ENSG00000180739.13	ENST00000439028.3	protein_coding	-0.113024	0.000791823	B	AD	gDTU
S1PR5	ENSG00000180739.13	ENST00000617721.1	protein_coding	0.144875	0.000122479	B	AD	gDTU
TMEM136	ENSG00000181264.8	ENST00000375095.2	protein_coding	-0.129528	0.00366768	B	AD	gDTU
TMEM136	ENSG00000181264.8	ENST00000531346.1	processed_transcript	0.0971453	0.00366768	B	AD	gDTU
AATK	ENSG00000181409.12	ENST00000570932.5	nonsense_mediated_decay	0.0706089	0.00821645	B	AD	gDTU
C3orf58	ENSG00000181744.8	ENST00000315691.7	protein_coding	-0.0770406	0.00428811	B	AD	gDTU
C3orf58	ENSG00000181744.8	ENST00000441925.2	protein_coding	0.0754307	0.00428811	B	AD	gDTU
IDH2	ENSG00000182054.9	ENST00000540499.2	protein_coding	-0.0879994	0.000118199	B	AD	gDTU
LIMK2	ENSG00000182541.17	ENST00000331728.8	protein_coding	0.0699978	0.00133744	B	AD	gDTU
LIMK2	ENSG00000182541.17	ENST00000333611.8	protein_coding	-0.0860415	1.80607e-06	B	AD	gDTU
TRAK1	ENSG00000182606.14	ENST00000327628.9	protein_coding	-0.150516	7.55298e-05	B	AD	gDTU
TRAK1	ENSG00000182606.14	ENST00000396175.5	protein_coding	0.142947	3.91389e-06	B	AD	gDTU
NTM	ENSG00000182667.14	ENST00000427481.6	protein_coding	-0.0819731	0.00206594	B	AD	gDTU
NTM	ENSG00000182667.14	ENST00000539799.5	protein_coding	0.113345	1.79054e-08	B	AD	gDTU
TTC3	ENSG00000182670.13	ENST00000355666.5	protein_coding	-0.0747615	0.0036994	B	AD	gDTU
TTC3	ENSG00000182670.13	ENST00000476784.5	retained_intron	0.0958814	0.00385541	B	AD	gDTU
EWSR1	ENSG00000182944.17	ENST00000360091.3	protein_coding	0.0754907	0.00175582	B	AD	gDTU
EWSR1	ENSG00000182944.17	ENST00000406548.5	protein_coding	-0.0755359	0.00347248	B	AD	gDTU
SPATA13	ENSG00000182957.15	ENST00000343003.10	protein_coding	0.122468	5.84125e-05	B	AD	gDTU
SPATA13	ENSG00000182957.15	ENST00000382108.7	protein_coding	-0.0777214	0.00396038	B	AD	gDTU
SELENOF	ENSG00000183291.16	ENST00000469566.5	processed_transcript	-0.0590808	3.03796e-05	B	AD	gDTU
HMCES	ENSG00000183624.13	ENST00000383463.8	protein_coding	0.0785281	0.00805169	B	AD	gDTU
UPP1	ENSG00000183696.13	ENST00000395560.7	nonsense_mediated_decay	-0.0694355	4.90389e-05	B	AD	gDTU
UPP1	ENSG00000183696.13	ENST00000495446.1	retained_intron	0.0649818	0.00419717	B	AD	gDTU
KMT5A	ENSG00000183955.12	ENST00000402868.7	protein_coding	0.0630989	0.0072835	B	AD	gDTU
KMT5A	ENSG00000183955.12	ENST00000437519.5	nonsense_mediated_decay	-0.0559985	0.0072835	B	AD	gDTU
PPP1R2	ENSG00000184203.7	ENST00000418939.1	nonsense_mediated_decay	-0.0504794	0.00428221	B	AD	gDTU
PPP1R2	ENSG00000184203.7	ENST00000618156.4	protein_coding	0.0664927	0.00428221	B	AD	gDTU
OLIG1	ENSG00000184221.12	ENST00000382348.1	protein_coding	-0.135403	0.00222477	B	AD	gDTU
OLIG1	ENSG00000184221.12	ENST00000498799.1	processed_transcript	0.130465	0.000924979	B	AD	gDTU
AP3M1	ENSG00000185009.12	ENST00000355264.8	protein_coding	0.0733275	0.00864485	B	AD	gDTU
AP3M1	ENSG00000185009.12	ENST00000372745.1	protein_coding	-0.0792622	0.00864485	B	AD	gDTU
NELFA	ENSG00000185049.14	ENST00000411638.6	protein_coding	-0.0794916	0.00663233	B	AD	gDTU
NRBP2	ENSG00000185189.17	ENST00000442628.6	protein_coding	-0.0724291	0.000157359	B	AD	gDTU
NRBP2	ENSG00000185189.17	ENST00000533093.5	retained_intron	0.05543	0.00155674	B	AD	gDTU
SH3BGR	ENSG00000185437.13	ENST00000333634.8	protein_coding	-0.124844	2.68128e-06	B	AD	gDTU
SH3BGR	ENSG00000185437.13	ENST00000380637.7	protein_coding	0.140271	5.10924e-09	B	AD	gDTU
PDIA2	ENSG00000185615.15	ENST00000435833.1	protein_coding	-0.0865949	2.2961e-05	B	AD	gDTU
ZFP36L1	ENSG00000185650.9	ENST00000439696.2	protein_coding	-0.0981356	0.00163119	B	AD	gDTU
ZFP36L1	ENSG00000185650.9	ENST00000555997.1	protein_coding	0.0964585	0.00163119	B	AD	gDTU
WWOX	ENSG00000186153.16	ENST00000565562.5	processed_transcript	0.0734893	0.00141316	B	AD	gDTU
WWOX	ENSG00000186153.16	ENST00000566780.5	protein_coding	-0.0916218	0.00141316	B	AD	gDTU
MRTFB	ENSG00000186260.16	ENST00000318282.9	protein_coding	-0.0636484	0.0041309	B	AD	gDTU
GLDN	ENSG00000186417.13	ENST00000396399.6	protein_coding	0.0918116	0.00629196	B	AD	gDTU
PDE2A	ENSG00000186642.15	ENST00000334456.9	protein_coding	-0.0743032	0.00156737	B	AD	gDTU
RNF220	ENSG00000187147.17	ENST00000355387.6	protein_coding	-0.0528941	0.00165339	B	AD	gDTU
RNF220	ENSG00000187147.17	ENST00000484745.5	processed_transcript	0.0842736	1.18218e-05	B	AD	gDTU
FNBP1	ENSG00000187239.16	ENST00000443566.6	protein_coding	0.0687581	0.000620708	B	AD	gDTU
FNBP1	ENSG00000187239.16	ENST00000446176.6	protein_coding	-0.111121	5.10924e-09	B	AD	gDTU
SECISBP2	ENSG00000187742.14	ENST00000339901.8	protein_coding	0.0902426	0.00798375	B	AD	gDTU
SECISBP2	ENSG00000187742.14	ENST00000375807.7	protein_coding	-0.11891	0.00428281	B	AD	gDTU
AGRN	ENSG00000188157.14	ENST00000379370.6	protein_coding	-0.0827156	0.00253738	B	AD	gDTU
AGRN	ENSG00000188157.14	ENST00000461111.1	retained_intron	0.0588188	0.00534689	B	AD	gDTU
PARVB	ENSG00000188677.14	ENST00000338758.11	protein_coding	0.0668731	0.00480675	B	AD	gDTU
PARVB	ENSG00000188677.14	ENST00000404989.1	protein_coding	-0.0810526	0.00480675	B	AD	gDTU
ZDHHC9	ENSG00000188706.12	ENST00000357166.10	protein_coding	0.105086	5.10924e-09	B	AD	gDTU
ZDHHC9	ENSG00000188706.12	ENST00000371064.7	protein_coding	-0.106202	5.10924e-09	B	AD	gDTU
SUPT5H	ENSG00000196235.13	ENST00000432763.6	protein_coding	-0.144872	0.000100816	B	AD	gDTU
NLGN3	ENSG00000196338.12	ENST00000476589.1	processed_transcript	0.124705	0.00287998	B	AD	gDTU
PRPF40A	ENSG00000196504.16	ENST00000410080.6	protein_coding	0.0786426	0.000875827	B	AD	gDTU
PRPF40A	ENSG00000196504.16	ENST00000648940.1	protein_coding	-0.127931	0.000875827	B	AD	gDTU
SULF2	ENSG00000196562.14	ENST00000484875.5	protein_coding	-0.102843	0.000957181	B	AD	gDTU
HDAC2	ENSG00000196591.11	ENST00000368632.6	protein_coding	-0.15581	0.000688365	B	AD	gDTU
HDAC2	ENSG00000196591.11	ENST00000519108.5	protein_coding	0.178013	0.000688365	B	AD	gDTU
NF1	ENSG00000196712.17	ENST00000356175.7	protein_coding	0.0705297	0.00639658	B	AD	gDTU
NF1	ENSG00000196712.17	ENST00000358273.8	protein_coding	-0.101885	0.00639658	B	AD	gDTU
CBWD3	ENSG00000196873.15	ENST00000616550.4	protein_coding	-0.142271	7.21589e-07	B	AD	gDTU
CBWD3	ENSG00000196873.15	ENST00000618921.4	processed_transcript	0.0533172	7.21589e-07	B	AD	gDTU
SLC39A10	ENSG00000196950.13	ENST00000359634.9	protein_coding	-0.0662511	0.00118079	B	AD	gDTU
AP2A1	ENSG00000196961.12	ENST00000354293.9	protein_coding	-0.0827845	0.00812951	B	AD	gDTU
AP2A1	ENSG00000196961.12	ENST00000359032.9	protein_coding	0.0560381	0.00812951	B	AD	gDTU
C1D	ENSG00000197223.11	ENST00000407324.5	protein_coding	0.0783624	0.00214496	B	AD	gDTU
C1D	ENSG00000197223.11	ENST00000410067.7	protein_coding	-0.0834242	0.00214496	B	AD	gDTU
TBC1D9B	ENSG00000197226.12	ENST00000355235.7	protein_coding	-0.0708622	7.83445e-06	B	AD	gDTU
KANK2	ENSG00000197256.10	ENST00000588724.5	protein_coding	-0.0783428	6.36185e-05	B	AD	gDTU
KANK2	ENSG00000197256.10	ENST00000588787.5	protein_coding	0.0662293	3.90209e-05	B	AD	gDTU
LRP10	ENSG00000197324.8	ENST00000359591.8	protein_coding	0.0904523	0.000308881	B	AD	gDTU
LRP10	ENSG00000197324.8	ENST00000546834.5	protein_coding	-0.0878753	0.000308881	B	AD	gDTU
OPALIN	ENSG00000197430.10	ENST00000611913.4	protein_coding	0.0930862	0.00432646	B	AD	gDTU
CDC42SE1	ENSG00000197622.12	ENST00000492796.5	processed_transcript	-0.0567079	8.35495e-09	B	AD	gDTU
SPTAN1	ENSG00000197694.15	ENST00000630804.2	protein_coding	-0.0666669	4.43805e-05	B	AD	gDTU
MCMBP	ENSG00000197771.12	ENST00000360003.7	protein_coding	0.0858282	0.00552669	B	AD	gDTU
MCMBP	ENSG00000197771.12	ENST00000369077.3	protein_coding	-0.106151	0.00552669	B	AD	gDTU
MBP	ENSG00000197971.14	ENST00000397865.9	protein_coding	-0.0898145	1.301e-06	B	AD	gDTU
MBP	ENSG00000197971.14	ENST00000397866.8	protein_coding	0.0922028	4.18312e-05	B	AD	gDTU
MRPL42	ENSG00000198015.12	ENST00000552217.5	protein_coding	-0.0657218	0.000447996	B	AD	gDTU
RPS4X	ENSG00000198034.10	ENST00000316084.9	protein_coding	0.0661439	0.00251683	B	AD	gDTU
RPS4X	ENSG00000198034.10	ENST00000373626.4	processed_transcript	-0.0669431	0.00251683	B	AD	gDTU
ASPH	ENSG00000198363.17	ENST00000379449.10	protein_coding	0.134441	1.41073e-07	B	AD	gDTU
ASPH	ENSG00000198363.17	ENST00000517903.5	protein_coding	-0.0528947	0.000151109	B	AD	gDTU
OGA	ENSG00000198408.13	ENST00000361464.7	protein_coding	-0.0740888	0.000979336	B	AD	gDTU
OGA	ENSG00000198408.13	ENST00000439817.5	protein_coding	0.0827701	0.000763792	B	AD	gDTU
TXNRD1	ENSG00000198431.15	ENST00000503506.6	protein_coding	-0.0633676	0.00379209	B	AD	gDTU
TPM2	ENSG00000198467.14	ENST00000378300.10	protein_coding	-0.11351	0.000110391	B	AD	gDTU
CTNND1	ENSG00000198561.13	ENST00000525902.5	protein_coding	0.0946862	0.00272412	B	AD	gDTU
STK39	ENSG00000198648.10	ENST00000355999.4	protein_coding	-0.105844	0.00380259	B	AD	gDTU
STK39	ENSG00000198648.10	ENST00000487143.5	processed_transcript	0.107499	0.00380259	B	AD	gDTU
FOXJ3	ENSG00000198815.8	ENST00000372571.5	protein_coding	0.161538	0.000247389	B	AD	gDTU
CAPZA2	ENSG00000198898.13	ENST00000361183.7	protein_coding	0.157365	2.479e-06	B	AD	gDTU
CAPZA2	ENSG00000198898.13	ENST00000426421.5	nonsense_mediated_decay	-0.123549	0.000262824	B	AD	gDTU
CAPZA2	ENSG00000198898.13	ENST00000449080.5	nonsense_mediated_decay	-0.0559684	0.00557803	B	AD	gDTU
MFAP3L	ENSG00000198948.11	ENST00000361618.3	protein_coding	-0.0827926	0.000808177	B	AD	gDTU
MFAP3L	ENSG00000198948.11	ENST00000393704.3	protein_coding	0.0734375	0.000808177	B	AD	gDTU
TGM2	ENSG00000198959.11	ENST00000361475.6	protein_coding	-0.164495	0.000434012	B	AD	gDTU
TGM2	ENSG00000198959.11	ENST00000469269.1	retained_intron	0.166128	7.74899e-06	B	AD	gDTU
PJA2	ENSG00000198961.9	ENST00000361189.6	protein_coding	-0.0732641	0.00954305	B	AD	gDTU
PJA2	ENSG00000198961.9	ENST00000361557.4	protein_coding	0.0728379	0.00954305	B	AD	gDTU
TRIQK	ENSG00000205133.11	ENST00000537541.1	protein_coding	0.154994	0.000486904	B	AD	gDTU
HMGN1	ENSG00000205581.10	ENST00000288344.14	nonsense_mediated_decay	0.112012	7.83445e-06	B	AD	gDTU
HMGN1	ENSG00000205581.10	ENST00000380749.9	protein_coding	-0.13901	1.59813e-07	B	AD	gDTU
ITSN1	ENSG00000205726.14	ENST00000399352.5	protein_coding	-0.11287	0.00163463	B	AD	gDTU
HERC2P9	ENSG00000206149.10	ENST00000529353.1	processed_transcript	-0.086568	0.000511537	B	AD	gDTU
SACM1L	ENSG00000211456.10	ENST00000389061.9	protein_coding	-0.156428	0.00208119	B	AD	gDTU
SACM1L	ENSG00000211456.10	ENST00000464102.5	retained_intron	0.156892	0.00208119	B	AD	gDTU
NEURL4	ENSG00000215041.9	ENST00000399464.6	protein_coding	-0.0772842	0.000286138	B	AD	gDTU
DDX3X	ENSG00000215301.10	ENST00000646319.1	protein_coding	-0.15605	1.74305e-11	B	AD	gDTU
PPP2R2A	ENSG00000221914.9	ENST00000315985.7	protein_coding	-0.116846	5.78807e-06	B	AD	gDTU
PPP2R2A	ENSG00000221914.9	ENST00000380737.7	protein_coding	0.10856	5.78807e-06	B	AD	gDTU
PCDHGC3	ENSG00000240184.6	ENST00000308177.4	protein_coding	-0.0580751	0.000750336	B	AD	gDTU
PCDHGC3	ENSG00000240184.6	ENST00000617641.4	protein_coding	0.0598452	0.000293437	B	AD	gDTU
AQP1	ENSG00000240583.11	ENST00000311813.9	protein_coding	-0.155993	0.00127186	B	AD	gDTU
AQP1	ENSG00000240583.11	ENST00000441328.6	protein_coding	0.150099	0.00127186	B	AD	gDTU
RDH14	ENSG00000240857.1	ENST00000381249.3	protein_coding	0.0634618	0.00115735	B	AD	gDTU
RDH14	ENSG00000240857.1	ENST00000468071.1	processed_transcript	-0.0634618	0.00115735	B	AD	gDTU
NME2	ENSG00000243678.11	ENST00000512737.5	protein_coding	-0.0926296	0.000171916	B	AD	gDTU
ZNF512	ENSG00000243943.9	ENST00000488055.1	retained_intron	0.139874	0.00134052	B	AD	gDTU
NCOA4	ENSG00000266412.5	ENST00000581486.5	protein_coding	-0.149283	0.000485827	B	AD	gDTU
NCOA4	ENSG00000266412.5	ENST00000585132.5	protein_coding	0.152149	0.000485827	B	AD	gDTU
AC139494.1	ENSG00000273656.4	ENST00000615569.1	processed_transcript	-0.0829079	0.00364396	B	AD	gDTU
PPP4R3B	ENSG00000275052.4	ENST00000612688.1	processed_transcript	0.0581459	0.00921945	B	AD	gDTU
PPP4R3B	ENSG00000275052.4	ENST00000616288.4	protein_coding	-0.0580775	0.000538268	B	AD	gDTU
ABR	ENSG00000276016.4	ENST00000620170.4	protein_coding	-0.0540788	0.00197498	B	AD	gDTU
MARF1	ENSG00000277140.2	ENST00000621511.2	protein_coding	-0.0997598	0.00639658	B	AD	gDTU
MARF1	ENSG00000277140.2	ENST00000632479.1	retained_intron	0.147421	0.00639658	B	AD	gDTU
TJP1	ENSG00000277401.4	ENST00000612628.3	protein_coding	0.16673	8.56452e-09	B	AD	gDTU
TJP1	ENSG00000277401.4	ENST00000621049.4	protein_coding	-0.173199	8.56452e-09	B	AD	gDTU
MATR3	ENSG00000280987.4	ENST00000361059.7	protein_coding	0.0612921	0.000871049	B	AD	gDTU
MATR3	ENSG00000280987.4	ENST00000502929.5	protein_coding	-0.157737	0.000871049	B	AD	gDTU
ARMC10	ENSG00000282813.1	ENST00000632114.1	processed_transcript	-0.0672988	0.00238288	B	AD	gDTU
HNRNPR	ENSG00000282958.2	ENST00000634766.1	protein_coding	-0.117824	0.00363353	B	AD	gDTU
HNRNPR	ENSG00000282958.2	ENST00000635623.1	processed_transcript	0.176164	0.00110098	B	AD	gDTU
TBC1D9B	ENSG00000284400.1	ENST00000639711.1	protein_coding	-0.0708622	7.83445e-06	B	AD	gDTU
RPUSD1	ENSG00000007376.7	ENST00000007264.6	protein_coding	-0.122972	0.00749768	B	PSP	gDTU
RPUSD1	ENSG00000007376.7	ENST00000565809.5	protein_coding	0.187825	0.00749768	B	PSP	gDTU
SYN1	ENSG00000008056.13	ENST00000640721.1	protein_coding	0.104982	0.0015174	B	PSP	gDTU
FYN	ENSG00000010810.17	ENST00000368682.7	protein_coding	0.0797564	0.000342842	B	PSP	gDTU
AKAP8L	ENSG00000011243.17	ENST00000397410.9	protein_coding	0.241079	3.26969e-07	B	PSP	gDTU
ANLN	ENSG00000011426.10	ENST00000396068.6	protein_coding	0.120754	0.00880188	B	PSP	gDTU
JKAMP	ENSG00000050130.17	ENST00000425728.6	protein_coding	0.0990828	0.00809537	B	PSP	gDTU
FLYWCH1	ENSG00000059122.16	ENST00000344592.9	protein_coding	0.108323	0.000130268	B	PSP	gDTU
IP6K2	ENSG00000068745.14	ENST00000328631.9	protein_coding	0.115088	0.00129834	B	PSP	gDTU
IP6K2	ENSG00000068745.14	ENST00000340879.8	protein_coding	-0.0790701	0.000227946	B	PSP	gDTU
SRI	ENSG00000075142.13	ENST00000265729.6	protein_coding	-0.0720544	0.000927969	B	PSP	gDTU
SRI	ENSG00000075142.13	ENST00000394641.7	protein_coding	0.0825074	0.000927969	B	PSP	gDTU
RAPGEF3	ENSG00000079337.15	ENST00000479866.5	retained_intron	0.0587804	0.00522302	B	PSP	gDTU
NECAP1	ENSG00000089818.17	ENST00000639841.1	nonsense_mediated_decay	0.134115	0.00017709	B	PSP	gDTU
PCBP4	ENSG00000090097.21	ENST00000322099.11	protein_coding	-0.0692275	0.00179272	B	PSP	gDTU
MYL6	ENSG00000092841.18	ENST00000547649.5	protein_coding	0.107584	0.000130268	B	PSP	gDTU
WAC	ENSG00000095787.21	ENST00000354911.8	protein_coding	0.0663083	0.00254467	B	PSP	gDTU
POLRMT	ENSG00000099821.13	ENST00000590336.2	protein_coding	0.0676985	0.000232402	B	PSP	gDTU
MKNK2	ENSG00000099875.14	ENST00000309340.11	protein_coding	0.142646	1.92629e-08	B	PSP	gDTU
LGMN	ENSG00000100600.14	ENST00000555169.1	protein_coding	0.0677466	0.000947812	B	PSP	gDTU
PPM1A	ENSG00000100614.17	ENST00000532036.2	nonsense_mediated_decay	0.089051	0.0015174	B	PSP	gDTU
SRSF5	ENSG00000100650.15	ENST00000557154.5	protein_coding	-0.0623206	8.55168e-07	B	PSP	gDTU
ARHGAP5	ENSG00000100852.12	ENST00000433497.5	protein_coding	0.101658	0.000295766	B	PSP	gDTU
SLCO4A1	ENSG00000101187.15	ENST00000370507.5	protein_coding	0.102736	8.35213e-06	B	PSP	gDTU
SAMHD1	ENSG00000101347.9	ENST00000642246.1	nonsense_mediated_decay	0.0751637	0.000895952	B	PSP	gDTU
USP14	ENSG00000101557.14	ENST00000261601.7	protein_coding	-0.0917064	3.93862e-06	B	PSP	gDTU
USP14	ENSG00000101557.14	ENST00000383589.6	protein_coding	0.13597	3.93862e-06	B	PSP	gDTU
TAZ	ENSG00000102125.15	ENST00000494912.5	retained_intron	-0.0817971	5.2949e-06	B	PSP	gDTU
TAZ	ENSG00000102125.15	ENST00000612460.4	protein_coding	0.0563608	0.00311531	B	PSP	gDTU
CDC37	ENSG00000105401.8	ENST00000222005.6	protein_coding	0.0866088	0.00449903	B	PSP	gDTU
CDC37	ENSG00000105401.8	ENST00000591248.5	retained_intron	-0.0774931	0.00237041	B	PSP	gDTU
MRPL32	ENSG00000106591.3	ENST00000223324.2	protein_coding	0.160544	0.000970069	B	PSP	gDTU
MRPL32	ENSG00000106591.3	ENST00000413995.1	nonsense_mediated_decay	-0.101439	9.40109e-05	B	PSP	gDTU
ABCA2	ENSG00000107331.16	ENST00000464157.1	processed_transcript	0.103243	2.64667e-10	B	PSP	gDTU
PITRM1	ENSG00000107959.15	ENST00000224949.8	protein_coding	0.125489	0.00762861	B	PSP	gDTU
CRYAB	ENSG00000109846.7	ENST00000227251.7	protein_coding	-0.12578	2.58546e-08	B	PSP	gDTU
C11orf58	ENSG00000110696.9	ENST00000525684.1	protein_coding	0.0642225	0.00809537	B	PSP	gDTU
TPD52L1	ENSG00000111907.20	ENST00000368402.9	protein_coding	0.120699	0.000906764	B	PSP	gDTU
FAHD2A	ENSG00000115042.9	ENST00000447036.5	protein_coding	0.106212	0.00576336	B	PSP	gDTU
CD46	ENSG00000117335.19	ENST00000357714.5	protein_coding	0.2441	1.4963e-05	B	PSP	gDTU
CD46	ENSG00000117335.19	ENST00000367042.5	protein_coding	-0.0825564	0.00129834	B	PSP	gDTU
F3	ENSG00000117525.13	ENST00000370207.4	protein_coding	-0.117287	0.00630758	B	PSP	gDTU
RSRP1	ENSG00000117616.17	ENST00000243189.11	protein_coding	0.218352	2.81744e-05	B	PSP	gDTU
MTFR1L	ENSG00000117640.17	ENST00000374303.6	protein_coding	0.119889	0.00340235	B	PSP	gDTU
RNF146	ENSG00000118518.15	ENST00000608991.5	protein_coding	-0.0718338	0.00429739	B	PSP	gDTU
ALDH6A1	ENSG00000119711.12	ENST00000350259.8	protein_coding	0.0784152	0.00497498	B	PSP	gDTU
SCPEP1	ENSG00000121064.12	ENST00000573239.1	protein_coding	0.0961113	0.00299204	B	PSP	gDTU
P4HA1	ENSG00000122884.12	ENST00000307116.6	protein_coding	-0.147545	0.00901908	B	PSP	gDTU
P4HA1	ENSG00000122884.12	ENST00000373008.6	protein_coding	0.162452	0.00901908	B	PSP	gDTU
PLP1	ENSG00000123560.13	ENST00000619236.1	protein_coding	-0.102849	0.00557635	B	PSP	gDTU
PLP1	ENSG00000123560.13	ENST00000621218.4	protein_coding	0.110449	0.00557635	B	PSP	gDTU
VAPB	ENSG00000124164.15	ENST00000395802.7	protein_coding	0.135879	0.000576404	B	PSP	gDTU
VAPB	ENSG00000124164.15	ENST00000475243.5	protein_coding	-0.136786	0.000576404	B	PSP	gDTU
OARD1	ENSG00000124596.16	ENST00000628419.2	protein_coding	0.0850627	0.0083252	B	PSP	gDTU
HP1BP3	ENSG00000127483.17	ENST00000312239.9	protein_coding	-0.133835	0.000206602	B	PSP	gDTU
HP1BP3	ENSG00000127483.17	ENST00000375003.6	protein_coding	0.0838333	0.00615301	B	PSP	gDTU
RNASE1	ENSG00000129538.13	ENST00000412779.2	protein_coding	-0.0983098	0.00721909	B	PSP	gDTU
UCK1	ENSG00000130717.12	ENST00000372210.7	protein_coding	-0.0910392	0.000925643	B	PSP	gDTU
GALNT15	ENSG00000131386.18	ENST00000617544.3	protein_coding	-0.121747	0.000446253	B	PSP	gDTU
SNAP25	ENSG00000132639.12	ENST00000254976.6	protein_coding	-0.0778642	0.00510054	B	PSP	gDTU
SNAP25	ENSG00000132639.12	ENST00000304886.6	protein_coding	0.0766441	0.00496896	B	PSP	gDTU
PTPRA	ENSG00000132670.20	ENST00000399903.6	protein_coding	0.0646593	0.00100909	B	PSP	gDTU
BTBD2	ENSG00000133243.8	ENST00000255608.8	protein_coding	0.0947926	0.00557635	B	PSP	gDTU
GSTM5	ENSG00000134201.11	ENST00000256593.7	protein_coding	-0.0907211	0.00197399	B	PSP	gDTU
GSTM5	ENSG00000134201.11	ENST00000647711.1	protein_coding	0.0823025	0.00197399	B	PSP	gDTU
CDK5RAP2	ENSG00000136861.17	ENST00000495406.1	retained_intron	0.072702	0.00227067	B	PSP	gDTU
DPM2	ENSG00000136908.17	ENST00000314392.12	protein_coding	-0.160249	4.00803e-05	B	PSP	gDTU
SYTL2	ENSG00000137501.17	ENST00000532995.5	nonsense_mediated_decay	-0.105555	0.00427039	B	PSP	gDTU
ITPRID2	ENSG00000138434.16	ENST00000431877.6	protein_coding	0.080701	0.000509852	B	PSP	gDTU
LYSMD2	ENSG00000140280.13	ENST00000558126.1	protein_coding	0.0557142	0.00170788	B	PSP	gDTU
MIEN1	ENSG00000141741.11	ENST00000469568.5	retained_intron	0.0917564	0.00933693	B	PSP	gDTU
TAGLN3	ENSG00000144834.13	ENST00000486460.1	protein_coding	-0.0584711	0.000927969	B	PSP	gDTU
COMMD3	ENSG00000148444.15	ENST00000444869.5	protein_coding	0.0934343	0.000375081	B	PSP	gDTU
KIAA1755	ENSG00000149633.11	ENST00000484362.1	retained_intron	-0.0778358	0.00901908	B	PSP	gDTU
SLC25A27	ENSG00000153291.15	ENST00000411689.6	protein_coding	0.0757	8.32534e-05	B	PSP	gDTU
ENAH	ENSG00000154380.17	ENST00000366843.6	protein_coding	0.126639	0.000332549	B	PSP	gDTU
PAXBP1	ENSG00000159086.14	ENST00000331923.8	protein_coding	0.14164	9.7301e-05	B	PSP	gDTU
RALGDS	ENSG00000160271.15	ENST00000372050.7	protein_coding	0.108562	0.00157041	B	PSP	gDTU
SHANK1	ENSG00000161681.15	ENST00000293441.5	protein_coding	0.107488	0.000260733	B	PSP	gDTU
FAAP20	ENSG00000162585.16	ENST00000378546.8	protein_coding	-0.145489	4.00803e-05	B	PSP	gDTU
FAAP20	ENSG00000162585.16	ENST00000414253.5	nonsense_mediated_decay	0.100887	0.000132341	B	PSP	gDTU
YWHAZ	ENSG00000164924.17	ENST00000353245.7	protein_coding	0.103432	0.000538849	B	PSP	gDTU
ZNF91	ENSG00000167232.13	ENST00000593645.5	processed_transcript	-0.0977843	0.00510054	B	PSP	gDTU
DUS1L	ENSG00000169718.17	ENST00000542088.2	protein_coding	-0.0986897	0.00804515	B	PSP	gDTU
DUS1L	ENSG00000169718.17	ENST00000579854.5	retained_intron	0.0818127	4.00803e-05	B	PSP	gDTU
PFKFB3	ENSG00000170525.20	ENST00000379775.8	protein_coding	0.063275	0.000310595	B	PSP	gDTU
CARNS1	ENSG00000172508.10	ENST00000307823.7	protein_coding	0.158384	0.00015027	B	PSP	gDTU
RELA	ENSG00000173039.18	ENST00000406246.7	protein_coding	-0.113602	0.00721909	B	PSP	gDTU
RELA	ENSG00000173039.18	ENST00000525693.5	protein_coding	0.173992	0.00582442	B	PSP	gDTU
C8orf59	ENSG00000176731.11	ENST00000611854.4	protein_coding	-0.0555716	0.000906764	B	PSP	gDTU
PPP1R2	ENSG00000184203.7	ENST00000418939.1	nonsense_mediated_decay	0.101363	0.00427039	B	PSP	gDTU
PPP1R2	ENSG00000184203.7	ENST00000618156.4	protein_coding	-0.109835	0.00427039	B	PSP	gDTU
SH3BGR	ENSG00000185437.13	ENST00000333634.8	protein_coding	0.138891	0.00308985	B	PSP	gDTU
SH3BGR	ENSG00000185437.13	ENST00000380637.7	protein_coding	-0.112222	0.00972281	B	PSP	gDTU
PDIA2	ENSG00000185615.15	ENST00000435833.1	protein_coding	0.0985373	0.000130268	B	PSP	gDTU
FNBP1	ENSG00000187239.16	ENST00000446176.6	protein_coding	0.16101	5.96632e-08	B	PSP	gDTU
EXD3	ENSG00000187609.15	ENST00000465160.2	protein_coding	0.115233	0.000412835	B	PSP	gDTU
EXD3	ENSG00000187609.15	ENST00000487745.5	retained_intron	-0.0502284	0.000412835	B	PSP	gDTU
MBP	ENSG00000197971.14	ENST00000397865.9	protein_coding	0.118212	9.40109e-05	B	PSP	gDTU
MBP	ENSG00000197971.14	ENST00000397866.8	protein_coding	-0.117634	0.000371711	B	PSP	gDTU
TMEM184B	ENSG00000198792.12	ENST00000361684.8	protein_coding	0.126421	0.000947812	B	PSP	gDTU
GPRASP1	ENSG00000198932.12	ENST00000537097.1	protein_coding	-0.144376	0.00453769	B	PSP	gDTU
ARMCX6	ENSG00000198960.10	ENST00000361910.8	protein_coding	0.185213	0.00516783	B	PSP	gDTU
ARMCX6	ENSG00000198960.10	ENST00000497931.5	processed_transcript	-0.198818	0.00516783	B	PSP	gDTU
HMGN1	ENSG00000205581.10	ENST00000380749.9	protein_coding	0.139693	0.000925643	B	PSP	gDTU
ZSWIM7	ENSG00000214941.7	ENST00000491631.5	nonsense_mediated_decay	-0.0533412	0.00341726	B	PSP	gDTU
MCRIP1	ENSG00000225663.7	ENST00000538396.5	protein_coding	-0.0934181	0.000193472	B	PSP	gDTU
CKMT1B	ENSG00000237289.9	ENST00000437534.3	nonsense_mediated_decay	-0.194742	0.000906764	B	PSP	gDTU
CKMT1B	ENSG00000237289.9	ENST00000441322.5	protein_coding	0.20328	0.000906764	B	PSP	gDTU
PI4KA	ENSG00000241973.10	ENST00000399213.2	protein_coding	0.0512642	0.00253173	B	PSP	gDTU
C17orf49	ENSG00000258315.5	ENST00000439424.6	protein_coding	-0.104485	0.000137542	B	PSP	gDTU
CCNQ	ENSG00000262919.7	ENST00000620088.4	nonsense_mediated_decay	-0.0839897	0.000307114	B	PSP	gDTU
M6PR	ENSG00000003056.7	ENST00000000412.7	protein_coding	-0.1004	0.00655151	C	AD	gDTU
M6PR	ENSG00000003056.7	ENST00000539143.5	protein_coding	0.14166	0.000394084	C	AD	gDTU
PLXND1	ENSG00000004399.12	ENST00000324093.8	protein_coding	-0.081035	0.00108141	C	AD	gDTU
PLXND1	ENSG00000004399.12	ENST00000504524.5	retained_intron	0.12497	6.47403e-05	C	AD	gDTU
RBM6	ENSG00000004534.14	ENST00000419610.5	nonsense_mediated_decay	0.0963	0.00408061	C	AD	gDTU
UPF1	ENSG00000005007.12	ENST00000600689.1	retained_intron	0.23844	0.000262512	C	AD	gDTU
CIAPIN1	ENSG00000005194.14	ENST00000394391.8	protein_coding	-0.08484	0.00549065	C	AD	gDTU
TSPOAP1	ENSG00000005379.16	ENST00000268893.10	protein_coding	-0.07145	0.00233858	C	AD	gDTU
TSPOAP1	ENSG00000005379.16	ENST00000581675.5	protein_coding	0.16026	5.74145e-06	C	AD	gDTU
MYCBP2	ENSG00000005810.17	ENST00000612956.4	protein_coding	0.09158	0.00970108	C	AD	gDTU
LAMP2	ENSG00000005893.15	ENST00000371335.4	protein_coding	0.097845	0.00148512	C	AD	gDTU
GDE1	ENSG00000006007.11	ENST00000353258.7	protein_coding	0.09133	0.00763901	C	AD	gDTU
GDE1	ENSG00000006007.11	ENST00000563645.1	retained_intron	-0.06064	0.00465767	C	AD	gDTU
TMEM132A	ENSG00000006118.14	ENST00000535480.1	protein_coding	0.174825	1.16056e-06	C	AD	gDTU
ZNF263	ENSG00000006194.9	ENST00000219069.5	protein_coding	0.112885	0.00510062	C	AD	gDTU
ZNF263	ENSG00000006194.9	ENST00000538765.2	protein_coding	-0.068205	0.00510062	C	AD	gDTU
SYN1	ENSG00000008056.13	ENST00000640721.1	protein_coding	-0.069505	0.000547679	C	AD	gDTU
CELSR3	ENSG00000008300.16	ENST00000164024.4	protein_coding	-0.090505	0.00559589	C	AD	gDTU
CELSR3	ENSG00000008300.16	ENST00000461362.5	retained_intron	0.14832	0.00559589	C	AD	gDTU
PKD1	ENSG00000008710.19	ENST00000262304.8	protein_coding	-0.05193	0.000702121	C	AD	gDTU
PKD1	ENSG00000008710.19	ENST00000472577.1	retained_intron	0.1077	7.55408e-06	C	AD	gDTU
CSDE1	ENSG00000009307.15	ENST00000261443.9	protein_coding	-0.06368	6.63826e-05	C	AD	gDTU
CSDE1	ENSG00000009307.15	ENST00000339438.10	protein_coding	0.069695	0.00307999	C	AD	gDTU
HHATL	ENSG00000010282.14	ENST00000441594.5	protein_coding	-0.115595	6.45648e-05	C	AD	gDTU
HHATL	ENSG00000010282.14	ENST00000466007.1	retained_intron	0.132315	8.0373e-05	C	AD	gDTU
STAB1	ENSG00000010327.10	ENST00000321725.10	protein_coding	-0.151645	0.000196958	C	AD	gDTU
STAB1	ENSG00000010327.10	ENST00000469989.1	protein_coding	0.230765	0.000196958	C	AD	gDTU
AKAP8L	ENSG00000011243.17	ENST00000397410.9	protein_coding	-0.14464	0.000208547	C	AD	gDTU
PTBP1	ENSG00000011304.19	ENST00000349038.8	protein_coding	-0.10907	0.00155354	C	AD	gDTU
PTBP1	ENSG00000011304.19	ENST00000627714.2	protein_coding	0.213275	0.00155354	C	AD	gDTU
DCN	ENSG00000011465.16	ENST00000393155.5	protein_coding	0.06249	7.05943e-05	C	AD	gDTU
DCN	ENSG00000011465.16	ENST00000552962.5	protein_coding	-0.12506	4.80208e-07	C	AD	gDTU
PSMC4	ENSG00000013275.7	ENST00000157812.6	protein_coding	-0.140175	0.00489033	C	AD	gDTU
CLDN11	ENSG00000013297.11	ENST00000064724.7	protein_coding	-0.17893	3.73174e-06	C	AD	gDTU
CLDN11	ENSG00000013297.11	ENST00000489485.5	processed_transcript	0.15718	7.97429e-05	C	AD	gDTU
CLK1	ENSG00000013441.15	ENST00000472679.1	retained_intron	0.11092	0.00080117	C	AD	gDTU
CLK1	ENSG00000013441.15	ENST00000473565.5	retained_intron	-0.145695	1.7473e-06	C	AD	gDTU
SLC38A5	ENSG00000017483.14	ENST00000615300.4	retained_intron	0.24052	0.00133473	C	AD	gDTU
SLC38A5	ENSG00000017483.14	ENST00000620913.4	protein_coding	-0.16497	0.00133473	C	AD	gDTU
ATP1A2	ENSG00000018625.14	ENST00000361216.7	protein_coding	-0.193555	3.2991e-05	C	AD	gDTU
ATP1A2	ENSG00000018625.14	ENST00000447527.1	protein_coding	0.208095	9.59737e-06	C	AD	gDTU
CD74	ENSG00000019582.14	ENST00000353334.10	protein_coding	-0.10271	0.000692909	C	AD	gDTU
CD74	ENSG00000019582.14	ENST00000377795.7	protein_coding	0.1314	1.93628e-05	C	AD	gDTU
FHL1	ENSG00000022267.16	ENST00000370690.7	protein_coding	-0.15259	2.71168e-06	C	AD	gDTU
GABRA1	ENSG00000022355.16	ENST00000636408.1	processed_transcript	-0.152265	0.00120093	C	AD	gDTU
SEC63	ENSG00000025796.13	ENST00000369002.8	protein_coding	-0.08229	0.00499357	C	AD	gDTU
SEC63	ENSG00000025796.13	ENST00000459782.1	retained_intron	0.13429	0.00499357	C	AD	gDTU
IFNGR1	ENSG00000027697.14	ENST00000367739.8	protein_coding	-0.16231	0.000895656	C	AD	gDTU
IFNGR1	ENSG00000027697.14	ENST00000645753.1	protein_coding	0.179115	0.000895656	C	AD	gDTU
SLC39A9	ENSG00000029364.11	ENST00000031146.8	protein_coding	-0.131985	0.0096747	C	AD	gDTU
SLC39A9	ENSG00000029364.11	ENST00000556605.5	protein_coding	0.165485	0.0096747	C	AD	gDTU
PNPLA6	ENSG00000032444.16	ENST00000597202.1	retained_intron	0.202605	1.21271e-05	C	AD	gDTU
PNPLA6	ENSG00000032444.16	ENST00000600737.5	protein_coding	-0.08425	0.004444	C	AD	gDTU
CHPF2	ENSG00000033100.16	ENST00000495645.5	protein_coding	0.179065	0.000331858	C	AD	gDTU
FUT8	ENSG00000033170.16	ENST00000557164.5	protein_coding	-0.107925	2.99677e-08	C	AD	gDTU
TBC1D23	ENSG00000036054.12	ENST00000394144.8	protein_coding	-0.127155	0.00955414	C	AD	gDTU
TBC1D23	ENSG00000036054.12	ENST00000471273.1	processed_transcript	0.14513	0.00955414	C	AD	gDTU
CUL3	ENSG00000036257.12	ENST00000409096.5	protein_coding	-0.133305	0.000394084	C	AD	gDTU
CUL3	ENSG00000036257.12	ENST00000454323.1	nonsense_mediated_decay	0.177435	0.00183045	C	AD	gDTU
MRI1	ENSG00000037757.13	ENST00000040663.7	protein_coding	-0.072665	0.00489033	C	AD	gDTU
MRI1	ENSG00000037757.13	ENST00000319545.12	protein_coding	0.10581	0.00489033	C	AD	gDTU
CLEC16A	ENSG00000038532.15	ENST00000261657.5	protein_coding	0.138585	0.00321106	C	AD	gDTU
CLEC16A	ENSG00000038532.15	ENST00000409790.5	protein_coding	-0.07952	0.00321106	C	AD	gDTU
MTREX	ENSG00000039123.15	ENST00000506750.5	nonsense_mediated_decay	-0.062535	0.000653222	C	AD	gDTU
ZFYVE16	ENSG00000039319.16	ENST00000511050.5	processed_transcript	-0.05369	0.000110549	C	AD	gDTU
CAPG	ENSG00000042493.15	ENST00000453973.5	protein_coding	0.145715	0.00694043	C	AD	gDTU
CTNNA1	ENSG00000044115.20	ENST00000302763.11	protein_coding	-0.156955	7.73953e-07	C	AD	gDTU
CTNNA1	ENSG00000044115.20	ENST00000540387.5	protein_coding	0.142615	2.46391e-06	C	AD	gDTU
OFD1	ENSG00000046651.14	ENST00000490265.5	processed_transcript	-0.08648	5.24705e-05	C	AD	gDTU
GPM6B	ENSG00000046653.14	ENST00000316715.8	protein_coding	0.087035	0.00648895	C	AD	gDTU
POLR2B	ENSG00000047315.15	ENST00000314595.5	protein_coding	-0.09415	0.004989	C	AD	gDTU
FAM214A	ENSG00000047346.12	ENST00000534964.6	nonsense_mediated_decay	-0.05529	0.0078243	C	AD	gDTU
FAM214A	ENSG00000047346.12	ENST00000568871.1	retained_intron	0.099705	0.00467802	C	AD	gDTU
VPS13D	ENSG00000048707.15	ENST00000543710.5	processed_transcript	-0.07292	3.9851e-07	C	AD	gDTU
VPS13D	ENSG00000048707.15	ENST00000543766.2	protein_coding	0.197235	0.000996121	C	AD	gDTU
CLPTM1L	ENSG00000049656.13	ENST00000507807.3	protein_coding	0.182475	0.000140122	C	AD	gDTU
JKAMP	ENSG00000050130.17	ENST00000602482.5	retained_intron	0.16521	0.00675466	C	AD	gDTU
DKK3	ENSG00000050165.17	ENST00000326932.8	protein_coding	-0.114855	0.00178192	C	AD	gDTU
DKK3	ENSG00000050165.17	ENST00000527132.1	processed_transcript	0.141385	0.000454928	C	AD	gDTU
HOMER3	ENSG00000051128.18	ENST00000392351.7	protein_coding	0.052565	0.00804754	C	AD	gDTU
HOMER3	ENSG00000051128.18	ENST00000596482.5	protein_coding	-0.053375	0.00804754	C	AD	gDTU
RRP12	ENSG00000052749.13	ENST00000370992.8	protein_coding	-0.1095	0.00469193	C	AD	gDTU
RRP12	ENSG00000052749.13	ENST00000491313.5	retained_intron	0.13079	0.00469193	C	AD	gDTU
PTPRN	ENSG00000054356.13	ENST00000295718.6	protein_coding	-0.10324	0.00208651	C	AD	gDTU
PTPRN	ENSG00000054356.13	ENST00000443981.5	protein_coding	0.21173	5.22829e-05	C	AD	gDTU
KIF1B	ENSG00000054523.17	ENST00000622724.3	protein_coding	0.068535	0.00184593	C	AD	gDTU
PLEKHH1	ENSG00000054690.13	ENST00000329153.9	protein_coding	-0.067155	0.000760835	C	AD	gDTU
PLEKHH1	ENSG00000054690.13	ENST00000558214.1	retained_intron	0.130905	1.97767e-10	C	AD	gDTU
PLEKHH1	ENSG00000054690.13	ENST00000559168.1	nonsense_mediated_decay	0.054875	6.21286e-06	C	AD	gDTU
KMT2C	ENSG00000055609.17	ENST00000360104.7	protein_coding	0.14626	0.00336968	C	AD	gDTU
KMT2C	ENSG00000055609.17	ENST00000424877.5	protein_coding	-0.076845	0.00336968	C	AD	gDTU
PUM2	ENSG00000055917.15	ENST00000319801.9	protein_coding	0.097805	0.000290575	C	AD	gDTU
PUM2	ENSG00000055917.15	ENST00000338086.9	protein_coding	-0.121575	9.70866e-08	C	AD	gDTU
SEC61A1	ENSG00000058262.9	ENST00000243253.7	protein_coding	-0.228205	0.000385995	C	AD	gDTU
SEC61A1	ENSG00000058262.9	ENST00000483956.1	processed_transcript	0.237305	0.00508339	C	AD	gDTU
YBX3	ENSG00000060138.12	ENST00000228251.8	protein_coding	-0.099875	0.00158835	C	AD	gDTU
YBX3	ENSG00000060138.12	ENST00000279550.11	protein_coding	0.10559	0.00579989	C	AD	gDTU
HDAC7	ENSG00000061273.17	ENST00000080059.11	protein_coding	-0.05329	8.86432e-05	C	AD	gDTU
HDAC7	ENSG00000061273.17	ENST00000548938.5	nonsense_mediated_decay	0.12049	0.000142549	C	AD	gDTU
ELMO2	ENSG00000062598.17	ENST00000396391.5	protein_coding	-0.058545	0.00875624	C	AD	gDTU
ELMO2	ENSG00000062598.17	ENST00000452857.5	protein_coding	0.147935	0.00925543	C	AD	gDTU
WAPL	ENSG00000062650.18	ENST00000298767.9	protein_coding	-0.10229	0.00467802	C	AD	gDTU
WAPL	ENSG00000062650.18	ENST00000484070.1	retained_intron	0.178505	0.00467802	C	AD	gDTU
GPC1	ENSG00000063660.8	ENST00000264039.6	protein_coding	0.090935	0.0010626	C	AD	gDTU
RFXANK	ENSG00000064490.13	ENST00000540977.1	retained_intron	0.118875	0.0021701	C	AD	gDTU
AP3D1	ENSG00000065000.17	ENST00000355272.10	protein_coding	-0.090445	0.00139138	C	AD	gDTU
AP3D1	ENSG00000065000.17	ENST00000586370.6	protein_coding	0.12299	0.00546379	C	AD	gDTU
ERBB3	ENSG00000065361.15	ENST00000267101.7	protein_coding	-0.09478	0.000374912	C	AD	gDTU
ERBB3	ENSG00000065361.15	ENST00000549832.1	protein_coding	0.213925	8.32439e-07	C	AD	gDTU
FAM107B	ENSG00000065809.13	ENST00000378470.5	protein_coding	0.134635	0.00102293	C	AD	gDTU
TBC1D1	ENSG00000065882.15	ENST00000510573.6	protein_coding	-0.0598	0.0044792	C	AD	gDTU
CTNNA2	ENSG00000066032.18	ENST00000496558.5	protein_coding	-0.113615	0.000454928	C	AD	gDTU
CTNNA2	ENSG00000066032.18	ENST00000541047.5	protein_coding	0.10227	0.00466938	C	AD	gDTU
SMARCD1	ENSG00000066117.14	ENST00000548573.5	protein_coding	-0.082195	3.59423e-06	C	AD	gDTU
NGEF	ENSG00000066248.14	ENST00000264051.7	protein_coding	0.1011	3.61764e-05	C	AD	gDTU
NGEF	ENSG00000066248.14	ENST00000424488.5	protein_coding	-0.053545	0.00359785	C	AD	gDTU
FGFR2	ENSG00000066468.22	ENST00000358487.9	protein_coding	-0.10606	2.45563e-05	C	AD	gDTU
STAG3	ENSG00000066923.17	ENST00000451963.1	nonsense_mediated_decay	-0.11245	5.08001e-05	C	AD	gDTU
FGFR3	ENSG00000068078.18	ENST00000412135.6	protein_coding	0.198285	2.86324e-07	C	AD	gDTU
FGFR3	ENSG00000068078.18	ENST00000440486.7	protein_coding	-0.151105	0.00229119	C	AD	gDTU
OTUD5	ENSG00000068308.13	ENST00000376488.7	protein_coding	0.05871	0.000195507	C	AD	gDTU
OTUD5	ENSG00000068308.13	ENST00000428668.2	protein_coding	-0.055155	0.000195507	C	AD	gDTU
TFE3	ENSG00000068323.16	ENST00000315869.7	protein_coding	-0.068285	0.00573002	C	AD	gDTU
TFE3	ENSG00000068323.16	ENST00000493583.5	nonsense_mediated_decay	0.08472	0.00573002	C	AD	gDTU
FTSJ1	ENSG00000068438.14	ENST00000348411.2	protein_coding	-0.072395	0.00385784	C	AD	gDTU
FTSJ1	ENSG00000068438.14	ENST00000496365.5	processed_transcript	0.12604	0.00385784	C	AD	gDTU
PSME4	ENSG00000068878.14	ENST00000404125.5	protein_coding	-0.107635	0.000131711	C	AD	gDTU
PSME4	ENSG00000068878.14	ENST00000476586.5	processed_transcript	0.160565	0.000131711	C	AD	gDTU
DNAJA2	ENSG00000069345.11	ENST00000317089.9	protein_coding	0.101895	0.00386869	C	AD	gDTU
DNAJA2	ENSG00000069345.11	ENST00000563158.1	nonsense_mediated_decay	-0.0949	0.00386869	C	AD	gDTU
ATP1B3	ENSG00000069849.10	ENST00000286371.7	protein_coding	-0.11419	0.00112265	C	AD	gDTU
ATP1B3	ENSG00000069849.10	ENST00000462082.1	protein_coding	0.13551	0.00386869	C	AD	gDTU
UFD1	ENSG00000070010.18	ENST00000399523.5	protein_coding	-0.09873	0.000970675	C	AD	gDTU
ELP1	ENSG00000070061.14	ENST00000495759.5	nonsense_mediated_decay	0.18106	0.00449747	C	AD	gDTU
NUCB2	ENSG00000070081.16	ENST00000527580.5	protein_coding	0.063645	0.000780542	C	AD	gDTU
NUCB2	ENSG00000070081.16	ENST00000622082.4	protein_coding	-0.0541	0.00603574	C	AD	gDTU
DGCR2	ENSG00000070413.19	ENST00000263196.11	protein_coding	-0.29162	0.00357139	C	AD	gDTU
DGCR2	ENSG00000070413.19	ENST00000537045.5	protein_coding	0.30101	0.00357139	C	AD	gDTU
GBA2	ENSG00000070610.14	ENST00000378103.7	protein_coding	-0.075215	0.000836033	C	AD	gDTU
NCK2	ENSG00000071051.13	ENST00000233154.8	protein_coding	-0.14643	3.72703e-05	C	AD	gDTU
RPS6KA2	ENSG00000071242.11	ENST00000265678.8	protein_coding	0.13318	0.00107575	C	AD	gDTU
RPS6KA2	ENSG00000071242.11	ENST00000510118.5	protein_coding	-0.075645	0.00107575	C	AD	gDTU
TRIB2	ENSG00000071575.11	ENST00000155926.8	protein_coding	-0.10509	0.00144236	C	AD	gDTU
TRIB2	ENSG00000071575.11	ENST00000381465.2	protein_coding	0.12535	0.00144236	C	AD	gDTU
FAM3A	ENSG00000071889.16	ENST00000359889.9	protein_coding	-0.097675	3.9054e-05	C	AD	gDTU
FAM3A	ENSG00000071889.16	ENST00000369643.5	protein_coding	0.170235	2.03159e-06	C	AD	gDTU
CPSF1	ENSG00000071894.16	ENST00000531727.5	protein_coding	0.108835	0.000871063	C	AD	gDTU
PDCD2	ENSG00000071994.10	ENST00000392090.6	protein_coding	-0.085515	6.00548e-05	C	AD	gDTU
ACTN1	ENSG00000072110.13	ENST00000394419.8	protein_coding	-0.052745	0.00527957	C	AD	gDTU
PTPN18	ENSG00000072135.12	ENST00000462321.1	retained_intron	-0.07459	5.55836e-06	C	AD	gDTU
SPEG	ENSG00000072195.14	ENST00000396689.2	protein_coding	0.174645	0.000336594	C	AD	gDTU
SPEG	ENSG00000072195.14	ENST00000485813.5	processed_transcript	-0.05154	0.000336594	C	AD	gDTU
TFRC	ENSG00000072274.12	ENST00000360110.8	protein_coding	-0.154735	0.00163902	C	AD	gDTU
TFRC	ENSG00000072274.12	ENST00000420415.5	protein_coding	0.226025	0.00163902	C	AD	gDTU
MRVI1	ENSG00000072952.18	ENST00000424001.5	protein_coding	0.16222	0.00231539	C	AD	gDTU
SCARB1	ENSG00000073060.15	ENST00000545305.1	processed_transcript	0.090105	0.00252602	C	AD	gDTU
CLCN4	ENSG00000073464.11	ENST00000380833.8	protein_coding	-0.20126	0.00620696	C	AD	gDTU
CLCN4	ENSG00000073464.11	ENST00000421085.6	protein_coding	0.20159	0.00620696	C	AD	gDTU
FERMT2	ENSG00000073712.14	ENST00000343279.8	protein_coding	-0.055725	0.000119589	C	AD	gDTU
ST6GAL1	ENSG00000073849.14	ENST00000169298.7	protein_coding	-0.134465	0.000374912	C	AD	gDTU
ST6GAL1	ENSG00000073849.14	ENST00000457772.6	protein_coding	0.162135	0.00469766	C	AD	gDTU
SRI	ENSG00000075142.13	ENST00000265729.6	protein_coding	0.08462	2.28234e-05	C	AD	gDTU
SRI	ENSG00000075142.13	ENST00000394641.7	protein_coding	-0.072265	2.28234e-05	C	AD	gDTU
GRAMD4	ENSG00000075240.16	ENST00000361034.7	protein_coding	-0.091635	0.00445325	C	AD	gDTU
GRAMD4	ENSG00000075240.16	ENST00000408031.1	protein_coding	0.16607	0.00445325	C	AD	gDTU
SLC25A3	ENSG00000075415.12	ENST00000548480.1	retained_intron	0.142085	1.87386e-05	C	AD	gDTU
FOSL2	ENSG00000075426.11	ENST00000264716.8	protein_coding	-0.163605	3.4997e-05	C	AD	gDTU
FOSL2	ENSG00000075426.11	ENST00000379619.5	protein_coding	0.171235	3.4997e-05	C	AD	gDTU
FRYL	ENSG00000075539.14	ENST00000358350.8	protein_coding	-0.053295	0.00612197	C	AD	gDTU
FRYL	ENSG00000075539.14	ENST00000503339.5	retained_intron	0.18965	1.10006e-05	C	AD	gDTU
TOP2B	ENSG00000077097.15	ENST00000413971.5	nonsense_mediated_decay	0.079435	0.00847133	C	AD	gDTU
DNAJC10	ENSG00000077232.17	ENST00000418559.5	nonsense_mediated_decay	-0.06963	0.00227582	C	AD	gDTU
DNAJC10	ENSG00000077232.17	ENST00000616986.4	protein_coding	0.086795	0.00227582	C	AD	gDTU
USP33	ENSG00000077254.14	ENST00000481579.5	protein_coding	0.132205	0.00917808	C	AD	gDTU
DYNC1I2	ENSG00000077380.15	ENST00000479806.1	retained_intron	0.132925	0.00155182	C	AD	gDTU
CAPZB	ENSG00000077549.17	ENST00000264202.7	protein_coding	-0.054485	2.60878e-06	C	AD	gDTU
MCCC1	ENSG00000078070.12	ENST00000265594.8	protein_coding	-0.09756	0.00807913	C	AD	gDTU
MCCC1	ENSG00000078070.12	ENST00000464601.5	retained_intron	0.13235	0.00386088	C	AD	gDTU
ADCY2	ENSG00000078295.16	ENST00000493243.5	nonsense_mediated_decay	-0.06767	0.00630905	C	AD	gDTU
NRDC	ENSG00000078618.21	ENST00000352171.11	protein_coding	-0.071965	0.00725469	C	AD	gDTU
SLC1A3	ENSG00000079215.13	ENST00000265113.8	protein_coding	-0.160075	0.00440585	C	AD	gDTU
RAPGEF3	ENSG00000079337.15	ENST00000479866.5	retained_intron	-0.060195	3.91403e-06	C	AD	gDTU
RAPGEF3	ENSG00000079337.15	ENST00000488250.5	retained_intron	0.076475	7.26741e-06	C	AD	gDTU
CARMIL1	ENSG00000079691.17	ENST00000329474.6	protein_coding	-0.14521	0.00622678	C	AD	gDTU
CARMIL1	ENSG00000079691.17	ENST00000476458.1	processed_transcript	0.175385	0.00622678	C	AD	gDTU
DDX1	ENSG00000079785.14	ENST00000621973.1	protein_coding	0.090255	0.00269514	C	AD	gDTU
EPB41L2	ENSG00000079819.18	ENST00000628542.2	protein_coding	-0.066265	0.0013968	C	AD	gDTU
RAB21	ENSG00000080371.5	ENST00000261263.4	protein_coding	0.091855	0.00853279	C	AD	gDTU
RAB21	ENSG00000080371.5	ENST00000358546.3	retained_intron	-0.10475	0.00853279	C	AD	gDTU
SRCAP	ENSG00000080603.16	ENST00000395059.6	protein_coding	-0.13614	1.31048e-06	C	AD	gDTU
OSTM1	ENSG00000081087.14	ENST00000193322.7	protein_coding	-0.16489	0.0077105	C	AD	gDTU
OSTM1	ENSG00000081087.14	ENST00000492130.1	processed_transcript	0.19222	0.0077105	C	AD	gDTU
PCNP	ENSG00000081154.11	ENST00000265260.7	protein_coding	-0.05129	0.008544	C	AD	gDTU
PCNP	ENSG00000081154.11	ENST00000469941.5	protein_coding	0.06155	0.00343278	C	AD	gDTU
DELE1	ENSG00000081791.8	ENST00000507481.2	protein_coding	0.121375	0.00928897	C	AD	gDTU
BZW1	ENSG00000082153.17	ENST00000409226.5	protein_coding	-0.210995	0.0041855	C	AD	gDTU
BZW1	ENSG00000082153.17	ENST00000409600.5	protein_coding	0.23354	0.0041855	C	AD	gDTU
NFE2L1	ENSG00000082641.15	ENST00000357480.9	protein_coding	-0.092435	0.00634749	C	AD	gDTU
NFE2L1	ENSG00000082641.15	ENST00000585291.5	protein_coding	0.137925	5.22829e-05	C	AD	gDTU
XPO1	ENSG00000082898.16	ENST00000401558.6	protein_coding	-0.08767	0.00263377	C	AD	gDTU
XPO1	ENSG00000082898.16	ENST00000481073.5	retained_intron	0.15604	0.00263377	C	AD	gDTU
RNF13	ENSG00000082996.19	ENST00000361785.10	protein_coding	0.123485	0.0018767	C	AD	gDTU
CD59	ENSG00000085063.15	ENST00000533403.6	protein_coding	-0.09512	0.000481143	C	AD	gDTU
ABCB1	ENSG00000085563.14	ENST00000488737.6	processed_transcript	0.226055	0.00542377	C	AD	gDTU
ABCB1	ENSG00000085563.14	ENST00000622132.4	protein_coding	-0.084775	0.00542377	C	AD	gDTU
CTTN	ENSG00000085733.15	ENST00000529736.5	protein_coding	0.064395	0.000434772	C	AD	gDTU
EPS15	ENSG00000085832.16	ENST00000371730.6	protein_coding	0.152915	0.000898196	C	AD	gDTU
USP40	ENSG00000085982.13	ENST00000251722.10	protein_coding	-0.0652	0.00958995	C	AD	gDTU
USP40	ENSG00000085982.13	ENST00000483519.5	retained_intron	0.15941	0.00958995	C	AD	gDTU
POMGNT1	ENSG00000085998.13	ENST00000371984.7	protein_coding	-0.177935	0.00568825	C	AD	gDTU
POMGNT1	ENSG00000085998.13	ENST00000475642.1	processed_transcript	0.231335	0.00568825	C	AD	gDTU
FOLH1	ENSG00000086205.17	ENST00000256999.6	protein_coding	-0.065465	0.00225932	C	AD	gDTU
HUWE1	ENSG00000086758.15	ENST00000262854.10	protein_coding	-0.050185	0.00404939	C	AD	gDTU
HUWE1	ENSG00000086758.15	ENST00000426907.5	protein_coding	0.12654	0.000225274	C	AD	gDTU
MTMR2	ENSG00000087053.18	ENST00000352297.11	protein_coding	-0.06961	0.00278268	C	AD	gDTU
PIGS	ENSG00000087111.20	ENST00000268758.13	nonsense_mediated_decay	0.094685	0.00141521	C	AD	gDTU
PIGS	ENSG00000087111.20	ENST00000395346.6	protein_coding	-0.06395	0.00141521	C	AD	gDTU
ATXN7L3	ENSG00000087152.15	ENST00000591295.5	protein_coding	0.15898	6.7133e-06	C	AD	gDTU
PGS1	ENSG00000087157.18	ENST00000262764.10	protein_coding	-0.07234	0.00912157	C	AD	gDTU
PGS1	ENSG00000087157.18	ENST00000588281.5	processed_transcript	0.126435	4.07936e-05	C	AD	gDTU
RTRAF	ENSG00000087302.8	ENST00000556760.5	protein_coding	-0.08684	0.00806307	C	AD	gDTU
DNM1L	ENSG00000087470.17	ENST00000414834.6	protein_coding	0.101995	0.00256605	C	AD	gDTU
ERGIC2	ENSG00000087502.17	ENST00000549182.1	nonsense_mediated_decay	0.086895	0.00991819	C	AD	gDTU
ERGIC2	ENSG00000087502.17	ENST00000552155.5	protein_coding	-0.05084	0.00507494	C	AD	gDTU
EPB41L1	ENSG00000088367.21	ENST00000338074.6	protein_coding	-0.058725	0.00806307	C	AD	gDTU
EPB41L1	ENSG00000088367.21	ENST00000441639.5	protein_coding	0.077075	0.00448535	C	AD	gDTU
ANKRD10	ENSG00000088448.14	ENST00000310847.8	protein_coding	0.10748	0.000660404	C	AD	gDTU
ANKRD10	ENSG00000088448.14	ENST00000464579.1	processed_transcript	-0.093205	1.72286e-17	C	AD	gDTU
PPP1R13B	ENSG00000088808.17	ENST00000202556.13	protein_coding	-0.083245	0.00227815	C	AD	gDTU
NSFL1C	ENSG00000088833.17	ENST00000476071.5	protein_coding	0.07792	0.00283402	C	AD	gDTU
NSFL1C	ENSG00000088833.17	ENST00000555568.5	nonsense_mediated_decay	-0.061045	0.00294877	C	AD	gDTU
ANAPC5	ENSG00000089053.12	ENST00000261819.7	protein_coding	-0.06385	0.0006067	C	AD	gDTU
ANAPC5	ENSG00000089053.12	ENST00000544314.5	processed_transcript	0.15549	2.59045e-08	C	AD	gDTU
ERP29	ENSG00000089248.6	ENST00000261735.3	protein_coding	-0.119035	0.00108844	C	AD	gDTU
ERP29	ENSG00000089248.6	ENST00000455836.1	protein_coding	0.12034	0.00108844	C	AD	gDTU
HEPH	ENSG00000089472.16	ENST00000336279.9	protein_coding	0.1111	0.00344977	C	AD	gDTU
HEPH	ENSG00000089472.16	ENST00000441993.6	protein_coding	-0.088905	0.00344977	C	AD	gDTU
GANAB	ENSG00000089597.17	ENST00000532402.5	nonsense_mediated_decay	0.21295	2.1637e-07	C	AD	gDTU
SPTLC1	ENSG00000090054.14	ENST00000262554.6	protein_coding	-0.07606	0.00169167	C	AD	gDTU
SPTLC1	ENSG00000090054.14	ENST00000646534.1	nonsense_mediated_decay	0.06631	0.00169167	C	AD	gDTU
PAPOLA	ENSG00000090060.17	ENST00000216277.12	protein_coding	-0.061	0.0031918	C	AD	gDTU
PAPOLA	ENSG00000090060.17	ENST00000553461.1	protein_coding	0.07948	7.47825e-05	C	AD	gDTU
PCBP4	ENSG00000090097.21	ENST00000322099.11	protein_coding	0.11283	0.00175887	C	AD	gDTU
RGS1	ENSG00000090104.11	ENST00000367459.7	protein_coding	0.17132	0.00779754	C	AD	gDTU
RGS1	ENSG00000090104.11	ENST00000469578.2	protein_coding	-0.057815	0.00779754	C	AD	gDTU
GLG1	ENSG00000090863.11	ENST00000205061.9	protein_coding	0.06212	0.0029367	C	AD	gDTU
GLG1	ENSG00000090863.11	ENST00000422840.6	protein_coding	-0.06269	0.0029367	C	AD	gDTU
NRCAM	ENSG00000091129.19	ENST00000351718.8	protein_coding	-0.087305	0.00029173	C	AD	gDTU
NRCAM	ENSG00000091129.19	ENST00000522550.2	processed_transcript	0.130515	7.15212e-05	C	AD	gDTU
DLD	ENSG00000091140.13	ENST00000437604.6	protein_coding	-0.057875	8.99007e-05	C	AD	gDTU
TF	ENSG00000091513.15	ENST00000461695.1	nonsense_mediated_decay	0.135975	6.52955e-11	C	AD	gDTU
TF	ENSG00000091513.15	ENST00000482271.5	protein_coding	-0.05117	7.34266e-05	C	AD	gDTU
[truncated: 1,384 more rows]

## Sheet: mouse_gDTU
Rundc3a	ENSMUSG00000006575.14	ENSMUST00000107103	protein_coding	-0.05598	0.00508798	4	FAD5X	gDTU
Lamp2	ENSMUSG00000016534.15	ENSMUST00000016678	protein_coding	-0.07509	0.00091377	4	FAD5X	gDTU
Lamp2	ENSMUSG00000016534.15	ENSMUST00000074913	protein_coding	0.06838	0.000814794	4	FAD5X	gDTU
Atp2b1	ENSMUSG00000019943.10	ENSMUST00000219624	protein_coding	-0.05417	0.0010368	4	FAD5X	gDTU
Rab3c	ENSMUSG00000021700.10	ENSMUST00000223922	protein_coding	-0.08412	7.6007e-06	4	FAD5X	gDTU
Syngr1	ENSMUSG00000022415.12	ENSMUST00000009727	protein_coding	0.11589	7.92165e-11	4	FAD5X	gDTU
Syngr1	ENSMUSG00000022415.12	ENSMUST00000009728	protein_coding	-0.11647	7.92165e-11	4	FAD5X	gDTU
Gusb	ENSMUSG00000025534.17	ENSMUST00000111307	protein_coding	0.1305	0.000275641	4	FAD5X	gDTU
Grb14	ENSMUSG00000026888.14	ENSMUST00000134020	processed_transcript	-0.05135	0.00906078	4	FAD5X	gDTU
Gpcpd1	ENSMUSG00000027346.15	ENSMUST00000110142	protein_coding	0.10413	0.000275641	4	FAD5X	gDTU
Fubp1	ENSMUSG00000028034.15	ENSMUST00000199918	protein_coding	0.07215	1.7934e-07	4	FAD5X	gDTU
C2cd5	ENSMUSG00000030279.15	ENSMUST00000111758	protein_coding	-0.05907	0.00570134	4	FAD5X	gDTU
Thy1	ENSMUSG00000032011.5	ENSMUST00000114840	protein_coding	0.36543	2.62915e-86	4	FAD5X	gDTU
Thy1	ENSMUSG00000032011.5	ENSMUST00000213733	processed_transcript	-0.45258	8.13246e-134	4	FAD5X	gDTU
Il18	ENSMUSG00000039217.13	ENSMUST00000180021	protein_coding	0.15247	1.13767e-07	4	FAD5X	gDTU
Osbpl1a	ENSMUSG00000044252.18	ENSMUST00000234118	protein_coding	0.09227	0.000476109	4	FAD5X	gDTU
Htra2	ENSMUSG00000068329.12	ENSMUST00000132099	nonsense_mediated_decay	-0.0639	9.71122e-05	4	FAD5X	gDTU
Ighm	ENSMUSG00000076617.9	ENSMUST00000103426	IG_C_gene	0.21694	7.22668e-17	4	FAD5X	gDTU
Ighm	ENSMUSG00000076617.9	ENSMUST00000177715	IG_C_gene	-0.21694	7.22668e-17	4	FAD5X	gDTU
S100a6	ENSMUSG00000001025.8	ENSMUST00000001051	protein_coding	0.214238	0.000178809	12	FAD5X	gDTU
S100a6	ENSMUSG00000001025.8	ENSMUST00000197189	retained_intron	-0.0958811	1.83119e-09	12	FAD5X	gDTU
Il16	ENSMUSG00000001741.12	ENSMUST00000145610	protein_coding	-0.125387	0.0012175	12	FAD5X	gDTU
Akt2	ENSMUSG00000004056.15	ENSMUST00000167435	protein_coding	-0.0500933	0.00584406	12	FAD5X	gDTU
Ndrg2	ENSMUSG00000004558.15	ENSMUST00000004673	protein_coding	0.0670789	8.54987e-07	12	FAD5X	gDTU
Ndrg2	ENSMUSG00000004558.15	ENSMUST00000111632	protein_coding	-0.0865256	1.39949e-08	12	FAD5X	gDTU
Epb41l2	ENSMUSG00000019978.16	ENSMUST00000217929	protein_coding	0.133811	4.43985e-07	12	FAD5X	gDTU
Epb41l2	ENSMUSG00000019978.16	ENSMUST00000218903	protein_coding	-0.171549	4.43985e-07	12	FAD5X	gDTU
Slc22a17	ENSMUSG00000022199.12	ENSMUST00000228495	protein_coding	-0.0854778	0.00350484	12	FAD5X	gDTU
Syngr1	ENSMUSG00000022415.12	ENSMUST00000009727	protein_coding	0.33991	4.31445e-17	12	FAD5X	gDTU
Syngr1	ENSMUSG00000022415.12	ENSMUST00000009728	protein_coding	-0.336149	4.31445e-17	12	FAD5X	gDTU
Ndfip1	ENSMUSG00000024425.4	ENSMUST00000236052	protein_coding	0.209666	0.00291561	12	FAD5X	gDTU
Cndp2	ENSMUSG00000024644.17	ENSMUST00000025546	protein_coding	0.180569	5.13846e-10	12	FAD5X	gDTU
Cndp2	ENSMUSG00000024644.17	ENSMUST00000168419	protein_coding	-0.185976	5.13846e-10	12	FAD5X	gDTU
Gusb	ENSMUSG00000025534.17	ENSMUST00000026613	protein_coding	-0.202142	9.80345e-05	12	FAD5X	gDTU
Gusb	ENSMUSG00000025534.17	ENSMUST00000111307	protein_coding	0.08222	9.80345e-05	12	FAD5X	gDTU
Ppfia4	ENSMUSG00000026458.13	ENSMUST00000168515	protein_coding	0.295604	8.73054e-08	12	FAD5X	gDTU
Ppfia4	ENSMUSG00000026458.13	ENSMUST00000186964	processed_transcript	-0.217979	1.12958e-07	12	FAD5X	gDTU
Soat1	ENSMUSG00000026600.12	ENSMUST00000051396	protein_coding	-0.232142	0.000104754	12	FAD5X	gDTU
Soat1	ENSMUSG00000026600.12	ENSMUST00000189661	protein_coding	0.24814	0.000104754	12	FAD5X	gDTU
Gsn	ENSMUSG00000026879.14	ENSMUST00000028239	protein_coding	-0.130824	0.000355279	12	FAD5X	gDTU
Clta	ENSMUSG00000028478.18	ENSMUST00000170241	protein_coding	-0.07444	1.85745e-09	12	FAD5X	gDTU
Mkrn1	ENSMUSG00000029922.15	ENSMUST00000114823	protein_coding	0.0806856	1.65609e-05	12	FAD5X	gDTU
Emc8	ENSMUSG00000031819.13	ENSMUST00000181334	protein_coding	-0.0583189	8.97268e-06	12	FAD5X	gDTU
Thy1	ENSMUSG00000032011.5	ENSMUST00000114840	protein_coding	0.405254	1.80485e-29	12	FAD5X	gDTU
Thy1	ENSMUSG00000032011.5	ENSMUST00000213733	processed_transcript	-0.532539	3.3588e-61	12	FAD5X	gDTU
Thy1	ENSMUSG00000032011.5	ENSMUST00000214627	protein_coding	0.0901633	4.39587e-06	12	FAD5X	gDTU
Manf	ENSMUSG00000032575.16	ENSMUST00000160503	protein_coding	0.0964556	7.50052e-09	12	FAD5X	gDTU
Manf	ENSMUSG00000032575.16	ENSMUST00000160978	retained_intron	-0.117654	1.10778e-05	12	FAD5X	gDTU
Crlf2	ENSMUSG00000033467.12	ENSMUST00000044579	protein_coding	-0.27074	0.000326215	12	FAD5X	gDTU
Spcs2	ENSMUSG00000035227.7	ENSMUST00000209032	protein_coding	-0.0901511	0.000326215	12	FAD5X	gDTU
Fxyd1	ENSMUSG00000036570.14	ENSMUST00000108110	protein_coding	-0.187884	8.54987e-07	12	FAD5X	gDTU
Fxyd1	ENSMUSG00000036570.14	ENSMUST00000206305	protein_coding	0.137056	3.66196e-05	12	FAD5X	gDTU
Zscan21	ENSMUSG00000037017.15	ENSMUST00000062350	protein_coding	0.24178	0.00705769	12	FAD5X	gDTU
Zscan21	ENSMUSG00000037017.15	ENSMUST00000110961	protein_coding	-0.244003	0.00705769	12	FAD5X	gDTU
Dgkz	ENSMUSG00000040479.12	ENSMUST00000239257	protein_coding	-0.138127	0.000794708	12	FAD5X	gDTU
Retreg2	ENSMUSG00000049339.16	ENSMUST00000097694	protein_coding	-0.136239	0.000285633	12	FAD5X	gDTU
Sh2d3c	ENSMUSG00000059013.12	ENSMUST00000074248	protein_coding	-0.210017	8.54987e-07	12	FAD5X	gDTU
Sh2d3c	ENSMUSG00000059013.12	ENSMUST00000113242	protein_coding	0.169202	0.00227714	12	FAD5X	gDTU
Csf2ra	ENSMUSG00000059326.7	ENSMUST00000076046	protein_coding	-0.26686	2.99525e-08	12	FAD5X	gDTU
Gpx1	ENSMUSG00000063856.7	ENSMUST00000191997	protein_coding	-0.0750822	0.00601302	12	FAD5X	gDTU
Chil1	ENSMUSG00000064246.10	ENSMUST00000082060	protein_coding	-0.344736	1.06489e-14	12	FAD5X	gDTU
Chil1	ENSMUSG00000064246.10	ENSMUST00000156873	protein_coding	0.271348	7.95065e-11	12	FAD5X	gDTU
Zfp467	ENSMUSG00000068551.12	ENSMUST00000101443	protein_coding	-0.146524	0.00958587	12	FAD5X	gDTU
Ighm	ENSMUSG00000076617.9	ENSMUST00000103426	IG_C_gene	0.124866	0.00502809	12	FAD5X	gDTU
Ighm	ENSMUSG00000076617.9	ENSMUST00000177715	IG_C_gene	-0.124866	0.00502809	12	FAD5X	gDTU
Ppp2r3d	ENSMUSG00000093803.3	ENSMUST00000216394	protein_coding	0.0564367	0.00100949	12	FAD5X	gDTU
Ppp2r3d	ENSMUSG00000099077.4	ENSMUST00000216763	protein_coding	0.0564367	0.00100949	12	FAD5X	gDTU
S100a6	ENSMUSG00000001025.8	ENSMUST00000001051	protein_coding	0.17289	1.72912e-06	18	FAD5X	gDTU
S100a6	ENSMUSG00000001025.8	ENSMUST00000198128	protein_coding	-0.14322	0.00040697	18	FAD5X	gDTU
Ddr1	ENSMUSG00000003534.17	ENSMUST00000155628	protein_coding	-0.0718962	4.97943e-06	18	FAD5X	gDTU
Ndrg2	ENSMUSG00000004558.15	ENSMUST00000004673	protein_coding	0.0990113	2.63022e-13	18	FAD5X	gDTU
Ndrg2	ENSMUSG00000004558.15	ENSMUST00000111632	protein_coding	-0.131669	6.02193e-21	18	FAD5X	gDTU
Sgce	ENSMUSG00000004631.15	ENSMUST00000115577	protein_coding	-0.0795875	0.000444357	18	FAD5X	gDTU
Reep5	ENSMUSG00000005873.6	ENSMUST00000006027	protein_coding	0.0843538	0.00480217	18	FAD5X	gDTU
Cyba	ENSMUSG00000006519.11	ENSMUST00000017604	protein_coding	-0.0789675	1.4418e-05	18	FAD5X	gDTU
Cyba	ENSMUSG00000006519.11	ENSMUST00000212822	processed_transcript	0.07348	1.4418e-05	18	FAD5X	gDTU
Cdk4	ENSMUSG00000006728.12	ENSMUST00000133115	protein_coding	-0.0525562	6.38842e-05	18	FAD5X	gDTU
Ctsd	ENSMUSG00000007891.16	ENSMUST00000066401	protein_coding	-0.0834488	0.000457649	18	FAD5X	gDTU
Ctsd	ENSMUSG00000007891.16	ENSMUST00000151120	protein_coding	0.0831412	0.000457649	18	FAD5X	gDTU
Map3k4	ENSMUSG00000014426.9	ENSMUST00000232689	processed_transcript	-0.136511	0.00298328	18	FAD5X	gDTU
Med22	ENSMUSG00000015776.12	ENSMUST00000015920	protein_coding	0.0562638	3.15627e-06	18	FAD5X	gDTU
Med22	ENSMUSG00000015776.12	ENSMUST00000102899	protein_coding	-0.0569788	3.15627e-06	18	FAD5X	gDTU
Adamtsl4	ENSMUSG00000015850.11	ENSMUST00000015994	protein_coding	-0.0985188	0.0088982	18	FAD5X	gDTU
Adamtsl4	ENSMUSG00000015850.11	ENSMUST00000124410	processed_transcript	0.175682	0.0088982	18	FAD5X	gDTU
Cd34	ENSMUSG00000016494.9	ENSMUST00000016638	protein_coding	-0.123295	0.000404031	18	FAD5X	gDTU
Cd34	ENSMUSG00000016494.9	ENSMUST00000110815	protein_coding	0.122037	0.000404031	18	FAD5X	gDTU
Lamp2	ENSMUSG00000016534.15	ENSMUST00000016678	protein_coding	-0.081345	4.24864e-07	18	FAD5X	gDTU
Lamp2	ENSMUSG00000016534.15	ENSMUST00000074913	protein_coding	0.0904662	5.08444e-15	18	FAD5X	gDTU
Sept8	ENSMUSG00000018398.18	ENSMUST00000120878	protein_coding	-0.0611175	7.05344e-05	18	FAD5X	gDTU
Sept8	ENSMUSG00000018398.18	ENSMUST00000121334	protein_coding	0.0783738	1.87138e-07	18	FAD5X	gDTU
Derl2	ENSMUSG00000018442.13	ENSMUST00000108523	protein_coding	-0.08495	0.00480217	18	FAD5X	gDTU
Derl2	ENSMUSG00000018442.13	ENSMUST00000143850	protein_coding	0.097725	0.00784628	18	FAD5X	gDTU
Ccdc12	ENSMUSG00000019659.8	ENSMUST00000019803	protein_coding	0.0539775	0.000334786	18	FAD5X	gDTU
Ccdc12	ENSMUSG00000019659.8	ENSMUST00000200550	retained_intron	-0.0538675	0.000334786	18	FAD5X	gDTU
Pkib	ENSMUSG00000019876.15	ENSMUST00000066028	protein_coding	0.063345	5.4367e-08	18	FAD5X	gDTU
Pkib	ENSMUSG00000019876.15	ENSMUST00000176354	processed_transcript	-0.252526	5.4367e-08	18	FAD5X	gDTU
Sgpl1	ENSMUSG00000020097.14	ENSMUST00000122259	protein_coding	-0.140137	0.00398148	18	FAD5X	gDTU
Sgpl1	ENSMUSG00000020097.14	ENSMUST00000142192	processed_transcript	0.0802125	0.00398148	18	FAD5X	gDTU
Mxra7	ENSMUSG00000020814.13	ENSMUST00000150015	nonsense_mediated_decay	-0.100648	0.00723291	18	FAD5X	gDTU
Slc46a1	ENSMUSG00000020829.9	ENSMUST00000001126	protein_coding	-0.0914713	0.000279331	18	FAD5X	gDTU
Slc46a1	ENSMUSG00000020829.9	ENSMUST00000180786	retained_intron	0.097495	0.000279331	18	FAD5X	gDTU
Sema4d	ENSMUSG00000021451.16	ENSMUST00000139858	processed_transcript	0.0600263	0.00423663	18	FAD5X	gDTU
Ctsl	ENSMUSG00000021477.9	ENSMUST00000223494	nonsense_mediated_decay	-0.0648825	7.79014e-09	18	FAD5X	gDTU
Itm2b	ENSMUSG00000022108.8	ENSMUST00000022704	protein_coding	0.07664	8.83997e-06	18	FAD5X	gDTU
Itm2b	ENSMUSG00000022108.8	ENSMUST00000226722	retained_intron	-0.0769625	8.83997e-06	18	FAD5X	gDTU
Dcaf11	ENSMUSG00000022214.15	ENSMUST00000072530	protein_coding	0.0754787	0.0016156	18	FAD5X	gDTU
Syngr1	ENSMUSG00000022415.12	ENSMUST00000009727	protein_coding	0.308571	7.40074e-51	18	FAD5X	gDTU
Syngr1	ENSMUSG00000022415.12	ENSMUST00000009728	protein_coding	-0.306783	7.40074e-51	18	FAD5X	gDTU
Tra2b	ENSMUSG00000022858.16	ENSMUST00000023564	protein_coding	0.0507063	0.00517551	18	FAD5X	gDTU
Slc38a1	ENSMUSG00000023169.15	ENSMUST00000088452	protein_coding	0.051745	0.00630539	18	FAD5X	gDTU
Slc38a1	ENSMUSG00000023169.15	ENSMUST00000100262	protein_coding	-0.05232	0.00630539	18	FAD5X	gDTU
Tapbp	ENSMUSG00000024308.15	ENSMUST00000234247	protein_coding	-0.0889363	0.000672357	18	FAD5X	gDTU
Ptpn2	ENSMUSG00000024539.17	ENSMUST00000025420	protein_coding	-0.0681688	0.00562134	18	FAD5X	gDTU
Ptpn2	ENSMUSG00000024539.17	ENSMUST00000122412	protein_coding	0.0505825	0.00562134	18	FAD5X	gDTU
Csf1r	ENSMUSG00000024621.16	ENSMUST00000025523	protein_coding	-0.0734475	0.000183068	18	FAD5X	gDTU
Csf1r	ENSMUSG00000024621.16	ENSMUST00000115268	protein_coding	0.0855725	0.000183068	18	FAD5X	gDTU
Cndp2	ENSMUSG00000024644.17	ENSMUST00000025546	protein_coding	0.19106	2.24731e-13	18	FAD5X	gDTU
Cndp2	ENSMUSG00000024644.17	ENSMUST00000168419	protein_coding	-0.19156	2.24731e-13	18	FAD5X	gDTU
Ablim1	ENSMUSG00000025085.16	ENSMUST00000104902	protein_coding	0.0509225	0.0076946	18	FAD5X	gDTU
Ldb1	ENSMUSG00000025223.15	ENSMUST00000185355	protein_coding	-0.0699763	0.00951942	18	FAD5X	gDTU
Tspan4	ENSMUSG00000025511.15	ENSMUST00000117634	protein_coding	-0.08024	0.00409578	18	FAD5X	gDTU
Tspan4	ENSMUSG00000025511.15	ENSMUST00000239217	protein_coding	0.0593725	0.00218984	18	FAD5X	gDTU
Gusb	ENSMUSG00000025534.17	ENSMUST00000026613	protein_coding	-0.203521	7.10501e-14	18	FAD5X	gDTU
Gusb	ENSMUSG00000025534.17	ENSMUST00000111307	protein_coding	0.117675	7.10501e-14	18	FAD5X	gDTU
Unc50	ENSMUSG00000026111.15	ENSMUST00000118059	protein_coding	-0.0645437	0.000333553	18	FAD5X	gDTU
Pnkd	ENSMUSG00000026179.14	ENSMUST00000027370	protein_coding	0.071255	1.7589e-07	18	FAD5X	gDTU
Pnkd	ENSMUSG00000026179.14	ENSMUST00000113805	protein_coding	-0.0987575	2.24731e-13	18	FAD5X	gDTU
Ppfia4	ENSMUSG00000026458.13	ENSMUST00000168515	protein_coding	0.305663	7.13538e-28	18	FAD5X	gDTU
Ppfia4	ENSMUSG00000026458.13	ENSMUST00000186964	processed_transcript	-0.21086	9.92558e-23	18	FAD5X	gDTU
Soat1	ENSMUSG00000026600.12	ENSMUST00000051396	protein_coding	-0.230966	7.62909e-20	18	FAD5X	gDTU
Soat1	ENSMUSG00000026600.12	ENSMUST00000189661	protein_coding	0.330415	7.62909e-20	18	FAD5X	gDTU
Smox	ENSMUSG00000027333.18	ENSMUST00000149180	processed_transcript	0.0657038	0.00203756	18	FAD5X	gDTU
Slc44a1	ENSMUSG00000028412.17	ENSMUST00000102911	protein_coding	-0.0704025	0.00200054	18	FAD5X	gDTU
Slc44a1	ENSMUSG00000028412.17	ENSMUST00000107651	protein_coding	0.0664075	0.00200054	18	FAD5X	gDTU
Tln1	ENSMUSG00000028465.16	ENSMUST00000030187	protein_coding	-0.0586875	8.31865e-12	18	FAD5X	gDTU
Tln1	ENSMUSG00000028465.16	ENSMUST00000123985	processed_transcript	0.0659737	8.31865e-12	18	FAD5X	gDTU
Clta	ENSMUSG00000028478.18	ENSMUST00000170241	protein_coding	-0.0791012	2.61936e-20	18	FAD5X	gDTU
Capzb	ENSMUSG00000028745.18	ENSMUST00000102507	protein_coding	-0.0722075	1.38411e-06	18	FAD5X	gDTU
Capzb	ENSMUSG00000028745.18	ENSMUST00000102508	protein_coding	0.07345	1.38411e-06	18	FAD5X	gDTU
Mtor	ENSMUSG00000028991.15	ENSMUST00000057580	protein_coding	-0.0971075	0.00525211	18	FAD5X	gDTU
Mtor	ENSMUSG00000028991.15	ENSMUST00000103221	protein_coding	0.0989538	0.00525211	18	FAD5X	gDTU
Fbxo44	ENSMUSG00000029001.15	ENSMUST00000167160	protein_coding	0.0514875	0.00971504	18	FAD5X	gDTU
Sdf4	ENSMUSG00000029076.14	ENSMUST00000050078	protein_coding	0.05058	9.70773e-05	18	FAD5X	gDTU
Srsf9	ENSMUSG00000029538.14	ENSMUST00000031513	protein_coding	-0.0941513	0.00521674	18	FAD5X	gDTU
Srsf9	ENSMUSG00000029538.14	ENSMUST00000209604	nonsense_mediated_decay	0.05248	0.00521674	18	FAD5X	gDTU
Vgll4	ENSMUSG00000030315.15	ENSMUST00000032459	protein_coding	-0.086135	0.00480217	18	FAD5X	gDTU
Cd9	ENSMUSG00000030342.8	ENSMUST00000032492	protein_coding	-0.0689188	1.79413e-06	18	FAD5X	gDTU
Cd9	ENSMUSG00000030342.8	ENSMUST00000140024	retained_intron	0.0660837	1.79413e-06	18	FAD5X	gDTU
Cyfip1	ENSMUSG00000030447.15	ENSMUST00000163845	protein_coding	-0.06895	0.00714418	18	FAD5X	gDTU
Naa10	ENSMUSG00000031388.14	ENSMUST00000114387	protein_coding	0.0867438	0.00498864	18	FAD5X	gDTU
Morf4l2	ENSMUSG00000031422.16	ENSMUST00000169418	protein_coding	0.0502888	0.00389187	18	FAD5X	gDTU
Tsc22d3	ENSMUSG00000031431.13	ENSMUST00000055738	protein_coding	0.155621	8.23541e-09	18	FAD5X	gDTU
Tsc22d3	ENSMUSG00000031431.13	ENSMUST00000112995	processed_transcript	-0.148336	8.23541e-09	18	FAD5X	gDTU
Sin3b	ENSMUSG00000031622.16	ENSMUST00000004494	protein_coding	0.062045	5.25396e-05	18	FAD5X	gDTU
Sin3b	ENSMUSG00000031622.16	ENSMUST00000109950	protein_coding	-0.0765462	5.25396e-05	18	FAD5X	gDTU
Adgrg1	ENSMUSG00000031785.16	ENSMUST00000211984	protein_coding	0.0624162	0.0016156	18	FAD5X	gDTU
Ntpcr	ENSMUSG00000031851.14	ENSMUST00000034313	protein_coding	0.0962237	0.00111428	18	FAD5X	gDTU
Ntpcr	ENSMUSG00000031851.14	ENSMUST00000146055	processed_transcript	-0.061575	3.77051e-07	18	FAD5X	gDTU
Thy1	ENSMUSG00000032011.5	ENSMUST00000114840	protein_coding	0.316044	3.98026e-24	18	FAD5X	gDTU
Thy1	ENSMUSG00000032011.5	ENSMUST00000213733	processed_transcript	-0.371364	2.4448e-47	18	FAD5X	gDTU
Crlf2	ENSMUSG00000033467.12	ENSMUST00000044579	protein_coding	-0.311726	7.50527e-15	18	FAD5X	gDTU
Crlf2	ENSMUSG00000033467.12	ENSMUST00000200284	protein_coding	0.218667	2.14412e-07	18	FAD5X	gDTU
Galt	ENSMUSG00000036073.17	ENSMUST00000154275	processed_transcript	-0.0599138	2.91227e-08	18	FAD5X	gDTU
Arhgap26	ENSMUSG00000036452.18	ENSMUST00000097593	protein_coding	0.149435	0.0011275	18	FAD5X	gDTU
Arhgap26	ENSMUSG00000036452.18	ENSMUST00000123820	processed_transcript	-0.127726	0.0011275	18	FAD5X	gDTU
Fxyd1	ENSMUSG00000036570.14	ENSMUST00000108110	protein_coding	-0.138157	0.00350079	18	FAD5X	gDTU
Phkb	ENSMUSG00000036879.15	ENSMUST00000159716	processed_transcript	0.0865063	2.24635e-05	18	FAD5X	gDTU
Phkb	ENSMUSG00000036879.15	ENSMUST00000161850	protein_coding	-0.0796375	0.00402659	18	FAD5X	gDTU
Sh3glb1	ENSMUSG00000037062.13	ENSMUST00000199854	protein_coding	-0.0509725	0.00447328	18	FAD5X	gDTU
Islr	ENSMUSG00000037206.15	ENSMUST00000041477	protein_coding	-0.155422	0.00357579	18	FAD5X	gDTU
Islr	ENSMUSG00000037206.15	ENSMUST00000168864	protein_coding	0.14514	0.00357579	18	FAD5X	gDTU
Ctnna1	ENSMUSG00000037815.7	ENSMUST00000042345	protein_coding	-0.0889025	0.00200054	18	FAD5X	gDTU
Sirpa	ENSMUSG00000037902.18	ENSMUST00000179001	protein_coding	-0.0787525	0.00238802	18	FAD5X	gDTU
Tmem181a	ENSMUSG00000038141.11	ENSMUST00000088940	protein_coding	-0.0947638	0.00298318	18	FAD5X	gDTU
Tmem181a	ENSMUSG00000038141.11	ENSMUST00000232383	protein_coding	0.0927738	0.00298318	18	FAD5X	gDTU
Pigk	ENSMUSG00000039047.17	ENSMUST00000045029	protein_coding	-0.12215	5.72193e-05	18	FAD5X	gDTU
Cmc1	ENSMUSG00000039163.10	ENSMUST00000044220	protein_coding	0.130416	0.000113994	18	FAD5X	gDTU
Cmc1	ENSMUSG00000039163.10	ENSMUST00000215799	protein_coding	-0.130416	0.000113994	18	FAD5X	gDTU
Akap7	ENSMUSG00000039166.16	ENSMUST00000100012	protein_coding	0.0876675	0.000973252	18	FAD5X	gDTU
Akap7	ENSMUSG00000039166.16	ENSMUST00000177124	protein_coding	-0.096025	0.000973252	18	FAD5X	gDTU
Adgrl4	ENSMUSG00000039167.12	ENSMUST00000196970	protein_coding	-0.100167	0.00501378	18	FAD5X	gDTU
Adk	ENSMUSG00000039197.10	ENSMUST00000045376	protein_coding	0.0645175	0.00398148	18	FAD5X	gDTU
Ncam1	ENSMUSG00000039542.16	ENSMUST00000114476	protein_coding	-0.0623975	0.00115369	18	FAD5X	gDTU
Elavl1	ENSMUSG00000040028.10	ENSMUST00000098950	protein_coding	0.104141	5.73699e-07	18	FAD5X	gDTU
Elavl1	ENSMUSG00000040028.10	ENSMUST00000209010	protein_coding	-0.100019	5.73699e-07	18	FAD5X	gDTU
Dgkz	ENSMUSG00000040479.12	ENSMUST00000239257	protein_coding	-0.217865	1.79413e-06	18	FAD5X	gDTU
Adam22	ENSMUSG00000040537.17	ENSMUST00000046838	protein_coding	-0.0743613	1.83676e-05	18	FAD5X	gDTU
Nbl1	ENSMUSG00000041120.6	ENSMUST00000042844	protein_coding	-0.0695613	0.00354028	18	FAD5X	gDTU
Nbl1	ENSMUSG00000041120.6	ENSMUST00000132900	processed_transcript	0.0677675	0.00354028	18	FAD5X	gDTU
Snhg11	ENSMUSG00000044349.16	ENSMUST00000149303	processed_transcript	-0.0575925	0.00040697	18	FAD5X	gDTU
Trex1	ENSMUSG00000049734.9	ENSMUST00000061973	protein_coding	0.25116	0.000601063	18	FAD5X	gDTU
Trex1	ENSMUSG00000049734.9	ENSMUST00000112053	protein_coding	-0.25116	0.000601063	18	FAD5X	gDTU
Gpatch11	ENSMUSG00000050668.10	ENSMUST00000233113	protein_coding	-0.102129	7.08543e-05	18	FAD5X	gDTU
Plcb1	ENSMUSG00000051177.16	ENSMUST00000129382	processed_transcript	-0.0603775	0.00700378	18	FAD5X	gDTU
Cpne8	ENSMUSG00000052560.15	ENSMUST00000014777	protein_coding	-0.078015	0.0012705	18	FAD5X	gDTU
Ntrk2	ENSMUSG00000055254.15	ENSMUST00000224259	protein_coding	-0.0638212	5.8207e-05	18	FAD5X	gDTU
Ntrk2	ENSMUSG00000055254.15	ENSMUST00000225488	protein_coding	0.08264	3.24821e-11	18	FAD5X	gDTU
H2-T22	ENSMUSG00000056116.18	ENSMUST00000077960	protein_coding	-0.110944	0.00452246	18	FAD5X	gDTU
Fez2	ENSMUSG00000056121.16	ENSMUST00000070039	protein_coding	-0.08879	0.00409578	18	FAD5X	gDTU
Fez2	ENSMUSG00000056121.16	ENSMUST00000112487	protein_coding	0.0923888	0.00409578	18	FAD5X	gDTU
Sh2d3c	ENSMUSG00000059013.12	ENSMUST00000074248	protein_coding	-0.123314	6.21238e-05	18	FAD5X	gDTU
Skap2	ENSMUSG00000059182.7	ENSMUST00000078214	protein_coding	-0.0693513	0.00162662	18	FAD5X	gDTU
Skap2	ENSMUSG00000059182.7	ENSMUST00000204778	protein_coding	0.0910138	0.00162662	18	FAD5X	gDTU
Csf2ra	ENSMUSG00000059326.7	ENSMUST00000076046	protein_coding	-0.324464	1.54269e-22	18	FAD5X	gDTU
Csf2ra	ENSMUSG00000059326.7	ENSMUST00000235172	retained_intron	0.125726	0.000598831	18	FAD5X	gDTU
Csf2ra	ENSMUSG00000059326.7	ENSMUST00000236872	retained_intron	0.113094	0.00389187	18	FAD5X	gDTU
Grb2	ENSMUSG00000059923.13	ENSMUST00000021090	protein_coding	-0.111945	0.0044456	18	FAD5X	gDTU
Grb2	ENSMUSG00000059923.13	ENSMUST00000106497	protein_coding	0.0739488	0.0044456	18	FAD5X	gDTU
Ppcdc	ENSMUSG00000063849.6	ENSMUST00000214624	protein_coding	0.06084	0.00554326	18	FAD5X	gDTU
Ppcdc	ENSMUSG00000063849.6	ENSMUST00000216365	nonsense_mediated_decay	-0.0630587	0.00554326	18	FAD5X	gDTU
Chil1	ENSMUSG00000064246.10	ENSMUST00000082060	protein_coding	-0.240092	3.04425e-05	18	FAD5X	gDTU
Chil1	ENSMUSG00000064246.10	ENSMUST00000156873	protein_coding	0.230025	5.68732e-07	18	FAD5X	gDTU
Mthfs	ENSMUSG00000066442.17	ENSMUST00000085256	protein_coding	-0.138338	0.00409578	18	FAD5X	gDTU
Mthfs	ENSMUSG00000066442.17	ENSMUST00000144930	processed_transcript	0.170189	0.00409578	18	FAD5X	gDTU
1500011B03Rik	ENSMUSG00000072694.8	ENSMUST00000112160	protein_coding	0.07036	0.000148509	18	FAD5X	gDTU
Csnk2a1	ENSMUSG00000074698.10	ENSMUST00000099224	protein_coding	0.10156	0.00169652	18	FAD5X	gDTU
Csnk2a1	ENSMUSG00000074698.10	ENSMUST00000133119	protein_coding	-0.107826	0.00169652	18	FAD5X	gDTU
Fnbp1	ENSMUSG00000075415.13	ENSMUST00000113560	protein_coding	0.0759463	0.00357579	18	FAD5X	gDTU
Tmem243	ENSMUSG00000079659.5	ENSMUST00000115365	protein_coding	-0.140175	0.000621574	18	FAD5X	gDTU
Tmem243	ENSMUSG00000079659.5	ENSMUST00000200542	processed_transcript	0.126037	0.000621574	18	FAD5X	gDTU
Lin7b	ENSMUSG00000003872.9	ENSMUST00000209226.1	retained_intron	0.05474	0.00877023	4	TauD35	gDTU
Mapt	ENSMUSG00000018411.17	ENSMUST00000100347.10	protein_coding	-0.0946	9.22243e-11	4	TauD35	gDTU
Mapt	ENSMUSG00000018411.17	ENSMUST00000106992.9	protein_coding	0.68648	4.49032e-184	4	TauD35	gDTU
Mapt	ENSMUSG00000018411.17	ENSMUST00000144836.1	processed_transcript	-0.65436	3.67713e-94	4	TauD35	gDTU
Psmd13	ENSMUSG00000025487.15	ENSMUST00000140411.7	retained_intron	-0.13476	0.00470006	4	TauD35	gDTU
Tpd52l1	ENSMUSG00000000296.8	ENSMUST00000214644.1	protein_coding	-0.151392	0.00508483	17	TauD35	gDTU
Glmp	ENSMUSG00000001418.13	ENSMUST00000176425.1	protein_coding	0.20205	0.000115687	17	TauD35	gDTU
Rad23a	ENSMUSG00000003813.15	ENSMUST00000144675.7	protein_coding	0.213217	0.00434578	17	TauD35	gDTU
Tfam	ENSMUSG00000003923.14	ENSMUST00000092430.10	protein_coding	-0.111325	0.000111563	17	TauD35	gDTU
Tfam	ENSMUSG00000003923.14	ENSMUST00000145220.1	processed_transcript	0.160408	0.00273476	17	TauD35	gDTU
Gstm7	ENSMUSG00000004035.12	ENSMUST00000004137.10	protein_coding	0.497492	0.00269734	17	TauD35	gDTU
Gstm7	ENSMUSG00000004035.12	ENSMUST00000106688.7	protein_coding	-0.268225	0.000741104	17	TauD35	gDTU
Psap	ENSMUSG00000004207.14	ENSMUST00000105465.7	protein_coding	-0.16235	0.00030882	17	TauD35	gDTU
Bcas2	ENSMUSG00000005687.14	ENSMUST00000005830.14	protein_coding	-0.223183	0.00113794	17	TauD35	gDTU
Bcas2	ENSMUSG00000005687.14	ENSMUST00000155520.7	nonsense_mediated_decay	0.145125	0.00166596	17	TauD35	gDTU
Psmb4	ENSMUSG00000005779.12	ENSMUST00000005923.6	protein_coding	-0.135333	0.00278683	17	TauD35	gDTU
Psmb4	ENSMUSG00000005779.12	ENSMUST00000133412.7	retained_intron	0.126208	0.00313937	17	TauD35	gDTU
Aamp	ENSMUSG00000006299.13	ENSMUST00000006462.13	protein_coding	-0.0595417	0.00464018	17	TauD35	gDTU
Sept8	ENSMUSG00000018398.18	ENSMUST00000120878.8	protein_coding	-0.079225	0.00387872	17	TauD35	gDTU
Sept8	ENSMUSG00000018398.18	ENSMUST00000121334.7	protein_coding	0.0852833	0.00028511	17	TauD35	gDTU
Mapt	ENSMUSG00000018411.17	ENSMUST00000100347.10	protein_coding	-0.0734	4.81249e-07	17	TauD35	gDTU
Mapt	ENSMUSG00000018411.17	ENSMUST00000106992.9	protein_coding	0.635758	8.63663e-203	17	TauD35	gDTU
Mapt	ENSMUSG00000018411.17	ENSMUST00000144836.1	processed_transcript	-0.612883	1.59952e-79	17	TauD35	gDTU
Wasf1	ENSMUSG00000019831.14	ENSMUST00000019975.13	protein_coding	-0.0918333	5.97513e-08	17	TauD35	gDTU
Wasf1	ENSMUSG00000019831.14	ENSMUST00000105509.1	protein_coding	0.0918333	6.80514e-08	17	TauD35	gDTU
Vps26a	ENSMUSG00000020078.16	ENSMUST00000105447.10	protein_coding	-0.0946583	2.62917e-06	17	TauD35	gDTU
Vps26a	ENSMUSG00000020078.16	ENSMUST00000219574.1	nonsense_mediated_decay	0.0533917	6.37651e-05	17	TauD35	gDTU
Tbata	ENSMUSG00000020096.20	ENSMUST00000126831.1	nonsense_mediated_decay	0.127392	0.00398352	17	TauD35	gDTU
Traf3	ENSMUSG00000021277.16	ENSMUST00000021706.10	protein_coding	-0.119792	0.00312093	17	TauD35	gDTU
Traf3	ENSMUSG00000021277.16	ENSMUST00000060274.6	protein_coding	0.121058	0.00387872	17	TauD35	gDTU
Anxa11	ENSMUSG00000021866.15	ENSMUST00000022416.14	protein_coding	-0.117175	0.000341568	17	TauD35	gDTU
Anxa11	ENSMUSG00000021866.15	ENSMUST00000133547.1	retained_intron	0.084225	0.00156582	17	TauD35	gDTU
Dmtn	ENSMUSG00000022099.17	ENSMUST00000228295.1	protein_coding	-0.0640917	0.00858791	17	TauD35	gDTU
Syngr1	ENSMUSG00000022415.12	ENSMUST00000009727.11	protein_coding	0.0691333	0.00166596	17	TauD35	gDTU
Syngr1	ENSMUSG00000022415.12	ENSMUST00000009728.12	protein_coding	-0.0687417	0.00274696	17	TauD35	gDTU
Rcan1	ENSMUSG00000022951.16	ENSMUST00000023672.9	protein_coding	-0.222433	1.79898e-06	17	TauD35	gDTU
Rcan1	ENSMUSG00000022951.16	ENSMUST00000060005.14	protein_coding	0.2037	1.53905e-07	17	TauD35	gDTU
Noct	ENSMUSG00000023087.15	ENSMUST00000144826.1	protein_coding	0.110525	0.00215757	17	TauD35	gDTU
Csf1r	ENSMUSG00000024621.16	ENSMUST00000025523.12	protein_coding	-0.177642	5.24559e-09	17	TauD35	gDTU
Csf1r	ENSMUSG00000024621.16	ENSMUST00000115268.3	protein_coding	0.176667	1.38444e-08	17	TauD35	gDTU
Rps24	ENSMUSG00000025290.17	ENSMUST00000112384.9	protein_coding	-0.350442	0.000301685	17	TauD35	gDTU
Relch	ENSMUSG00000026319.13	ENSMUST00000185692.6	nonsense_mediated_decay	0.07705	0.00480153	17	TauD35	gDTU
Ppfia4	ENSMUSG00000026458.13	ENSMUST00000186964.6	processed_transcript	-0.115758	5.42413e-05	17	TauD35	gDTU
Tpd52	ENSMUSG00000027506.15	ENSMUST00000094381.10	protein_coding	0.112083	3.9517e-09	17	TauD35	gDTU
Impa1	ENSMUSG00000027531.16	ENSMUST00000065938.14	protein_coding	-0.116967	0.00214523	17	TauD35	gDTU
Map1lc3a	ENSMUSG00000027602.9	ENSMUST00000029128.3	protein_coding	-0.0952833	0.000764728	17	TauD35	gDTU
Map1lc3a	ENSMUSG00000027602.9	ENSMUST00000154596.1	processed_transcript	0.097875	0.000860329	17	TauD35	gDTU
Tbl1xr1	ENSMUSG00000027630.13	ENSMUST00000193734.5	protein_coding	-0.08555	0.00277865	17	TauD35	gDTU
Adar	ENSMUSG00000027951.16	ENSMUST00000107405.5	protein_coding	-0.156983	0.000270814	17	TauD35	gDTU
Extl2	ENSMUSG00000027963.14	ENSMUST00000029575.11	protein_coding	-0.09125	0.00417015	17	TauD35	gDTU
Extl2	ENSMUSG00000027963.14	ENSMUST00000106502.1	protein_coding	0.0959917	0.00248539	17	TauD35	gDTU
Efna3	ENSMUSG00000028039.11	ENSMUST00000029673.9	protein_coding	-0.124983	0.000547895	17	TauD35	gDTU
Efna3	ENSMUSG00000028039.11	ENSMUST00000200436.1	protein_coding	0.0953	0.0019285	17	TauD35	gDTU
Scamp3	ENSMUSG00000028049.15	ENSMUST00000129294.7	retained_intron	0.0755583	0.00139612	17	TauD35	gDTU
Rit1	ENSMUSG00000028057.14	ENSMUST00000029692.14	protein_coding	0.423058	3.78828e-10	17	TauD35	gDTU
Rit1	ENSMUSG00000028057.14	ENSMUST00000171645.7	protein_coding	-0.5306	4.81972e-12	17	TauD35	gDTU
Arhgef2	ENSMUSG00000028059.16	ENSMUST00000176401.7	retained_intron	0.0625167	0.0019285	17	TauD35	gDTU
Polr3gl	ENSMUSG00000028104.14	ENSMUST00000091924.9	protein_coding	0.354	0.00284686	17	TauD35	gDTU
Polr3gl	ENSMUSG00000028104.14	ENSMUST00000145001.1	protein_coding	-0.55165	0.00312093	17	TauD35	gDTU
Lmo4	ENSMUSG00000028266.17	ENSMUST00000121796.7	protein_coding	0.079625	0.00577551	17	TauD35	gDTU
Tln1	ENSMUSG00000028465.16	ENSMUST00000030187.13	protein_coding	-0.379667	3.1827e-11	17	TauD35	gDTU
Tln1	ENSMUSG00000028465.16	ENSMUST00000123985.1	processed_transcript	0.396575	9.60091e-11	17	TauD35	gDTU
Cdk2ap1	ENSMUSG00000029394.11	ENSMUST00000111473.7	protein_coding	0.0771833	0.000271163	17	TauD35	gDTU
1110004F10Rik	ENSMUSG00000030663.12	ENSMUST00000032899.11	protein_coding	0.09965	0.00421759	17	TauD35	gDTU
1110004F10Rik	ENSMUSG00000030663.12	ENSMUST00000151254.1	nonsense_mediated_decay	-0.0812083	0.00947719	17	TauD35	gDTU
Erlin2	ENSMUSG00000031483.8	ENSMUST00000033873.8	protein_coding	-0.14825	0.00166596	17	TauD35	gDTU
Erlin2	ENSMUSG00000031483.8	ENSMUST00000211233.1	nonsense_mediated_decay	0.131125	0.0037575	17	TauD35	gDTU
Trim33	ENSMUSG00000033014.12	ENSMUST00000029444.12	protein_coding	-0.210275	0.0063415	17	TauD35	gDTU
Trim33	ENSMUSG00000033014.12	ENSMUST00000106860.5	protein_coding	0.0840167	0.0071331	17	TauD35	gDTU
Ucp2	ENSMUSG00000033685.13	ENSMUST00000207748.1	protein_coding	-0.198375	0.003211	17	TauD35	gDTU
Ucp2	ENSMUSG00000033685.13	ENSMUST00000207890.1	processed_transcript	0.202167	0.00159183	17	TauD35	gDTU
Fxyd1	ENSMUSG00000036570.14	ENSMUST00000206305.1	protein_coding	0.132292	0.000602895	17	TauD35	gDTU
Rsrp1	ENSMUSG00000037266.18	ENSMUST00000148900.7	retained_intron	-0.186967	0.000500028	17	TauD35	gDTU
Atp11b	ENSMUSG00000037400.17	ENSMUST00000196409.1	retained_intron	0.137108	0.00313937	17	TauD35	gDTU
Atp8a1	ENSMUSG00000037685.15	ENSMUST00000037380.14	protein_coding	0.10615	0.00577551	17	TauD35	gDTU
Pi4kb	ENSMUSG00000038861.14	ENSMUST00000072287.11	protein_coding	-0.2242	5.62244e-08	17	TauD35	gDTU
Wdr17	ENSMUSG00000039375.16	ENSMUST00000148806.1	processed_transcript	0.2232	0.00799071	17	TauD35	gDTU
Wdr17	ENSMUSG00000039375.16	ENSMUST00000150488.7	protein_coding	-0.10065	0.00708905	17	TauD35	gDTU
Ralyl	ENSMUSG00000039717.16	ENSMUST00000211860.1	protein_coding	0.164467	0.000743066	17	TauD35	gDTU
Tspyl2	ENSMUSG00000041096.13	ENSMUST00000149685.7	retained_intron	0.0800833	6.68336e-14	17	TauD35	gDTU
Rpl7	ENSMUSG00000043716.13	ENSMUST00000058437.13	protein_coding	0.062	0.00467608	17	TauD35	gDTU
Rpl7	ENSMUSG00000043716.13	ENSMUST00000149566.1	protein_coding	-0.0626833	0.00459288	17	TauD35	gDTU
Csnk2a2	ENSMUSG00000046707.9	ENSMUST00000212214.1	protein_coding	-0.167008	0.000111563	17	TauD35	gDTU
Inka2	ENSMUSG00000048458.8	ENSMUST00000066610.7	protein_coding	-0.209917	0.00577551	17	TauD35	gDTU
Inka2	ENSMUSG00000048458.8	ENSMUST00000098273.2	protein_coding	0.209917	0.00983302	17	TauD35	gDTU
Pcdh10	ENSMUSG00000049100.15	ENSMUST00000166126.6	protein_coding	0.143817	1.00563e-22	17	TauD35	gDTU
Pcdh10	ENSMUSG00000049100.15	ENSMUST00000170695.3	protein_coding	-0.208883	9.52295e-07	17	TauD35	gDTU
Arhgap23	ENSMUSG00000049807.16	ENSMUST00000107601.7	protein_coding	0.0872167	4.59338e-09	17	TauD35	gDTU
Arhgap23	ENSMUSG00000049807.16	ENSMUST00000142465.7	nonsense_mediated_decay	-0.0568	0.00312093	17	TauD35	gDTU
Rps10	ENSMUSG00000052146.16	ENSMUST00000114882.8	protein_coding	-0.117858	1.02574e-06	17	TauD35	gDTU
Col25a1	ENSMUSG00000058897.18	ENSMUST00000183368.7	nonsense_mediated_decay	0.2579	0.00216268	17	TauD35	gDTU
Lsamp	ENSMUSG00000061080.11	ENSMUST00000099761.9	protein_coding	-0.0787333	0.00177024	17	TauD35	gDTU
Nlgn1	ENSMUSG00000063887.13	ENSMUST00000191835.1	protein_coding	0.186225	0.000224147	17	TauD35	gDTU
Clk2	ENSMUSG00000068917.12	ENSMUST00000121931.7	protein_coding	-0.0570583	0.00248539	17	TauD35	gDTU
Clk2	ENSMUSG00000068917.12	ENSMUST00000138822.7	retained_intron	0.280133	0.00277865	17	TauD35	gDTU
Nr2c2ap	ENSMUSG00000071078.6	ENSMUST00000095273.6	protein_coding	-0.157217	0.00274696	17	TauD35	gDTU
Nr2c2ap	ENSMUSG00000071078.6	ENSMUST00000211898.1	protein_coding	0.269292	0.00154899	17	TauD35	gDTU

## Sheet: human_CER_DEG
Gene_Symbol	log2FoldChange	padj	DEG	UP_DOWN	Age_Group	Group
ABCA4	1.11393	0.00484138	DEG	Up	A	AD
ABCG1	0.557024	0.00524201	DEG	Up	A	AD
ABHD17C	-0.783511	5.6403e-08	DEG	Down	A	AD
ABLIM3	0.439042	0.00181139	DEG	Up	A	AD
ABRA	1.14876	0.000401501	DEG	Up	A	AD
AC002472.3	0.770791	0.000388828	DEG	Up	A	AD
AC003042.2	0.711249	0.00983213	DEG	Up	A	AD
AC004381.2	1.20331	0.00306556	DEG	Up	A	AD
AC004593.3	1.46085	0.00106946	DEG	Up	A	AD
AC004986.1	-1.48383	0.00436541	DEG	Down	A	AD
AC006059.2	0.980002	0.00872185	DEG	Up	A	AD
AC007386.1	0.651042	0.00400816	DEG	Up	A	AD
AC007424.1	0.458365	0.00766117	DEG	Up	A	AD
AC010627.1	1.33299	0.000174323	DEG	Up	A	AD
AC010733.1	0.957252	0.004677	DEG	Up	A	AD
AC011447.2	1.16557	0.00568741	DEG	Up	A	AD
AC012618.3	0.409204	0.00121104	DEG	Up	A	AD
AC018523.1	1.39655	0.00111855	DEG	Up	A	AD
AC020915.1	0.636869	0.00478947	DEG	Up	A	AD
AC022415.1	-0.540437	0.00565897	DEG	Down	A	AD
AC023055.1	1.05754	0.00555841	DEG	Up	A	AD
AC025884.2	0.844626	0.00099373	DEG	Up	A	AD
AC061975.5	2.17272	0.000490649	DEG	Up	A	AD
AC063952.1	1.84906	0.0062214	DEG	Up	A	AD
AC073861.1	0.868177	0.00328692	DEG	Up	A	AD
AC079140.1	0.979253	0.00175287	DEG	Up	A	AD
AC104996.2	0.933132	0.007492	DEG	Up	A	AD
AC108475.1	1.42961	0.00920756	DEG	Up	A	AD
AC109631.1	0.918465	0.00558128	DEG	Up	A	AD
AC112191.1	1.10363	0.00340215	DEG	Up	A	AD
AC118553.2	0.516073	0.0085034	DEG	Up	A	AD
AC132008.2	0.434915	0.00898796	DEG	Up	A	AD
AC139769.3	1.06345	0.00920756	DEG	Up	A	AD
AC139795.1	0.506847	0.00375748	DEG	Up	A	AD
AC239367.3	0.911945	0.00299222	DEG	Up	A	AD
AC240274.1	0.680858	0.00216394	DEG	Up	A	AD
AC241952.1	0.707977	0.00722835	DEG	Up	A	AD
AC243732.1	0.711249	0.00983213	DEG	Up	A	AD
ACOX2	-0.532628	0.00872185	DEG	Down	A	AD
ACSM1	1.4494	0.00178771	DEG	Up	A	AD
ACTBP6	2.90774	0.00122579	DEG	Up	A	AD
ACTG1P20	0.735367	0.00589944	DEG	Up	A	AD
ACTN1	0.559794	0.00150245	DEG	Up	A	AD
ACY3	-1.98536	0.00247919	DEG	Down	A	AD
ADGRB1	-0.850559	0.000547129	DEG	Down	A	AD
AGAP1	0.418906	0.0026319	DEG	Up	A	AD
AGAP7P	1.91621	0.00526044	DEG	Up	A	AD
AGPAT1	-0.587845	3.3984e-05	DEG	Down	A	AD
AGPAT4	0.473388	0.00557918	DEG	Up	A	AD
AGRP	-1.12815	0.00205942	DEG	Down	A	AD
AKAP12	0.78904	0.00208847	DEG	Up	A	AD
AKAP7	-0.498044	7.40654e-05	DEG	Down	A	AD
AKR1C2	0.887627	0.000687948	DEG	Up	A	AD
AKR1D1P1	1.67103	0.00770013	DEG	Up	A	AD
AL021937.2	0.868957	0.00218473	DEG	Up	A	AD
AL021997.2	0.757668	0.00558692	DEG	Up	A	AD
AL022238.4	0.860042	1.75342e-05	DEG	Up	A	AD
AL022345.3	1.51706	0.000827498	DEG	Up	A	AD
AL031777.1	1.77485	0.00634324	DEG	Up	A	AD
AL031777.3	1.18703	0.000676487	DEG	Up	A	AD
AL133517.1	0.778467	0.00898796	DEG	Up	A	AD
AL157938.1	1.62306	5.78721e-05	DEG	Up	A	AD
AL158844.1	0.523901	0.00375499	DEG	Up	A	AD
AL162431.3	0.647124	0.00340215	DEG	Up	A	AD
AL162431.4	0.797091	0.00375748	DEG	Up	A	AD
AL353625.1	0.749768	0.0018472	DEG	Up	A	AD
AL355377.1	0.76889	0.00380564	DEG	Up	A	AD
AL355497.1	1.86166	0.00135878	DEG	Up	A	AD
AL355987.5	1.222	0.000411326	DEG	Up	A	AD
AL583832.1	0.848564	0.00350905	DEG	Up	A	AD
AL604028.2	1.14171	0.00589228	DEG	Up	A	AD
ALDH4A1	-0.805847	0.000984584	DEG	Down	A	AD
ALG5	-0.459883	0.00801532	DEG	Down	A	AD
ALG6	-0.515111	0.00160465	DEG	Down	A	AD
ALOX5	0.702691	0.00218223	DEG	Up	A	AD
AMPD2	0.440971	0.000687143	DEG	Up	A	AD
AMT	-0.774147	0.00367672	DEG	Down	A	AD
ANAPC1P1	1.98067	0.0078847	DEG	Up	A	AD
ANGPT2	1.40401	0.00108315	DEG	Up	A	AD
AOC2	0.925471	0.00194686	DEG	Up	A	AD
AOC3	1.08887	0.00237278	DEG	Up	A	AD
AP002530.1	1.22556	0.00991616	DEG	Up	A	AD
APOE	-0.694083	0.00768265	DEG	Down	A	AD
ARHGEF26	-0.681709	0.00301547	DEG	Down	A	AD
ARHGEF7	0.539512	0.00178208	DEG	Up	A	AD
ARSD	-0.524079	0.00177891	DEG	Down	A	AD
ASCL1	-0.7676	0.00659782	DEG	Down	A	AD
ASH1L	0.489206	0.00895326	DEG	Up	A	AD
ATAD2	0.485935	0.00524201	DEG	Up	A	AD
ATF3	2.6966	3.89417e-05	DEG	Up	A	AD
ATF4P1	0.795668	0.0015646	DEG	Up	A	AD
ATF4P2	0.795668	0.0015646	DEG	Up	A	AD
ATF7IP2	-0.654641	0.00155214	DEG	Down	A	AD
ATP13A5	-0.990986	0.00383527	DEG	Down	A	AD
ATP5F1AP3	1.40652	0.00175923	DEG	Up	A	AD
ATP8B2	0.463884	0.00604158	DEG	Up	A	AD
BBS9	0.413144	0.00798923	DEG	Up	A	AD
BCKDHB	-0.67846	0.00218473	DEG	Down	A	AD
BCL11B	-1.4774	0.00542543	DEG	Down	A	AD
BCL2L2-PABPN1	0.932585	0.00139374	DEG	Up	A	AD
BCL6	0.60336	0.000565191	DEG	Up	A	AD
BIVM-ERCC5	1.85731	0.00932799	DEG	Up	A	AD
BLNK	-0.827147	0.00396524	DEG	Down	A	AD
BMP7	-0.729165	0.00169033	DEG	Down	A	AD
BMS1P21	1.2563	0.0016054	DEG	Up	A	AD
BNIP3P15	1.00382	0.00738562	DEG	Up	A	AD
BRCC3P1	1.22764	0.00153872	DEG	Up	A	AD
BTBD17	-1.28293	0.00043765	DEG	Down	A	AD
BTF3P10	2.41091	0.00043765	DEG	Up	A	AD
BTG1	0.62203	0.00110461	DEG	Up	A	AD
C11orf96	1.23625	0.00273139	DEG	Up	A	AD
C16orf89	-1.0229	7.16709e-05	DEG	Down	A	AD
C1orf112	0.791272	0.000193752	DEG	Up	A	AD
C1orf216	0.510646	0.0021701	DEG	Up	A	AD
C1orf54	-0.831697	0.00247919	DEG	Down	A	AD
C1orf61	-1.08159	5.37399e-05	DEG	Down	A	AD
C1QTNF3	-0.737007	0.00331808	DEG	Down	A	AD
C1S	0.679294	0.0079755	DEG	Up	A	AD
C22orf31	-1.17398	0.0029231	DEG	Down	A	AD
C2orf40	-1.01768	0.00153872	DEG	Down	A	AD
C2orf72	-0.627186	0.00247919	DEG	Down	A	AD
C5orf63	-0.719053	0.00262774	DEG	Down	A	AD
C6orf106	0.480598	0.00700361	DEG	Up	A	AD
C6orf141	-1.69611	0.00766783	DEG	Down	A	AD
C6orf62	-0.381863	0.00111292	DEG	Down	A	AD
C7	1.60848	0.000193752	DEG	Up	A	AD
CA12	-1.10785	0.00698627	DEG	Down	A	AD
CA9	-1.01321	0.00918727	DEG	Down	A	AD
CACNG4	-0.829532	0.00132817	DEG	Down	A	AD
CALCOCO1	0.423988	0.00299488	DEG	Up	A	AD
CALD1	0.392877	0.00035086	DEG	Up	A	AD
CARMIL1	-0.562046	0.000506937	DEG	Down	A	AD
CASP12	1.75813	5.32175e-05	DEG	Up	A	AD
CAVIN4	0.636103	0.00768265	DEG	Up	A	AD
CBWD5	-0.626715	0.00398715	DEG	Down	A	AD
CCDC40	0.747288	0.00249713	DEG	Up	A	AD
CCDC83	-0.619258	0.0014681	DEG	Down	A	AD
CCL2	3.38517	8.30805e-06	DEG	Up	A	AD
CCNB2	-1.37427	0.000372766	DEG	Down	A	AD
CD81	-0.453866	0.00964587	DEG	Down	A	AD
CDH23	-0.887865	0.00478924	DEG	Down	A	AD
CDH26	0.739064	9.19033e-05	DEG	Up	A	AD
CDHR3	0.594451	0.00218853	DEG	Up	A	AD
CDIP1	-0.45117	0.00761438	DEG	Down	A	AD
CDK2	0.7654	0.00108315	DEG	Up	A	AD
CDKN2C	0.554632	0.00969759	DEG	Up	A	AD
CDON	0.72523	0.00801532	DEG	Up	A	AD
CDR2	0.526534	0.0014681	DEG	Up	A	AD
CEACAMP5	0.766664	0.0088452	DEG	Up	A	AD
CEBPZOS	-0.400308	0.0016045	DEG	Down	A	AD
CELA3B	0.551253	0.0050728	DEG	Up	A	AD
CEMIP	0.915661	0.000188039	DEG	Up	A	AD
CEP104	0.428244	0.00375748	DEG	Up	A	AD
CEP162	-0.492153	0.00542543	DEG	Down	A	AD
CES3	1.07256	0.000263374	DEG	Up	A	AD
CFAP70	-0.857803	0.00342461	DEG	Down	A	AD
CHI3L1	2.43134	0.000414589	DEG	Up	A	AD
CHI3L2	2.53635	1.11803e-05	DEG	Up	A	AD
CHIT1	0.786391	0.0095924	DEG	Up	A	AD
CHKA	-0.429279	0.00205942	DEG	Down	A	AD
CHKB-CPT1B	0.588071	0.00906042	DEG	Up	A	AD
CHML	-0.566249	0.00339724	DEG	Down	A	AD
CHST6	0.680846	0.00175923	DEG	Up	A	AD
CKS2	1.61314	0.000391144	DEG	Up	A	AD
CMTM1	0.452454	0.00983213	DEG	Up	A	AD
CMTM5	-1.07798	0.00520704	DEG	Down	A	AD
CMYA5	-0.545423	0.00982611	DEG	Down	A	AD
CNOT2	0.4527	0.00310425	DEG	Up	A	AD
CNTF	1.1337	0.000311828	DEG	Up	A	AD
COL19A1	1.13005	0.000696136	DEG	Up	A	AD
COX20	-0.388888	0.00807754	DEG	Down	A	AD
COX6B1P5	1.42083	0.000285865	DEG	Up	A	AD
CPB1	-1.2651	0.00784089	DEG	Down	A	AD
CPNE2	-0.639834	0.00465552	DEG	Down	A	AD
CPNE5	-0.741137	0.00952475	DEG	Down	A	AD
CPT2	-0.536632	0.00124521	DEG	Down	A	AD
CPXM1	2.34182	0.00122808	DEG	Up	A	AD
CR769775.3	-1.87076	0.00562734	DEG	Down	A	AD
CRISPLD2	0.631584	0.00247817	DEG	Up	A	AD
CRY1	0.780123	0.0029231	DEG	Up	A	AD
CRYBB1	-1.89153	0.00382823	DEG	Down	A	AD
CSDC2	-0.817446	0.00043765	DEG	Down	A	AD
CSRNP1	0.970505	0.000176484	DEG	Up	A	AD
CST3	-0.73952	0.00509871	DEG	Down	A	AD
CTDSP1	-0.588247	0.00519343	DEG	Down	A	AD
CTGF	1.41825	0.0029231	DEG	Up	A	AD
CTTNBP2NL	0.428536	0.00403773	DEG	Up	A	AD
CTXND1	-0.998251	4.22876e-05	DEG	Down	A	AD
CX3CR1	-2.14762	0.000590427	DEG	Down	A	AD
CXCL3	1.54703	0.00542543	DEG	Up	A	AD
CXCL5	1.62529	0.000857168	DEG	Up	A	AD
CXCL8	3.03736	1.58841e-06	DEG	Up	A	AD
CYP1B1	1.39985	0.00660845	DEG	Up	A	AD
CYP39A1	0.934818	0.00208847	DEG	Up	A	AD
CYR61	2.37793	1.34904e-05	DEG	Up	A	AD
CYS1	-0.643113	0.00562734	DEG	Down	A	AD
DAG1	-0.407098	0.000113283	DEG	Down	A	AD
DAO	-1.0486	0.00041983	DEG	Down	A	AD
DBH	-0.739517	0.00464136	DEG	Down	A	AD
DCUN1D2	0.400655	0.00066553	DEG	Up	A	AD
DDX3X	0.621623	0.00111855	DEG	Up	A	AD
DES	1.57933	0.00422997	DEG	Up	A	AD
DESI1	-0.395269	0.00350473	DEG	Down	A	AD
DIDO1	0.420618	0.00362682	DEG	Up	A	AD
DISC1	-0.450081	0.00561126	DEG	Down	A	AD
DIXDC1	0.694049	4.22876e-05	DEG	Up	A	AD
DMAC1	-0.44535	0.0036075	DEG	Down	A	AD
DNAH10	0.694947	0.00716644	DEG	Up	A	AD
DNAJA4	0.979157	0.00345722	DEG	Up	A	AD
DNAJB1	2.80638	5.32175e-05	DEG	Up	A	AD
DNAL4	-0.435327	0.00112657	DEG	Down	A	AD
DOCK3	0.388071	0.0014681	DEG	Up	A	AD
DOLK	-0.62407	0.00548398	DEG	Down	A	AD
DUSP1	1.60432	6.0761e-08	DEG	Up	A	AD
DUSP15	-0.842837	0.00761438	DEG	Down	A	AD
DYNC2H1	-0.434359	0.0099846	DEG	Down	A	AD
DYRK2	0.436852	0.00812173	DEG	Up	A	AD
EBLN2	0.937614	0.0014587	DEG	Up	A	AD
EEF2KMT	-0.504312	0.00224692	DEG	Down	A	AD
EFCAB12	0.598337	0.00786922	DEG	Up	A	AD
EGR1	5.01844	4.05675e-29	DEG	Up	A	AD
EGR2	3.86613	2.16876e-15	DEG	Up	A	AD
EGR4	2.67827	1.34904e-05	DEG	Up	A	AD
EIF4A2P2	0.737183	0.0084471	DEG	Up	A	AD
ELMSAN1	0.643989	9.94363e-05	DEG	Up	A	AD
EMC10	-0.414151	0.00838498	DEG	Down	A	AD
EMID1	-0.690129	0.00847984	DEG	Down	A	AD
EMP1	1.24756	0.00849217	DEG	Up	A	AD
EMSY	0.436644	0.00947476	DEG	Up	A	AD
ENTR1	0.439792	8.30805e-06	DEG	Up	A	AD
EP300	0.430393	0.00906042	DEG	Up	A	AD
ETV5	-0.784439	0.000243446	DEG	Down	A	AD
EXPH5	0.703056	0.0031897	DEG	Up	A	AD
FABP6	0.928275	0.00215363	DEG	Up	A	AD
FAH	-0.618479	0.0036075	DEG	Down	A	AD
FAIM	-0.417671	0.0031897	DEG	Down	A	AD
FAM107A	-0.708341	0.00215625	DEG	Down	A	AD
FAM135B	0.613234	0.00907814	DEG	Up	A	AD
FAM156B	-1.05364	0.00801807	DEG	Down	A	AD
FAM157B	0.66633	0.00216394	DEG	Up	A	AD
FAM167A	-0.735322	0.00148569	DEG	Down	A	AD
FAM171A2	0.411326	0.00733206	DEG	Up	A	AD
FAM184A	-0.399137	0.00872185	DEG	Down	A	AD
FAM20A	0.922095	0.00111855	DEG	Up	A	AD
FAM69C	-1.09857	0.000647329	DEG	Down	A	AD
FAM86EP	-0.895264	0.00216394	DEG	Down	A	AD
FAR2P2	-0.608821	0.000411326	DEG	Down	A	AD
FAXC	0.445729	0.00524201	DEG	Up	A	AD
FBXL14	0.679912	0.00135911	DEG	Up	A	AD
FBXO25	0.481907	0.00177891	DEG	Up	A	AD
FDXACB1	-0.590529	0.00248662	DEG	Down	A	AD
FGFR2	-0.676983	0.00505533	DEG	Down	A	AD
FGFR3	-0.959752	0.000809323	DEG	Down	A	AD
FNBP4	0.442868	0.000939959	DEG	Up	A	AD
FOS	4.69021	2.0187e-12	DEG	Up	A	AD
FOSB	3.95726	6.68547e-26	DEG	Up	A	AD
FOSL2	0.817735	0.00838498	DEG	Up	A	AD
FOXO3B	0.823788	0.00845875	DEG	Up	A	AD
FSD1	0.572223	0.0085034	DEG	Up	A	AD
FST	-2.42954	1.77128e-05	DEG	Down	A	AD
FXYD1	-0.828775	0.00524201	DEG	Down	A	AD
FXYD6-FXYD2	1.54971	5.76185e-05	DEG	Up	A	AD
GABRR2	1.64388	0.00380564	DEG	Up	A	AD
GADD45B	1.7301	5.76185e-05	DEG	Up	A	AD
GADD45G	0.992839	0.000696136	DEG	Up	A	AD
GATC	0.395062	0.00262774	DEG	Up	A	AD
GBP2	1.56216	0.000320081	DEG	Up	A	AD
GCN1	0.60281	0.0014681	DEG	Up	A	AD
GCNT1	0.770151	0.000152434	DEG	Up	A	AD
GCSH	-0.76422	0.000592527	DEG	Down	A	AD
GDF10	-0.959518	0.00772971	DEG	Down	A	AD
GEM	1.54249	0.000945059	DEG	Up	A	AD
GFPT2	0.895729	0.000363225	DEG	Up	A	AD
GGCX	0.409165	0.0031897	DEG	Up	A	AD
GJA4	1.18914	0.000687143	DEG	Up	A	AD
GLMP	-0.4259	0.00519343	DEG	Down	A	AD
GLP2R	1.52173	0.00235356	DEG	Up	A	AD
GLRA1	1.45515	0.000363225	DEG	Up	A	AD
GLS	0.601572	0.00517217	DEG	Up	A	AD
GLYAT	-0.391307	0.0031897	DEG	Down	A	AD
GNG7	-0.432403	0.00343382	DEG	Down	A	AD
GNL2P1	1.82631	0.00915212	DEG	Up	A	AD
GOLGA2P7	-0.498928	0.00224692	DEG	Down	A	AD
GOLGB1	0.682833	0.000263374	DEG	Up	A	AD
GORASP1	-0.385119	0.00218101	DEG	Down	A	AD
GPAT4	0.594498	9.51159e-05	DEG	Up	A	AD
GPATCH8	0.386874	0.0031897	DEG	Up	A	AD
GPR101	1.98259	0.000391144	DEG	Up	A	AD
GPR143	-0.763699	0.00589228	DEG	Down	A	AD
GPR19	-0.380753	0.00789456	DEG	Down	A	AD
GPR37L1	-1.28196	5.01409e-07	DEG	Down	A	AD
GPRIN3	0.837019	0.000869216	DEG	Up	A	AD
GPX7	-0.603486	0.0031897	DEG	Down	A	AD
GRB10	0.421401	0.000411326	DEG	Up	A	AD
GRM5	-1.27569	5.87192e-05	DEG	Down	A	AD
GSG1L	-0.730057	0.000758202	DEG	Down	A	AD
GUCA1A	-1.76852	0.000868578	DEG	Down	A	AD
HBG2	-2.12585	0.00160465	DEG	Down	A	AD
HCAR2	1.67576	0.00135704	DEG	Up	A	AD
HDLBP	0.551926	1.15517e-05	DEG	Up	A	AD
HECA	0.566206	0.00383993	DEG	Up	A	AD
HEPN1	-1.03172	0.00227384	DEG	Down	A	AD
HILPDA	1.34312	0.00801532	DEG	Up	A	AD
HIST1H1C	1.33254	0.00203638	DEG	Up	A	AD
HIST1H1D	2.0737	9.19033e-05	DEG	Up	A	AD
HIST1H1E	0.979822	0.00312866	DEG	Up	A	AD
HIST1H2AE	2.32881	3.96271e-07	DEG	Up	A	AD
HIST1H2BC	1.20675	0.00310425	DEG	Up	A	AD
HIST1H2BD	2.12035	4.86768e-07	DEG	Up	A	AD
HIST1H2BE	1.35351	0.000391144	DEG	Up	A	AD
HIST1H2BF	2.42432	2.20025e-05	DEG	Up	A	AD
HIST1H2BG	2.7523	9.04577e-08	DEG	Up	A	AD
HIST1H2BJ	1.46273	0.00375748	DEG	Up	A	AD
HIST1H2BN	1.00221	0.000113283	DEG	Up	A	AD
HIST1H3A	1.48517	0.0040037	DEG	Up	A	AD
HIST1H3H	2.3887	0.000785901	DEG	Up	A	AD
HIST1H4H	1.75765	0.00396308	DEG	Up	A	AD
HIST2H2AA4	1.60721	2.50391e-07	DEG	Up	A	AD
HIST2H2AB	1.4375	0.00553177	DEG	Up	A	AD
HIST2H2BB	1.33053	0.000259127	DEG	Up	A	AD
HIST2H2BE	1.25564	0.00033691	DEG	Up	A	AD
HIST2H2BF	1.17111	0.000195638	DEG	Up	A	AD
HIST2H3D	1.3826	0.00400816	DEG	Up	A	AD
HIST3H2BB	0.72081	0.00147192	DEG	Up	A	AD
HIST4H4	0.608796	0.0039762	DEG	Up	A	AD
HMGN1	-0.620525	0.000641386	DEG	Down	A	AD
HMGN2	-0.489951	0.0014681	DEG	Down	A	AD
HNRNPCP7	0.877007	0.000218907	DEG	Up	A	AD
HOGA1	-0.736213	0.00318117	DEG	Down	A	AD
HOXC4	-1.4529	0.00502638	DEG	Down	A	AD
HSFX1	0.684641	0.00204661	DEG	Up	A	AD
HSPA1A	2.89452	0.00169001	DEG	Up	A	AD
HSPA1B	3.02248	0.000411326	DEG	Up	A	AD
HSPA7	2.72195	0.000256326	DEG	Up	A	AD
HSPD1P4	-1.32126	0.00188448	DEG	Down	A	AD
HTRA1	-0.726718	0.00311622	DEG	Down	A	AD
IBSP	-2.51745	0.00612863	DEG	Down	A	AD
IER2	1.55925	9.82639e-08	DEG	Up	A	AD
IER5	1.14351	0.000809323	DEG	Up	A	AD
IGSF9	-1.21204	0.000547129	DEG	Down	A	AD
IL17RD	-0.646008	0.00396308	DEG	Down	A	AD
IMPACT	-0.625366	0.00160465	DEG	Down	A	AD
IMPDH1	0.769729	0.0018472	DEG	Up	A	AD
ING1	0.73502	8.95473e-05	DEG	Up	A	AD
INHBC	-1.39207	0.00329422	DEG	Down	A	AD
INHBE	-0.920087	0.00133363	DEG	Down	A	AD
INSIG1	0.552166	0.00350473	DEG	Up	A	AD
INSYN1	-0.579078	0.00464136	DEG	Down	A	AD
IPP	-0.426585	0.00262774	DEG	Down	A	AD
IQGAP3	-1.94568	0.000251767	DEG	Down	A	AD
IQUB	0.941245	0.00086538	DEG	Up	A	AD
IRF2BPL	0.583135	3.56595e-05	DEG	Up	A	AD
ITGA10	0.899597	0.00112091	DEG	Up	A	AD
ITPA	-0.709019	0.0031897	DEG	Down	A	AD
JADE2	0.57933	0.000188039	DEG	Up	A	AD
JAK1	0.568461	0.00265701	DEG	Up	A	AD
JAKMIP2	0.60243	0.00339449	DEG	Up	A	AD
JUN	1.37386	1.34702e-06	DEG	Up	A	AD
JUNB	2.70986	1.97041e-10	DEG	Up	A	AD
KCNB1	0.670052	0.00342461	DEG	Up	A	AD
KCNE4	0.566911	0.00445832	DEG	Up	A	AD
KCNE5	-1.18913	0.000591391	DEG	Down	A	AD
KCNJ3	0.635769	0.00761438	DEG	Up	A	AD
KCNMB4	0.682113	0.000898747	DEG	Up	A	AD
KCNN2	-0.632908	0.000372766	DEG	Down	A	AD
KDM5C	0.448747	0.00102179	DEG	Up	A	AD
KIAA1328	0.404174	0.00262774	DEG	Up	A	AD
KIAA1958	0.611547	0.00153658	DEG	Up	A	AD
KIF21B	-0.516456	0.00894568	DEG	Down	A	AD
KIF3C	0.512902	0.00698627	DEG	Up	A	AD
KLHL8	0.528012	0.00792426	DEG	Up	A	AD
KLK4	-0.727043	0.00991616	DEG	Down	A	AD
KMT2E	0.472009	0.00711875	DEG	Up	A	AD
KREMEN1	-0.560198	0.00247919	DEG	Down	A	AD
KRT18P37	0.797384	0.00982611	DEG	Up	A	AD
KRT18P55	1.6403	0.00112091	DEG	Up	A	AD
L34079.1	1.49749	0.00122808	DEG	Up	A	AD
LAMB1	-0.605354	0.00733206	DEG	Down	A	AD
LAMC1	0.500952	0.00315718	DEG	Up	A	AD
LAMP5	-0.956145	0.00108315	DEG	Down	A	AD
LAMTOR1	-0.421851	0.00768265	DEG	Down	A	AD
LARP1P1	1.86409	0.00043765	DEG	Up	A	AD
LCAT	-0.811216	0.00346522	DEG	Down	A	AD
LDHD	-0.699451	0.00816107	DEG	Down	A	AD
LEMD2	0.384444	0.00983213	DEG	Up	A	AD
LFNG	-0.694002	0.00591409	DEG	Down	A	AD
LGI4	-0.847012	0.00150245	DEG	Down	A	AD
LGR6	-1.37278	0.000785901	DEG	Down	A	AD
LIF	3.48913	0.000263374	DEG	Up	A	AD
LILRB5	0.706612	0.00425502	DEG	Up	A	AD
LONRF3	0.934149	0.00854674	DEG	Up	A	AD
LOXHD1	1.18267	0.00752218	DEG	Up	A	AD
LPIN1	0.47781	0.00321461	DEG	Up	A	AD
LRRC55	1.30712	0.00647871	DEG	Up	A	AD
LRRC8A	-0.669547	0.00125412	DEG	Down	A	AD
LVRN	1.72652	0.00175923	DEG	Up	A	AD
LYRM1	-0.426694	0.00808619	DEG	Down	A	AD
MAFF	1.37035	0.000609028	DEG	Up	A	AD
MAN1C1	0.422422	0.00218853	DEG	Up	A	AD
MAP1B	0.69938	0.00260741	DEG	Up	A	AD
MAP3K3	0.451809	0.00194686	DEG	Up	A	AD
MAPK13	0.878654	0.00464136	DEG	Up	A	AD
MAPKAPK5	0.413994	2.55711e-06	DEG	Up	A	AD
MARCH8	0.78878	1.58841e-06	DEG	Up	A	AD
MARVELD1	-0.829409	0.000809323	DEG	Down	A	AD
MAST2	0.507489	3.85009e-05	DEG	Up	A	AD
MBD2	0.510149	0.00169633	DEG	Up	A	AD
MCF2L2	0.46399	0.00066553	DEG	Up	A	AD
MCL1	0.514681	0.00291737	DEG	Up	A	AD
MCM8	1.19412	1.94811e-07	DEG	Up	A	AD
MDH1B	-0.705435	0.00532865	DEG	Down	A	AD
MDK	-1.81981	2.91579e-05	DEG	Down	A	AD
MEDAG	2.57573	1.04696e-05	DEG	Up	A	AD
METRN	-0.902311	0.00215625	DEG	Down	A	AD
METTL7B	1.81163	9.28822e-05	DEG	Up	A	AD
MGP	1.2111	0.00650993	DEG	Up	A	AD
MKI67P1	0.911185	0.00519343	DEG	Up	A	AD
MLC1	-0.914532	8.98554e-05	DEG	Down	A	AD
MMD2	-1.14064	0.000267273	DEG	Down	A	AD
MOB3A	-0.426053	0.00905051	DEG	Down	A	AD
MOCS3	-0.489897	0.00558692	DEG	Down	A	AD
MORN4	-0.457218	0.00516508	DEG	Down	A	AD
MPHOSPH8	0.473777	0.0029231	DEG	Up	A	AD
MPZL2	1.05331	0.00955774	DEG	Up	A	AD
MRE11	0.404822	0.00203638	DEG	Up	A	AD
MRPL1	-0.647049	0.00201519	DEG	Down	A	AD
MRPL32	-0.382376	0.00915212	DEG	Down	A	AD
MRPS31	-0.475276	0.00814491	DEG	Down	A	AD
MSH5-SAPCD1	-1.24949	0.000871639	DEG	Down	A	AD
MSI1	-0.599495	0.00111855	DEG	Down	A	AD
MT-ATP8	-1.593	5.37399e-05	DEG	Down	A	AD
MT-CO2	-1.12423	0.00598068	DEG	Down	A	AD
MT-CO3	-1.22546	0.00310425	DEG	Down	A	AD
[truncated: 7,779 more rows]

## Sheet: human_CER_gDTU
gene_id	isoform_id	iso_biotype	dIF	isoform_switch_q_value	Age_Group	Group	DTU
[truncated: 10,096 more rows]
