# Supplementary material for: Analysis of modular gene co-expression networks reveals molecular pathways underlying Alzheimer’s disease and progressive supranuclear palsy
Source: PLoS One. 2022 Apr 14;17(4):e0266405. doi: 10.1371/journal.pone.0266405 (PMC9009680; doi:10.1371/journal.pone.0266405)
Supplement: S2 Table — Data are organized by group/age. (XLS) [file pone.0266405.s006.xls]

## Sheet: human_TCX_ontologies
GO term	Description	Age_Group	Genes	Class	Group	degree
GO:0007409	axonogenesis	ALZ_C	ACTB,ARHGAP4,ARHGDIA,BRSK1,BSG,C12orf57,CDH11,CDH2,FEZ1,FLOT1,GAB2,HDAC6,KEL,KLF7,LAMA1,LHX4,MAP1S,METRN,MT3,NIN,NRP1,NTN5,PIK3CA,PTPN11,PTPRS,RPL24,S100B,SEMA3D,SEMA6C,SHTN1,SMAD4,SOS1,TIAM1,TRAK2,VCL,ADGRB1,APBB1,APP,BMPR2,CLASP2,CSF1R,CTTN,EFNA1,EIF4G2,EPHA4,FGFR2,GAB1,GRB2,ILK,LAMA5,LAMB2,LGI1,LINGO1,LRP1,LRP4,MAPK3,MYCBP2,NFASC,NFIB,NLGN3,NPTN,PLXNB1,PLXNB2,PLXND1,PTPRA,RAB11A,RAB21,RTN4,SHC…	DEG-DTU	AD	3
GO:0030667	secretory granule membrane	ALZ_ABC	ANO6,CD109,CD177,CYSTM1,DSP,ITPR2,ITPR3,PECAM1,PRCP,SERPINA5,TBC1D10C,ADAM10,ATP8A1,CD46,CD63,IQGAP1,KIF1A,LAMP2,LAMTOR3,NFASC,PAM,RAB18,RAB5B,SLC30A5,SLC44A2,SPARC,SRI,STOM	DEG-DTU	AD	4
GO:0030425	dendrite	ALZ_C	ABHD17A,ADCY8,BGLAP,CAMK2N1,CASC3,CIB1,CKB,CPT1C,DRD4,ELOVL5,EPM2A,FARP1,FCGR2B,FEZ1,FUS,GIPC1,GPHN,HDAC6,KIF1C,LPAR1,MAP1S,MT-ND1,MT3,MYL7,NIN,PPP2R1A,RPL28,RPLP0,RPS6,SHARPIN,SHISA8,TIAM1,TPGS1,TRAK2,TRAPPC4,UBXN1,UCN,XRN1,ABHD17B,ABR,ADAM10,ADCY2,ADGRB1,APBB1,APP,ATP1A2,ATP6AP2,BMPR2,CAPRIN1,CLSTN1,CNTNAP2,CPLX2,CTTN,DIP2A,EPHA4,FLNA,GABBR1,GABRA1,GRIK5,HCFC1,HCN1,HNRNPR,HNRNPU,HOMER3,HSPA8,IL…	DEG-DTU	AD	2
GO:0042775	mitochondrial ATP synthesis coupled electron transport	ALZ_C	COX4I1,COX4I2,COX6B1,COX8A,DGUOK,DNAJC15,MT-CO1,MT-CO2,MT-CO3,MT-CYB,MT-ND1,MT-ND2,MT-ND3,MT-ND4,MT-ND4L,MT-ND5,MT-ND6,NDUFA10,NDUFA11,NDUFA13,NDUFA2,NDUFA3,NDUFA7,NDUFB1,NDUFB10,NDUFB7,NDUFS3,NDUFS5,NDUFS6,NDUFS7,NDUFS8,NDUFV1,NDUFV3,PINK1,SDHA,UQCC3,UQCR10,UQCR11,UQCRB,UQCRC1,UQCRQ	DEG	AD	11
GO:0072073	kidney epithelium development	ALZ_ABC	FOXC2,GPC3,GREB1L,KANK2,NOG,NPNT,OSR1,PECAM1,SIX1,SIX2,SMAD1,YAP1	DEG	AD	4
GO:0042773	ATP synthesis coupled electron transport	ALZ_C	COX4I1,COX4I2,COX6B1,COX8A,DGUOK,DNAJC15,MT-CO1,MT-CO2,MT-CO3,MT-CYB,MT-ND1,MT-ND2,MT-ND3,MT-ND4,MT-ND4L,MT-ND5,MT-ND6,NDUFA10,NDUFA11,NDUFA13,NDUFA2,NDUFA3,NDUFA7,NDUFB1,NDUFB10,NDUFB7,NDUFS3,NDUFS5,NDUFS6,NDUFS7,NDUFS8,NDUFV1,NDUFV3,PINK1,SDHA,UQCC3,UQCR10,UQCR11,UQCRB,UQCRC1,UQCRQ	DEG	AD	11
GO:0014069	postsynaptic density	ALZ_C	ABHD17A,ADCY8,ADD1,BCAS1,CAMK2N1,CDH2,DTNB,DYNLL2,GPHN,IGSF9B,LIN7B,MT-ND2,MT3,PKP4,PTPRS,RPL10A,RPL12,RPL18A,RPL23,RPL30,RPL38,RPL7,RPL8,RPLP0,RPS13,RPS14,RPS18,RPS19,RPS25,RPS27,RPS3,SH3GL3,SHARPIN,SHISA8,SOS1,STAT3,TIAM1,ZDHHC2,ABHD17B,ADAM10,ADGRB1,ARHGEF2,BMPR2,CABP1,CAPZB,CLSTN1,CNKSR2,DLGAP3,EPHA4,GRID1,GRIK5,HOMER3,LRFN3,LRP4,MPP2,MTMR2,NCK2,NPTN,PALM,PRNP,PRR12,RTN4,RUSC1,SHANK1,SRC,SYN1	DEG-DTU	AD	5
GO:1903362	regulation of cellular protein catabolic process	ALZ_C	ABCA2,AGTPBP1,ATP13A2,CAMLG,CD81,CDK5RAP3,CSNK1A1,EFNA1,EPHA4,LDLR,LRP1,NFE2L2,OGT,PKD1,PSMC4,PSME3,RDX,RNF40,SUMO2,TLK2,TRIB2,USP5,USP7,VCP,VGLL4,WAC,XPO1	DTU	AD	6
GO:0098800	inner mitochondrial membrane protein complex	ALZ_C	ATP5F1D,ATP5F1E,ATP5MC2,ATP5ME,ATP5MG,ATP5MPL,CHCHD10,COX4I1,COX4I2,DMAC1,DNAJC15,MT-ATP6,MT-ATP8,MT-CO1,MT-CYB,MT-ND1,MT-ND2,MT-ND3,MT-ND4,MT-ND4L,MT-ND5,NDUFA10,NDUFA11,NDUFA13,NDUFA2,NDUFA3,NDUFA4L2,NDUFA7,NDUFB1,NDUFB10,NDUFB7,NDUFS3,NDUFS5,NDUFS6,NDUFS7,NDUFS8,NDUFV1,NDUFV3,PAM16,ROMO1,SDHA,TIMM10,TIMM17B,TIMM29,UQCC3,UQCR10,UQCRB,UQCRC1,UQCRQ	DEG	AD	11
GO:0006874	cellular calcium ion homeostasis	ALZ_B	ACKR3,ADCY8,ADCYAP1,ADCYAP1R1,AGTR1,APLNR,ATP2C2,AVP,BDKRB2,CACNA1A,CALB1,CCR9,CDH23,CEMIP,CLIC2,CXCR4,FFAR1,FGF2,FYN,FZD9,GJA1,GLP1R,GNA13,GPER1,GPR20,GPR4,IAPP,ITPR2,ITPR3,NMU,P2RX1,P2RX2,PLCE1,PLN,PTGDR,PTGER2,PTGFR,RAMP3,S1PR1,SLC30A1,SWAP70,SYPL2,TAC1,TACR1,TGM2,TMEM178A,TRPC3,TSPOAP1,UBASH3B,WFS1	DEG	AD	7
GO:0003002	regionalization	ALZ_B	ACVR1,ACVRL1,ADGRG1,ALX4,ARC,ASCL1,BMP4,CFC1,CHSY1,CRB2,DLX1,DMRTA2,DNAAF1,EGR2,EMX2,FEZF1,FGF2,FGF8,FOXC1,FOXC2,FOXD1,GDNF,GLI1,GPC3,IRX1,LRP4,MDFI,MEOX2,MSX1,NEUROD1,NOG,NOTCH2,OSR1,PBX3,RFX4,SEMA3C,SEMA3F,SFRP2,SHH,SIX1,SIX2,SMAD2,SMO,TBX18,TBX3,VAX2,WLS,ZBTB16	DEG	AD	1
GO:0006875	cellular metal ion homeostasis	ALZ_B	ACKR3,ADCY8,ADCYAP1,ADCYAP1R1,AGTR1,APLNR,ATP2C2,ATP4A,AVP,BDKRB2,BMP6,CACNA1A,CALB1,CCR9,CDH23,CEMIP,CLIC2,CXCR4,CYBRD1,ERFE,FFAR1,FGF2,FYN,FZD9,GJA1,GLP1R,GNA13,GPER1,GPR20,GPR4,HEPH,HFE,HPX,IAPP,ITPR2,ITPR3,MT1A,MT1F,MT1G,MT1H,MT1M,MT1X,MT2A,NMU,P2RX1,P2RX2,PLCE1,PLN,PTGDR,PTGER2,PTGFR,RAMP3,S1PR1,SLC30A1,SLC30A3,SLC39A12,SLC39A8,SWAP70,SYPL2,TAC1,TACR1,TGM2,TMEM178A,TMPRSS3,TRPC3,TSPOAP1,UBAS…	DEG	AD	7
GO:1903510	mucopolysaccharide metabolic process	ALZ_ABC	ANGPT1,CEMIP,DCN,DSE,EGF,FMOD,HGF,ITIH2,ITIH4,LYVE1,NDNF,OGN,PRELP	DEG	AD	2
GO:0006614	SRP-dependent cotranslational protein targeting to membrane	ALZ_C	FAU,RPL10,RPL10A,RPL11,RPL12,RPL13,RPL13A,RPL15,RPL17,RPL18,RPL18A,RPL19,RPL21,RPL22,RPL23,RPL23A,RPL24,RPL26,RPL27,RPL27A,RPL28,RPL29,RPL3,RPL30,RPL32,RPL34,RPL35,RPL35A,RPL36,RPL36A,RPL37,RPL37A,RPL38,RPL39,RPL4,RPL41,RPL5,RPL7,RPL7A,RPL8,RPLP0,RPLP1,RPLP2,RPS10,RPS11,RPS12,RPS13,RPS14,RPS15,RPS15A,RPS16,RPS17,RPS18,RPS19,RPS2,RPS20,RPS21,RPS23,RPS24,RPS25,RPS27,RPS27A,RPS28,RPS29,RPS3,RPS3A,RP…	DEG-DTU	AD	17
GO:0006613	cotranslational protein targeting to membrane	ALZ_C	FAU,RPL10,RPL10A,RPL11,RPL12,RPL13,RPL13A,RPL15,RPL17,RPL18,RPL18A,RPL19,RPL21,RPL22,RPL23,RPL23A,RPL24,RPL26,RPL27,RPL27A,RPL28,RPL29,RPL3,RPL30,RPL32,RPL34,RPL35,RPL35A,RPL36,RPL36A,RPL37,RPL37A,RPL38,RPL39,RPL4,RPL41,RPL5,RPL7,RPL7A,RPL8,RPLP0,RPLP1,RPLP2,RPS10,RPS11,RPS12,RPS13,RPS14,RPS15,RPS15A,RPS16,RPS17,RPS18,RPS19,RPS2,RPS20,RPS21,RPS23,RPS24,RPS25,RPS27,RPS27A,RPS28,RPS29,RPS3,RPS3A,RP…	DEG-DTU	AD	17
GO:0005769	early endosome	ALZ_C	ABCB6,APP,CLCN4,CNTNAP2,DYSF,EPHA4,EPS15,FCGR1A,LDLR,LRP1,MAPK3,MTMR2,NSG1,PTPN1,RAB11FIP5,RAB21,RAB5B,RUSC1,SLC11A2,SLC15A4,SLC9A6,SNX6,TF,TFRC,TMEM127,TOM1,USP10,VPS4A,VTI1B,WASH6P,WASHC5,WLS,ZFYVE16	DTU	AD	1
GO:0005775	vacuolar lumen	ALZ_ABC	AGRN,C3,DCN,GNS,GPC1,HSPA8,LAMP2,LIPA,PPT1,SCARB2,SDC2,SMPD1,TPP1,VCP	DTU	AD	1
GO:0005770	late endosome	ALZ_C	ABCA3,ABCB6,ATP13A2,CD63,CD74,CLCN4,CLEC16A,CTSH,DYSF,HSPA8,LAMP2,LAMTOR3,LDLR,M6PR,MAPK3,MON1A,NPC1,NSG1,PIK3R4,PSAP,RAB11A,RAB9A,RNF13,SCARB2,SLC11A2,SLC9A6,SNX14,SRC,TF,TMEM106B,TMEM59,VPS4A,VTI1B,WDR48,YIPF2	DTU	AD	1
GO:0072659	protein localization to plasma membrane	ALZ_C	ACSL3,AFDN,ATP1B3,BSG,CD81,CDH2,CLASP2,CLTC,FLNA,GOLGA7,GORASP2,KCNIP3,LAMA5,LRP1,NFASC,NSG1,PALM,PREPL,PRNP,RAB11A,RANGRF,RDX,TMEM59,TSPAN14,TSPAN33,TTC8,VPS4A,VTI1B,ZDHHC5	DTU	AD	1
GO:0046034	ATP metabolic process	ALZ_C	AK1,ATP5F1D,ATP5F1E,ATP5MC2,ATP5ME,ATP5MG,BAD,CHCHD10,COX4I1,COX4I2,COX6B1,COX8A,DGUOK,DNAJC15,DNAJC30,EP300,FIS1,GUK1,HDAC4,HIF1A,MT-ATP6,MT-ATP8,MT-CO1,MT-CO2,MT-CO3,MT-CYB,MT-ND1,MT-ND2,MT-ND3,MT-ND4,MT-ND4L,MT-ND5,MT-ND6,MYC,MYH3,MYOG,NDUFA10,NDUFA11,NDUFA13,NDUFA2,NDUFA3,NDUFA7,NDUFB1,NDUFB10,NDUFB7,NDUFS3,NDUFS5,NDUFS6,NDUFS7,NDUFS8,NDUFV1,NDUFV3,NUDT2,NUP214,NUP93,OGT,PFKFB3,PFKP,PINK1,SDH…	DEG-DTU	AD	11
GO:0003018	vascular process in circulatory system	ALZ_B	ABCC8,ACTA2,AGTR1,AMOT,ANGPT1,APLN,ARHGAP42,AVP,AZU1,BDKRB2,BMP6,ECE1,FOXC1,FOXC2,GJA1,GJA5,GPER1,GPR4,HRH1,ICAM1,KCNJ8,KLF2,LEPR,P2RX1,P2RY2,PRKG1,PTP4A3,SLC22A3,SLC22A8,SLC2A1,SLC2A10,SLC2A4,SLC6A13,SLC6A20,SLC7A1,SMTNL2,TEK,YES1,ABCA2,ABCB1,ADCY6,ATP1A2,ATP8A1,EXT2,PDE2A,SLC1A3,SLC38A5,SLC7A5,SLCO3A1,TFRC,TJP1	DEG-DTU	AD	2
GO:0009914	hormone transport	ALZ_B	ABCC8,ADCY8,ADCYAP1,AGTR1,ANO1,ANXA1,APLN,BMP6,CACNA1A,CPLX3,CRH,CRHBP,FFAR1,FFAR2,FOXD1,GJA1,GLP1R,GLUL,GPER1,GPR68,HFE,INHBB,ITPR2,ITPR3,ITSN1,KCNG2,MYB,NEUROD1,NMU,NOV,PIM3,SLC2A1,SLCO4A1,SMAD2,SOX11,SSTR5,TAC1,TBX3,TIAM1,VGF,VIP,ZBED6	DEG	AD	6
GO:0071560	cellular response to transforming growth factor beta stimulus	ALZ_B	ACVR1,ACVRL1,BAMBI,CD109,COL1A1,COL1A2,COL3A1,DAB2,DLX1,EMILIN1,FSHB,FYN,HPGD,HTRA3,HYAL2,ID1,ITGB5,ITGB8,LATS2,LTBP1,LTBP2,MYOCD,NREP,PARD3,PDGFD,PENK,SLC2A10,SMAD2,SOX11,SOX5,SPRED3,TGFB1I1,TGFB2,TGFBR2,TGFBR3L,TWSG1,VASN,YES1,ZFP36L1,ZFP36L2	DEG	AD	5
GO:0005201	extracellular matrix structural constituent	ALZ_ABC	COL11A2,COL2A1,COL3A1,COL6A3,COL9A3,DCN,FBLN5,FMOD,LAMC1,LTBP1,LTBP2,MFAP2,MFAP4,MGP,MUC6,NPNT,OGN,PRELP	DEG	AD	1
GO:0006413	translational initiation	ALZ_C	CTIF,DNAJC3,EIF2B4,EIF3F,EIF3G,EIF3L,EIF4EBP3,EIF5B,FAU,PAIP2B,RPL10,RPL10A,RPL11,RPL12,RPL13,RPL13A,RPL15,RPL17,RPL18,RPL18A,RPL19,RPL21,RPL22,RPL23,RPL23A,RPL24,RPL26,RPL27,RPL27A,RPL28,RPL29,RPL3,RPL30,RPL32,RPL34,RPL35,RPL35A,RPL36,RPL36A,RPL37,RPL37A,RPL38,RPL39,RPL4,RPL41,RPL5,RPL7,RPL7A,RPL8,RPLP0,RPLP1,RPLP2,RPS10,RPS11,RPS12,RPS13,RPS14,RPS15,RPS15A,RPS16,RPS17,RPS18,RPS19,RPS2,RPS20,RPS…	DEG	AD	14
GO:0048568	embryonic organ development	ALZ_B	ACVR1,ALX1,ALX4,APLNR,BMP4,CEBPB,COL2A1,CRB2,DNAAF1,EPHA2,FGF8,FOXC1,FOXC2,FRZB,FZD2,FZD6,GDNF,GLI1,ID3,IGF2,KDR,LRIG1,MDFI,MFAP2,MICAL2,MMP14,MSX1,NAGLU,NES,NEUROD1,NOG,NOTCH2,OSR1,PBX3,PLCD3,PRRX1,RBPMS2,RDH10,RNF112,SHH,SHOX2,SIX1,SIX2,SLC39A1,SMAD2,SMO,SOX11,SPINT1,TBX15,TBX18,TBX3,TEAD2,TEAD3,TEAD4,TGFB2,TGFBR2,USH1G,VAX2,WNT16,YAP1,ZFP36L1	DEG	AD	4
GO:0050878	regulation of body fluid levels	ALZ_B	ADCY8,ANXA2,ANXA5,APLN,APLNR,AQP4,AVP,CD177,CD34,CLIC1,COL1A1,COL1A2,COL3A1,CSRP1,DGKD,EHD2,F10,F13A1,FBLN1,FLI1,FYN,FZD6,GATA6,GJA1,GJA5,GNA12,GNA13,HEG1,HYAL2,ITPR2,ITPR3,MAFF,MMRN1,MYL12A,P2RX1,P2RX2,P2RX6,P2RY2,PEAR1,PRKG1,PRLR,RAB27A,SELP,SERPINA5,SERPING1,SHH,TAC1,TLR4,TRPC3,UBASH3B,VIP,VTN,WFS1	DEG	AD	1
GO:0030509	BMP signaling pathway	ALZ_ABC	BMP5,BMP6,BMPR1A,CRB2,FSTL1,GPC3,HTRA3,NOG,RBPMS2,SFRP2,SMAD1,SOX11,TGFB2,TGFBR3	DEG	AD	5
GO:0045296	cadherin binding	ALZ_B	ACVR1,ANXA1,ANXA2,CALD1,CCNB2,CDH11,CDH23,CLIC1,CNN3,COBLL1,EPHA2,EZR,FXYD5,GPRC5A,ITGA6,ITGB1,KDR,MAPRE1,MMP24,PARVA,PDLIM1,PDLIM5,PFKP,PHLDB2,PKP2,PTPRB,PTPRH,SLC3A2,SWAP70,TES,VASN,VASP,ANLN,ASAP1,BZW1,CAST,CCT8,CD46,CEMIP2,CTNNB1,CTNND1,DDX3X,EIF4G2,EPS15,FMNL2,HDLBP,HNRNPK,HSPA8,IQGAP1,KTN1,LDHA,MRTFB,NDRG1,PACSIN2,PLEC,PPFIBP1,RDX,RTN4,SEPT7,SERBP1,SNX5,SPTAN1,SPTBN1,TJP1	DEG-DTU	AD	1
GO:0045177	apical part of cell	ALZ_B	ACVR1,ADCY8,ADGRF5,ANO1,ANXA1,CA2,CA4,CD34,CDHR5,CRB2,CTSK,CTSV,CYBRD1,DDR2,DPEP1,DUOX1,EDA,EZR,FAT4,FZD6,GJA1,HFE,HVCN1,HYAL2,ITPR3,KCNE4,MARVELD2,MSN,MTCL1,MUC1,OSMR,P2RX2,PARD3,PARD3B,PLPP1,PTPRH,RAB27A,SLC16A8,SLC17A4,SLC22A8,SLC26A2,SLC2A1,SLC39A8,SLC3A2,SLC47A1,SLC4A11,SLC52A3,SLC6A20,SLC7A1,SPEF1,SPTBN5,TEK	DEG	AD	1
GO:0015980	energy derivation by oxidation of organic compounds	ALZ_C	ATP5F1D,ATP5F1E,ATP5MC2,ATP5ME,ATP5MG,BLOC1S1,CHCHD10,COX4I1,COX4I2,COX6B1,COX8A,DGUOK,DNAJC15,DNAJC30,EPM2A,ETFB,HIF1A,IDH3G,MT-ATP6,MT-ATP8,MT-CO1,MT-CO2,MT-CO3,MT-CYB,MT-ND1,MT-ND2,MT-ND3,MT-ND4,MT-ND4L,MT-ND5,MT-ND6,MT3,MYC,MYOG,NDUFA10,NDUFA11,NDUFA13,NDUFA2,NDUFA3,NDUFA7,NDUFB1,NDUFB10,NDUFB7,NDUFS3,NDUFS5,NDUFS6,NDUFS7,NDUFS8,NDUFV1,NDUFV3,NOP53,PGM2,PIK3CA,PINK1,SDHA,SDHAF4,SURF1,UCN,UQCC…	DEG-DTU	AD	11
GO:0010038	response to metal ion	ALZ_B	ABCC8,ACTA1,ADCY8,AKR1C3,ASCL1,BMP6,CA2,CPNE7,CRHBP,CYBRD1,DPEP1,DUSP1,FIBIN,FOSB,GPHN,HFE,HVCN1,ICAM1,ITPKB,ITPR3,KCNMB3,MAOB,MAP1LC3A,MT1A,MT1F,MT1G,MT1H,MT1M,MT1X,MT2A,NQO1,PENK,PLN,QDPR,RASAL1,SHH,SLC30A1,SLC30A3,SPARC,SUCNR1,SYT12,SYT6,TNFRSF11B,TRPC3	DEG	AD	1
GO:0050803	regulation of synapse structure or activity	ALZ_ABC	ABHD17B,ADAM10,AGRN,APP,CAPRIN1,CTNNA2,DNM1L,HSPA8,KIF1A,LRP4,NLGN3,PPFIA2,PPT1,SPARC,VCP	DTU	AD	1
GO:0003007	heart morphogenesis	ALZ_B	ACVR1,ACVRL1,ADAMTS1,ADGRG6,APLNR,BMP4,COL2A1,CPE,DNAAF1,EPHB4,FAT4,FGF8,FGFRL1,FOXC1,FOXC2,FZD2,GATA6,GJA5,HEG1,MICAL2,MSX1,MYLK2,NOG,NOTCH2,PARVA,PKP2,S1PR1,SEMA3C,SFRP2,SHH,SHOX2,SIX1,SMO,SOX11,TBX3,TEAD2,TEK,TGFB2,TGFBR2,WNT16,YAP1	DEG	AD	2
GO:0071692	protein localization to extracellular region	ALZ_B	ABCC8,ADCY8,ADCYAP1,ANO1,ANXA1,BMP6,CACNA1A,CAVIN1,CPLX3,CRH,DNAJC1,EZR,FFAR1,GJA1,GLP1R,GLUL,GPER1,GPR68,INHBB,ITPR2,ITPR3,KCNG2,LTBP1,LTBP2,NEUROD1,NMU,NOV,PIM3,RAB13,SCG2,SLC2A1,SMAD2,SSTR5,STEAP3,SUCNR1,TGFB2,TIAM1,TLR4,VGF,VIP,WLS,ZBED6	DEG	AD	6
GO:0005840	ribosome	ALZ_C	AURKAIP1,COL11A2,EEF2,FAU,GADD45GIP1,GCN1,MRPL1,MRPL12,MRPL21,MRPL23,MRPL24,MRPL28,MRPL38,MRPL41,MRPL51,MRPL52,MRPL53,MRPL55,MRPL58,MRPL9,MRPS15,MRPS25,MRPS26,MRPS9,MT3,NDUFA7,NUFIP2,RPL10,RPL10A,RPL11,RPL12,RPL13,RPL13A,RPL15,RPL17,RPL18,RPL18A,RPL19,RPL21,RPL22,RPL23,RPL23A,RPL24,RPL26,RPL27,RPL27A,RPL28,RPL29,RPL3,RPL30,RPL32,RPL34,RPL35,RPL35A,RPL36,RPL36A,RPL36AL,RPL37,RPL37A,RPL38,RPL39,RPL…	DEG-DTU	AD	12
GO:0045333	cellular respiration	ALZ_C	ATP5F1D,ATP5F1E,ATP5MC2,ATP5ME,ATP5MG,BLOC1S1,CHCHD10,COX4I1,COX4I2,COX6B1,COX8A,DGUOK,DNAJC15,DNAJC30,ETFB,HIF1A,IDH3G,MT-ATP6,MT-ATP8,MT-CO1,MT-CO2,MT-CO3,MT-CYB,MT-ND1,MT-ND2,MT-ND3,MT-ND4,MT-ND4L,MT-ND5,MT-ND6,MYC,MYOG,NDUFA10,NDUFA11,NDUFA13,NDUFA2,NDUFA3,NDUFA7,NDUFB1,NDUFB10,NDUFB7,NDUFS3,NDUFS5,NDUFS6,NDUFS7,NDUFS8,NDUFV1,NDUFV3,NOP53,PIK3CA,PINK1,SDHA,SDHAF4,SURF1,UCN,UQCC3,UQCR10,UQCR11…	DEG-DTU	AD	12
GO:0050808	synapse organization	ALZ_ABC	ABHD17B,ADAM10,AGRN,APP,C3,CAPRIN1,CTNNA2,CTNNB1,DNM1L,HSPA8,KIF1A,LRP4,MTMR2,NDRG1,NFASC,NLGN3,NRCAM,PCDHGC3,PLXNB1,PPFIA2,SHANK1,SPARC,STAU1,VCP	DTU	AD	2
GO:0015629	actin cytoskeleton	ALZ_ABC	ACTA1,ADCY8,AHNAK,CAPN2,EZR,FYN,GNG12,LDB3,MOBP,MYH7B,MYL5,NEBL,PARVA,PDLIM4,RHOQ,SH3PXD2A,VCL,VIL1,ARPC5,CALD1,CAPZA2,CTNNA1,CTNNA2,DHX9,EPB41L2,GJB6,HNRNPK,ILK,IQGAP1,JAM3,MTSS1,MYO10,PDCD6IP,RDX,SEPT7,SORBS1,SORBS2,SPTAN1,SPTBN1,TPM4	DEG-DTU	AD	2
GO:1902904	negative regulation of supramolecular fiber organization	ALZ_ABC	APC,ARHGEF2,CAPZA2,CLASP2,CTNNA2,HSPA8,KANK1,NCK2,RDX,SHANK1,SPTAN1,SPTBN1,STMN1	DTU	AD	5
GO:0070482	response to oxygen levels	ALZ_C	ADAM15,AGER,ALAD,ANGPT2,BAD,COX4I2,CREBBP,E2F1,EGLN2,ELOB,EP300,FAS,FIS1,HIF1A,HIPK2,HSD11B2,ITPR2,LPAR1,MDM2,MT-ATP6,MT-CYB,MT-ND4,MT-ND5,MT3,MYC,NOL3,NOP53,NPEPPS,PINK1,PLOD2,POSTN,PSMB10,PSMB3,PSMC3,PSMC5,PSMD13,PSMD4,PSME2,RBPJ,RBX1,REST,RORA,RPS27A,S100B,SEM1,SLC2A8,SMAD4,STC1,STUB1,TGFB3,UBA52,VEGFB,AQP1,ARNT2,CUL2,DNM1L,FOXO3,HP1BP3,LDHA,MTOR,NDRG1,NFE2L2,P4HB,PAM,PSMC4,PSME3,PSME4,RTN4,SC…	DEG-DTU	AD	2
GO:0048562	embryonic organ morphogenesis	ALZ_B	ACVR1,ALX1,ALX4,APLNR,BMP4,COL2A1,CRB2,DNAAF1,EPHA2,FGF8,FOXC2,FRZB,FZD2,FZD6,GLI1,LRIG1,MDFI,MFAP2,MICAL2,MMP14,MSX1,NAGLU,NEUROD1,NOG,NOTCH2,OSR1,PRRX1,RBPMS2,RDH10,SHH,SHOX2,SIX1,SIX2,SLC39A1,SMAD2,SMO,SOX11,TBX15,TBX18,TBX3,TEAD2,TGFBR2,USH1G,VAX2,WNT16,YAP1	DEG	AD	5
GO:0000377	RNA splicing, via transesterification reactions with bulged adenosine as nucleophile	ALZ_C	CELF3,CELF4,CPSF1,CPSF2,CPSF7,DDX1,DDX17,DDX5,DHX9,EFTUD2,HNRNPF,HNRNPK,HNRNPR,HNRNPU,HSPA8,LARP7,MBNL1,MBNL2,MTREX,PABPN1,PAPOLA,PAXBP1,PCBP4,POLR2B,POLR2F,POLR2L,PRPF39,RBM10,RBM14,RBM4,RBM6,SETX,SNRNP200,SNRPB2,SNRPD1,SRRM2,SRSF3,SRSF5,SRSF6,SUGP1,TFIP11,U2SURP	DTU	AD	5
GO:0060205	cytoplasmic vesicle lumen	ALZ_ABC	A1BG,CLU,DNAJC3,EGF,HGF,IGF2,ITIH4,PGM2,SLPI,TGFB2,TMSB4X,VCL,APP,ARPC5,C3,DDX3X,FN1,GNS,HSPA8,ILF2,PFKL,SERPING1,SPARC,SPTAN1,TF,VCP,VWF	DEG-DTU	AD	6
GO:0042176	regulation of protein catabolic process	ALZ_C	ABCA2,ADGRB1,AGAP2,AGTPBP1,APC,APC2,ATP13A2,AZIN1,CAMLG,CD81,CDK5RAP3,CSNK1A1,DDB1,EFNA1,EPHA4,FLNA,HUWE1,LDLR,LPCAT1,LRP1,MYCBP2,NFE2L2,NRDC,ODC1,OGT,PKD1,PSMC4,PSME3,RDX,RNF40,SUMO2,TIPARP,TLK2,TNFSF12,TRIB2,USP5,USP7,VCP,VGLL4,WAC,WWP2,XPO1	DTU	AD	6
GO:0010001	glial cell differentiation	ALZ_ABC	ADGRG6,AGER,CLU,MOBP,NOG,PARD3,SOX11,STAT3,TLR4,VIM,ABCA2,APP,ASPA,CTNNB1,DTX1,ERBB3,GPC1,IFNGR1,ILK,NDRG1,OLIG1,OPALIN,PLP1,PTPRZ1	DEG-DTU	AD	4
GO:0015934	large ribosomal subunit	ALZ_C	MRPL1,MRPL12,MRPL21,MRPL23,MRPL24,MRPL28,MRPL38,MRPL41,MRPL51,MRPL52,MRPL53,MRPL55,MRPL58,MRPL9,RPL10,RPL10A,RPL11,RPL12,RPL13,RPL13A,RPL15,RPL17,RPL18,RPL18A,RPL19,RPL21,RPL22,RPL23,RPL23A,RPL24,RPL26,RPL27,RPL27A,RPL28,RPL29,RPL3,RPL30,RPL32,RPL34,RPL35,RPL35A,RPL36,RPL36A,RPL36AL,RPL37,RPL37A,RPL38,RPL39,RPL4,RPL41,RPL5,RPL7,RPL7A,RPL8,RPLP0,RPLP1,RPLP2,UBA52,ZCCHC17	DEG	AD	9
GO:0090092	regulation of transmembrane receptor protein serine/threonine kinase signaling pathway	ALZ_ABC	BMP5,BMP6,BMPR1A,CD109,CRB2,FSTL1,GPC3,HTRA3,LTBP1,NOG,NPNT,RBPMS2,SFRP2,SMAD1,SOX11,TGFB2,TGFBR3,TGFBR3L	DEG	AD	8
GO:1903829	positive regulation of cellular protein localization	ALZ_ABC	CEMIP,EGF,EZR,FYN,SLC5A3,VIL1,YAP1,ZDHHC2,ABHD17B,ACSL3,APC,CCT4,CCT7,EPB41L2,GNAI1,IQGAP1,LARP7,LIMK2,LRP4,RAB11A,RDX,RTN4,SORBS1,SPTBN1,STOM,TARDBP,TFRC,TP53BP2	DEG-DTU	AD	1
GO:0003013	circulatory system process	ALZ_ABC	ABCC8,AGER,ANGPT1,BMP6,DSG2,DSP,FFAR3,FOXC2,FXYD4,FYN,GLP1R,HSD11B2,ITPR2,ITPR3,KEL,PLN,PRCP,SLC16A12,SLC22A2,SLC22A8,SLC38A2,SLC5A3,SLC6A20,SLC7A1,SLC7A2,SUCNR1,TGFB2,TNNI3K,YAP1,ABCA2,ABCB1,ASPH,ATP1A2,ATP1B3,ATP8A1,DNM1L,EXT2,PDE2A,PPCS,RPS6KA2,SCN4B,SERPING1,SGK1,SLC1A3,SLC38A5,SLC7A5,SRI,TFRC	DEG-DTU	AD	4
GO:0060537	muscle tissue development	ALZ_ABC	ACTA1,BMP5,BMPR1A,DCN,DMRTA2,DSG2,DSP,FOXC2,GLI1,IGF2,IGFBP5,KEL,MEGF10,MEIS1,MSX2,NEBL,NOG,OSR1,PLN,SIX1,SMAD1,SOX11,TGFB2,TGFBR3,VAX1,YAP1,CACYBP,CTNNB1,FGFR2,GJB6,GPC1,GTF3C5,HNRNPU,MRTFB,SORBS2,TIPARP	DEG-DTU	AD	3
GO:1901653	cellular response to peptide	ALZ_B	ADCY8,AGTR1,ANO1,ATP6V0E2,CA2,CACNA1A,CASP4,CRHBP,ERFE,FOXC2,FOXO1,FUT7,FYN,GJA1,GJB2,GLP1R,GPER1,ICAM1,ID1,IGF2,INHBB,IRS4,KLF15,KLF2,KLF3,KLF4,KLF5,MYO1C,NFKB1,PRLR,RAB13,RAB31,RELA,RHOQ,SLC2A4,SOCS1,STAT3,TIMELESS,TLR4,TRIM72,TSC2,VIM,ZFP36L1,ZNF106	DEG	AD	2
GO:0071559	response to transforming growth factor beta	ALZ_B	ACVR1,ACVRL1,BAMBI,CD109,COL1A1,COL1A2,COL3A1,DAB2,DLX1,EMILIN1,FSHB,FYN,HPGD,HTRA3,HYAL2,ID1,ITGB5,ITGB8,LATS2,LTBP1,LTBP2,MYOCD,NREP,PARD3,PDGFD,PENK,SLC2A10,SMAD2,SOX11,SOX5,SPRED3,TGFB1I1,TGFB2,TGFBR2,TGFBR3L,TWSG1,VASN,YES1,ZFP36L1,ZFP36L2,DKK3,FGFR2,FUT8,HDAC2,HTRA1,LTBP3,PDCD5,PDE2A,PPM1A,SFRP1,SNW1,WWOX	DEG-DTU	AD	5
GO:0070469	respirasome	ALZ_C	COX4I1,COX4I2,COX6B1,COX8A,DMAC1,MT-CO1,MT-CO2,MT-CO3,MT-CYB,MT-ND1,MT-ND2,MT-ND3,MT-ND4,MT-ND4L,MT-ND5,MT-ND6,NDUFA10,NDUFA11,NDUFA13,NDUFA2,NDUFA3,NDUFA4L2,NDUFA7,NDUFB1,NDUFB10,NDUFB7,NDUFS3,NDUFS5,NDUFS6,NDUFS7,NDUFS8,NDUFV1,NDUFV3,SDHA,SURF1,UQCC3,UQCR10,UQCR11,UQCRB,UQCRC1,UQCRQ	DEG	AD	12
GO:0034329	cell junction assembly	ALZ_C	ACTN1,ADGRB1,ADGRL2,AFDN,AGRN,APC,APP,CDH2,CLASP2,CLSTN1,CNTNAP2,CTTN,ESAM,FERMT2,FLNA,GABRA1,GJB6,GPM6B,HDAC7,HIPK1,ILK,IQGAP1,ITGB4,JAM3,LRFN3,LRP1,LRP4,NLGN3,NPTN,PLXNB1,PLXNB2,PLXND1,PTPRA,RHOC,SHANK1,SRC,TAOK2,TLN1	DTU	AD	1
GO:0051701	biological process involved in interaction with host	ALZ_C	BSG,CD46,CD74,CD81,CTSB,DDB1,EPS15,GRB2,LDLR,MAPK3,NPC1,P4HB,PABPN1,PC,SCARB1,SCARB2,SMPD1,SRC,TFRC,THOC2,TRIM28,TYRO3,VAPA,VPS4A,WWP2,ZNF639	DTU	AD	2
GO:0003012	muscle system process	ALZ_B	ABCC8,ACTA1,ACTA2,ACTG2,ARHGAP42,BDKRB2,CALCRL,CALD1,CCDC78,CLIC2,CXCR4,DES,DSG2,DTNA,FOXO1,GAMT,GATA6,GDNF,GJA1,GJA5,GPER1,GPR75-ASB3,IGFBP5,ITGB5,KCNE4,KCNJ12,KCNJ8,KLF15,KLF4,MYBPC1,MYH11,MYL12A,MYL5,MYLK2,MYOCD,NMU,NMUR1,P2RX1,P2RX2,P2RX6,PDLIM5,PKP2,PLCE1,PLN,PRKG1,PVALEF,SLN,SNTB1,SPHK1,SSPN,SYNM,TACR1,TBX3,TIAM1,TNFRSF1A,TNNI3K,TRIM72,TRPC3,UTRN,VIM	DEG	AD	3
GO:0055074	calcium ion homeostasis	ALZ_B	ACKR3,ADCY8,ADCYAP1,ADCYAP1R1,AGTR1,APLNR,ATP2C2,AVP,BDKRB2,CACNA1A,CALB1,CCR9,CDH23,CEMIP,CLIC2,CXCR4,FAM20A,FFAR1,FGF2,FYN,FZD9,GJA1,GLP1R,GNA13,GPER1,GPR20,GPR4,IAPP,ITPR2,ITPR3,NMU,P2RX1,P2RX2,PLCE1,PLN,PTGDR,PTGER2,PTGFR,RAMP3,S1PR1,SLC30A1,SWAP70,SYPL2,TAC1,TACR1,TGM2,TMEM178A,TRPC3,TSPOAP1,UBASH3B,WFS1	DEG	AD	7
GO:0015833	peptide transport	ALZ_B	ABCC8,ADCY8,ADCYAP1,ANO1,ANXA1,APLN,CA2,CACNA1A,CPLX3,CRH,CRHBP,FFAR1,FFAR2,GJA1,GLP1R,GLUL,GPER1,GPR68,HFE,INHBB,ITPR2,ITPR3,ITSN1,KCNG2,NEUROD1,NMU,NOV,PIM3,SLC2A1,SMAD2,SSTR5,TIAM1,VGF,VIP,ZBED6	DEG	AD	6
GO:0032279	asymmetric synapse	ALZ_C	ABHD17B,ADAM10,ADGRB1,ARHGEF2,BMPR2,CABP1,CAPZB,CDH2,CLSTN1,CNKSR2,DLGAP3,EPHA4,GRID1,GRIK5,HOMER3,LRFN3,LRP4,MPP2,MTMR2,NCK2,NLGN3,NPTN,PALM,PRNP,PRR12,RTN4,RUSC1,SHANK1,SRC,SYN1	DTU	AD	5
GO:0036293	response to decreased oxygen levels	ALZ_C	ADAM15,AGER,ALAD,ANGPT2,BAD,COX4I2,CREBBP,E2F1,EGLN2,ELOB,EP300,FIS1,HIF1A,HIPK2,HSD11B2,ITPR2,MDM2,MT-CYB,MT-ND4,MT-ND5,MT3,MYC,NOL3,NOP53,NPEPPS,PINK1,PLOD2,POSTN,PSMB10,PSMB3,PSMC3,PSMC5,PSMD13,PSMD4,PSME2,RBPJ,RBX1,REST,RORA,RPS27A,S100B,SEM1,SLC2A8,SMAD4,STC1,STUB1,TGFB3,UBA52,VEGFB,AQP1,ARNT2,CUL2,DNM1L,FOXO3,HP1BP3,LDHA,MTOR,NDRG1,NFE2L2,P4HB,PAM,PSMC4,PSME3,PSME4,RTN4,SCAP,SLC11A2,SLC2A1,…	DEG-DTU	AD	2
GO:0045047	protein targeting to ER	ALZ_C	CHMP4A,FAU,RPL10,RPL10A,RPL11,RPL12,RPL13,RPL13A,RPL15,RPL17,RPL18,RPL18A,RPL19,RPL21,RPL22,RPL23,RPL23A,RPL24,RPL26,RPL27,RPL27A,RPL28,RPL29,RPL3,RPL30,RPL32,RPL34,RPL35,RPL35A,RPL36,RPL36A,RPL37,RPL37A,RPL38,RPL39,RPL4,RPL41,RPL5,RPL7,RPL7A,RPL8,RPLP0,RPLP1,RPLP2,RPS10,RPS11,RPS12,RPS13,RPS14,RPS15,RPS15A,RPS16,RPS17,RPS18,RPS19,RPS2,RPS20,RPS21,RPS23,RPS24,RPS25,RPS27,RPS27A,RPS28,RPS29,RPS3,R…	DEG-DTU	AD	17
GO:0044297	cell body	ALZ_B	ACTA1,ACTA2,ACTG2,ACVRL1,ADCY8,ADCYAP1,ANXA3,APOB,ARC,ASCL1,AZIN2,C4A,CACNA1A,CACNA1F,CALB1,CNN3,CRH,CRHBP,CTSV,DCTN1,DPYSL3,EZR,FYN,G3BP1,GABRD,GFAP,GJB2,GLUL,GRIN3B,IAPP,ITPR3,ITSN1,KCNJ10,KCNN3,KIF5A,LRP4,MYO10,NOV,NQO1,P2RX2,P2RX6,PARD3,PENK,PNOC,PSD2,PTPN13,PVALB,RGS8,RNF112,SEZ6,SEZ6L2,SLC22A3,SLC3A2,SST,TAC1,TGFB2,TIAM1,TMEM266,TMPRSS3,VIP,ZNF385A,ZPBP2,ADAM10,APP,ATP1A2,CACYBP,CCT4,CCT7,C…	DEG-DTU	AD	2
GO:0003735	structural constituent of ribosome	ALZ_C	FAU,MRPL1,MRPL12,MRPL21,MRPL23,MRPL24,MRPL28,MRPL41,MRPL51,MRPL52,MRPL55,MRPL9,MRPS15,MRPS25,MRPS9,NDUFA7,RPL10,RPL10A,RPL11,RPL12,RPL13,RPL13A,RPL15,RPL17,RPL18,RPL18A,RPL19,RPL21,RPL22,RPL23,RPL23A,RPL24,RPL26,RPL27,RPL27A,RPL28,RPL29,RPL3,RPL30,RPL32,RPL34,RPL35,RPL35A,RPL36,RPL36A,RPL36AL,RPL37,RPL37A,RPL38,RPL39,RPL4,RPL41,RPL5,RPL7,RPL7A,RPL8,RPLP0,RPLP1,RPLP2,RPS10,RPS11,RPS12,RPS13,RPS14,…	DEG	AD	16
GO:0002283	neutrophil activation involved in immune response	ALZ_C	ACLY,ACTR10,ADAM10,APEH,ARPC5,ARSA,ATP6AP2,ATP6V1D,ATP8A1,C3,CD63,CTSB,CTSD,CTSH,DDX3X,GCA,GNS,GOLGA7,GPI,HSPA8,HUWE1,ILF2,IMPDH1,IQGAP1,LAMP2,LAMTOR3,LPCAT1,NFASC,PSAP,PSMD13,PTPRN2,QSOX1,RAB18,RAB5B,SLC15A4,SLC44A2,SPTAN1,STOM,TMEM179B,TOM1,TSPAN14,UBR4,VAPA,VCP,XRCC6	DTU	AD	7
GO:0060562	epithelial tube morphogenesis	ALZ_B	ACVR1,ACVRL1,ADAMTS16,APLNR,AREG,BMP4,CSF1,CXCR4,DNAAF1,EGF,EPHA2,FAT4,FGF2,FGF8,FOXC2,FOXD1,FZD2,FZD6,GDNF,GPC3,GREB1L,IRX1,KDR,MICAL2,MMP14,NOG,NOTCH2,OSR1,PGR,RDH10,RGMA,SFRP2,SHH,SIX1,SIX2,SMO,SOX11,SPINT1,TBX3,TEAD2,TGFB2,TGFBR2,TSC2,VASP,WNT6,YAP1	DEG	AD	3
GO:0055065	metal ion homeostasis	ALZ_B	ACKR3,ADCY8,ADCYAP1,ADCYAP1R1,AGTR1,APLNR,ATP2C2,ATP4A,AVP,BDH2,BDKRB2,BMP6,CACNA1A,CALB1,CCR9,CDH23,CEMIP,CLIC2,CXCR4,CYBRD1,ERFE,FAM20A,FFAR1,FGF2,FYN,FZD9,GJA1,GLP1R,GNA13,GPER1,GPR20,GPR4,HEPH,HFE,HPX,HYAL2,IAPP,ITPR2,ITPR3,KCNJ10,MT1A,MT1F,MT1G,MT1H,MT1M,MT1X,MT2A,NMU,P2RX1,P2RX2,PLCE1,PLN,PTGDR,PTGER2,PTGFR,RAMP3,S1PR1,SLC30A1,SLC30A3,SLC39A12,SLC39A8,STEAP3,SWAP70,SYPL2,TAC1,TACR1,TGM2,TME…	DEG	AD	7
GO:0010498	proteasomal protein catabolic process	ALZ_C	ANAPC5,ANAPC7,ANKRD9,ARNTL,BUB3,CAMLG,CSNK1A1,CUL2,CUL3,DDB1,DNAJC10,EDEM3,FBXO31,HUWE1,NEMF,NFE2L2,NSFL1C,OGT,PCNP,PKD1,PSMC4,PSMD13,PSME3,PSME4,RNF187,RNF40,SKP1,SUMO2,TBL1XR1,TLK2,TRIB2,UBE2G1,UBE2G2,UBR3,UBXN11,UFD1,USP5,USP7,VCP,WAC,WWP2,XPO1	DTU	AD	3
GO:2000147	positive regulation of cell motility	ALZ_B	ACKR3,ACVR1,ADAMTS1,AMOT,ANGPT1,ANXA1,ANXA3,BMP4,CAVIN1,CCL26,CEMIP,COL1A1,CSF1,CXCR4,DAB2,DDR2,DEFB1,DUOX1,EGF,F10,FAM107A,FBLN1,FBXO5,FGF2,FLT1,FOXC2,FSHB,GLI1,GPER1,GRB7,HGF,ICAM1,IGFBP5,IL1R1,INSM1,ITGA6,ITGB1,JAM2,KDR,MADCAM1,MAPRE1,MMP14,MYO1C,NEDD9,PDGFD,PECAM1,PGF,RHOC,RHOJ,RIN2,S1PR1,SASH1,SELP,SEMA3C,SEMA3F,SMO,SPARC,SPHK1,STAT3,SWAP70,SYDE1,TAC1,TACR1,TEK,TGFB2,TGFBR2,TIAM1,TMEM102,TRI…	DEG-DTU	AD	4
GO:0014855	striated muscle cell proliferation	ALZ_ABC	ANGPT1,BMPR1A,FOXC2,GLI1,MEGF10,MEIS1,NOG,SIX1,SMAD1,STAT3,TGFB2,TGFBR3,YAP1	DEG	AD	2
GO:0072507	divalent inorganic cation homeostasis	ALZ_B	ACKR3,ADCY8,ADCYAP1,ADCYAP1R1,AGTR1,APLNR,ATP2C2,AVP,BDKRB2,CACNA1A,CALB1,CCR9,CDH23,CEMIP,CLIC2,CXCR4,FAM20A,FFAR1,FGF2,FYN,FZD9,GJA1,GLP1R,GNA13,GPER1,GPR20,GPR4,IAPP,ITPR2,ITPR3,MT1A,MT1F,MT1G,MT1H,MT1M,MT1X,MT2A,NMU,P2RX1,P2RX2,PLCE1,PLN,PTGDR,PTGER2,PTGFR,RAMP3,S1PR1,SLC30A1,SLC30A3,SLC39A12,SLC39A8,SWAP70,SYPL2,TAC1,TACR1,TGM2,TMEM178A,TRPC3,TSPOAP1,UBASH3B,WFS1	DEG	AD	7
GO:2001233	regulation of apoptotic signaling pathway	ALZ_B	ACKR3,ACSL5,ACVR1,AVP,BDKRB2,BDNF,BMP4,CLU,COL2A1,CREB3L1,EYA2,FYN,FZD9,GDNF,GPER1,HGF,HYAL2,ICAM1,INHBB,ITGA6,ITPRIP,LTBR,MCL1,MSX1,MUC1,NACC2,NOG,NUPR1,PTTG1IP,RELA,SCG2,SCRT2,SFRP2,TIMP3,TNFRSF10A,TNFRSF10B,TNFRSF12A,TPD52L1,WFS1,YAP1,YBX3,ZNF385A,ARHGEF2,ARMC10,CTNNB1,DDX3X,DNM1L,ERP29,HNRNPK,ITGAV,IVNS1ABP,NCK2,NFE2L2,SFRP1,STRADB,TMBIM6,WWOX	DEG-DTU	AD	1
GO:0072503	cellular divalent inorganic cation homeostasis	ALZ_B	ACKR3,ADCY8,ADCYAP1,ADCYAP1R1,AGTR1,APLNR,ATP2C2,AVP,BDKRB2,CACNA1A,CALB1,CCR9,CDH23,CEMIP,CLIC2,CXCR4,FFAR1,FGF2,FYN,FZD9,GJA1,GLP1R,GNA13,GPER1,GPR20,GPR4,IAPP,ITPR2,ITPR3,MT1A,MT1F,MT1G,MT1H,MT1M,MT1X,MT2A,NMU,P2RX1,P2RX2,PLCE1,PLN,PTGDR,PTGER2,PTGFR,RAMP3,S1PR1,SLC30A1,SLC30A3,SLC39A12,SLC39A8,SWAP70,SYPL2,TAC1,TACR1,TGM2,TMEM178A,TRPC3,TSPOAP1,UBASH3B,WFS1	DEG	AD	7
GO:0071773	cellular response to BMP stimulus	ALZ_ABC	BMP5,BMP6,BMPR1A,COL2A1,CRB2,FSTL1,GPC3,HTRA3,NOG,RBPMS2,SFRP2,SMAD1,SOX11,TGFB2,TGFBR3	DEG	AD	5
GO:0072599	establishment of protein localization to endoplasmic reticulum	ALZ_C	CHMP4A,FAU,RPL10,RPL10A,RPL11,RPL12,RPL13,RPL13A,RPL15,RPL17,RPL18,RPL18A,RPL19,RPL21,RPL22,RPL23,RPL23A,RPL24,RPL26,RPL27,RPL27A,RPL28,RPL29,RPL3,RPL30,RPL32,RPL34,RPL35,RPL35A,RPL36,RPL36A,RPL37,RPL37A,RPL38,RPL39,RPL4,RPL41,RPL5,RPL7,RPL7A,RPL8,RPLP0,RPLP1,RPLP2,RPS10,RPS11,RPS12,RPS13,RPS14,RPS15,RPS15A,RPS16,RPS17,RPS18,RPS19,RPS2,RPS20,RPS21,RPS23,RPS24,RPS25,RPS27,RPS27A,RPS28,RPS29,RPS3,R…	DEG-DTU	AD	17
GO:0071772	response to BMP	ALZ_ABC	BMP5,BMP6,BMPR1A,COL2A1,CRB2,FSTL1,GPC3,HTRA3,NOG,RBPMS2,SFRP2,SMAD1,SOX11,TGFB2,TGFBR3	DEG	AD	5
GO:0019083	viral transcription	ALZ_C	EP300,FAU,NELFE,NUP214,NUP93,POLR2F,POLR2I,POLR2J,POU2F3,PSMC3,REST,RPL10,RPL10A,RPL11,RPL12,RPL13,RPL13A,RPL15,RPL17,RPL18,RPL18A,RPL19,RPL21,RPL22,RPL23,RPL23A,RPL24,RPL26,RPL27,RPL27A,RPL28,RPL29,RPL3,RPL30,RPL32,RPL34,RPL35,RPL35A,RPL36,RPL36A,RPL37,RPL37A,RPL38,RPL39,RPL4,RPL41,RPL5,RPL7,RPL7A,RPL8,RPLP0,RPLP1,RPLP2,RPS10,RPS11,RPS12,RPS13,RPS14,RPS15,RPS15A,RPS16,RPS17,RPS18,RPS19,RPS2,RPS2…	DEG	AD	14
GO:0019080	viral gene expression	ALZ_C	EIF3F,EIF3G,EIF3L,EP300,FAU,MAN1B1,NELFE,NUP214,NUP93,POLR2F,POLR2I,POLR2J,POU2F3,PRKCSH,PSMC3,REST,RPL10,RPL10A,RPL11,RPL12,RPL13,RPL13A,RPL15,RPL17,RPL18,RPL18A,RPL19,RPL21,RPL22,RPL23,RPL23A,RPL24,RPL26,RPL27,RPL27A,RPL28,RPL29,RPL3,RPL30,RPL32,RPL34,RPL35,RPL35A,RPL36,RPL36A,RPL37,RPL37A,RPL38,RPL39,RPL4,RPL41,RPL5,RPL7,RPL7A,RPL8,RPLP0,RPLP1,RPLP2,RPS10,RPS11,RPS12,RPS13,RPS14,RPS15,RPS15A,R…	DEG	AD	10
GO:0005743	mitochondrial inner membrane	ALZ_C	ADCK1,ATP5F1D,ATP5F1E,ATP5MC2,ATP5ME,ATP5MG,ATP5MPL,AURKAIP1,CHCHD10,COA3,COQ3,COQ4,COX4I1,COX4I2,COX6B1,COX8A,CYP2U1,DMAC1,DNAJC15,DNAJC30,GCAT,MRPL1,MRPL12,MRPL21,MRPL23,MRPL24,MRPL28,MRPL38,MRPL41,MRPL51,MRPL52,MRPL53,MRPL55,MRPL58,MRPL9,MRPS15,MRPS25,MRPS26,MRPS9,MT-ATP6,MT-ATP8,MT-CO1,MT-CO2,MT-CO3,MT-CYB,MT-ND1,MT-ND2,MT-ND3,MT-ND4,MT-ND4L,MT-ND5,MT-ND6,NDUFA10,NDUFA11,NDUFA13,NDUFA2,NDUFA3…	DEG	AD	2
GO:1903311	regulation of mRNA metabolic process	ALZ_C	AXIN2,BARD1,CDK11B,E2F1,FASTK,FUS,HNRNPA1,IWS1,LSM2,LSM4,LSM7,NANOS3,NELFE,NOVA1,NSRP1,NUP214,PABPN1,PAF1,PRPF19,PSMB10,PSMB3,PSMC3,PSMC5,PSMD13,PSMD4,PSME2,REST,RPS27A,SAMD4B,SAP18,SEM1,SNRNP70,SUPT5H,TAF15,TNPO1,TNRC6B,UBA52,VIRMA,XRN1,CELF3,CELF4,CNOT1,CNOT9,CPSF7,DDX17,DDX5,DDX6,DHX9,HNRNPK,HNRNPR,HNRNPU,HSPA8,LARP7,MBNL1,MBNL2,MTOR,NBAS,NT5C3B,PAPOLA,PCBP4,PNPT1,PSMC4,PSME3,PSME4,PUM2,RBM10,…	DEG-DTU	AD	5
GO:0036464	cytoplasmic ribonucleoprotein granule	ALZ_B	CAPRIN1,CNOT1,DDX1,DDX25,DDX3X,DHX9,EIF4E,HNRNPK,HNRNPU,IQGAP1,LIG4,MBNL1,PUM2,RBM4,RPS4X,STAU1,TARDBP,UHMK1,VCP,ZFAND1,ZFP36L1	DTU	AD	1
GO:0072006	nephron development	ALZ_B	ACTA2,ADAMTS16,ANGPT1,ANGPT2,BMP4,CALB1,CD34,EGR1,FAT4,FGF2,FGF8,FOXC1,FOXC2,FOXD1,GDNF,GPC3,GPR4,GREB1L,IRX1,KLF15,NID1,NOG,NOTCH2,OSR1,PDGFD,PECAM1,PLCE1,SHH,SIX1,SIX2,SMO,TEK,WNT6,WWTR1,YAP1	DEG	AD	4
GO:0072001	renal system development	ALZ_ABC	ANGPT1,ANGPT2,BMP6,DCN,FOXC2,GPC3,GREB1L,KANK2,MMP9,NOG,NPNT,OSR1,PECAM1,PLCE1,SIX1,SIX2,SMAD1,SOX11,TGFB2,WFS1,YAP1,ZBTB16,ANKS6,CTNNB1,FGFR2,ILK,IQGAP1,LRP4,MTSS1,PKD1,SEC61A1,SULF2,TIPARP	DEG-DTU	AD	4
GO:0099572	postsynaptic specialization	ALZ_C	ABHD17B,ADAM10,ADGRB1,ARHGEF2,BMPR2,CABP1,CAPZB,CDH2,CLSTN1,CNKSR2,DLGAP3,EPHA4,GABRA1,GRID1,GRIK5,HOMER3,HSPA8,LRFN3,LRP4,MPP2,MTMR2,NCK2,NPTN,PALM,PRNP,PRR12,RTN4,RUSC1,SHANK1,SRC,SYN1	DTU	AD	5
GO:0045862	positive regulation of proteolysis	ALZ_C	ACER2,AGER,ANGPTL8,ANP32B,AURKAIP1,BAD,BAG6,DLC1,EGF,ELOB,F2R,FAS,FIS1,GABARAP,GBA,HSPBP1,JAK2,MALT1,MBP,MDM2,MYC,MYH9,NDUFA13,NLRP2,NOP53,OGT,PCOLCE2,PINK1,PSMC3,PSMC5,PSME2,RBX1,REST,RPS3,SFRP2,SIRT6,STAT3,STUB1,XBP1,AGTPBP1,APP,ASPH,CSNK1A1,CTSD,CTSH,DDX3X,EFNA1,EPHA4,F3,GRAMD4,IFI16,NFE2L2,NRDC,PDCD2,PDCD6,PSENEN,PSMC4,PSME3,PSME4,RNF40,SLC11A2,SRC,SUMO2,TRIB2,USP5,VCP,WDR48	DEG-DTU	AD	3
GO:0008366	axon ensheathment	ALZ_ABC	ABCA2,ASPA,CLDN11,CTNNB1,GPC1,ILK,JAM3,MBP,MOBP,MTMR2,NDRG1,NFASC,PLP1,PTPRZ1	DTU	AD	3
GO:0006936	muscle contraction	ALZ_B	ACTA1,ACTA2,ACTG2,ARHGAP42,BDKRB2,CALCRL,CALD1,CCDC78,CLIC2,CXCR4,DES,DSG2,DTNA,GAMT,GDNF,GJA1,GJA5,GPER1,GPR75-ASB3,ITGB5,KCNE4,KCNJ12,KCNJ8,MYBPC1,MYH11,MYL12A,MYL5,MYLK2,MYOCD,NMU,NMUR1,P2RX1,P2RX2,P2RX6,PKP2,PLCE1,PLN,PRKG1,PVALEF,SNTB1,SPHK1,SSPN,SYNM,TACR1,TBX3,TNNI3K,TRIM72,UTRN,VIM,ASPH,ATP1A2,CRYAB,GNAO1,SCN4B,SPX,SRI,SULF2,TPM2	DEG-DTU	AD	3
GO:0071396	cellular response to lipid	ALZ_B	ADCY8,ADCYAP1,AKR1C1,AKR1C3,ANXA1,BMP4,BMP6,CEBPB,CLU,COL1A1,CRH,CRHBP,CXCL5,DAB2,DEFA3,FAM107A,FFAR2,FLT3,FOXO1,GFI1,GJB2,GPER1,ICAM1,ID3,IRAK1,KANK2,KLF4,KMO,LBH,MSN,MYB,MYD88,NFKB1,NFKBIA,NPAS4,OSR1,PENK,PGR,PHEX,PLPP1,PLSCR4,PRPF8,RAMP3,RELA,SASH1,SMO,SPON2,SSTR5,TEAD2,TLR4,TNIP2,TRIM5,VIM,WNT6,YAP1,YES1,ZFP36L1,ZFP36L2,ZNF366,ADCY6,AQP1,ATP1A2,CDK19,CNOT1,DNM1L,EIF4E,FGFR2,GIT1,GNAI1,HDAC2,H…	DEG-DTU	AD	3
GO:0007272	ensheathment of neurons	ALZ_ABC	ABCA2,ASPA,CLDN11,CTNNB1,GPC1,ILK,JAM3,MBP,MOBP,MTMR2,NDRG1,NFASC,PLP1,PTPRZ1	DTU	AD	3
GO:0042119	neutrophil activation	ALZ_C	A1BG,AGPAT2,ALAD,APRT,ARSA,ATP11A,CD177,CD44,CLEC4D,CPNE1,CXCL1,CXCR2,DNAJC3,DPP7,DSN1,EEF1A1,EEF2,FCGR2B,FRMPD3,FTH1,FTL,GUSB,IGF2R,IL18RAP,LTF,MCEMP1,MIF,MMP9,NME2,PECAM1,PGM2,PLA2G2A,PRTN3,PSMC3,PSMD13,PTGES2,QSOX1,RAB4B,S100A12,TRAPPC1,VCL,VNN1,ACLY,ACTR10,ADAM10,APEH,ARPC5,ATP6AP2,ATP6V1D,ATP8A1,C3,CD63,CTSB,CTSD,CTSH,DDX3X,GCA,GNS,GOLGA7,GPI,HSPA8,HUWE1,ILF2,IMPDH1,IQGAP1,LAMP2,LAMTOR3,LPCA…	DEG-DTU	AD	7
GO:0034774	secretory granule lumen	ALZ_C	ACLY,ACTN1,ACTN4,ACTR10,APP,ARPC5,ARSA,C3,CTSD,CTSH,DDX3X,GCA,GNS,GPI,HSPA8,HUWE1,ILF2,IMPDH1,LGALS3BP,PSMD13,QSOX1,SERPING1,SPTAN1,TF,VCP,VTI1B,VWF,XRCC6	DTU	AD	6
GO:0030055	cell-substrate junction	ALZ_B	AJUBA,ALKBH6,ALOX15B,ANXA1,ANXA5,ARHGAP31,CNN3,CSRP1,DAB2,DDR2,ENAH,EPHA2,ERBIN,EZR,FAM107A,FBLIM1,FLT1,FZD1,FZD2,G3BP1,GJA1,GNA12,GNA13,GRB7,ICAM1,IL16,ITGA5,ITGA6,ITGB1,ITGB5,ITGB8,ITGBL1,LPP,MAPRE1,MMP14,MSN,NEDD9,NRAP,PALLD,PARVA,PDLIM1,PHLDB2,PRAG1,RSU1,SNTB1,TEK,TES,TGFB1I1,TGM2,TRIP6,VASP,VIM,XIRP1,YES1	DEG	AD	1
GO:0014706	striated muscle tissue development	ALZ_B	ACTA1,ACVR1,BMP4,DCN,DMRTA2,DSG2,EGR1,EGR2,EYA2,FGF2,FGF8,FOXC1,FOXC2,GATA6,GJA1,GJA5,GLI1,GPCPD1,HEG1,IGF2,ITGB1,KLF5,MAFF,MEGF10,MEIS1,MEOX2,MSX1,MSX2,MYLK2,MYOCD,NEBL,NOG,NOTCH2,NRAP,NUPR1,P2RX2,PDLIM5,PKP2,PLN,S1PR1,SEMA3C,SGCD,SHH,SHOX2,SIX1,SMO,SOX11,TBX18,TBX3,TGFB2,TGFBR2,TP73,VAX1,YAP1,YBX3,CACYBP,CTNNB1,FGFR2,GJB6,GTF3C5,HNRNPU,MRTFB,SAV1,SORBS2	DEG-DTU	AD	3
GO:0042470	melanosome	ALZ_ABC	ATP1B3,CCT4,CD63,CLTC,ERP29,HSPA8,PDCD6IP,RAB5B,RAB9A,STOM,SYTL2,TFRC,TPP1	DTU	AD	1
GO:0051056	regulation of small GTPase mediated signal transduction	ALZ_B	ABRA,ADCYAP1R1,ADGRG1,AMOT,ARHGAP29,ARHGAP31,ARHGAP42,ARHGDIG,ARHGEF26,ARHGEF5,ARHGEF6,COL3A1,CSF1,DEPDC1B,EPS8,ERBIN,FBXO8,GARNL3,GNA13,GPR20,GPR4,HEG1,ITGB1,ITPKB,ITSN1,KANK2,NOTCH2,PLCE1,PRAG1,PSD2,PSD4,RASAL1,RASGRF1,RHOC,RHOJ,RHOQ,SYDE1,TGFB2,TGM2,TIAM1,TRIM67,TRIP10,TSC2	DEG	AD	2
GO:0043434	response to peptide hormone	ALZ_B	ABCC8,ADCY8,AGTR1,ANXA1,AREG,ATP6V0E2,CA2,COL1A1,CRHBP,EGR1,EGR2,ERFE,FOXC2,FOXO1,FUT7,FYN,GJA1,GJB2,GLP1R,GPER1,ICAM1,IGF2,IGFBP5,INHBB,INPPL1,IRS4,KLF15,MYO1C,NFKB1,PHEX,PLN,PRLR,QDPR,RAB13,RAB31,RELA,RHOQ,SLC2A1,SLC2A4,SOCS1,SPARC,STAT3,TEK,TIMP1,TRIM72,TSC2,VGF,ZFP36L1,ZNF106	DEG	AD	2
GO:0044403	biological process involved in symbiotic interaction	ALZ_C	AQP1,BSG,CD46,CD74,CD81,CSF1R,CTSB,DDB1,EPS15,GRB2,HSPA8,LDLR,MAPK3,NPC1,P4HB,PABPN1,PC,RAB9A,SCARB1,SCARB2,SMPD1,SRC,STOM,TARDBP,TFRC,THOC2,TRIM28,TYRO3,VAPA,VPS4A,WWP2,ZNF639	DTU	AD	2
GO:0097060	synaptic membrane	ALZ_A	ACTN2,BAIAP2,CTNNB1,GABRG2,KCNC1,LRRC4B,NTNG2,SHANK1	DTU	AD	6
GO:0043312	neutrophil degranulation	ALZ_C	A1BG,AGPAT2,ALAD,APRT,ARSA,ATP11A,CD177,CD44,CLEC4D,CPNE1,CXCL1,CXCR2,DNAJC3,DPP7,DSN1,EEF1A1,EEF2,FRMPD3,FTH1,FTL,GUSB,IGF2R,LTF,MCEMP1,MIF,MMP9,NME2,PECAM1,PGM2,PRTN3,PSMC3,PSMD13,PTGES2,QSOX1,RAB4B,S100A12,TRAPPC1,VCL,VNN1,ACLY,ACTR10,ADAM10,APEH,ARPC5,ATP6AP2,ATP6V1D,ATP8A1,C3,CD63,CTSB,CTSD,CTSH,DDX3X,GCA,GNS,GOLGA7,GPI,HSPA8,HUWE1,ILF2,IMPDH1,IQGAP1,LAMP2,LAMTOR3,LPCAT1,NFASC,PSAP,PTPRN2,RA…	DEG-DTU	AD	7
GO:0006091	generation of precursor metabolites and energy	ALZ_C	ATP5F1D,ATP5F1E,ATP5MC2,ATP5ME,ATP5MG,BLOC1S1,CHCHD10,COX4I1,COX4I2,COX6B1,COX8A,DGUOK,DNAJC15,DNAJC30,EP300,EPM2A,ETFB,FDX2,HDAC4,HIF1A,IDH3G,MT-ATP6,MT-ATP8,MT-CO1,MT-CO2,MT-CO3,MT-CYB,MT-ND1,MT-ND2,MT-ND3,MT-ND4,MT-ND4L,MT-ND5,MT-ND6,MT3,MYC,MYOG,NDUFA10,NDUFA11,NDUFA13,NDUFA2,NDUFA3,NDUFA4L2,NDUFA7,NDUFB1,NDUFB10,NDUFB7,NDUFS3,NDUFS5,NDUFS6,NDUFS7,NDUFS8,NDUFV1,NDUFV3,NOP53,NUP214,NUP93,OGT,P…	DEG-DTU	AD	6
GO:0000398	mRNA splicing, via spliceosome	ALZ_C	CELF3,CELF4,CPSF1,CPSF2,CPSF7,DDX1,DDX17,DDX5,DHX9,EFTUD2,HNRNPF,HNRNPK,HNRNPR,HNRNPU,HSPA8,LARP7,MBNL1,MBNL2,MTREX,PABPN1,PAPOLA,PAXBP1,PCBP4,POLR2B,POLR2F,POLR2L,PRPF39,RBM10,RBM14,RBM4,RBM6,SETX,SNRNP200,SNRPB2,SNRPD1,SRRM2,SRSF3,SRSF5,SRSF6,SUGP1,TFIP11,U2SURP	DTU	AD	5
GO:0007178	transmembrane receptor protein serine/threonine kinase signaling pathway	ALZ_ABC	BMP5,BMP6,BMPR1A,CD109,COL3A1,CRB2,FMOD,FSTL1,GPC3,HTRA3,ITGB8,LTBP1,LTBP2,NOG,NPNT,PARD3,RBPMS2,SFRP2,SMAD1,SOX11,TGFB2,TGFBR3,TGFBR3L,VIM	DEG	AD	8
GO:0007179	transforming growth factor beta receptor signaling pathway	ALZ_ABC	BMPR1A,CD109,COL3A1,FMOD,HTRA3,ITGB8,LTBP1,LTBP2,NPNT,PARD3,SMAD1,SOX11,TGFB2,TGFBR3,TGFBR3L	DEG	AD	5
GO:0008380	RNA splicing	ALZ_C	ARL6IP4,BUD13,CASC3,CLASRP,CPSF3,CTNNBL1,DDX39B,DDX41,FASTK,FUS,HNRNPA1,HNRNPA1P48,IWS1,LSM2,LSM4,LSM7,LUC7L,NOL3,NOVA1,NSRP1,PABPN1,POLR2F,POLR2I,POLR2J,PPP2R1A,PRKRIP1,PRPF19,PRPF8,RBM12B,RBM6,RBMX2,REST,RP9,RPS13,SAP18,SART1,SCNM1,SF3A2,SF3B5,SNRNP35,SNRNP70,SNRPA1,SNRPD2,SNRPF,SNU13,SREK1,SREK1IP1,SUGP1,SUGP2,SYMPK,TRPT1,TSEN54,U2AF1L4,VIRMA,WDR83,XAB2,ZCRB1,ZNF326,ZRSR2,AKAP8L,CELF3,CELF4,CL…	DEG-DTU	AD	4
GO:0036230	granulocyte activation	ALZ_C	A1BG,AGPAT2,ALAD,APRT,ARSA,ATP11A,CD177,CD44,CLEC4D,CPNE1,CXCL1,CXCR2,DNAJC3,DPP7,DSN1,EEF1A1,EEF2,FCGR2B,FRMPD3,FTH1,FTL,GUSB,IGF2R,IL18RAP,LTF,MCEMP1,MIF,MMP9,NME2,PECAM1,PGM2,PLA2G2A,PRTN3,PSMC3,PSMD13,PTGES2,QSOX1,RAB4B,S100A12,TRAPPC1,VCL,VNN1,ACLY,ACTR10,ADAM10,APEH,ARPC5,ATP6AP2,ATP6V1D,ATP8A1,C3,CD63,CTSB,CTSD,CTSH,DDX3X,GCA,GNS,GOLGA7,GPI,HSPA8,HUWE1,ILF2,IMPDH1,IQGAP1,LAMP2,LAMTOR3,LPCA…	DEG-DTU	AD	7
GO:0032535	regulation of cellular component size	ALZ_C	AKT1S1,AQP1,ARFIP2,ARPC1B,ARPC4,ARPC5,ATP13A2,BMPR2,CAPG,CAPZA2,CAPZB,CARMIL1,CLASP2,CTTN,EIF4G2,ESAM,GBA2,GRB2,HAX1,HP1BP3,ILK,LRP1,LRRC8A,MTOR,NCK2,PPP1CA,RAB11A,RAB21,RAP1GAP2,RDX,RTN4,SIN3A,SPTAN1,TMEM123,WASH6P,WASHC5	DTU	AD	7
GO:0030111	regulation of Wnt signaling pathway	ALZ_B	APCDD1,BAMBI,COL1A1,DAB2,DEPDC1B,DKK2,DKK4,EDA,EGF,EGR1,FGF2,FRZB,FZD6,FZD9,G3BP1,GLI1,GPC3,IGFBP4,KLF15,KREMEN2,LATS2,LRP4,MDFI,NFKB1,NOG,PLEKHA4,SFRP2,SHH,SPEF1,TBL1X,TBX18,TIAM1,TLE6,TRABD2B,TSC2,TSKU,WLS,WWTR1,YAP1,APC,APP,CSNK1A1,CSNK1G3,CTNNB1,CTNND1,CUL3,DDX3X,DKK3,FGFR2,GPRC5B,ILK,PPM1A,RNF220,SFRP1,SULF2,VCP,WWOX,XIAP	DEG-DTU	AD	3
GO:0070972	protein localization to endoplasmic reticulum	ALZ_C	CHMP4A,FAU,RPL10,RPL10A,RPL11,RPL12,RPL13,RPL13A,RPL15,RPL17,RPL18,RPL18A,RPL19,RPL21,RPL22,RPL23,RPL23A,RPL24,RPL26,RPL27,RPL27A,RPL28,RPL29,RPL3,RPL30,RPL32,RPL34,RPL35,RPL35A,RPL36,RPL36A,RPL37,RPL37A,RPL38,RPL39,RPL4,RPL41,RPL5,RPL7,RPL7A,RPL8,RPLP0,RPLP1,RPLP2,RPS10,RPS11,RPS12,RPS13,RPS14,RPS15,RPS15A,RPS16,RPS17,RPS18,RPS19,RPS2,RPS20,RPS21,RPS23,RPS24,RPS25,RPS27,RPS27A,RPS28,RPS29,RPS3,R…	DEG	AD	16
GO:0098984	neuron to neuron synapse	ALZ_C	ABHD17A,ADCY8,ADD1,BCAS1,CAMK2N1,CDH2,DTNB,DYNLL2,GPHN,IGSF9B,LIN7B,MT-ND2,MT3,PKP4,PTPRS,RPL10A,RPL12,RPL18A,RPL23,RPL30,RPL38,RPL7,RPL8,RPLP0,RPS13,RPS14,RPS18,RPS19,RPS25,RPS27,RPS3,SH3GL3,SHARPIN,SHISA8,SOS1,STAT3,TIAM1,ZDHHC2,ABHD17B,ADAM10,ADGRB1,AKAP7,ARHGEF2,BMPR2,CABP1,CAPZB,CLSTN1,CNKSR2,DLGAP3,EPHA4,GRID1,GRIK5,HOMER3,LRFN3,LRP4,MPP2,MTMR2,NCK2,NLGN3,NPTN,PALM,PRNP,PRR12,RTN4,RUSC1,SHA…	DEG-DTU	AD	5
GO:0050684	regulation of mRNA processing	ALZ_ABC	DHX9,HNRNPK,HNRNPU,HSPA8,LARP7,MBNL1,MBNL2,PCBP4,PTBP1,RBM4,SRSF3,SRSF6,ZFP36L1	DTU	AD	5
GO:0043254	regulation of protein-containing complex assembly	ALZ_C	ABCA3,ARFIP2,ARPC1B,ARPC4,ARPC5,CAPG,CAPZA2,CAPZB,CARMIL1,CLASP2,CTTN,DDB1,DDX3X,ESAM,FERMT2,GBA2,GRB2,HAX1,HCFC1,HSPA8,JAM3,LAMP2,MTOR,NAPA,NCK2,NCLN,NUMA1,PIEZO1,PSMC4,RANGRF,RDX,RHOC,SAR1B,SLC39A12,SPTAN1,SRC,STMN1,TFIP11,TFRC,VCP,WASH6P,WASHC5	DTU	AD	7
GO:0061448	connective tissue development	ALZ_B	ACTA2,ACVRL1,BMP4,BMP6,CD34,CHI3L1,CHRDL2,CHSY1,COL1A1,COL2A1,CSF1,CTSK,EGR1,EVC,FGF2,FOXC2,FOXD1,FRZB,GPR4,HYAL2,ITGB8,LUM,MGP,MSX1,NOG,NOV,OSR1,PDGFD,PRRX1,RFLNA,SFRP2,SHOX2,SIX2,SOX5,TGFBI,TGFBR2,TIMP1,TRPS1,TSKU,ZBTB16	DEG	AD	2
GO:0031331	positive regulation of cellular catabolic process	ALZ_C	ABCA2,AGTPBP1,APP,CAMKK2,CD81,CNOT1,CNOT9,CSNK1A1,DCN,DDX6,FBXO7,FOXO3,GPSM1,HNRNPR,LDLR,LRP1,MAPK3,NFE2L2,NPRL2,NRDC,NT5C3B,PFKFB3,PNPLA2,PNPT1,PSMC4,PTPN1,RDX,RNF40,SAMD4B,SCOC,SPTLC1,SUMO2,TARDBP,TMEM59,TNKS1BP1,TRIB2,UPF1,USP5,VCP,VGLL4,VPS13D,WAC	DTU	AD	4
GO:0005765	lysosomal membrane	ALZ_C	ABCA2,ABCA3,ABCB6,AP3D1,ATP13A2,ATP6AP2,ATP6V1D,ATP8A1,CD164,CD63,CD74,CLCN4,CLCN7,CLEC16A,CLTC,COL6A1,CTSD,GNAI1,HSPA8,LAMP2,LAMTOR3,LDLR,LPCAT1,LRP1,LRRC8A,M6PR,MTOR,NPC1,NPRL2,NPRL3,OSTM1,PLEKHM2,PSAP,RNF13,SCARB1,SCARB2,SLC11A2,SLC15A4,SLC44A2,SLC7A5,SNX14,SPG11,STOM,TMEM106B,TMEM179B,TMEM59,TOM1,VAPA,VTI1B	DTU	AD	2
GO:0006612	protein targeting to membrane	ALZ_C	CEMIP,CHMP4A,CIB1,FAU,FIS1,HRAS,PEX16,PEX5,RPL10,RPL10A,RPL11,RPL12,RPL13,RPL13A,RPL15,RPL17,RPL18,RPL18A,RPL19,RPL21,RPL22,RPL23,RPL23A,RPL24,RPL26,RPL27,RPL27A,RPL28,RPL29,RPL3,RPL30,RPL32,RPL34,RPL35,RPL35A,RPL36,RPL36A,RPL37,RPL37A,RPL38,RPL39,RPL4,RPL41,RPL5,RPL7,RPL7A,RPL8,RPLP0,RPLP1,RPLP2,RPS10,RPS11,RPS12,RPS13,RPS14,RPS15,RPS15A,RPS16,RPS17,RPS18,RPS19,RPS2,RPS20,RPS21,RPS23,RPS24,RPS25…	DEG-DTU	AD	10
GO:0043010	camera-type eye development	ALZ_B	ACVRL1,ANGPTL7,ATOH7,BMP4,CALB1,CRB2,CRYBA4,CRYGN,CYP1B1,DLX1,EPHA2,FGF2,FLT1,FOXC1,FOXC2,KLF4,LIMK2,MEIS1,NAGLU,NES,NEUROD1,NOTCH2,RDH10,RHOJ,SHH,SOX11,SPRED3,TGFB2,TGFBR2,TGIF2,TSKU,TWSG1,VAX1,VAX2,VIM,WNT16,WNT6	DEG	AD	2
GO:0046883	regulation of hormone secretion	ALZ_B	ABCC8,ADCY8,ADCYAP1,AGTR1,ANO1,ANXA1,APLN,BMP6,CACNA1A,CRH,CRHBP,FFAR1,FFAR2,GJA1,GLP1R,GLUL,GPER1,GPR68,HFE,INHBB,ITPR2,ITPR3,ITSN1,KCNG2,MYB,NEUROD1,NMU,NOV,PIM3,SLC2A1,SOX11,SSTR5,TAC1,TIAM1,ZBED6	DEG	AD	6
GO:0016072	rRNA metabolic process	ALZ_C	BUD23,DDX51,DDX54,DDX56,FBL,HEATR1,LAS1L,MRPL1,MRTO4,NHP2,NOC4L,NOP53,NUDT16,NVL,PELP1,PES1,RPL10,RPL10A,RPL11,RPL12,RPL13,RPL13A,RPL15,RPL17,RPL18,RPL18A,RPL19,RPL21,RPL22,RPL23,RPL23A,RPL24,RPL26,RPL27,RPL27A,RPL28,RPL29,RPL3,RPL30,RPL32,RPL34,RPL35,RPL35A,RPL36,RPL36A,RPL37,RPL37A,RPL38,RPL39,RPL4,RPL41,RPL5,RPL7,RPL7A,RPL8,RPLP0,RPLP1,RPLP2,RPS14,RPS15,RPS16,RPS17,RPS19,RPS2,RPS21,RPS24,RPS25…	DEG	AD	3
GO:0048813	dendrite morphogenesis	ALZ_ABC	ADAM10,CAPRIN1,CTNNA2,DNM1L,ILK,KIF1A,LRP4,PPFIA2,SDC2,SHANK1,SLC11A2,TMEM106B,TRAK1	DTU	AD	1
GO:0045667	regulation of osteoblast differentiation	ALZ_ABC	BMP6,BMPR1A,GLI1,HGF,IGFBP5,NOG,NPNT,RANBP3L,SFRP2,SMAD1,SOX11,YAP1,ZHX3	DEG	AD	1
GO:0110053	regulation of actin filament organization	ALZ_C	ARFIP2,ARHGEF18,ARPC1B,ARPC4,ARPC5,CAPG,CAPZA2,CAPZB,CARMIL1,CLASP2,CTTN,ESAM,FERMT2,FLNA,GBA2,GRB2,HAX1,MTOR,NCK2,RAPGEF3,RDX,RHOC,SHANK1,SPTAN1,STMN1,TTC8,WASH6P,WASHC5	DTU	AD	8
GO:0046879	hormone secretion	ALZ_B	ABCC8,ADCY8,ADCYAP1,AGTR1,ANO1,ANXA1,APLN,BMP6,CACNA1A,CPLX3,CRH,CRHBP,FFAR1,FFAR2,FOXD1,GJA1,GLP1R,GLUL,GPER1,GPR68,HFE,INHBB,ITPR2,ITPR3,ITSN1,KCNG2,MYB,NEUROD1,NMU,NOV,PIM3,SLC2A1,SMAD2,SOX11,SSTR5,TAC1,TBX3,TIAM1,VGF,VIP,ZBED6	DEG	AD	6
GO:0061564	axon development	ALZ_ABC	CDH11,EZR,FYN,KEL,NOG,NTN5,PARD3,S100A6,TIAM1,VAX1,VCL,APP,CERS2,CLASP2,CTNNA1,CTNNA2,EIF4G2,ENAH,FEZ2,FGFR2,FN1,GAB1,GPC1,ILK,JAM3,LGI1,LRP4,NFASC,NLGN3,NRCAM,PLP1,PLXNB1,PTPRA,PTPRZ1,RAB11A,RTN4,SPTAN1,SPTBN1,STMN1,TOP2B,TRAK1,USP33	DEG-DTU	AD	3
GO:0022625	cytosolic large ribosomal subunit	ALZ_C	MRPL1,RPL10,RPL10A,RPL11,RPL12,RPL13,RPL13A,RPL15,RPL17,RPL18,RPL18A,RPL19,RPL21,RPL22,RPL23,RPL23A,RPL24,RPL26,RPL27,RPL27A,RPL28,RPL29,RPL3,RPL30,RPL32,RPL34,RPL35,RPL35A,RPL36,RPL36A,RPL36AL,RPL37,RPL37A,RPL38,RPL39,RPL4,RPL41,RPL5,RPL7,RPL7A,RPL8,RPLP0,RPLP1,RPLP2,UBA52,ZCCHC17	DEG	AD	11
GO:0098857	membrane microdomain	ALZ_ABC	APP,ATP1A2,ATP1B3,CTNNA1,CTNNB1,GNAI1,GPC1,GPM6B,IQGAP1,LAMP2,LAMTOR3,LRP4,NPC1,PPT1,SCARB1,SORBS1,STOM,TPP1	DTU	AD	1
GO:0098978	glutamatergic synapse	ALZ_B	ABHD17B,ABR,ADAM10,ARHGEF2,CLCN3,CTBP1,CTBP2,CTNND1,EIF4E,EPS15,HSPA8,ITSN1,LGI1,NDRG1,NLGN3,PACSIN2,PPFIA2,PPP2R2A,PRKCI,RAB11A,SPTBN1,STAU1,VCP,WASF3	DTU	AD	5
GO:0098852	lytic vacuole membrane	ALZ_B	ABCA2,AP2A1,AP3M1,ATP6V1C1,ATP8A1,CD63,CLCN3,CLTC,GNAI1,GOPC,HSPA8,LAMP2,LAMTOR3,M6PR,NPC1,RDH14,RNF13,SCARB1,SCARB2,SLC11A2,SLC44A2,SLC7A5,TFEB,TMEM106B,WDR11	DTU	AD	2
GO:0023061	signal release	ALZ_B	ABCC8,ADCY8,ADCYAP1,AGTR1,ANO1,ANXA1,APLN,BMP6,CACNA1A,CPLX3,CRH,CRHBP,FFAR1,FFAR2,FOXD1,GAD1,GAD2,GDNF,GJA1,GLP1R,GLUL,GPER1,GPR68,HFE,INHBB,ITPR2,ITPR3,ITSN1,KCNG2,KMO,MAOB,MYB,NEUROD1,NMU,NOV,P2RX1,PIM3,RPH3A,SLC2A1,SLC30A1,SLC32A1,SMAD2,SOX11,SSTR5,SUCNR1,SYT12,SYT6,TAC1,TBX3,TIAM1,VGF,VIP,WLS,ZBED6	DEG	AD	6
GO:0043488	regulation of mRNA stability	ALZ_C	CNOT1,CNOT9,DDX6,DHX9,HNRNPR,HNRNPU,HSPA8,MTOR,NT5C3B,NUP214,PCBP4,PNPT1,PSMC4,PSMD13,PSME3,PSME4,PUM2,RBM10,SAMD4B,SERBP1,TARDBP,TNKS1BP1,UPF1,XPO1,YBX3,YWHAZ	DTU	AD	3
GO:0009896	positive regulation of catabolic process	ALZ_C	ABCA2,AGTPBP1,APC,APC2,APP,CAMKK2,CD81,CNOT1,CNOT9,CSNK1A1,DCN,DDB1,DDX6,FBXO7,FOXO3,GPSM1,HNRNPR,HUWE1,LDLR,LPCAT1,LRP1,MAPK3,NFE2L2,NPRL2,NRDC,NT5C3B,PFKFB3,PNPLA2,PNPT1,PSMC4,PTPN1,RDX,RNF40,SAMD4B,SCOC,SPTLC1,SUMO2,TARDBP,TIPARP,TMEM59,TNFSF12,TNKS1BP1,TRIB2,UPF1,USP5,VCP,VGLL4,VPS13D,WAC,WWP2	DTU	AD	3
GO:0000184	nuclear-transcribed mRNA catabolic process, nonsense-mediated decay	ALZ_C	CASC3,CTIF,FAU,HELZ2,PPP2R1A,PYM1,RPL10,RPL10A,RPL11,RPL12,RPL13,RPL13A,RPL15,RPL17,RPL18,RPL18A,RPL19,RPL21,RPL22,RPL23,RPL23A,RPL24,RPL26,RPL27,RPL27A,RPL28,RPL29,RPL3,RPL30,RPL32,RPL34,RPL35,RPL35A,RPL36,RPL36A,RPL37,RPL37A,RPL38,RPL39,RPL4,RPL41,RPL5,RPL7,RPL7A,RPL8,RPLP0,RPLP1,RPLP2,RPS10,RPS11,RPS12,RPS13,RPS14,RPS15,RPS15A,RPS16,RPS17,RPS18,RPS19,RPS2,RPS20,RPS21,RPS23,RPS24,RPS25,RPS27,RP…	DEG-DTU	AD	16
GO:0000956	nuclear-transcribed mRNA catabolic process	ALZ_C	CASC3,CTIF,FAU,HELZ2,LSM2,LSM4,LSM7,MRTO4,NANOS3,PPP2R1A,PYM1,RPL10,RPL10A,RPL11,RPL12,RPL13,RPL13A,RPL15,RPL17,RPL18,RPL18A,RPL19,RPL21,RPL22,RPL23,RPL23A,RPL24,RPL26,RPL27,RPL27A,RPL28,RPL29,RPL3,RPL30,RPL32,RPL34,RPL35,RPL35A,RPL36,RPL36A,RPL37,RPL37A,RPL38,RPL39,RPL4,RPL41,RPL5,RPL7,RPL7A,RPL8,RPLP0,RPLP1,RPLP2,RPS10,RPS11,RPS12,RPS13,RPS14,RPS15,RPS15A,RPS16,RPS17,RPS18,RPS19,RPS2,RPS20,RPS2…	DEG	AD	11
GO:0022626	cytosolic ribosome	ALZ_C	FAU,MRPL1,RPL10,RPL10A,RPL11,RPL12,RPL13,RPL13A,RPL15,RPL17,RPL18,RPL18A,RPL19,RPL21,RPL22,RPL23,RPL23A,RPL24,RPL26,RPL27,RPL27A,RPL28,RPL29,RPL3,RPL30,RPL32,RPL34,RPL35,RPL35A,RPL36,RPL36A,RPL36AL,RPL37,RPL37A,RPL38,RPL39,RPL4,RPL41,RPL5,RPL7,RPL7A,RPL8,RPLP0,RPLP1,RPLP2,RPS10,RPS11,RPS12,RPS13,RPS14,RPS15,RPS15A,RPS16,RPS17,RPS18,RPS19,RPS2,RPS20,RPS21,RPS23,RPS24,RPS25,RPS27,RPS27A,RPS28,RPS29…	DEG-DTU	AD	17
GO:0050673	epithelial cell proliferation	ALZ_B	ACVRL1,AGTR1,APLN,APLNR,AREG,ATP5IF1,B4GALT1,BMP4,BMP6,CCL26,CD109,CD34,CEBPB,EGF,EPHA2,FGF2,FLT1,FSHB,FUT2,GJA1,GLI1,GLUL,GPC3,HGF,ID1,IGF2,IGFBP4,IGFBP5,KDR,MMP14,NOG,NOTCH2,NOV,NUPR1,OSR1,PEX2,PGF,PGR,SCG2,SFRP2,SHH,SIX1,SMO,SOX11,SPARC,STAT3,TEK,TGFB2,TLR4,UHRF1,VIP,WNT16,YAP1,ZFP36L1	DEG	AD	1
GO:0002237	response to molecule of bacterial origin	ALZ_B	ABCC8,ALPL,APOB,BMP6,C4B,CEBPB,CXCL5,DCN,DEFA3,ERBIN,GFI1,GJA1,GJB2,HPGD,ICAM1,IRAK1,IRAK3,KCNJ8,KMO,MAOB,MAPKAPK2,MYD88,NFKB1,NFKBIA,PENK,PLSCR4,PRPF8,PTGFR,RELA,SASH1,SELP,SPARC,SPON2,SSC5D,TAB2,TAC1,TLR4,TNIP2,TRIM5,VIM	DEG	AD	2
GO:0031589	cell-substrate adhesion	ALZ_B	ACER2,ACVRL1,AJUBA,ANGPT1,ANGPT2,ANTXR1,CCDC80,CCL25,CD34,COL1A1,COL3A1,CSF1,EDA,EGFLAM,EMILIN1,FAM107A,FBLN1,FBLN5,FREM1,ID1,ITGA10,ITGA5,ITGA6,ITGB1,ITGB5,ITGB8,ITGBL1,KDR,LYVE1,MADCAM1,MEGF9,MMP14,NDNF,NEDD9,NID1,PARVA,PHLDB2,RIN2,RSU1,S100A10,SIGLEC1,TECTA,TEK,TIAM1,TRIP6,UTRN,VTN,VWC2,CD63,CLASP2,CTNNB1,EDIL3,GPM6B,ILK,IQGAP1,ITGAV,JAM3,NF1,PARVB,PPFIA1,PPFIA2,PREX1,PTPRA,SFRP1,SGCE,SPOCK1,T…	DEG-DTU	AD	1
GO:0043484	regulation of RNA splicing	ALZ_ABC	CLK1,HNRNPK,HNRNPLL,HNRNPU,HSPA8,LARP7,MBNL1,MBNL2,PCBP4,PTBP1,RBM4,SETX,SRSF3,SRSF6,TMBIM6	DTU	AD	6
GO:0007265	Ras protein signal transduction	ALZ_B	ABRA,ADGRG1,AGTR1,ARHGAP29,ARHGAP42,ARHGDIG,CDC42EP4,CDK2,COL1A2,COL3A1,CSF1,EPS8,ERAS,ERBIN,FBXO8,FGF2,G3BP1,GNA12,GNA13,GPR20,GPR4,HEG1,ITGB1,ITPKB,KANK2,MRAS,NOTCH2,PLCE1,PRAG1,PSD2,PSD4,RAB9A,RASAL1,RASGRF1,RCC1,RHOJ,TGFB2,TIAM1,TRIM67	DEG	AD	2
GO:1901342	regulation of vasculature development	ALZ_B	ABCC8,ACVRL1,ADAM12,ADAMTS1,AMOT,ANGPT2,ANGPTL7,ANXA3,APLNR,CD34,CHI3L1,CREB3L1,CXCR4,CYP1B1,DCN,EGLN1,EMILIN1,EPHA2,FGF2,FLT1,FOXC1,FOXC2,GATA6,GLUL,GPR4,HGF,ID1,ITGA5,ITGB1,ITGB8,KDR,KLF2,KLF4,PGF,RHOJ,SASH1,SFRP2,SLC39A12,SPARC,SPHK1,STAT3,TEK,TGFB2,TGFBR2,YJEFN3	DEG	AD	1
GO:0060485	mesenchyme development	ALZ_B	ACTA1,ACTA2,ACTG2,ACVR1,ACVRL1,ALX1,APLNR,BAMBI,BMP4,BNC2,COL1A1,CRB2,DAB2,EFNB1,FGF8,FOXC1,FOXC2,FOXD1,FRZB,GDNF,HGF,MSX1,NOG,OSR1,PHLDB2,RDH10,S100A4,SEMA3C,SEMA3F,SFRP2,SHH,SIX1,SIX2,SMAD2,SMO,SOX11,SPRED3,TBX3,TEAD2,TGFB1I1,TGFB2,TGFBR2,TGFBR3L,TIAM1,VASN,WNT16,WWTR1,YAP1,ZFP36L1,CLASP2,CTNNB1,FGFR2,HDAC2,RTN4,SFRP1	DEG-DTU	AD	1
GO:0007264	small GTPase mediated signal transduction	ALZ_B	ABRA,ADCYAP1R1,ADGRG1,AGTR1,AMOT,ARHGAP29,ARHGAP31,ARHGAP42,ARHGDIG,ARHGEF26,ARHGEF5,ARHGEF6,CDC42EP4,CDK2,COL1A2,COL3A1,CSF1,DEPDC1B,EPS8,ERAS,ERBIN,FBXO8,FGF2,G3BP1,GARNL3,GNA12,GNA13,GPR20,GPR4,HEG1,ITGB1,ITPKB,ITSN1,KANK2,MRAS,NOTCH2,PLCE1,PRAG1,PSD2,PSD4,RAB9A,RASAL1,RASGEF1C,RASGRF1,RCC1,RHOC,RHOJ,RHOQ,RIN2,SYDE1,TGFB2,TGM2,TIAM1,TRIM67,TRIP10,TSC2,ABR,ARFGEF1,ARHGAP21,ARHGAP5,ARHGEF17,ARHG…	DEG-DTU	AD	2
GO:0030027	lamellipodium	ALZ_A	AKT1,BAIAP2,CTNNB1,ENAH,EVL,GSN	DTU	AD	1
GO:0001822	kidney development	ALZ_ABC	ANGPT1,ANGPT2,BMP6,DCN,FOXC2,GPC3,GREB1L,KANK2,MMP9,NOG,NPNT,OSR1,PECAM1,PLCE1,SIX1,SIX2,SMAD1,SOX11,TGFB2,WFS1,YAP1,ZBTB16	DEG	AD	4
GO:0007015	actin filament organization	ALZ_B	ACTA1,AMOT,ARHGEF5,CALD1,CCL26,CDC42EP4,CORO6,DPYSL3,ENAH,EPS8,ESAM,EZR,FAM107A,FCHSD2,ICAM1,ID1,INPPL1,ITGB5,KANK4,MICAL2,MYO1C,NAA80,NEBL,NEDD9,NRAP,PDLIM1,PHLDB2,RFLNA,RHOC,S100A10,S1PR1,SAMD14,SPTB,SPTBN5,SWAP70,TAC1,TENM1,TLE6,VASP,VIL1,XIRP1,ACTR3,ARFGEF1,ARHGEF2,ARPC5,BCAR1,CAPZA2,CLASP2,COBL,CUL3,ELMO1,ELMO2,NCK2,PPFIA1,PREX1,PRKCI,RDX,SFRP1,SORBS2,SPTAN1,SPTBN1,STMN1,TF,TJP1,TPM2,WASF3,W…	DEG-DTU	AD	9
GO:0042254	ribosome biogenesis	ALZ_C	AATF,BUD23,DDX51,DDX54,DDX56,FBL,GNL2,GNL3L,HEATR1,LAS1L,MRPL1,MRTO4,NHP2,NOC2L,NOC4L,NOP53,NUDT16,NVL,PELP1,PES1,RPL10,RPL10A,RPL11,RPL12,RPL13,RPL13A,RPL15,RPL17,RPL18,RPL18A,RPL19,RPL21,RPL22,RPL23,RPL23A,RPL24,RPL26,RPL27,RPL27A,RPL28,RPL29,RPL3,RPL30,RPL32,RPL34,RPL35,RPL35A,RPL36,RPL36A,RPL37,RPL37A,RPL38,RPL39,RPL4,RPL41,RPL5,RPL7,RPL7A,RPL8,RPLP0,RPLP1,RPLP2,RPS10,RPS14,RPS15,RPS16,RPS17,…	DEG	AD	3
GO:0032970	regulation of actin filament-based process	ALZ_C	ARFIP2,ARHGEF18,ARPC1B,ARPC4,ARPC5,ATP1A2,CAMK2D,CAPG,CAPZA2,CAPZB,CARMIL1,CLASP2,CRK,CSF1R,CTTN,ESAM,FERMT2,FLNA,GBA2,GPM6B,GRB2,HAX1,ILK,IQGAP1,JAM3,LRP1,MTOR,NCK2,PAM,RANGRF,RAPGEF3,RDX,RHOC,SHANK1,SPTAN1,SRI,STMN1,TAOK2,TTC8,WASH6P,WASHC5	DTU	AD	8
GO:0007204	positive regulation of cytosolic calcium ion concentration	ALZ_B	ACKR3,ADCY8,ADCYAP1,ADCYAP1R1,AGTR1,APLNR,AVP,BDKRB2,CACNA1A,CCR9,CEMIP,CLIC2,CXCR4,FFAR1,FGF2,FYN,GJA1,GLP1R,GNA13,GPER1,GPR20,GPR4,IAPP,ITPR2,ITPR3,NMU,P2RX1,P2RX2,PLCE1,PLN,PTGDR,PTGER2,PTGFR,RAMP3,S1PR1,SWAP70,TAC1,TACR1,TGM2,TRPC3,UBASH3B	DEG	AD	7
GO:0042886	amide transport	ALZ_B	ABCC8,ADCY8,ADCYAP1,ANO1,ANXA1,APLN,CA2,CACNA1A,CPLX3,CRH,CRHBP,FFAR1,FFAR2,GJA1,GLP1R,GLUL,GPER1,GPR68,HFE,INHBB,ITPR2,ITPR3,ITSN1,KCNG2,NEUROD1,NMU,NOV,PIM3,PLTP,SLC2A1,SLC47A1,SMAD2,SSTR5,TIAM1,VGF,VIP,ZBED6	DEG	AD	6
GO:0051480	regulation of cytosolic calcium ion concentration	ALZ_B	ACKR3,ADCY8,ADCYAP1,ADCYAP1R1,AGTR1,APLNR,AVP,BDKRB2,CACNA1A,CALB1,CCR9,CDH23,CEMIP,CLIC2,CXCR4,FFAR1,FGF2,FYN,FZD9,GJA1,GLP1R,GNA13,GPER1,GPR20,GPR4,IAPP,ITPR2,ITPR3,NMU,P2RX1,P2RX2,PLCE1,PLN,PTGDR,PTGER2,PTGFR,RAMP3,S1PR1,SWAP70,TAC1,TACR1,TGM2,TMEM178A,TRPC3,TSPOAP1,UBASH3B	DEG	AD	7
GO:0030203	glycosaminoglycan metabolic process	ALZ_ABC	ANGPT1,CEMIP,DCN,DSE,EGF,FMOD,GPC3,GPC4,HGF,HS3ST3B1,ITIH2,ITIH4,LYVE1,NDNF,OGN,PRELP	DEG	AD	2
GO:0060070	canonical Wnt signaling pathway	ALZ_B	BAMBI,COL1A1,DAB2,DKK2,DKK4,EDA,EGF,EGR1,FGF2,FRZB,FZD1,FZD2,FZD6,FZD8,FZD9,G3BP1,GLI1,GPC3,IGFBP4,KLF4,KREMEN2,LATS2,LRP4,NFKB1,NOG,PLEKHA4,SFRP2,SHH,TBL1X,TBX18,TLE6,WLS,WNT16,WNT6,WWTR1,YAP1,APC,CSNK1A1,CSNK1G3,CTNNB1,CTNND1,CUL3,DDX3X,DKK3,FGFR2,GPRC5B,ILK,PPM1A,RNF220,SFRP1,SULF2,VCP,XIAP	DEG-DTU	AD	3
GO:0051216	cartilage development	ALZ_ABC	BMP5,BMP6,BMPR1A,CHRDL2,COL11A2,COL2A1,EVC,ITGB8,MGP,NOG,OSR1,SFRP2,SIX2,SMAD1,TRPS1,ZBTB16	DEG	AD	2
GO:0030335	positive regulation of cell migration	ALZ_B	ACKR3,ACVR1,ADAMTS1,AMOT,ANGPT1,ANXA1,ANXA3,BMP4,CCL26,CEMIP,COL1A1,CSF1,CXCR4,DAB2,DDR2,EGF,F10,FAM107A,FBLN1,FBXO5,FGF2,FLT1,FOXC2,FSHB,GLI1,GPER1,GRB7,HGF,ICAM1,IGFBP5,IL1R1,INSM1,ITGA6,ITGB1,JAM2,KDR,MADCAM1,MAPRE1,MMP14,MYO1C,NEDD9,PDGFD,PECAM1,PGF,RHOC,RHOJ,RIN2,S1PR1,SASH1,SELP,SEMA3C,SEMA3F,SMO,SPARC,SPHK1,STAT3,SWAP70,SYDE1,TAC1,TEK,TGFB2,TGFBR2,TIAM1,TMEM102,TRIP6,VIL1,VTN	DEG	AD	4
GO:0031300	intrinsic component of organelle membrane	ALZ_C	ABCB6,ABHD17B,ASPH,ATP13A2,CAMLG,CD74,CLSTN1,ELOVL7,EMC10,EMC3,ETFDH,FAR1,GOLGA7,IMMT,ITM2B,KTN1,LAMP2,LRRC8A,MFN1,MTX1,NPC1,PEX2,PGAP3,PIGS,POMGNT1,PTPRN2,QSOX1,RFNG,RTN4,SEC61A1,SFXN5,SLC15A4,SLC25A3,SLC35A5,SYN1,VOPP1,WLS,ZDHHC9	DTU	AD	1
GO:0010975	regulation of neuron projection development	ALZ_ABC	BMP5,EFHC2,FYN,HGF,KEL,NDNF,PTK6,RAB29,SFRP2,TIAM1,TRIM67,VIM,ADAM10,CAPRIN1,CERS2,CTNNA2,DNM1L,EIF4G2,FBXO7,FN1,ILK,IQGAP1,KANK1,KIF1A,LRP4,NFE2L2,PLXNB1,PPFIA2,RAB11A,RTN4,SCARB2,SDC2,SETX,THOC2,TMEM106B,TRAK1,WASHC5	DEG-DTU	AD	4
GO:0016055	Wnt signaling pathway	ALZ_B	APCDD1,BAMBI,COL1A1,CPE,CPZ,DAB2,DEPDC1B,DKK2,DKK4,EDA,EGF,EGR1,FGF2,FRZB,FZD1,FZD2,FZD6,FZD8,FZD9,G3BP1,GLI1,GPC3,GPC4,GPC6,IGFBP4,KLF15,KLF4,KREMEN2,LATS2,LRP4,MDFI,NFKB1,NOG,PLEKHA4,SFRP2,SHH,SPEF1,TBL1X,TBX18,TGFB1I1,TIAM1,TLE6,TRABD2B,TSC2,TSKU,VAX2,WLS,WNT16,WNT6,WWTR1,YAP1,AP2A1,APC,APP,CLTC,CSNK1A1,CSNK1G3,CTNNB1,CTNND1,CUL3,DDX3X,DKK3,FGFR2,GNAO1,GPRC5B,ILK,PPM1A,RNF220,SFRP1,SKP1,SULF2,…	DEG-DTU	AD	3
GO:0097447	dendritic tree	ALZ_B	ABHD17B,ABR,ADAM10,APP,ASAP1,ATP1A2,CAPRIN1,CNN3,COBL,CRYAB,CTNND1,GNAO1,GOPC,HNRNPR,HNRNPU,HSPA8,ILK,ITSN1,KIF1A,KIF5C,LRP4,MTMR2,NF1,NFASC,NSMF,PPFIA2,PPT1,PREX1,RGS10,SAV1,SGCE,SRI,STAU1,TTLL7,UHMK1,ZFYVE27	DTU	AD	2
GO:0006119	oxidative phosphorylation	ALZ_C	ATP5F1D,ATP5F1E,ATP5MC2,ATP5ME,ATP5MG,CHCHD10,COX4I1,COX4I2,COX6B1,COX8A,DGUOK,DNAJC15,DNAJC30,MT-ATP6,MT-ATP8,MT-CO1,MT-CO2,MT-CO3,MT-CYB,MT-ND1,MT-ND2,MT-ND3,MT-ND4,MT-ND4L,MT-ND5,MT-ND6,MYC,MYOG,NDUFA10,NDUFA11,NDUFA13,NDUFA2,NDUFA3,NDUFA7,NDUFB1,NDUFB10,NDUFB7,NDUFS3,NDUFS5,NDUFS6,NDUFS7,NDUFS8,NDUFV1,NDUFV3,PINK1,SDHA,SURF1,UQCC3,UQCR10,UQCR11,UQCRB,UQCRC1,UQCRQ	DEG	AD	13
GO:0006364	rRNA processing	ALZ_C	BUD23,DDX51,DDX54,DDX56,FBL,HEATR1,LAS1L,MRPL1,MRTO4,NHP2,NOC4L,NOP53,NUDT16,NVL,PELP1,PES1,RPL10,RPL10A,RPL11,RPL12,RPL13,RPL13A,RPL15,RPL17,RPL18,RPL18A,RPL19,RPL21,RPL22,RPL23,RPL23A,RPL24,RPL26,RPL27,RPL27A,RPL28,RPL29,RPL3,RPL30,RPL32,RPL34,RPL35,RPL35A,RPL36,RPL36A,RPL37,RPL37A,RPL38,RPL39,RPL4,RPL41,RPL5,RPL7,RPL7A,RPL8,RPLP0,RPLP1,RPLP2,RPS14,RPS15,RPS16,RPS17,RPS19,RPS2,RPS21,RPS24,RPS25…	DEG	AD	3
GO:0018108	peptidyl-tyrosine phosphorylation	ALZ_B	ACVR1,ANGPT1,AREG,BDNF,BMP6,CTF1,DDR2,EGF,EPHA2,EPHB4,FGF8,FLT1,FLT3,FYN,GPRC5A,HGF,HIPK3,HPX,HYAL2,ICAM1,IGF2,ITGA5,KDR,LRP4,NEDD9,PARP9,PDGFD,PECAM1,PRLR,SFRP2,SOCS1,STAT3,TEK,TMEM102,TNFRSF1A,TNK1,TSLP,VTN,WEE1,YES1,AATK,APP,ARHGEF2,CLK1,EFEMP1,ERBB3,FGFR2,FGFR3,GPRC5B,HDAC2,HIPK1,IQGAP1,NCK2,RAP2C,SFRP1,THBS4	DEG-DTU	AD	1
GO:0061013	regulation of mRNA catabolic process	ALZ_C	CNOT1,CNOT9,DDX6,DHX9,HNRNPR,HNRNPU,HSPA8,MTOR,NBAS,NT5C3B,NUP214,PCBP4,PNPT1,PSMC4,PSMD13,PSME3,PSME4,PUM2,RBM10,SAMD4B,SECISBP2,SERBP1,TARDBP,TNKS1BP1,UPF1,XPO1,YBX3,YWHAZ	DTU	AD	3
GO:0007517	muscle organ development	ALZ_B	ACTA1,ALX4,BMP4,COL6A3,CTF1,DCN,DMRTA2,EGR1,EGR2,EID2B,EVC,FGF8,FGFRL1,FOXC1,FOXC2,FZD2,GPCPD1,HEG1,ID3,IGF2,KLF5,MAFF,MEGF10,MEOX2,MRAS,MSX1,MYLK2,MYOCD,NOG,NUPR1,P2RX2,PKP2,S1PR1,SGCD,SHH,SHOX2,SIX1,SMO,SOX11,TCF12,TEAD4,TGFB2,TRIM72,UTRN,VAX1,YBX3,ZBTB42	DEG	AD	2
GO:0016358	dendrite development	ALZ_ABC	ADAM10,APP,CAPRIN1,CTNNA2,DNM1L,EIF4G2,ILK,IQGAP1,KIF1A,LRP4,NCK2,PPFIA2,SDC2,SHANK1,SLC11A2,TMEM106B,TRAK1	DTU	AD	3
GO:0098798	mitochondrial protein-containing complex	ALZ_C	ATP5F1D,ATP5F1E,ATP5MC2,ATP5ME,ATP5MG,ATP5MPL,CHCHD10,COX4I1,COX4I2,DMAC1,DNAJC15,MRPL12,MRPL21,MRPL23,MRPL24,MRPL28,MRPL38,MRPL41,MRPL51,MRPL52,MRPL53,MRPL55,MRPL58,MRPL9,MRPS15,MRPS26,MRPS9,MT-ATP6,MT-ATP8,MT-CO1,MT-CYB,MT-ND1,MT-ND2,MT-ND3,MT-ND4,MT-ND4L,MT-ND5,NDUFA10,NDUFA11,NDUFA13,NDUFA2,NDUFA3,NDUFA4L2,NDUFA7,NDUFB1,NDUFB10,NDUFB7,NDUFS3,NDUFS5,NDUFS6,NDUFS7,NDUFS8,NDUFV1,NDUFV3,PAM16,POL…	DEG	AD	5
GO:0098793	presynapse	ALZ_C	ADAM10,AP3D1,APBB1,APP,CDH2,CLCN4,CPLX2,CTBP1,DNM1L,EPHA4,GABBR1,GRIK5,HNRNPR,HSPA8,ILK,KCNIP3,KCNJ10,KIF1A,KIF1B,LGI3,LRFN3,MTMR2,NAPA,NLGN3,NPTN,PDE2A,PPFIA2,PPP1CA,PPT1,PRNP,PTPRN,PTPRN2,RNF40,SLC2A1,SLC9A6,SNPH,SRI,SYN1,TSPOAP1,UNC13C,VTI1B	DTU	AD	2
GO:0040017	positive regulation of locomotion	ALZ_B	ACKR3,ACVR1,ADAMTS1,AMOT,ANGPT1,ANXA1,ANXA3,ARTN,AZU1,BMP4,CAVIN1,CCL26,CEMIP,COL1A1,CSF1,CXCR4,DAB2,DDR2,DEFB1,DUOX1,EGF,F10,FAM107A,FBLN1,FBXO5,FGF2,FLT1,FOXC2,FSHB,GLI1,GPER1,GRB7,HGF,ICAM1,IGFBP5,IL16,IL1R1,INSM1,ITGA6,ITGB1,JAM2,KDR,MADCAM1,MAPRE1,MMP14,MYO1C,NEDD9,PDGFD,PECAM1,PGF,RHOC,RHOJ,RIN2,S1PR1,SASH1,SCG2,SELP,SEMA3C,SEMA3F,SMO,SPARC,SPHK1,STAT3,SUCNR1,SWAP70,SYDE1,TAC1,TACR1,TEK,TGF…	DEG	AD	4
GO:0022900	electron transport chain	ALZ_C	COX4I1,COX4I2,COX6B1,COX8A,DGUOK,DNAJC15,ETFB,FDX2,MT-CO1,MT-CO2,MT-CO3,MT-CYB,MT-ND1,MT-ND2,MT-ND3,MT-ND4,MT-ND4L,MT-ND5,MT-ND6,NDUFA10,NDUFA11,NDUFA13,NDUFA2,NDUFA3,NDUFA4L2,NDUFA7,NDUFB1,NDUFB10,NDUFB7,NDUFS3,NDUFS5,NDUFS6,NDUFS7,NDUFS8,NDUFV1,NDUFV3,PINK1,SDHA,SURF1,UQCC3,UQCR10,UQCR11,UQCRB,UQCRC1,UQCRQ	DEG	AD	12
GO:0042552	myelination	ALZ_ABC	ABCA2,ASPA,CTNNB1,GPC1,ILK,JAM3,MBP,MOBP,MTMR2,NDRG1,NFASC,PLP1,PTPRZ1	DTU	AD	3
GO:0051272	positive regulation of cellular component movement	ALZ_B	ACKR3,ACVR1,ADAMTS1,AMOT,ANGPT1,ANXA1,ANXA3,BMP4,CAVIN1,CCL26,CEMIP,COL1A1,CSF1,CXCR4,DAB2,DDR2,DEFB1,DUOX1,EGF,F10,FAM107A,FBLN1,FBXO5,FGF2,FLT1,FOXC2,FSHB,GLI1,GPER1,GRB7,HGF,ICAM1,IGFBP5,IL1R1,INSM1,ITGA6,ITGB1,JAM2,KDR,MADCAM1,MAPRE1,MMP14,MYO1C,NEDD9,PDGFD,PECAM1,PGF,RHOC,RHOJ,RIN2,S1PR1,SASH1,SELP,SEMA3C,SEMA3F,SMO,SPARC,SPHK1,STAT3,SWAP70,SYDE1,TAC1,TACR1,TEK,TGFB2,TGFBR2,TIAM1,TMEM102,TRI…	DEG-DTU	AD	4
GO:0022904	respiratory electron transport chain	ALZ_C	COX4I1,COX4I2,COX6B1,COX8A,DGUOK,DNAJC15,ETFB,MT-CO1,MT-CO2,MT-CO3,MT-CYB,MT-ND1,MT-ND2,MT-ND3,MT-ND4,MT-ND4L,MT-ND5,MT-ND6,NDUFA10,NDUFA11,NDUFA13,NDUFA2,NDUFA3,NDUFA7,NDUFB1,NDUFB10,NDUFB7,NDUFS3,NDUFS5,NDUFS6,NDUFS7,NDUFS8,NDUFV1,NDUFV3,PINK1,SDHA,UQCC3,UQCR10,UQCR11,UQCRB,UQCRC1,UQCRQ	DEG	AD	11
GO:0002181	cytoplasmic translation	ALZ_C	EEF2,EIF3F,EIF3G,EIF3L,FAU,RPL10,RPL10A,RPL11,RPL12,RPL13,RPL13A,RPL15,RPL17,RPL18,RPL18A,RPL19,RPL21,RPL22,RPL23,RPL23A,RPL24,RPL26,RPL27,RPL27A,RPL28,RPL29,RPL3,RPL30,RPL32,RPL34,RPL35,RPL35A,RPL36,RPL36A,RPL37,RPL37A,RPL38,RPL39,RPL4,RPL41,RPL5,RPL7,RPL7A,RPL8,RPLP0,RPLP1,RPLP2,RPS10,RPS11,RPS12,RPS13,RPS14,RPS15,RPS15A,RPS16,RPS17,RPS18,RPS19,RPS2,RPS20,RPS21,RPS23,RPS24,RPS25,RPS27,RPS27A,RP…	DEG	AD	16
GO:0031983	vesicle lumen	ALZ_ABC	A1BG,CLU,DNAJC3,EGF,HGF,IGF2,ITIH4,PGM2,SLPI,TGFB2,TMSB4X,VCL,APP,ARPC5,C3,DDX3X,FN1,GNS,HSPA8,ILF2,PFKL,SERPING1,SPARC,SPTAN1,TF,VCP,VWF	DEG-DTU	AD	7
GO:0051493	regulation of cytoskeleton organization	ALZ_C	APC,APC2,ARFIP2,ARHGEF18,ARHGEF2,ARPC1B,ARPC4,ARPC5,CAPG,CAPZA2,CAPZB,CARMIL1,CLASP2,CLTC,CRK,CSF1R,CTTN,EML3,ESAM,FERMT2,FLNA,GBA2,GNAI1,GPM6B,GRB2,HAX1,HNRNPU,ILK,IQGAP1,JAM3,LRP1,MAPK3,MTOR,MYCBP2,NCK2,NUMA1,PAM,PKD1,PLXNB1,RANGRF,RAPGEF3,RBM14,RDX,RHOC,SHANK1,SLC39A12,SPTAN1,STMN1,TAOK2,TTC8,WASH6P,WASHC5	DTU	AD	8
GO:0031625	ubiquitin protein ligase binding	ALZ_ABC	ABCB1,APC,CACYBP,CCDC50,CUL2,CUL3,DNAJB2,DNM1L,DTX1,ERBB3,FBXO7,HSPA8,JKAMP,PRKACB,RTN4,TMBIM6,TRIB2,UBE2G1,UBE2N,VCP	DTU	AD	1
GO:0032956	regulation of actin cytoskeleton organization	ALZ_C	ARFIP2,ARHGEF18,ARPC1B,ARPC4,ARPC5,CAPG,CAPZA2,CAPZB,CARMIL1,CLASP2,CRK,CSF1R,CTTN,ESAM,FERMT2,FLNA,GBA2,GPM6B,GRB2,HAX1,ILK,IQGAP1,JAM3,LRP1,MTOR,NCK2,PAM,RAPGEF3,RDX,RHOC,SHANK1,SPTAN1,STMN1,TAOK2,TTC8,WASH6P,WASHC5	DTU	AD	8
GO:0007423	sensory organ development	ALZ_B	ACVRL1,ANGPTL7,ASCL1,ATOH7,BMP4,BMP6,BNC2,CALB1,CDH23,COL2A1,CRB2,CRYBA4,CRYGN,CYP1B1,DLX1,ECE1,EPHA2,FAT4,FGF2,FGF8,FLT1,FOXC1,FOXC2,FRZB,FZD2,FZD6,GJB2,KLF4,LIMK2,LRIG1,LRP10,MAPKAPK2,MEIS1,MFAP2,MSX1,NAGLU,NES,NEUROD1,NOG,NOTCH2,OSR1,PBX3,PRRX1,PVALB,RDH10,RHOJ,SHH,SIX1,SIX2,SOX11,SPARC,SPRED3,STAT3,TBX18,TGFB2,TGFBR2,TGIF2,TSKU,TWSG1,USH1G,VAX1,VAX2,VIM,WNT16,WNT6	DEG	AD	4
GO:0019646	aerobic electron transport chain	ALZ_C	COX4I1,COX4I2,COX6B1,COX8A,DNAJC15,MT-CO1,MT-CO2,MT-CO3,MT-CYB,MT-ND1,MT-ND2,MT-ND3,MT-ND4,MT-ND4L,MT-ND5,MT-ND6,NDUFA10,NDUFA11,NDUFA13,NDUFA2,NDUFA3,NDUFA7,NDUFB1,NDUFB10,NDUFB7,NDUFS3,NDUFS5,NDUFS6,NDUFS7,NDUFS8,NDUFV1,NDUFV3,PINK1,SDHA,UQCC3,UQCR10,UQCR11,UQCRB,UQCRC1,UQCRQ	DEG	AD	11
GO:0048667	cell morphogenesis involved in neuron differentiation	ALZ_ABC	ADAM10,APP,CAPRIN1,CLASP2,CTNNA2,DNM1L,EIF4G2,ENAH,FEZ2,FGFR2,FN1,GAB1,GPC1,ILK,KIF1A,LGI1,LRP4,NFASC,NLGN3,NRCAM,PLXNB1,PPFIA2,PTPRA,PTPRZ1,RAB11A,RTN4,SDC2,SHANK1,SLC11A2,SLC1A3,SPTAN1,SPTBN1,STMN1,TMEM106B,TOP2B,TRAK1,USP33	DTU	AD	4
GO:0009060	aerobic respiration	ALZ_C	ATP5F1D,ATP5F1E,ATP5MC2,ATP5ME,ATP5MG,BLOC1S1,CHCHD10,COX4I1,COX4I2,COX6B1,COX8A,DGUOK,DNAJC15,DNAJC30,HIF1A,IDH3G,MT-ATP6,MT-ATP8,MT-CO1,MT-CO2,MT-CO3,MT-CYB,MT-ND1,MT-ND2,MT-ND3,MT-ND4,MT-ND4L,MT-ND5,MT-ND6,MYC,MYOG,NDUFA10,NDUFA11,NDUFA13,NDUFA2,NDUFA3,NDUFA7,NDUFB1,NDUFB10,NDUFB7,NDUFS3,NDUFS5,NDUFS6,NDUFS7,NDUFS8,NDUFV1,NDUFV3,NOP53,PINK1,SDHA,SURF1,UCN,UQCC3,UQCR10,UQCR11,UQCRB,UQCRC1,UQCRQ…	DEG-DTU	AD	13
GO:0001655	urogenital system development	ALZ_B	ACTA2,ADAMTS1,ADAMTS16,AGTR1,ALOX15B,ANGPT1,ANGPT2,ANXA1,BMP4,BMP6,CA2,CALB1,CD34,DCN,EGR1,EMX2,FAT4,FGF2,FGF8,FOXC1,FOXC2,FOXD1,GDNF,GLI1,GPC3,GPR4,GREB1L,HPGD,HYAL2,ID3,IRX1,KANK2,KCNJ8,KLF15,LRP4,MYOCD,NID1,NOG,NOTCH2,OSR1,PDGFD,PECAM1,PLCE1,RDH10,SHH,SIX1,SIX2,SMAD2,SMO,SOX11,TBX18,TEK,TGFB2,TP73,WFS1,WNT6,WWTR1,YAP1,ZBTB16,ANKS6,CTNNB1,FGFR2,ILK,IQGAP1,MTSS1,NF1,SEC61A1,SFRP1,SULF2,TIPARP	DEG-DTU	AD	4
GO:0043161	proteasome-mediated ubiquitin-dependent protein catabolic process	ALZ_C	ANAPC5,ANAPC7,ANKRD9,ARNTL,BUB3,CAMLG,CSNK1A1,CUL2,CUL3,DDB1,DNAJC10,EDEM3,FBXO31,HUWE1,NEMF,NFE2L2,NSFL1C,OGT,PCNP,PSMC4,PSMD13,PSME3,PSME4,RNF187,SKP1,SUMO2,TBL1XR1,TLK2,TRIB2,UBE2G1,UBE2G2,UBR3,UBXN11,UFD1,USP5,USP7,VCP,WAC,WWP2,XPO1	DTU	AD	3
GO:0007389	pattern specification process	ALZ_B	ACVR1,ACVRL1,ADGRG1,ALX4,APLNR,ARC,ASCL1,BMP4,CFC1,CHSY1,CRB2,DLX1,DMRTA2,DNAAF1,EFNB1,EGR2,EMX2,FEZF1,FGF2,FGF8,FOXC1,FOXC2,FOXD1,GDNF,GLI1,GPC3,IRX1,LRP4,MDFI,MEIS1,MEOX2,MICAL2,MSX1,NEUROD1,NOG,NOTCH2,OSR1,PBX3,RFX4,SEMA3C,SEMA3F,SFRP2,SHH,SIX1,SIX2,SMAD2,SMO,TBX18,TBX3,TGFBR2,VAX2,WLS,WNT6,ZBTB16	DEG	AD	3
GO:0006022	aminoglycan metabolic process	ALZ_ABC	ANGPT1,CEMIP,DCN,DSE,EGF,FMOD,GPC3,GPC4,HGF,HS3ST3B1,ITIH2,ITIH4,LYVE1,NDNF,OGN,PRELP	DEG	AD	2
GO:0044391	ribosomal subunit	ALZ_C	FAU,MRPL1,MRPL12,MRPL21,MRPL23,MRPL24,MRPL28,MRPL38,MRPL41,MRPL51,MRPL52,MRPL53,MRPL55,MRPL58,MRPL9,MRPS15,MRPS26,MRPS9,RPL10,RPL10A,RPL11,RPL12,RPL13,RPL13A,RPL15,RPL17,RPL18,RPL18A,RPL19,RPL21,RPL22,RPL23,RPL23A,RPL24,RPL26,RPL27,RPL27A,RPL28,RPL29,RPL3,RPL30,RPL32,RPL34,RPL35,RPL35A,RPL36,RPL36A,RPL36AL,RPL37,RPL37A,RPL38,RPL39,RPL4,RPL41,RPL5,RPL7,RPL7A,RPL8,RPLP0,RPLP1,RPLP2,RPS10,RPS11,RPS1…	DEG	AD	14
GO:0010008	endosome membrane	ALZ_C	ABCA2,ABCA3,ABCB6,ABHD17B,AP3D1,ATP13A2,ATP6AP2,CD164,CD63,CLCN4,CLEC16A,CLTC,CTSD,EPHA4,EPS15,FCGR1A,GOLIM4,ITM2B,LAMP2,LAMTOR3,LDLR,MTMR2,NDRG1,NPC1,NSG1,PLEKHM2,PSENEN,RAB11A,RAB11FIP5,RAB21,RAB5B,RNF13,SCARB2,SLC11A2,SLC15A4,SLC9A6,SNX14,SNX6,SPNS2,TF,TFRC,TMEM106B,TMEM59,VPS4A,VTI1B,WLS,YIPF2,ZFYVE16	DTU	AD	2
GO:1990778	protein localization to cell periphery	ALZ_C	ABCA2,ACSL3,ADAM10,AFDN,ATP1B3,BBIP1,BSG,CD81,CDH2,CLASP2,CLSTN1,CLTC,EPB41L2,FLNA,GNAI1,GOLGA7,GORASP2,KCNIP3,KIF1B,LAMA5,LGI1,LRP1,NFASC,NSG1,NUMA1,PALM,PREPL,PRNP,RAB11A,RANGRF,RDX,TMEM59,TSPAN14,TSPAN33,TTC8,VPS4A,VTI1B,ZDHHC5	DTU	AD	1
GO:0008015	blood circulation	ALZ_B	ABCC8,ACTA2,ACVRL1,ADAMTS16,AGTR1,AMOT,ANGPT1,APLN,ARHGAP42,AVP,AZU1,BDKRB2,BMP6,CD34,CLIC2,COL1A2,CRH,CXCR4,DES,DSG2,ECE1,FLI1,FOXC1,FOXC2,FXYD4,GJA1,GJA5,GLP1R,GPER1,GPR4,GPR75-ASB3,HRH1,ICAM1,ITPR2,ITPR3,KCNE4,KCNG2,KCNJ12,KCNJ8,KLF2,KLK1,MEOX2,MYLK2,NMU,P2RX1,P2RX2,P2RY2,PKP2,PLN,PRKG1,PTGER2,PTP4A3,SERPING1,SGCD,SHOX2,SMTNL2,SUCNR1,TAC1,TBX18,TEK,TGFB2,TNNI3K,YES1	DEG	AD	4
GO:0090287	regulation of cellular response to growth factor stimulus	ALZ_B	ACVRL1,APLN,BAMBI,BMP4,CD109,CRB2,CREB3L1,CRIM1,DAB2,DCN,DLX1,EMILIN1,FGF2,FOXD1,GPC3,HTRA3,ITGA5,LATS2,LTBP1,MMRN2,MSX1,MYO1C,MYOCD,NOG,NOTCH2,NREP,PTP4A3,RBPMS2,RGMA,RNF165,SFRP2,SLC2A10,SMAD2,SOX11,SPRED3,TGFB1I1,TGFBR2,TGFBR3L,TWSG1,VASN,VTN,VWC2,ZNF423	DEG	AD	8
GO:0062023	collagen-containing extracellular matrix	ALZ_ABC	A1BG,ADAMTS2,ANGPT1,ANGPT2,ANGPTL5,APLP1,CLU,COL11A2,COL2A1,COL3A1,COL6A3,COL9A3,DCN,FBLN5,FMOD,GPC3,GPC4,ITIH2,ITIH4,LAMC1,LTBP1,LTBP2,MFAP2,MFAP4,MGP,MMP9,NPNT,NTN5,OGN,PRELP,S100A4,S100A6,SERPINA5,SFRP2,SLPI,SSC5D,TGFB2,AGRN,EFEMP1,FGFR2,FN1,GPC1,HTRA1,LTBP3,PTPRZ1,SDC2,SERPING1,SPARC,TGM2,THBS4,VWF	DEG-DTU	AD	1
GO:0000375	RNA splicing, via transesterification reactions	ALZ_C	BUD13,CASC3,CPSF3,CTNNBL1,DDX39B,DDX41,FUS,HNRNPA1,LSM2,LSM4,LSM7,LUC7L,NOL3,NOVA1,NSRP1,PABPN1,POLR2F,POLR2I,POLR2J,PRPF19,PRPF8,RBM6,RBMX2,REST,SAP18,SART1,SCNM1,SF3A2,SF3B5,SNRNP35,SNRNP70,SNRPA1,SNRPD2,SNRPF,SNU13,SUGP1,SYMPK,U2AF1L4,WDR83,XAB2,ZCRB1,ZRSR2,CELF3,CELF4,CPSF1,CPSF2,CPSF7,DDX1,DDX17,DDX5,DHX9,EFTUD2,HNRNPF,HNRNPK,HNRNPR,HNRNPU,HSPA8,LARP7,MBNL1,MBNL2,MTREX,PAPOLA,PAXBP1,PCBP4,PO…	DEG-DTU	AD	5
GO:0042060	wound healing	ALZ_B	ABCC8,ACVRL1,AJUBA,ANXA1,ANXA2,ANXA5,B4GALT1,CD109,CD177,CD34,CLIC1,COL1A1,COL1A2,COL3A1,CSRP1,CXCR4,DCN,DGKD,DUOX1,EHD2,F10,F13A1,FBLN1,FGF2,FOXC2,FYN,FZD6,GATA6,GJA1,GNA12,GNA13,GPR4,ITGA5,ITGB1,ITPR2,ITPR3,KDR,MAFF,MMRN1,MYL12A,NDNF,NOG,NOTCH2,P2RX1,P2RX2,P2RX6,PEAR1,PHLDB2,PRKG1,RAB27A,RHOC,SELP,SERPINA5,SERPING1,SHH,SMAD2,SPARC,TGFB2,TGFBR2,TIMP1,TLR4,TNFRSF12A,TRIM72,TRPC3,TSKU,UBASH3B,VIL1…	DEG-DTU	AD	1
GO:0050839	cell adhesion molecule binding	ALZ_ABC	AHNAK,CCNB2,CD177,CDH11,CDHR5,COL3A1,DSG2,DSP,ECM2,EZR,FBLN5,IGF2,ITGA10,ITGB8,ITGBL1,MADCAM1,NPNT,PARVA,PFKP,S1PR3,SFRP2,SH3GLB2,VCL,ADAM10,BZW1,CALD1,CD46,CEMIP2,CTNNA1,CTNNA2,CTNNB1,DDX3X,EIF4G2,EPS15,FMNL2,FN1,GLDN,HNRNPK,HSPA8,ILK,IQGAP1,JAM3,KTN1,LDHA,MRTFB,NDRG1,NLGN3,PI4KA,PLEC,PPP1CA,PTPRZ1,RDX,RTN4,SEPT7,SERBP1,SPTAN1,SPTBN1,THBS4,VAPB,VWF	DEG-DTU	AD	1
GO:1902903	regulation of supramolecular fiber organization	ALZ_B	AEBP1,AMOT,ARHGEF5,CCL26,CDC42EP4,CLU,DCTN1,EMILIN1,EPS8,ESAM,FCHSD2,IAPP,ICAM1,ID1,INPP5J,KANK4,MAPRE1,MID1IP1,MYO1C,NAA80,PHLDB2,RHOC,S100A10,S1PR1,SLC39A12,SPEF1,SPTB,SPTBN5,SWAP70,TAC1,TENM1,TRIM54,VASP,VIL1,ACTR3,APC,APP,ARFGEF1,ARHGEF2,ARPC5,CAPZA2,CLASP2,CLIP1,CRYAB,GIT1,HSPA8,NCK2,PPFIA1,PREX1,RDX,SFRP1,SPTAN1,SPTBN1,STMN1,TBCD,TJP1,WASF3,WASHC5	DEG-DTU	AD	8
GO:0016324	apical plasma membrane	ALZ_ABC	ADCY8,AGER,CDHR5,CRB2,EZR,OSMR,PARD3,SLC16A8,SLC22A2,SLC22A8,SLC47A1,SLC4A11,SLC6A20,SLC7A1,TRPV5,UPK1B,ABCB1,AQP1,ATP1B3,EPS15,FN1,GJB6,MPDZ,RAB18,RDX,SEPT7,SLC11A2,SLC30A5,SLC7A5,SORBS2,TF	DEG-DTU	AD	1
GO:0010035	response to inorganic substance	ALZ_B	ABCC8,ACTA1,ADCY8,AKR1C3,ANXA1,APOB,AREG,ASCL1,BMP6,CA2,CDK2,COL1A1,CPNE7,CRHBP,CYBRD1,CYP1B1,DHFR,DPEP1,DUSP1,EGLN1,FBLN5,FIBIN,FOSB,FOXO1,FYN,GPHN,HFE,HGF,HVCN1,ICAM1,IL18RAP,ITPKB,ITPR3,KCNMB3,KDR,KLF2,KLF4,MAOB,MAP1LC3A,MT1A,MT1F,MT1G,MT1H,MT1M,MT1X,MT2A,MYB,NQO1,PDGFD,PENK,PHEX,PLN,QDPR,RASAL1,RELA,RNF112,SHH,SLC30A1,SLC30A3,SPARC,SPHK1,SUCNR1,SYT12,SYT6,TIMELESS,TNFRSF11B,TRPC3	DEG	AD	1
GO:0048738	cardiac muscle tissue development	ALZ_ABC	BMP5,BMPR1A,DSG2,DSP,FOXC2,GLI1,MEIS1,MSX2,NEBL,NOG,PLN,SMAD1,TGFB2,TGFBR3,YAP1	DEG	AD	4
GO:0003779	actin binding	ALZ_ABC	ADCY8,EZR,INF2,LDB3,MOBP,MYH7B,NEBL,PARVA,PDLIM4,S100A4,SNTB2,TMSB4X,VCL,VIL1,ARPC5,CALD1,CAPZA2,CLASP2,CTNNA1,CTNNA2,ENAH,EPB41L2,FMNL2,GJB6,HNRNPU,IQGAP1,ITPRID2,MRTFB,MTSS1,MYO10,NCK2,PLEC,RDX,SORBS1,SPTAN1,SPTBN1,TAGLN,TPM4	DEG-DTU	AD	2
GO:0001666	response to hypoxia	ALZ_C	ADAM15,AGER,ALAD,ANGPT2,BAD,COX4I2,CREBBP,E2F1,EGLN2,ELOB,EP300,FIS1,HIF1A,HIPK2,HSD11B2,ITPR2,MDM2,MT-CYB,MT-ND4,MT-ND5,MT3,MYC,NOL3,NOP53,NPEPPS,PINK1,PLOD2,POSTN,PSMB10,PSMB3,PSMC3,PSMC5,PSMD13,PSMD4,PSME2,RBPJ,RBX1,REST,RORA,RPS27A,S100B,SEM1,SLC2A8,SMAD4,STC1,STUB1,TGFB3,UBA52,VEGFB,AQP1,ARNT2,CUL2,DNM1L,FOXO3,HP1BP3,LDHA,MTOR,NDRG1,NFE2L2,P4HB,PAM,PSMC4,PSME3,PSME4,RTN4,SCAP,SLC11A2,SLC2A1,…	DEG-DTU	AD	2
GO:0048705	skeletal system morphogenesis	ALZ_B	ALPL,ALX1,ALX4,BMP4,BMP6,CHSY1,COL1A1,COL2A1,FGF8,FOXC1,FOXC2,FREM1,HYAL2,INPPL1,MDFI,MGP,MMP14,MSX1,MSX2,NOG,OSR1,PRRX1,RAB23,RDH10,RFLNA,SFRP2,SHOX2,SIX1,SIX2,SLC39A1,SMAD2,SOX11,SOX5,TBX15,TEK,TGFBR2,TSKU	DEG	AD	3
GO:0042063	gliogenesis	ALZ_ABC	ABCC8,ADGRG6,AGER,CLU,MOBP,NOG,PARD3,SOX11,STAT3,TGFB2,TIAM1,TLR4,VIM,ABCA2,APP,ASPA,CERS2,CTNNB1,DTX1,ERBB3,GPC1,IDH2,IFNGR1,ILK,NDRG1,OLIG1,OPALIN,PLP1,PTPRZ1,RTN4	DEG-DTU	AD	1
GO:1903827	regulation of cellular protein localization	ALZ_ABC	ANGPT1,CEMIP,EGF,EZR,FYN,GPC3,GPC4,MFHAS1,NVL,RAB29,RHOQ,SLC5A3,TMEM30B,TP53INP2,TRIM67,VIL1,YAP1,ZDHHC2,ABCA2,ABHD17B,ACSL3,ADAM10,APC,ASPH,CCT4,CCT7,CLTC,CTNNA1,CTNNB1,EPB41L2,GLUL,GNAI1,GPC1,GPM6B,IQGAP1,LARP7,LIMK2,LRP4,RAB11A,RDX,RTN4,SAR1B,SORBS1,SPTBN1,STOM,TARDBP,TFRC,TP53BP2,VCP,WAPL,XPO1	DEG-DTU	AD	1
GO:1901652	response to peptide	ALZ_B	ABCC8,ADCY8,AGTR1,ANO1,ANXA1,AREG,ATP6V0E2,CA2,CACNA1A,CASP4,COL1A1,CRHBP,EGR1,EGR2,ERBIN,ERFE,FOXC2,FOXO1,FUT7,FYN,GJA1,GJB2,GLP1R,GPER1,ICAM1,ID1,IGF2,IGFBP5,INHBB,INPPL1,IRS4,KLF15,KLF2,KLF3,KLF4,KLF5,MYO1C,NFKB1,NFKBIA,PHEX,PLN,PRLR,QDPR,RAB13,RAB31,RAMP3,RELA,RHOQ,SLC2A1,SLC2A4,SOCS1,SPARC,STAT3,TEK,TIMELESS,TIMP1,TLR4,TRIM72,TSC2,VGF,VIM,ZFP36L1,ZNF106,ADCY6,APC,APP,ARHGEF2,ATP6V1C1,BCAR1,C…	DEG-DTU	AD	2
GO:0019058	viral life cycle	ALZ_C	ADAR,BSG,CD46,CD74,CD81,CTBP1,CTSB,DDB1,DDX3X,DDX5,DDX6,DYNC1I2,EPS15,HNRNPK,HSPA8,IFI16,LDLR,NPC1,NUP214,P4HB,PC,PI4KA,RBBP7,SCARB1,SCARB2,SMPD1,STAU1,STOM,TFRC,TOP2B,TRIM28,TYRO3,VAPA,VCP,VPS4A,WWP2,XPO1,ZNF639	DTU	AD	2
GO:0001667	ameboidal-type cell migration	ALZ_B	ACVR1,ACVRL1,ALX1,AMOT,ANGPT1,ANGPT2,ANXA1,ANXA3,BMP4,CLEC14A,CRB2,CYP1B1,DCN,DDR2,EFNB1,EGF,EPHA2,EPHB4,FGF2,FGF8,FOXC2,GDNF,GJA1,GLUL,GNA12,GPC3,HAS1,HYAL2,ID1,ITGB1,KANK2,KDR,KLF4,MEOX2,MMRN2,NOV,PDLIM1,PTP4A3,RAB13,RHOJ,RIN2,SASH1,SCG2,SEMA3C,SEMA3F,SHH,SMO,SPARC,SYDE1,TAC1,TEK,TGFB2,TGFBR2,TIMP1,VIL1	DEG	AD	4
GO:0033002	muscle cell proliferation	ALZ_ABC	ANGPT1,BMPR1A,CALCRL,FOXC2,GLI1,IGFBP5,MEGF10,MEIS1,MMP9,NOG,OGN,RBPMS2,SIX1,SMAD1,STAT3,TGFB2,TGFBR3,YAP1	DEG	AD	1
GO:0097193	intrinsic apoptotic signaling pathway	ALZ_C	BAD,BAG6,CD44,CYP1B1,E2F1,ELL3,EP300,FBH1,FHIT,FIS1,HIF1A,HIPK2,HRAS,JAK2,MDM2,MIF,MMP9,NDUFA13,NDUFS3,NOC2L,NOL3,PINK1,RPL11,RPL26,RPS3,RPS7,SFRP2,SIVA1,STYXL1,TPT1,TXNDC12,USP28,VNN1,XBP1,ZNF622,ARHGEF2,ARMC10,CD74,CDKN2D,CUL2,CUL3,DDX3X,DDX5,DNAJC10,DNM1L,ERP29,HIPK1,HNRNPK,IFI16,IVNS1ABP,MCL1,NACC2,NCK2,NFE2L2,P4HB,PHLDA3,PPP1R13B,PTPN1,SRC,TMBIM6,TMEM109,WWOX,YBX3	DEG-DTU	AD	1
GO:0031252	cell leading edge	ALZ_B	ACTR3,APC,APP,ARHGEF2,ARPC5,BCAR1,CAPRIN1,CLASP2,CLCN3,CLIP1,COBL,CTNNB1,CTNND1,DDX3X,ENAH,ILK,IQGAP1,ITGAV,ITSN1,MTSS1,NME2,PACSIN2,PALLD,PARVB,PRKCI,PTPN13,RDX,SGCE,SNX5,SORBS2,SPTBN1,WASF3,WWC1	DTU	AD	1
GO:0043487	regulation of RNA stability	ALZ_C	CNOT1,CNOT9,DDX6,DHX9,HNRNPR,HNRNPU,HSPA8,MTOR,NT5C3B,NUP214,PCBP4,PHAX,PNPT1,PSMC4,PSMD13,PSME3,PSME4,PUM2,RBM10,SAMD4B,SERBP1,TARDBP,TNKS1BP1,UPF1,XPO1,YBX3,YWHAZ	DTU	AD	3
GO:0035770	ribonucleoprotein granule	ALZ_ABC	CAPRIN1,CNOT1,DDX1,DDX3X,DHX9,EIF4E,HNRNPK,HNRNPU,IQGAP1,MBNL1,PUM2,RBM4,RPS4X,STAU1,TARDBP,VCP,ZFP36L1	DTU	AD	1
GO:0048545	response to steroid hormone	ALZ_B	ACSBG1,ACTA1,ADCYAP1,AKR1C3,ALPL,ANXA1,ANXA3,AREG,BMP4,BMP6,CA2,CATSPER2,COL1A1,CRH,CSN1S1,CTSV,DAB2,DEFA3,DUSP1,FAM107A,FIBIN,FLT3,FOSB,FOXO1,GJB2,GPER1,ICAM1,KANK2,LBH,MAOB,NPAS4,PGR,PLPP1,RELA,SPARC,SST,SSTR5,TGFB2,TGFBR2,YAP1,ZFP36L1,ZFP36L2,ZNF366	DEG	AD	1
GO:0032496	response to lipopolysaccharide	ALZ_B	ABCC8,ALPL,APOB,BMP6,CEBPB,CXCL5,DCN,DEFA3,ERBIN,GFI1,GJA1,GJB2,HPGD,ICAM1,IRAK1,IRAK3,KCNJ8,KMO,MAOB,MAPKAPK2,MYD88,NFKB1,NFKBIA,PENK,PLSCR4,PRPF8,PTGFR,RELA,SASH1,SELP,SPARC,SPON2,TAB2,TAC1,TLR4,TNIP2,TRIM5,VIM	DEG	AD	2
GO:0005925	focal adhesion	ALZ_C	ACTN1,ACTN4,ADAM10,ADGRB1,ARHGEF2,ARPC1B,ARPC5,BSG,CD46,CD81,CDH2,CLASP2,CLTC,CTTN,EPB41L2,FERMT2,FGFR3,FHL1,FLNA,HNRNPK,HSPA8,ILK,IQGAP1,ITGB4,LAMTOR3,LRP1,MAPK3,MPRIP,NFASC,P4HB,PI4KA,PTPRA,RAB21,RDX,RPS2,RPS4X,SCARB2,SLC4A2,SORBS2,SRC,TGM2,TLN1,USP33,YWHAZ,ZYX	DTU	AD	1
GO:0048770	pigment granule	ALZ_ABC	ATP1B3,CCT4,CD63,CLTC,ERP29,HSPA8,PDCD6IP,RAB5B,RAB9A,STOM,SYTL2,TFRC,TPP1	DTU	AD	1
GO:0198738	cell-cell signaling by wnt	ALZ_B	APCDD1,BAMBI,COL1A1,CPE,CPZ,DAB2,DEPDC1B,DKK2,DKK4,EDA,EGF,EGR1,FGF2,FRZB,FZD1,FZD2,FZD6,FZD8,FZD9,G3BP1,GLI1,GPC3,GPC4,GPC6,IGFBP4,KLF15,KLF4,KREMEN2,LATS2,LRP4,MDFI,NFKB1,NOG,PLEKHA4,SFRP2,SHH,SPEF1,TBL1X,TBX18,TGFB1I1,TIAM1,TLE6,TRABD2B,TSC2,TSKU,VAX2,WLS,WNT16,WNT6,WWTR1,YAP1,AP2A1,APC,APP,CLTC,CSNK1A1,CSNK1G3,CTNNB1,CTNND1,CUL3,DDX3X,DKK3,FGFR2,GNAO1,GPRC5B,ILK,PPM1A,RNF220,SFRP1,SKP1,SULF2,…	DEG-DTU	AD	3
GO:0005774	vacuolar membrane	ALZ_C	ABCA2,ABCA3,ABCB6,AP3D1,ATP13A2,ATP6AP2,ATP6V1D,ATP8A1,CD164,CD63,CD74,CLCN4,CLCN7,CLEC16A,CLTC,COL6A1,CTSD,GNAI1,HSPA8,LAMP2,LAMTOR3,LDLR,LPCAT1,LRP1,LRRC8A,M6PR,MTMR2,MTOR,NAPA,NPC1,NPRL2,NPRL3,OSTM1,PLEKHM2,PSAP,RNF13,SCARB1,SCARB2,SLC11A2,SLC15A4,SLC44A2,SLC7A5,SNX14,SPG11,STOM,TMEM106B,TMEM179B,TMEM59,TOM1,VAPA,VPS4A,VTI1B	DTU	AD	2
GO:0001654	eye development	ALZ_B	ACVRL1,ANGPTL7,ATOH7,BMP4,BMP6,CALB1,CRB2,CRYBA4,CRYGN,CYP1B1,DLX1,EPHA2,FGF2,FLT1,FOXC1,FOXC2,KLF4,LIMK2,MEIS1,MFAP2,NAGLU,NES,NEUROD1,NOTCH2,PBX3,RDH10,RHOJ,SHH,SOX11,SPRED3,STAT3,TGFB2,TGFBR2,TGIF2,TSKU,TWSG1,VAX1,VAX2,VIM,WNT16,WNT6	DEG	AD	2
GO:0034470	ncRNA processing	ALZ_C	BUD23,CDK5RAP1,CTU2,DDX51,DDX54,DDX56,DUS1L,DUS3L,ELP2,FBL,HEATR1,INTS11,LAS1L,METTL1,MRPL1,MRTO4,NHP2,NOC4L,NOP53,NUDT16,NVL,OSGEP,PELP1,PES1,QTRT1,RPL10,RPL10A,RPL11,RPL12,RPL13,RPL13A,RPL15,RPL17,RPL18,RPL18A,RPL19,RPL21,RPL22,RPL23,RPL23A,RPL24,RPL26,RPL27,RPL27A,RPL28,RPL29,RPL3,RPL30,RPL32,RPL34,RPL35,RPL35A,RPL36,RPL36A,RPL37,RPL37A,RPL38,RPL39,RPL4,RPL41,RPL5,RPL7,RPL7A,RPL8,RPLP0,RPLP1,R…	DEG-DTU	AD	3
GO:0001649	osteoblast differentiation	ALZ_B	ACVR1,ALPL,AREG,BAMBI,BMP4,BMP6,CEBPB,CLEC5A,CLIC1,COL1A1,CREB3L1,CRIM1,DDR2,EPHA2,FBXO5,FGF2,FZD1,GLI1,HGF,ID3,IFITM1,IGF2,IGFBP5,MSX2,NOG,PENK,SFRP2,SHH,SHOX2,SMO,SOX11,TWSG1,WWTR1,YAP1,ZHX3	DEG	AD	1
GO:0045121	membrane raft	ALZ_ABC	ADCY8,AHNAK,ANGPT1,BMPR1A,CAPN2,CD177,EZR,FYN,PECAM1,RHOQ,VCL,APP,ATP1A2,ATP1B3,CTNNA1,CTNNB1,GNAI1,GPC1,GPM6B,IQGAP1,LAMP2,LAMTOR3,LRP4,NPC1,PPT1,SCARB1,SORBS1,STOM,TPP1	DEG-DTU	AD	1
GO:0050678	regulation of epithelial cell proliferation	ALZ_B	ACVRL1,AGTR1,APLN,APLNR,AREG,ATP5IF1,B4GALT1,BMP4,BMP6,CCL26,CD109,EGF,FGF2,FLT1,FUT2,GJA1,GLI1,GLUL,GPC3,ID1,IGF2,KDR,NOG,NOTCH2,NUPR1,OSR1,PEX2,PGF,PGR,SCG2,SFRP2,SHH,SIX1,SMO,SOX11,SPARC,STAT3,TEK,TGFB2,TLR4,UHRF1,VIP,YAP1,ZFP36L1	DEG	AD	1
GO:0007160	cell-matrix adhesion	ALZ_ABC	ACER2,COL3A1,ECM2,FBLN5,ITGA10,ITGB8,ITGBL1,LYVE1,MADCAM1,NPNT,SIGLEC1,TIAM1,VCL,CD63,CLASP2,CTNNB1,FN1,GPM6B,ILK,IQGAP1,JAM3,PKD1,PPFIA2,PTPRA,SORBS1	DEG-DTU	AD	1
GO:0045765	regulation of angiogenesis	ALZ_B	ABCC8,ACVRL1,ADAM12,ADAMTS1,AMOT,ANGPT2,ANXA3,APLNR,CD34,CHI3L1,CREB3L1,CXCR4,CYP1B1,DCN,EGLN1,EMILIN1,EPHA2,FGF2,FLT1,FOXC1,FOXC2,GATA6,GLUL,GPR4,HGF,ITGA5,ITGB1,ITGB8,KDR,KLF2,KLF4,PGF,RHOJ,SASH1,SFRP2,SLC39A12,SPARC,SPHK1,STAT3,TEK,TGFB2,TGFBR2,YJEFN3	DEG	AD	1
GO:0048762	mesenchymal cell differentiation	ALZ_B	ACVR1,ALX1,BAMBI,BMP4,COL1A1,CRB2,DAB2,EFNB1,FGF8,FOXC1,FOXC2,FRZB,GDNF,HGF,MSX1,NOG,OSR1,PHLDB2,RDH10,S100A4,SEMA3C,SEMA3F,SFRP2,SHH,SIX2,SMAD2,SMO,SOX11,SPRED3,TBX3,TGFB1I1,TGFB2,TGFBR2,TGFBR3L,TIAM1,VASN,WNT16,WWTR1	DEG	AD	1
GO:0031301	integral component of organelle membrane	ALZ_C	ABCB6,ASPH,ATP13A2,CAMLG,CD74,CLSTN1,ELOVL7,EMC10,EMC3,ETFDH,FAR1,IMMT,ITM2B,KTN1,LAMP2,LRRC8A,MFN1,MTX1,NPC1,PEX2,PIGS,POMGNT1,PTPRN2,QSOX1,RFNG,RTN4,SEC61A1,SFXN5,SLC15A4,SLC25A3,SLC35A5,VOPP1,WLS	DTU	AD	1
GO:0018212	peptidyl-tyrosine modification	ALZ_B	ACVR1,ANGPT1,AREG,BDNF,BMP6,CTF1,DDR2,EGF,EPHA2,EPHB4,FGF8,FLT1,FLT3,FYN,GPRC5A,HGF,HIPK3,HPX,HYAL2,ICAM1,IGF2,ITGA5,KDR,LRP4,NEDD9,PARP9,PDGFD,PECAM1,PRLR,SFRP2,SOCS1,STAT3,TEK,TMEM102,TNFRSF1A,TNK1,TPST2,TSLP,VTN,WEE1,YES1,AATK,APP,ARHGEF2,CLK1,EFEMP1,ERBB3,FGFR2,FGFR3,GPRC5B,HDAC2,HIPK1,IQGAP1,NCK2,RAP2C,SFRP1,THBS4	DEG-DTU	AD	1
GO:0030133	transport vesicle	ALZ_B	ADAM10,AFTPH,AP2A1,APP,ARCN1,CLCN3,CLTC,DNM1L,ERP29,FGFR3,GALNT15,GOLIM4,GOPC,KIF1A,LGI3,M6PR,MTMR2,MYRIP,PAM,PPT1,RAB11A,RAB4A,SAR1B,SEC23B,SPX,SYTL2,YIPF1	DTU	AD	1
GO:0044389	ubiquitin-like protein ligase binding	ALZ_ABC	ABCB1,APC,CACYBP,CCDC50,CUL2,CUL3,DNAJB2,DNM1L,DTX1,ERBB3,FBXO7,HSPA8,JKAMP,PRKACB,RTN4,TMBIM6,TRIB2,UBE2G1,UBE2N,VCP	DTU	AD	1
GO:0051249	regulation of lymphocyte activation	PSP_A	ADAM8,AGER,AIF1,AP3B1,ARG2,ATM,ATP11C,BMP4,BST1,BTK,CBFB,CCR7,CD1D,CD22,CD27,CD300A,CD4,CD74,CD80,CD83,CD86,CEACAM1,CLEC4G,CLEC7A,CR1,CRTAM,CYP26B1,DOCK8,DUSP10,DUSP3,EBI3,EGR3,EPHB6,FBXO7,FCGR2B,FGL2,GAL,GPR183,HAVCR2,HFE,HLA-DMB,HLA-DOA,HLA-DPA1,HLA-DPB1,HLA-DRA,HLA-DRB1,HLA-E,HLA-F,HLX,HSPH1,IL10,IL12RB1,IL18,IL23A,IL27,IL4I1,IL4R,INPP5D,KMT5C,LAPTM5,LGALS9,LILRB2,LMO1,LOXL3,LST1,LYN,MAP3K8,MM…	DEG	PSP	19
GO:0007409	axonogenesis	PSP_A	ADARB1,ARHGAP4,BAIAP2,BCL11A,BDNF,CCK,CDK5,CDK5R1,CHN1,CNP,CNTN2,CNTN4,CRABP2,CRMP1,CSF1R,CXCL12,CYFIP1,DBN1,DISC1,DNM2,DOK1,DOK4,DPYSL5,EFNA1,EFNA3,EFNA5,EPHB4,FEZF2,FGFR2,GAB1,GAB2,GDNF,GFRA2,GFRA3,IGSF9,ISL2,ISLR2,KALRN,KEL,KIF13B,LAMA1,LIMK1,LINGO1,LLGL1,LMTK2,MAG,MAP1A,MAP2K1,MAP6,MEGF8,NDEL1,NKX2-8,NOTCH1,NOTCH3,NPTN,OLFM1,PAX2,PLXNA1,PLXNA2,PLXNA3,PLXNA4,PLXNB1,PLXNB3,PLXND1,POU4F1,PPP3CB,…	DEG	PSP	5
GO:0030667	secretory granule membrane	PSP_A	ABCC4,ACRBP,ADAM8,ADGRE3,ALDH3B1,ATAD3B,ATP11A,ATP6V0C,ATP6V1D,ATP8B4,B4GALT1,BST1,BST2,C3AR1,C5AR1,CADPS,CD300A,CD33,CD53,CD68,CD9,CD93,CEACAM1,CEACAM3,CLEC5A,CMTM6,CR1,CYB561,CYBA,CYBB,DIAPH1,DNAJC5,FCAR,FCER1G,FCGR2A,FPR1,FPR2,GAA,GPR84,HLA-B,HLA-C,IQGAP1,ITGAL,ITGAM,ITGB2,ITPR1,KCNAB2,LAIR1,LAMP3,LHFPL2,LILRB2,LILRB3,MAGT1,MOSPD2,NCKAP1L,NFAM1,PAM,PKP1,PLAUR,PLD1,PSEN1,PTAFR,PTPRC,RAB24,RAB3A…	DEG	PSP	4
GO:0030425	dendrite	PSP_A	ABI3,ADCY4,AGO2,APBA1,ARHGAP44,ARHGEF15,ASIC2,ATCAY,ATP7A,BACE1,BAIAP2,BDNF,BIN1,BRINP1,BSN,C4B,CACNG3,CAMK2A,CAMK2N1,CCK,CDK5,CDK5R1,CLSTN1,CLSTN3,CNIH2,CNTNAP2,CPEB3,CPLX2,CRTC1,CYBA,CYBB,CYFIP1,CYP46A1,DAGLA,DBN1,DDN,DICER1,DIP2A,DLG3,DLG4,DNM1,DNM2,DOCK10,DPYSL5,DRD1,DRD4,DRP2,FCGR2B,FZD5,GCHFR,GLRX2,GRIA1,GRIK5,GRIN1,GRM1,GRM2,GRM7,GSK3A,HIP1R,HPCA,HRH1,HRH2,HTR1D,HTR1E,IGSF9,INPP5J,ITPKA,JP…	DEG-DTU	PSP	5
GO:0022803	passive transmembrane transporter activity	PSP_A	ANO9,ANXA6,AQP1,AQP3,ASIC2,ATP6V0C,BEST1,CACNA1E,CACNA1G,CACNA1I,CACNA2D2,CACNA2D4,CACNB1,CACNB2,CACNB3,CACNG3,CACNG8,CALHM1,CDK5,CFTR,CHRNA1,CLCA2,CLCN2,CNGA4,CYBB,FAM155A,FAM155B,FKBP1B,FXYD4,GABRB3,GABRQ,GABRR3,GJB1,GJB2,GJB3,GJB5,GJC2,GRIA1,GRIK5,GRIN1,GRIN2B,HCN4,ITPR1,KCNA1,KCNA5,KCNAB2,KCNB1,KCNC1,KCNC4,KCND3,KCNE3,KCNG1,KCNH1,KCNH2,KCNH8,KCNIP2,KCNIP3,KCNJ11,KCNJ2,KCNJ4,KCNJ6,KCNK12,KCNK3…	DEG-DTU	PSP	9
GO:0014069	postsynaptic density	PSP_A	ACTN2,ADGRL1,AKAP9,ATP1A1,ATP2B2,BAIAP2,CABP1,DLG2,DTNBP1,DVL1,GPHN,GRIA2,NSMF,RTN4,SPTBN1	DTU	PSP	6
GO:0006874	cellular calcium ion homeostasis	PSP_A	ACKR2,ADM,ANXA6,ATP13A2,ATP2A3,ATP2B4,C3AR1,C5AR1,C5AR2,CACNB2,CACNB3,CALM3,CAPN3,CCR1,CCR5,CCR7,CCRL2,CD52,CDH5,CDK5,CHD7,CMKLR1,CX3CL1,CXCL12,CYBA,DIAPH1,DISC1,DLG4,DRD1,DRD4,F2RL1,FAM155A,FAM155B,FFAR1,FKBP1A,FKBP1B,FPR1,FPR2,FPR3,GPR157,GPR17,GPR6,GPR65,GRIA1,GRIN1,GRIN2B,GRM1,IAPP,ITPR1,JPH1,JPH3,JPH4,KCNA5,KCNK3,KCTD17,KEL,LPAR1,LPAR6,LYN,MCOLN2,NCS1,NMB,NOL3,NPTN,P2RX5,PACS2,PIK3CG,PLA2G6,…	DEG	PSP	10
GO:0006875	cellular metal ion homeostasis	PSP_A	ACKR2,ADM,ANXA6,AP3B1,ATP13A2,ATP1A3,ATP1B3,ATP2A3,ATP2B4,ATP7A,C3AR1,C5AR1,C5AR2,CACNB2,CACNB3,CALM3,CAPN3,CCR1,CCR5,CCR7,CCRL2,CD52,CDH5,CDK5,CHD7,CMKLR1,CP,CX3CL1,CXCL12,CYB561,CYBA,DIAPH1,DISC1,DLG4,DRD1,DRD4,F2RL1,FAM155A,FAM155B,FFAR1,FKBP1A,FKBP1B,FPR1,FPR2,FPR3,FRRS1,GPR157,GPR17,GPR6,GPR65,GRIA1,GRIN1,GRIN2B,GRM1,HAMP,HFE,HMOX1,IAPP,ITPR1,JPH1,JPH3,JPH4,KCNA5,KCNJ2,KCNK3,KCNMA1,KCTD17,KE…	DEG	PSP	10
GO:0050777	negative regulation of immune response	PSP_A	A2M,ADCY4,ADCY7,ADM,ADRB1,ADRB2,ARG2,C4BPA,C6orf106,CD300A,CD3G,CD84,CD96,CEACAM1,CLEC4G,CR1,CYSLTR2,DRD1,DUSP10,FCGR2A,FCGR2B,FCGR3A,FGL2,GGT5,GLP2R,GNAS,GPR150,GPR17,GPR176,GPR83,GPR84,HAVCR2,HCK,HFE,HLA-B,HLA-DRB1,HLA-E,HLA-F,HLX,HMOX1,HRH2,IAPP,IFI16,IL10,IL4I1,IL4R,INPP5D,IRAK3,LGALS9,LOXL3,LYN,MASP1,MC4R,NLRC5,NLRP6,NMI,NOD2,OAS1,OAS3,PARP14,PLCG2,PPP3CB,PRKAR1B,PRKAR2B,PTH1R,PTPN6,PTPRC,RH…	DEG-DTU	PSP	4
GO:0005769	early endosome	PSP_A	ACKR2,ADRB1,ADRB2,APOC2,ARRDC3,ARRDC4,ATP11A,ATP11C,ATP7A,B2M,BACE1,C1orf210,CD22,CD4,CFTR,CLIP3,CMTM6,CNTNAP2,CYTIP,DAGLA,DTX3L,EHD3,F2RL1,FGD2,FZD5,GRIA1,HAVCR2,HFE,HLA-B,HLA-C,HLA-DRA,HLA-E,HLA-F,INPP5B,KCNH1,KCNQ1,LAMP3,LDLRAD4,LDLRAP1,LIPG,LITAF,LLGL1,LMTK2,LTF,MAP2K1,MON2,MR1,MVB12B,MYO1D,PI4K2A,PLD3,PSEN1,RAB11FIP5,RAB32,RAB38,RAP1GAP,RFTN1,RIN3,RNF11,RUSC1,SAMD9L,SIGLEC1,SLC9A6,SNX1,SNX20…	DEG	PSP	1
GO:0060589	nucleoside-triphosphatase regulator activity	PSP_A	ACAP1,ADAP2,ADPRH,ADRB1,AGAP2,AGAP3,ALDH1A1,ARAP1,ARAP2,ARHGAP1,ARHGAP15,ARHGAP17,ARHGAP18,ARHGAP19,ARHGAP22,ARHGAP23,ARHGAP25,ARHGAP27,ARHGAP30,ARHGAP4,ARHGAP44,ARHGDIB,ARHGDIG,ARHGEF1,ARHGEF10,ARHGEF15,ARHGEF25,ARHGEF28,ARHGEF33,ARHGEF37,ARHGEF40,ATP1B3,BAG4,CCDC88A,CDC42EP2,CHN1,CYTH1,CYTH4,DENND1C,DENND3,DOCK10,DOCK2,DOCK5,DOCK6,DOCK8,DOCK9,FGD2,FGD3,FGD4,GMIP,GPSM3,HSPH1,IQGAP1,IQSEC2,IQSEC3…	DEG	PSP	6
GO:0050767	regulation of neurogenesis	PSP_A	ARHGAP4,ASPA,B2M,BAIAP2,BCL11A,BDNF,BHLHB9,BHLHE41,BIN1,BRINP1,CAMK2B,CDK5,CDK5R1,CERS2,CHD7,CRABP2,CTDSP1,CUX2,CX3CL1,CXCL12,CYFIP1,DAAM2,DBN1,DICER1,DISC1,DMRTA2,DUSP10,FEZF2,GJC2,HDAC1,HEY2,HEYL,IL34,ISLR2,ITPKA,KALRN,LIF,LIMK1,LINGO1,LRP2,LYN,MAG,MAN2A1,MAP2K1,MAP6,MEGF8,NDEL1,NEURL1,NKX2-2,NOTCH1,NPTN,NR1D1,OLIG2,PLXNA1,PLXNA2,PLXNA3,PLXNA4,PLXNB1,PLXNB3,PLXND1,POU4F1,PPP3CA,PRPF19,PSEN1,RGS…	DEG	PSP	6
GO:0050878	regulation of body fluid levels	PSP_A	A2M,ADAMTS18,ADCY4,ADCY7,ADM,ALOX12,ANXA8,AP3B1,AQP1,AQP3,ATP7A,CD9,CDO1,CEACAM1,CFTR,CPB2,CYBA,CYP26B1,DDR1,DGKZ,DHODH,DMTN,DOCK6,DOCK9,EHD3,ELOVL1,EMP2,ENTPD1,F11R,F12,F2RL1,FA2H,FCER1G,FERMT3,FLI1,GNAS,GOT2,GRHL3,GUCA1B,HAS2,HBB,HBD,HDAC1,HK2,HNF4A,HPS5,HSD11B2,IFNA13,ITGA2,ITPR1,KALRN,KDF1,LCP2,LSR,LYN,NEURL1,NLRP6,NME1,OAS2,P2RX5,P2RY12,PAM,PIK3CG,PIK3R5,PIK3R6,PLAT,PLAUR,PLCG2,PLEK,PLSCR1,P…	DEG	PSP	1
GO:0044089	positive regulation of cellular component biogenesis	PSP_A	ABCA1,AMIGO2,ARAP1,ARHGEF10,ARHGEF15,ARPC1B,ARPC5L,ASIC2,ATM,ATP13A2,ATP7A,BAG4,BAIAP2,BDNF,BHLHB9,BID,BIN1,BMF,CARMIL2,CBLN1,CCDC88A,CCK,CCR7,CDC42EP1,CDC42EP2,CDH5,CDK5R1,CDK5RAP2,CHD1L,CHGA,CLEC7A,CLSTN1,CLSTN3,CNTNAP2,COL16A1,CORO1B,CSF3,CUX2,CX3CL1,CYFIP1,DNM2,DZIP1,EPS8,F2RL1,FCHSD1,FES,GPR65,GSN,HCK,HIP1R,IQGAP1,KCTD17,LCP1,LIMK1,LIMS1,LPAR1,MAPK15,MAPK9,MARK4,MSN,NCKAP1,NCKAP1L,NDEL1,NEUR…	DEG-DTU	PSP	5
GO:0002429	immune response-activating cell surface receptor signaling pathway	PSP_A	ARPC1B,BAIAP2,BLNK,BTK,BTN3A1,BTN3A2,BTNL9,C3AR1,C5AR1,C5AR2,CACNB3,CARD9,CBFB,CCR7,CD22,CD226,CD300A,CD3G,CD4,CEACAM1,CLEC4A,CMKLR1,CMTM3,CR1,CYFIP1,CYFIP2,DGKZ,DUSP3,ELF2,FCER1G,FCGR2A,FCGR2B,FCGR3A,FPR1,FPR2,FPR3,FYB1,HCK,HLA-DPA1,HLA-DPB1,HLA-DQB2,HLA-DRA,HLA-DRB1,IKBKB,INPP5D,KLHL6,LAPTM5,LAT2,LCP2,LILRA2,LIMK1,LYN,MNDA,MOG,MUC21,MYO1G,NCKAP1,NCKAP1L,NFAM1,NFATC2,PAWR,PDE4B,PLA2G6,PLCG2,PLD2…	DEG-DTU	PSP	5
GO:0051960	regulation of nervous system development	PSP_A	AMIGO2,ARHGAP4,ASIC2,ASPA,B2M,BAIAP2,BCL11A,BDNF,BHLHB9,BHLHE41,BIN1,BRINP1,CAMK2B,CBLN1,CDK5,CDK5R1,CERS2,CHD7,CLSTN1,CLSTN3,CRABP2,CTDSP1,CTSC,CUX2,CX3CL1,CXCL12,CYFIP1,DAAM2,DBN1,DICER1,DISC1,DMRTA2,DUSP10,FEZF2,GJC2,HDAC1,HEY2,HEYL,IL34,ISLR2,ITPKA,KALRN,LIF,LIMK1,LINGO1,LRP2,LYN,MAG,MAN2A1,MAP2K1,MAP6,MEGF8,MYRF,NCMAP,NDEL1,NEURL1,NKX2-2,NOTCH1,NPHP3,NPTN,NR1D1,OLIG2,PLXNA1,PLXNA2,PLXNA3,PLX…	DEG	PSP	7
GO:0010038	response to metal ion	PSP_A	AANAT,ACTA1,ADCY7,ALOX5AP,ANXA11,AQP1,AQP3,ATP13A2,ATP7A,B2M,BACE1,C1QA,CACNA1G,CACYBP,CALM3,CAPN3,CARF,CAT,CCNB1,CPNE2,CPNE5,CRIP1,CYBB,D2HGDH,DLG4,DMTN,ENTPD6,FBP1,FECH,FOS,FSTL3,GSK3A,GSN,HAMP,HFE,HMOX1,HPCA,IQGAP1,KCNA1,KCNC1,KCNH1,KCNIP2,KCNK3,KCNMA1,KCNMB1,MAPK9,NCF1,NEUROD2,NPC1,PAM,PGAM2,PLCG2,PLSCR1,PPP3CA,PTGES,PTK2B,RYR3,SDC1,SERPINF1,SLC25A13,SNCB,SYT12,SYT17,SYT3,SYT5,SYT7,TCIRG1,TNN…	DEG-DTU	PSP	1
GO:0050804	modulation of chemical synaptic transmission	PSP_A	ACHE,ADIPOQ,ADRB2,AGER,APBA1,BACE1,BAIAP2,BDNF,BEGAIN,BTBD9,CA7,CACNB2,CACNB3,CACNG3,CACNG8,CALM3,CAMK2A,CAMK2B,CBLN1,CDK5,CELF4,CLSTN1,CLSTN3,CNIH2,CNTN2,CNTN4,CPEB3,CPLX2,CRTC1,CUX2,CX3CL1,CYFIP1,CYP46A1,DBN1,DGKZ,DISC1,DLG4,DLGAP2,DLGAP3,DLGAP4,DNM1,DRD1,GRIA1,GRIK5,GRIN1,GRIN2B,GRM1,GRM2,GRM4,GRM7,GRM8,HRH1,IQSEC2,ITPKA,JPH3,JPH4,KCNB1,LILRB2,LRFN2,LRRC4,LZTS1,MAP1A,NCDN,NCS1,NEURL1,NEUROD2,N…	DEG-DTU	PSP	2
GO:0002696	positive regulation of leukocyte activation	PSP_A	ADAM8,AGER,AIF1,AP3B1,ATP11C,BST1,BTK,CBFB,CCR7,CD1D,CD226,CD27,CD4,CD74,CD80,CD83,CD86,CLEC7A,CR1,CTSC,DOCK8,DUSP10,EBI3,EGR3,EPHB6,F2RL1,GAB2,GPR183,HAMP,HAVCR2,HLA-DMB,HLA-DPA1,HLA-DPB1,HLA-DRA,HLA-DRB1,HLA-E,HLA-F,HLX,HSPH1,IL10,IL12RB1,IL18,IL23A,IL4I1,IL4R,INPP5D,ITGAM,ITGB2,KMT5C,LGALS9,LILRB2,LYN,MAP3K8,MMP14,NCKAP1L,NFATC2,NOD2,PDCD1LG2,PIK3R6,PRKCZ,PTAFR,PTPN6,PTPRC,PYCARD,RASAL3,RUNX1,…	DEG-DTU	PSP	15
GO:0071692	protein localization to extracellular region	PSP_A	ABCA1,ACHE,ADAM8,ALOX5,ANG,ARL4D,ATP13A2,C1QTNF3,C2CD2L,CACNA1E,CACNA2D2,CAMK2N1,CBLN1,CD33,CFTR,CHGA,COPG1,CYB5R4,DISP1,DMTN,DRD4,EFNA5,F2RL1,FFAR1,FKBP1B,GAL,GNAS,GPR68,HDAC1,HLA-DRB1,HNF4A,IRS1,ITPR1,KCNA5,KCNB1,KCNJ11,LLGL1,LTBP2,MIDN,MON1A,MYO18A,NAGPA,NBL1,NR1D1,NRROS,PAM,PARD6A,PCK2,PLA2G6,PLEK,PPIA,PPP3CA,PPP3CB,RAB11FIP5,RAB15,RAB3A,RAPGEF3,RBP4,RHBDF2,SERGEF,SLC16A1,SLC8B1,SNCG,SRCIN1,S…	DEG-DTU	PSP	4
GO:0050808	synapse organization	PSP_A	ABI3,ACHE,ACTN1,ADD2,AMIGO2,ARHGAP22,ARHGAP44,ARHGEF15,ASIC2,BAIAP2,BDNF,BHLHB9,BSN,C1QA,C1QB,C1QC,C3,C5AR1,CACNB1,CACNB2,CACNB3,CAMK1,CAMK2B,CBLN1,CDK5,CDK5R1,CHRNA1,CLSTN1,CLSTN3,CNTN2,COL4A5,CUX2,CX3CL1,CYFIP1,DBN1,DIP2A,DISC1,DLG3,DLG4,DLGAP3,DOCK10,DRD1,DRP2,EFNA1,FCGR2B,FZD5,GABRB3,GDNF,GRIN2B,IGSF9,IL10,IL10RA,ITGA3,ITGAM,ITPKA,KALRN,LHFPL4,LILRB2,LRFN1,LRFN2,LRFN4,LRRC4,LZTS3,MUSK,NEURL1,…	DEG-DTU	PSP	2
GO:0015629	actin cytoskeleton	PSP_A	ABCB4,ABLIM2,ACKR2,ACTA1,ACTN1,ACTR3B,ADAM8,ADD2,AIF1,AIF1L,ANG,ANKRD23,ARPC1B,ARPC5L,BAIAP2,BIN1,BIN2,BMF,C10orf90,CAPG,CARMIL2,CATIP,CFL2,CGN,CNN2,CORO1B,COTL1,CYBA,DBN1,DMTN,EPB41L2,FCHSD1,FERMT3,FHOD3,FLNB,FYB1,GSN,HCK,HCLS1,HFE,HIP1,HIP1R,IQGAP1,KALRN,LCP1,LIMA1,LLGL1,LSP1,MOBP,MSRA,MTPN,MYH3,MYH7,MYL3,MYO18A,MYO19,MYO1D,MYO1F,MYO1G,MYO6,MYO7B,MYO9B,NCKAP1,NEB,NOTCH3,PARVG,PAWR,PDCD6IP,PDXP,…	DEG	PSP	2
GO:0050863	regulation of T cell activation	PSP_A	ADAM8,AGER,AIF1,AP3B1,ARG2,BMP4,CBFB,CCR7,CD1D,CD27,CD300A,CD4,CD74,CD80,CD83,CD86,CEACAM1,CLEC4G,CR1,CRTAM,CYP26B1,DOCK8,DUSP10,DUSP3,EBI3,EGR3,EPHB6,FCGR2B,FGL2,HAVCR2,HFE,HLA-DMB,HLA-DOA,HLA-DPA1,HLA-DPB1,HLA-DRA,HLA-DRB1,HLA-E,HLX,HSPH1,IL10,IL12RB1,IL18,IL23A,IL27,IL4I1,IL4R,LAPTM5,LGALS9,LILRB2,LMO1,LOXL3,LYN,MAP3K8,NCKAP1L,NFATC2,NOD2,PAWR,PDCD1LG2,PIK3R6,PRDM1,PRKCZ,PTPN6,PTPRC,PYCARD,RAS…	DEG-DTU	PSP	18
GO:0050867	positive regulation of cell activation	PSP_A	ADAM8,AGER,AIF1,AP3B1,ATP11C,BST1,BTK,CAPN3,CBFB,CCR7,CD1D,CD226,CD27,CD4,CD74,CD80,CD83,CD86,CLEC7A,CR1,CTSC,DOCK8,DUSP10,EBI3,EGR3,EPHB6,F2RL1,GAB2,GPR183,HAMP,HAVCR2,HLA-DMB,HLA-DPA1,HLA-DPB1,HLA-DRA,HLA-DRB1,HLA-E,HLA-F,HLX,HSPH1,IL10,IL12RB1,IL18,IL23A,IL4I1,IL4R,INPP5D,ITGAM,ITGB2,KMT5C,LGALS9,LILRA2,LILRB2,LYN,MAP3K8,MMP14,NCKAP1L,NFATC2,NOD2,PDCD1LG2,PIK3R6,PLEK,PRKCZ,PTAFR,PTPN6,PTPRC,PY…	DEG-DTU	PSP	14
GO:0060326	cell chemotaxis	PSP_A	ACKR2,ADAM8,ADGRE2,AIF1,ALOX5,BIN2,BST1,C3AR1,C5,C5AR1,C5AR2,CAMK1D,CCL20,CCR1,CCR5,CCR7,CCRL2,CD74,CH25H,CHGA,CMKLR1,CORO1B,CSF1R,CSF3R,CX3CL1,CXCL12,CXCL16,CXCL6,DAPK2,DEFA1B,EGR3,ENG,F2RL1,FCER1G,FGF1,FPR2,GAB1,GPR183,GPSM3,HBEGF,HRH1,IL10,IL34,IL6R,ITGA1,ITGB2,LGALS9,LPAR1,LYN,MOSPD2,MTUS1,NBL1,NCKAP1L,NOD2,NOTCH1,PADI2,PDE4B,PDGFD,PIK3CG,PIP5K1C,PLA2G7,PLXNB3,PPIA,PREX1,PTK2,PTK2B,RHOG,RIN3,…	DEG	PSP	1
GO:1903706	regulation of hemopoiesis	PSP_A	ACVR1B,ADAM8,ADIPOQ,AGER,AGO3,AP3B1,ATP11C,B2M,BMP4,BTK,C1QC,CBFB,CCR1,CD27,CD4,CD74,CD80,CD83,CD86,CEACAM1,CR1,CRTAM,CSF3,CSF3R,CYP26B1,DUSP10,EGR3,ETS1,EVI2B,FAXDC2,FBXO7,FBXW7,FCGR2B,FES,FGL2,FOS,FSTL3,GPR68,HCLS1,HDAC1,HLA-B,HLA-DOA,HLA-DRA,HLA-DRB1,HLX,IL10,IL12RB1,IL18,IL23A,IL27,IL34,IL4I1,IL4R,INPP5D,IRF7,LGALS9,LIF,LILRB2,LILRB3,LOXL3,LTF,LYN,MEIS1,MMP14,MTURN,NCKAP1L,NFAM1,NFATC2,NME1,P…	DEG	PSP	6
GO:0003013	circulatory system process	PSP_A	ABCA2,ABCC4,ADIPOQ,ADM,ADORA3,ADRB1,ADRB2,AGER,AGTRAP,ASIC2,ATP1A3,ATP1B3,ATP2A3,ATP2B4,BIN1,C3AR1,CACNA1G,CACNA2D2,CACNB1,CACNB2,CACNG8,CALM3,CAMK2N1,CDH5,CEACAM1,CHD7,CHGA,COL4A3,CTNNA3,CTSZ,CXCL12,CYBA,CYP2J2,DES,DOCK5,DRD1,DSC2,EHD3,ELN,EMP2,ENG,ENPEP,F11R,F2RL1,FFAR3,FKBP1B,FLI1,FXYD4,FXYD6,GAA,GSK3A,GSN,HBB,HBEGF,HCN4,HEY2,HMOX1,HRH1,HRH2,HSD11B2,HTR1D,ITGA1,ITPR1,KCNA5,KCND3,KCNE3,KCNH2,KC…	DEG	PSP	1
GO:0034329	cell junction assembly	PSP_A	ABI3,ACHE,ACTN1,ADD2,AMIGO2,ASIC2,BDNF,BHLHB9,BSN,CAMSAP3,CBFB,CBLN1,CD9,CDH10,CDH22,CDH5,CDK5,CLDN23,CLDN7,CLSTN1,CLSTN3,CNTNAP1,CNTNAP2,COL16A1,CUX2,DMTN,DRD1,DST,DUSP3,EFNA5,F11R,FLNC,FZD5,GABRB3,GJB1,GJB2,HDAC7,IKBKB,IQGAP1,ITGA2,ITGB4,LAMB3,LHFPL4,LIMS1,LIMS2,LRFN1,LRFN4,LRRC4,LSR,MARVELD2,MMP14,MUSK,NPTN,NRXN2,OCLN,PARD6A,PDCD6IP,PIP5K1C,PKP1,PKP4,PLXNB1,PLXND1,POU4F1,PTK2,PTK2B,RUNX1,SEMA4…	DEG-DTU	PSP	1
GO:0055074	calcium ion homeostasis	PSP_A	ACKR2,ADM,ANXA6,ATP13A2,ATP2A3,ATP2B4,C3AR1,C5AR1,C5AR2,CACNB2,CACNB3,CALM3,CAMK2N1,CAPN3,CCR1,CCR5,CCR7,CCRL2,CD52,CDH5,CDK5,CHD7,CMKLR1,CX3CL1,CXCL12,CYBA,DIAPH1,DISC1,DLG4,DRD1,DRD4,F2RL1,FAM155A,FAM155B,FFAR1,FKBP1A,FKBP1B,FPR1,FPR2,FPR3,GPR157,GPR17,GPR6,GPR65,GRIA1,GRIN1,GRIN2B,GRM1,IAPP,ITPR1,JPH1,JPH3,JPH4,KCNA5,KCNK3,KCTD17,KEL,LPAR1,LPAR6,LYN,MCOLN2,NCS1,NMB,NOL3,NPTN,P2RX5,PACS2,PIK3CG…	DEG-DTU	PSP	10
GO:0032279	asymmetric synapse	PSP_A	ABI3,ADD2,ADGRA1,ARHGAP44,ATP7A,BAIAP2,BCAS1,BCL11A,BSN,CABP1,CACNG3,CACNG8,CAMK1,CAMK2A,CAMK2N1,CAP2,CDK5,CDK5R1,CLSTN1,CLSTN3,CNIH2,CPEB3,CRTC1,DAGLA,DBN1,DGKZ,DISC1,DLG3,DLG4,DLGAP2,DLGAP3,DMTN,DNM1,DNM2,DRP2,EPS8,GRIA1,GRIK5,GRIN1,GRIN2B,GRM1,GRM7,HIP1R,INSYN1,IQSEC3,ITPR1,KCND3,KCNH1,LRFN1,LRFN2,LRFN4,LRRC4,LYN,LZTS1,LZTS3,NCS1,NEURL1,NPTN,NRGN,OPRD1,PDE4B,PKP4,PLEKHA5,PPP1R9B,PRKCZ,PRRT2,PS…	DEG-DTU	PSP	6
GO:0030098	lymphocyte differentiation	PSP_A	ADAM8,AP3B1,ATM,ATP11C,ATP7A,B2M,BLNK,BMP4,BTK,CBFB,CCR7,CD1D,CD27,CD3G,CD4,CD74,CD80,CD83,CD86,CHD7,CMTM7,CR1,CRTAM,CYP26B1,DOCK10,DOCK2,DUSP10,EGR3,FBXO7,FCER1G,FCGR2B,FGL2,FUT7,FZD5,GPR183,HHEX,HLA-DOA,HLA-DRA,HLA-DRB1,HLX,IFNA13,IKZF1,IL10,IL12RB1,IL18,IL23A,IL27,IL4I1,IL4R,IL6R,INPP5D,IRF8,LGALS9,LILRB2,LOXL3,LYL1,MFNG,MMP14,MR1,NCKAP1L,NFAM1,NFATC2,PIK3R6,PLCG2,POU2AF1,PPP3CB,PRDM1,PREX1,PR…	DEG-DTU	PSP	10
GO:0030099	myeloid cell differentiation	PSP_A	ACTN1,ACVR1B,ADIPOQ,AGO3,AP3B1,B2M,BMP4,C1QC,CBFB,CCR1,CCR7,CD4,CD74,CDK5RAP3,CEACAM1,CEBPE,CSF1R,CSF3,CSF3R,DMTN,ETS1,EVI2B,F2RL1,FAXDC2,FBXW7,FES,FLI1,FOS,FSTL3,GAB2,GAB3,GPR183,GPR68,HCLS1,HDAC1,HLA-DRB1,IFI16,IKZF1,IL23A,IL34,INPP5D,IRF7,IRF8,LBR,LIF,LILRB3,LTBR,LTF,LYN,MEIS1,MTURN,NCKAP1L,NME1,NRROS,OSCAR,PDE1B,PIP4K2A,PITHD1,POU4F1,PRKCB,PSEN1,PTK2B,PTPN6,RASGRP4,RASSF2,RB1,RBPJ,RUNX1,SBNO2…	DEG-DTU	PSP	1
GO:0044297	cell body	PSP_A	ACTA1,AIF1,ANG,ASIC2,ATP13A2,ATP1A3,ATP7A,BACE1,BAIAP2,BRINP1,CACYBP,CAMK2N1,CCK,CD22,CDK5,CDK5R1,CNTN2,CNTNAP2,CPLX2,CPNE5,CRMP1,CRTC1,CX3CL1,CYBA,CYBB,CYFIP1,DDN,DHODH,DISC1,DLG3,DPYSL5,DRP2,EEF1A2,ERMN,FCGR2B,FCHSD1,FLNB,FZD5,GAL,GJB2,GJC2,GLRX2,GOT2,GRIA1,GRIK5,GSK3A,HDAC1,HIP1R,HPCA,HPN,IAPP,ITGA1,KATNB1,KCNA1,KCNB1,KCNC1,KCNC4,KCND3,KCNE3,KCNH1,KCNJ11,KCNJ2,KCNN2,KLHL1,KNDC1,LMTK2,LPAR1,LRI…	DEG	PSP	3
GO:0002768	immune response-regulating cell surface receptor signaling pathway	PSP_A	ARPC1B,BAIAP2,BLNK,BTK,BTN3A1,BTN3A2,BTNL9,C3AR1,C5AR1,C5AR2,CACNB3,CARD9,CBFB,CCR7,CD22,CD226,CD300A,CD3G,CD4,CEACAM1,CLEC4A,CMKLR1,CMTM3,CR1,CYFIP1,CYFIP2,DGKZ,DUSP3,ELF2,FCAR,FCER1G,FCGR2A,FCGR2B,FCGR3A,FOS,FPR1,FPR2,FPR3,FYB1,GAB2,HCK,HLA-DPA1,HLA-DPB1,HLA-DQB2,HLA-DRA,HLA-DRB1,IKBKB,INPP5D,KLHL6,LAPTM5,LAT2,LCP2,LILRA2,LILRA4,LILRB2,LIMK1,LYN,MAP2K4,MAP3K1,MAPK10,MAPK9,MNDA,MOG,MUC21,MYO1G,N…	DEG	PSP	5
GO:0002764	immune response-regulating signaling pathway	PSP_A	ARPC1B,BAIAP2,BLNK,BTK,BTN3A1,BTN3A2,BTNL9,C3AR1,C5AR1,C5AR2,CACNB3,CARD9,CBFB,CCR7,CD22,CD226,CD300A,CD33,CD3G,CD4,CEACAM1,CLEC4A,CMKLR1,CMTM3,CR1,CYFIP1,CYFIP2,DGKZ,DUSP3,ELF2,FCAR,FCER1G,FCGR2A,FCGR2B,FCGR3A,FOS,FPR1,FPR2,FPR3,FYB1,GAB2,HCK,HLA-DPA1,HLA-DPB1,HLA-DQB2,HLA-DRA,HLA-DRB1,IKBKB,INPP5D,KLHL6,LAPTM5,LAT2,LCP2,LILRA2,LILRA4,LILRB2,LIMK1,LYN,MAP2K4,MAP3K1,MAPK10,MAPK9,MNDA,MOG,MUC21,MY…	DEG-DTU	PSP	5
GO:0002283	neutrophil activation involved in immune response	PSP_A	ADA2,ADAM8,ADGRE3,AGA,ALDH3B1,ALOX5,AMPD3,ATAD3B,ATP11A,ATP6V0C,ATP6V1D,ATP8B4,B2M,B4GALT1,BIN2,BST1,BST2,C3,C3AR1,C5AR1,CAT,CD300A,CD33,CD53,CD68,CD93,CEACAM1,CEACAM3,CLEC5A,CMTM6,CNN2,COTL1,CR1,CREG1,CTSC,CTSS,CTSZ,CYBA,CYBB,CYFIP1,DEFA1B,DIAPH1,DNAJC5,DOCK2,FCAR,FCER1G,FCGR2A,FGL2,FPR1,FPR2,GAA,GCA,GM2A,GPR84,GSDMD,GSN,GUSB,HBB,HLA-B,HLA-C,IQGAP1,ITGAL,ITGAM,ITGB2,KCNAB2,LAIR1,LCN2,LILRA2,LILR…	DEG	PSP	4
GO:0090066	regulation of anatomical structure size	PSP_A	ADD2,ADM,ADRB1,ADRB2,AP2M1,AQP1,ARHGAP18,ARHGAP4,ARPC1B,ARPC5L,ASIC2,ATP13A2,ATP7A,BAG4,BAIAP2,BCL11A,BDNF,BIN1,CAPG,CARMIL2,CCR7,CDC42EP1,CDC42EP2,CDHR2,CDK5,CDK5R1,CFL2,CLN8,CNTN2,CORO1B,COTL1,CRABP2,CSF3,CXCL12,CYFIP1,CYFIP2,DBN1,DEPTOR,DISC1,DMTN,DNM2,DOCK5,DRD1,ELN,EPS8,F2RL1,FCHSD1,FHOD3,GSN,HCK,HCLS1,HIP1R,HRH1,HRH2,HTR1D,ISLR2,ITGA1,KANK3,KCNA5,KCNMA1,KEL,LIMA1,LIMK1,MAG,MEGF8,MSN,MTPN,NC…	DEG-DTU	PSP	8
GO:0055065	metal ion homeostasis	PSP_A	ACKR2,ADM,ANXA6,AP3B1,ATP13A2,ATP1A3,ATP1B3,ATP2A3,ATP2B4,ATP7A,B2M,BTBD9,C3AR1,C5AR1,C5AR2,CACNB2,CACNB3,CALM3,CAMK2N1,CAPN3,CCR1,CCR5,CCR7,CCRL2,CD52,CDH5,CDK5,CHD7,CMKLR1,CP,CX3CL1,CXCL12,CYB561,CYBA,DIAPH1,DISC1,DLG4,DRD1,DRD4,F2RL1,FAM155A,FAM155B,FFAR1,FKBP1A,FKBP1B,FPR1,FPR2,FPR3,FRRS1,GPR157,GPR17,GPR6,GPR65,GRIA1,GRIN1,GRIN2B,GRM1,HAMP,HFE,HMOX1,IAPP,ITPR1,JPH1,JPH3,JPH4,KCNA1,KCNA5,KCNH…	DEG	PSP	10
GO:2000147	positive regulation of cell motility	PSP_A	ACVR1B,ADAM8,ADAMTS1,AGER,AGO2,AIF1,ALOX12,ATM,ATP7A,BAG4,BMP4,C3AR1,C5AR1,CAMK1D,CARMIL2,CASS4,CCL20,CCR1,CCR7,CD74,CD99,CDH5,CLEC7A,CMKLR1,CSF1R,CX3CL1,CXCL12,CXCL16,DAB2,DAPK2,DEFB1,DIAPH1,DMTN,DOCK5,DOCK8,DRD1,DUOX1,DUOX2,DUOXA2,EPB41L4B,ETS1,F2RL1,FAM89B,FERMT3,FGF1,FLT4,FPR2,GAB1,GPSM3,HAS2,HBEGF,HDAC7,HMOX1,IL34,IL6R,IQGAP1,ITGA2,ITGA3,JCAD,LGALS9,LPAR1,LYN,MMP14,MOSPD2,NCKAP1L,NOTCH1,P2RY…	DEG-DTU	PSP	3
GO:0072507	divalent inorganic cation homeostasis	PSP_A	ACKR2,ADM,ANXA6,AP3B1,ATP13A2,ATP2A3,ATP2B4,C3AR1,C5AR1,C5AR2,CACNB2,CACNB3,CALM3,CAMK2N1,CAPN3,CCR1,CCR5,CCR7,CCRL2,CD52,CDH5,CDK5,CHD7,CMKLR1,CX3CL1,CXCL12,CYBA,DIAPH1,DISC1,DLG4,DRD1,DRD4,F2RL1,FAM155A,FAM155B,FFAR1,FKBP1A,FKBP1B,FPR1,FPR2,FPR3,GPR157,GPR17,GPR6,GPR65,GRIA1,GRIN1,GRIN2B,GRM1,IAPP,ITPR1,JPH1,JPH3,JPH4,KCNA1,KCNA5,KCNK3,KCTD17,KEL,LPAR1,LPAR6,LYN,MCOLN2,NCS1,NMB,NOL3,NPTN,P2RX5,…	DEG	PSP	10
GO:0072503	cellular divalent inorganic cation homeostasis	PSP_A	ACKR2,ADM,ANXA6,AP3B1,ATP13A2,ATP2A3,ATP2B4,C3AR1,C5AR1,C5AR2,CACNB2,CACNB3,CALM3,CAPN3,CCR1,CCR5,CCR7,CCRL2,CD52,CDH5,CDK5,CHD7,CMKLR1,CX3CL1,CXCL12,CYBA,DIAPH1,DISC1,DLG4,DRD1,DRD4,F2RL1,FAM155A,FAM155B,FFAR1,FKBP1A,FKBP1B,FPR1,FPR2,FPR3,GPR157,GPR17,GPR6,GPR65,GRIA1,GRIN1,GRIN2B,GRM1,IAPP,ITPR1,JPH1,JPH3,JPH4,KCNA5,KCNK3,KCTD17,KEL,LPAR1,LPAR6,LYN,MCOLN2,NCS1,NMB,NOL3,NPTN,P2RX5,PACS2,PIK3CG,P…	DEG	PSP	10
GO:0002757	immune response-activating signal transduction	PSP_A	ARPC1B,BAIAP2,BLNK,BTK,BTN3A1,BTN3A2,BTNL9,C3AR1,C5AR1,C5AR2,CACNB3,CARD9,CBFB,CCR7,CD22,CD226,CD300A,CD3G,CD4,CEACAM1,CLEC4A,CMKLR1,CMTM3,CR1,CYFIP1,CYFIP2,DGKZ,DUSP3,ELF2,FCER1G,FCGR2A,FCGR2B,FCGR3A,FPR1,FPR2,FPR3,FYB1,HCK,HLA-DPA1,HLA-DPB1,HLA-DQB2,HLA-DRA,HLA-DRB1,IKBKB,INPP5D,KLHL6,LAPTM5,LAT2,LCP2,LILRA2,LIMK1,LYN,MNDA,MOG,MUC21,MYO1G,NCKAP1,NCKAP1L,NFAM1,NFATC2,PAWR,PDE4B,PLA2G6,PLCG2,PLD2…	DEG-DTU	PSP	5
GO:1902105	regulation of leukocyte differentiation	PSP_A	ADAM8,ADIPOQ,AGER,AP3B1,ATP11C,BMP4,BTK,C1QC,CBFB,CCR1,CD27,CD4,CD74,CD80,CD83,CD86,CEACAM1,CR1,CRTAM,CYP26B1,DUSP10,EGR3,EVI2B,FBXO7,FBXW7,FCGR2B,FES,FGL2,FOS,FSTL3,GPR68,HCLS1,HLA-B,HLA-DOA,HLA-DRA,HLA-DRB1,HLX,IL10,IL12RB1,IL18,IL23A,IL27,IL34,IL4I1,IL4R,INPP5D,IRF7,LGALS9,LIF,LILRB2,LILRB3,LOXL3,LTF,LYN,MMP14,NCKAP1L,NFAM1,NFATC2,NME1,PIK3R6,POU4F1,PRDM1,PRKCZ,PTPN6,PTPRC,RASSF2,RB1,RUNX1,RUN…	DEG-DTU	PSP	8
GO:0007162	negative regulation of cell adhesion	PSP_A	ADAMTS18,ADIPOQ,AJAP1,AKNA,ALOX12,ARG2,ARHGDIB,ARHGDIG,BMP4,CBFB,CD300A,CD74,CD80,CD86,CD9,CEACAM1,CLEC4G,CR1,CRTAM,CX3CL1,CXCL12,DMTN,DUSP3,EFNA5,ERBB3,FCGR2B,FGL2,HAVCR2,HFE,HLA-DRB1,HLX,IL10,IL4I1,IL4R,LAPTM5,LGALS9,LILRB2,LOXL3,MBP,MMP14,MUC21,NOTCH1,NOTCH4,PAWR,PDCD1LG2,PLXNA1,PLXNA2,PLXNA3,PLXNA4,PLXNB1,PLXNB3,PLXND1,PODXL,PTK2,PTPN6,PTPRC,RDX,RIPOR2,RND1,RUNX1,RUNX3,SEMA4D,SEMA6A,SH2B3,SIP…	DEG	PSP	4
GO:0044309	neuron spine	PSP_A	ABI2,ACTN2,APBB1,BAIAP2,CDC42,DTNBP1,DVL1,GRIA2,GRIA4,PPP1CA	DTU	PSP	3
GO:0034762	regulation of transmembrane transport	PSP_A	ACSL1,ACSL5,ADIPOQ,ADRB2,ANO9,ARL6IP1,ASIC2,ATP1B3,ATP2B4,ATP7A,BIN1,C3,CACNA1E,CACNA1G,CACNA1I,CACNA2D2,CACNA2D4,CACNB1,CACNB2,CACNB3,CACNG3,CACNG8,CALHM1,CALM3,CAMK2A,CAMK2B,CAPN3,CDK5,CFTR,CHD7,CLCN2,CLIP3,CNIH2,CTSS,CX3CL1,CYBA,CYBB,DIAPH1,DLG3,DLG4,DNM2,DRD1,DRD4,EHD3,FGF11,FKBP1A,FKBP1B,FXYD4,FXYD6,GABBR2,GAL,GJC2,GRIA1,GRIN1,GRIN2B,GSK3A,HAMP,HCN4,HK2,HPCA,IRS1,JPH1,JPH3,JPH4,KCNA1,KCNA5,K…	DEG	PSP	5
GO:0033674	positive regulation of kinase activity	PSP_A	ACSL1,ADAM8,ADCY4,ADCY7,ADIPOQ,ADRB2,AGAP2,AGER,ANG,ATP2B4,BDNF,BMP4,C5,C5AR1,CALM3,CAMK1,CAMKK1,CARD10,CASS4,CCDC88A,CCNB1,CCR7,CD300A,CD4,CD74,CD86,CDK5,CDK5R1,CDK5R2,CSF1R,CSPG4,DBF4B,DDR1,DGKZ,DLG3,DLG4,DRD4,EEF1A2,EFNA1,EFNA5,EMP2,EPHB4,ERBB3,FBXW7,FGD2,FGF1,FGFR2,FLT4,FPR1,FPR2,FZD5,GRM1,GRM4,HBEGF,HLA-DRB1,IGFBP6,IKBKE,IL18,IL23A,IL34,IL6R,IQGAP1,IRS1,ITGA1,KSR1,LCP2,LMO4,LMTK2,LPAR1,LTF,L…	DEG-DTU	PSP	2
GO:0031253	cell projection membrane	PSP_A	ADGRE2,AIF1,AIF1L,AQP1,ATP7A,B4GALT1,CDHR2,CEACAM1,CLTB,CNGA4,CNTNAP2,CSPG4,DAGLA,DDN,DIAPH1,DMTN,DNM2,DOCK8,DRD1,EHD3,EPS8,FGD2,GPR157,GRIA1,HHIP,HIP1R,HPCA,ITGA3,JCAD,KCNB1,KCNC1,KCNC4,KCNH1,KCNJ11,KSR1,LCP1,LIMA1,LRP2,MSN,MYO1D,MYO6,NCKAP1,NDRG4,NME1,OPRD1,P2RY12,PACSIN1,PDE6B,PDXP,PIP5K1C,PLB1,PLCG2,PLEK,PLXND1,PODXL,PPP1R9B,PROM1,PSD,PTH1R,RIPOR2,SCARB1,SHISA9,SLC28A1,SLC34A3,SLC5A6,SLC7A8,S…	DEG-DTU	PSP	2
GO:0031256	leading edge membrane	PSP_A	APC2,CDC42,CLASP2,GABRG2,JCAD,NF2,PACSIN2,PLEKHA1,SGCE,SPTBN1	DTU	PSP	2
GO:0034765	regulation of ion transmembrane transport	PSP_A	ADRB2,ANO9,ARL6IP1,ASIC2,ATP1B3,ATP2B4,ATP7A,BIN1,CACNA1E,CACNA1G,CACNA1I,CACNA2D2,CACNA2D4,CACNB1,CACNB2,CACNB3,CACNG3,CACNG8,CALHM1,CALM3,CAMK2A,CAMK2B,CAPN3,CDK5,CFTR,CHD7,CLCN2,CNIH2,CTSS,CX3CL1,CYBA,CYBB,DIAPH1,DLG3,DLG4,DNM2,DRD1,DRD4,EHD3,FGF11,FKBP1A,FKBP1B,FXYD4,FXYD6,GABBR2,GAL,GJC2,GRIA1,GRIN1,GRIN2B,HAMP,HCN4,HPCA,JPH1,JPH3,JPH4,KCNA1,KCNA5,KCNAB2,KCNB1,KCNC1,KCNC4,KCND3,KCNE3,KCNG1,K…	DEG-DTU	PSP	12
GO:0032102	negative regulation of response to external stimulus	PSP_A	A2M,ADAMTS18,ADCY4,ADCY7,ADIPOQ,ADM,ADRB1,ADRB2,AIF1,AJAP1,ALOX12,ALOX5,AOAH,ARG2,BACE1,C1QTNF3,C5,C5AR2,C6orf106,CACNB3,CARD8,CCK,CD3G,CD9,CD96,CDH5,CEACAM1,CERS2,CORO1B,CPB2,CR1,CX3CL1,CYSLTR2,DRD1,DUSP10,DUSP3,F12,FCGR2A,FCGR2B,FCGR3A,FGL2,FPR2,GGT5,GLP2R,GNAS,GPR150,GPR17,GPR176,GPR83,GPR84,HAMP,HAVCR2,HCK,HLA-B,HLA-DRB1,HLA-E,HLA-F,HRH2,IAPP,IFI16,IL10,IRAK3,LGALS9,LILRA2,LRIG2,LTF,LYN,MC4R,…	DEG	PSP	3
GO:0007159	leukocyte cell-cell adhesion	PSP_A	ADAM8,ADD2,AGER,AIF1,ALOX5,AP3B1,ARG2,BMP4,CBFB,CCR7,CD1D,CD27,CD300A,CD4,CD74,CD80,CD83,CD86,CEACAM1,CERCAM,CLEC4G,CR1,CRTAM,CXCL12,DOCK8,DUSP10,DUSP3,EBI3,EGR3,EPHB6,ETS1,F11R,FCGR2B,FERMT3,FGL2,FUT4,FUT7,HAS2,HAVCR2,HFE,HLA-DMB,HLA-DPA1,HLA-DPB1,HLA-DRA,HLA-DRB1,HLA-E,HLX,HSPH1,IL10,IL12RB1,IL18,IL23A,IL4I1,IL4R,ITGAL,ITGB2,LAPTM5,LGALS9,LILRB2,LOXL3,LYN,MAP3K8,MSN,NCKAP1L,NOD2,PAWR,PDCD1LG2,P…	DEG	PSP	16
GO:0006816	calcium ion transport	PSP_A	ANXA6,ATP2A3,ATP2B4,BEST1,BIN1,CACNA1E,CACNA1G,CACNA1I,CACNA2D2,CACNA2D4,CACNB1,CACNB2,CACNB3,CACNG3,CACNG8,CALHM1,CALM3,CAMK2A,CAMK2B,CAPN3,CCR1,CCR5,CCR7,CD33,CD4,CD84,CDK5,CHD7,CRACR2B,CX3CL1,CXCL12,CYBA,DIAPH1,DRD1,DRD4,EHD3,FAM155A,FAM155B,FFAR1,FKBP1A,FKBP1B,GJC2,GRIN1,GRIN2B,HPCA,ITPR1,JPH1,JPH3,JPH4,KCNE3,LILRA2,LILRB2,LYN,MCOLN2,NCS1,NOL3,NOS1AP,OPRD1,ORAI1,ORAI2,P2RX5,P2RY12,PACSIN3,PDE…	DEG	PSP	13
GO:1990351	transporter complex	PSP_A	ABCA2,ATP10A,ATP10B,ATP10D,ATP11A,ATP1A3,ATP1B3,BEST1,CACNA1E,CACNA1G,CACNA1I,CACNA2D2,CACNA2D4,CACNB1,CACNB2,CACNB3,CACNG3,CACNG8,CALM3,CATSPERD,CATSPERG,CFTR,CHRNA1,CLCN2,CNIH2,CNTNAP2,DLG3,DLG4,EPS8,FKBP1A,FKBP1B,FXYD4,GABRB3,GABRQ,GABRR3,GRIA1,GRIK5,GRIN1,GRIN2B,HCN4,KCNA1,KCNA5,KCNAB2,KCNB1,KCNC1,KCNC4,KCND3,KCNE3,KCNG1,KCNH1,KCNH2,KCNIP2,KCNIP3,KCNJ11,KCNJ2,KCNJ4,KCNJ6,KCNMA1,KCNMB1,KCNQ1,K…	DEG-DTU	PSP	10
GO:0099572	postsynaptic specialization	PSP_A	ACTN2,ADGRL1,AKAP9,ATP1A1,ATP2B2,BAIAP2,CABP1,DLG2,DTNBP1,DVL1,GPHN,GRIA2,NSMF,RTN4,SPTBN1	DTU	PSP	6
GO:0042110	T cell activation	PSP_A	ADAM8,AGER,AIF1,AP3B1,APBB1IP,ARG2,ATP7A,B2M,BMP4,BTN3A1,CBFB,CCR7,CD1D,CD27,CD300A,CD3G,CD4,CD7,CD74,CD80,CD83,CD86,CEACAM1,CHD7,CLEC4A,CLEC4G,CLEC7A,CR1,CRTAM,CYP26B1,DOCK2,DOCK8,DUSP10,DUSP3,EBI3,EGR3,ELF4,EPHB6,F2RL1,FCER1G,FCGR2B,FGL2,FKBP1A,FKBP1B,FUT7,FZD5,GPR183,GSN,HAVCR2,HFE,HLA-DMB,HLA-DOA,HLA-DPA1,HLA-DPB1,HLA-DRA,HLA-DRB1,HLA-E,HLX,HSPH1,IFNA13,IL10,IL12RB1,IL18,IL23A,IL27,IL4I1,IL4R…	DEG	PSP	16
GO:0005096	GTPase activator activity	PSP_A	ACAP1,ADAP2,ADPRH,ADRB1,AGAP2,AGAP3,ALDH1A1,ARAP1,ARAP2,ARHGAP1,ARHGAP15,ARHGAP17,ARHGAP18,ARHGAP19,ARHGAP22,ARHGAP23,ARHGAP25,ARHGAP27,ARHGAP30,ARHGAP4,ARHGAP44,ARHGDIB,ARHGDIG,ARHGEF1,ARHGEF10,ARHGEF15,ARHGEF25,ARHGEF28,ARHGEF33,ARHGEF37,ARHGEF40,CCDC88A,CDC42EP2,CHN1,CYTH1,CYTH4,DENND1C,DENND3,DOCK10,DOCK2,DOCK5,DOCK6,DOCK8,DOCK9,FGD2,FGD3,FGD4,GMIP,IQGAP1,IQSEC2,IQSEC3,KALRN,KNDC1,LLGL1,MON1A…	DEG-DTU	PSP	6
GO:0042119	neutrophil activation	PSP_A	ADA2,ADAM8,ADGRE3,AGA,ALDH3B1,ALOX5,AMPD3,ATAD3B,ATP11A,ATP6V0C,ATP6V1D,ATP8B4,B2M,B4GALT1,BIN2,BST1,BST2,C3,C3AR1,C5AR1,CAT,CD300A,CD33,CD53,CD68,CD93,CEACAM1,CEACAM3,CLEC5A,CMTM6,CNN2,COTL1,CR1,CREG1,CTSC,CTSS,CTSZ,CXCL6,CYBA,CYBB,CYFIP1,DEFA1B,DIAPH1,DNAJC5,DOCK2,F2RL1,FCAR,FCER1G,FCGR2A,FCGR2B,FGL2,FPR1,FPR2,GAA,GCA,GM2A,GPR84,GSDMD,GSN,GUSB,HBB,HLA-B,HLA-C,IL18,IQGAP1,ITGAL,ITGAM,ITGB2,KCNAB…	DEG-DTU	PSP	4
GO:0030055	cell-substrate junction	PSP_A	ABCB4,ACTN1,AIF1L,ANXA6,APBB1IP,ARHGAP22,ARPC1B,ARPC5L,ATP6V0C,B2M,CAPN5,CASS4,CAT,CD9,CD99,CDC42EP1,CNN1,CNN2,CORO1B,CSPG4,CYBA,CYFIP1,DAB2,DCAF6,DNM2,DST,EFS,EHD3,ENG,EPB41L2,FERMT3,FES,FHL2,FLNB,FLNC,GSN,HCK,HSPG2,IQGAP1,ITGA1,ITGA2,ITGA3,ITGB2,ITGB4,KLF11,LAP3,LCP1,LIMA1,LIMD1,LIMK1,LIMS1,LIMS2,MAP2K1,MMP14,MSN,NCKAP1,PARVG,PDCD6IP,PI4KA,PIP5K1C,PLAUR,PPIA,PTK2,PTK2B,PTPRC,PXN,RDX,RHOG,RPL30,…	DEG	PSP	1
GO:0051056	regulation of small GTPase mediated signal transduction	PSP_A	A2M,ABCA1,ADGRG1,ARAP1,ARAP2,ARHGAP1,ARHGAP11B,ARHGAP15,ARHGAP17,ARHGAP18,ARHGAP19,ARHGAP22,ARHGAP23,ARHGAP25,ARHGAP30,ARHGAP4,ARHGAP44,ARHGDIB,ARHGDIG,ARHGEF1,ARHGEF10,ARHGEF25,ARHGEF28,CHN1,CYTH1,CYTH4,DENND3,DEPDC7,DNM2,EPS8,F11R,F2RL1,FBP1,FGD2,FGD3,FGD4,GMIP,GPR17,GPR65,INPP5B,IQSEC2,IQSEC3,ITGA3,KALRN,LPAR1,LPAR6,LYN,MYO9B,NOTCH1,PIK3CG,PLEKHG2,PREX1,PSD,RAC3,RALGAPA2,RAP1GAP,RAP1GAP2,RASA3…	DEG-DTU	PSP	4
GO:0045860	positive regulation of protein kinase activity	PSP_A	ACSL1,ADAM8,ADCY4,ADCY7,ADIPOQ,ADRB2,AGAP2,AGER,ANG,ATP2B4,BDNF,BMP4,C5,C5AR1,CALM3,CAMK1,CAMKK1,CARD10,CASS4,CCDC88A,CCNB1,CCR7,CD300A,CD4,CD74,CD86,CDK5,CDK5R1,CDK5R2,CSF1R,CSPG4,DBF4B,DLG3,DLG4,DRD4,EFNA1,EFNA5,EMP2,ERBB3,FBXW7,FGD2,FGF1,FPR1,FZD5,GRM1,GRM4,HBEGF,IGFBP6,IKBKE,IL18,IL23A,IL34,IL6R,IQGAP1,ITGA1,KSR1,LCP2,LPAR1,LTF,MAP2K1,MAP2K4,MAP3K1,MAP3K10,MAP3K11,MAP3K8,MAP4K5,MAPK10,MAPRE3,…	DEG	PSP	2
GO:0097060	synaptic membrane	PSP_A	APBA1,ATP2B4,BAIAP2,CACNG3,CACNG8,CBLN1,CDH10,CHRNA1,CLSTN1,CLSTN3,CLTB,CNIH2,CNTN2,CNTNAP1,DAGLA,DBN1,DDN,DLG4,DNM1,DNM2,FAIM2,FXYD6,GABBR2,GABRB3,GABRQ,GABRR3,GRIA1,GRIK5,GRIN1,GRIN2B,GRM1,GRM2,GRM7,HIP1,HIP1R,ITGA3,KCNA1,KCNB1,KCNC1,KCND3,KCNH1,KCNJ4,KCNMA1,KCTD12,LHFPL4,LRFN1,LRFN2,LRFN4,LRRC4,LZTS1,MUSK,NPTN,NRGN,OPRD1,PI4K2A,PPP1R9B,PRRT2,PSEN1,RGS9,RIMS4,SEMA4C,SHANK1,SHC4,SHISA9,SLC16A3,S…	DEG	PSP	8
GO:0043312	neutrophil degranulation	PSP_A	ADA2,ADAM8,ADGRE3,AGA,ALDH3B1,ALOX5,AMPD3,ATAD3B,ATP11A,ATP6V0C,ATP6V1D,ATP8B4,B2M,B4GALT1,BIN2,BST1,BST2,C3,C3AR1,C5AR1,CAT,CD300A,CD33,CD53,CD68,CD93,CEACAM1,CEACAM3,CLEC5A,CMTM6,CNN2,COTL1,CR1,CREG1,CTSC,CTSS,CTSZ,CYBA,CYBB,CYFIP1,DEFA1B,DIAPH1,DNAJC5,DOCK2,FCAR,FCER1G,FCGR2A,FGL2,FPR1,FPR2,GAA,GCA,GM2A,GPR84,GSDMD,GSN,GUSB,HBB,HLA-B,HLA-C,IQGAP1,ITGAL,ITGAM,ITGB2,KCNAB2,LAIR1,LCN2,LILRB2,LILR…	DEG-DTU	PSP	4
GO:0002697	regulation of immune effector process	PSP_A	A2M,ADGRE2,AGER,B2M,BST2,BTK,C1QA,C1QC,C2,C3,C3AR1,C4B,C4BPA,C5,C5AR1,C5AR2,CD1D,CD22,CD226,CD300A,CD74,CD80,CD84,CD86,CD96,CEACAM1,CLEC4G,CLEC7A,CPB2,CR1,CRTAM,CXCL6,DUSP10,F2RL1,FCGR2B,FES,FFAR3,FGL2,FUT7,FZD5,GAB2,HAVCR2,HFE,HK1,HLA-B,HLA-DMB,HLA-DRA,HLA-DRB1,HLA-E,HLA-F,HLX,HMOX1,IL10,IL12RB1,IL18,IL23A,IL27,IL4I1,IL4R,IRAK3,ITGAM,ITGB2,KLK5,KLK7,KMT5C,LACC1,LAPTM5,LGALS9,LOXL3,LYN,MASP1,MR1,…	DEG	PSP	4
GO:0002831	regulation of response to biotic stimulus	PSP_A	A2M,ADAM8,APOBEC3F,APOBEC3G,ARG2,C6orf106,CARD8,CARD9,CD180,CD1D,CD226,CD96,CEACAM1,CLEC4A,CR1,CRTAM,CX3CL1,CXCL6,CYBA,DTX3L,DUSP10,F2RL1,FCER1G,FCGR2B,FGL2,FPR2,HAVCR2,HCK,HERC5,HLA-B,HLA-DRB1,HLA-E,HLA-F,IFI16,IFNGR1,IFNLR1,IKBKB,IKBKE,IL12RB1,IL23A,IL27,IL4I1,IRAK3,IRF7,KLK5,KLK7,LGALS9,LILRA2,LTF,LY86,LY96,LYN,MNDA,MR1,MUC21,NLRC4,NLRC5,NMI,NOD1,NOD2,OAS1,OAS3,OASL,PARP14,PIK3R6,PLCG2,PLSCR1,…	DEG-DTU	PSP	1
GO:0043547	positive regulation of GTPase activity	PSP_A	ACAP1,ADAP2,ADPRH,ADRB1,AGAP2,AGAP3,ALDH1A1,ARAP1,ARAP2,ARHGAP1,ARHGAP11B,ARHGAP15,ARHGAP17,ARHGAP18,ARHGAP19,ARHGAP22,ARHGAP23,ARHGAP25,ARHGAP27,ARHGAP30,ARHGAP4,ARHGAP44,ARHGDIB,ARHGDIG,ARHGEF1,ARHGEF10,ARHGEF15,CCL20,CCR7,CDC42EP2,CHN1,CX3CL1,DOCK10,DOCK2,DOCK5,DOCK8,DOCK9,F11R,F2RL1,GMIP,GNAS,GPR65,GRHL3,IQGAP1,KALRN,LIMS1,LLGL1,MYO9B,NCKAP1L,NDEL1,PGAM5,PKP4,PLXNB1,PREX1,PTK2B,RALGAPA2,RAP1G…	DEG-DTU	PSP	4
GO:0002460	adaptive immune response based on somatic recombination of immune receptors built from immunoglobulin superfamily domains	PSP_A	AGER,B2M,BTK,BTN3A2,C1QA,C1QB,C1QC,C2,C3,C4B,C4BPA,C5,CD1D,CD226,CD27,CD4,CD74,CD80,CEACAM1,CLEC4G,CR1,CTSC,EBI3,EMP2,EPHB6,FCER1G,FCGR2B,FUT7,FZD5,HAVCR2,HFE,HLA-B,HLA-DRA,HLA-DRB1,HLA-E,HLA-F,HLX,IL10,IL12RB1,IL18,IL23A,IL27,IL4I1,IL4R,IL6R,INPP5D,IRF7,KLHL6,KMT5C,LOXL3,MR1,MYO1G,NOD2,PPP3CB,PRKCZ,PTPN6,PTPRC,RFTN1,RIPK3,SASH3,SLC11A1,SPN,SUSD4,TCIRG1,TGFB1,TLR8,TMEM98,TNFAIP3,TNFRSF1B,TRPM4,UN…	DEG	PSP	6
GO:0036230	granulocyte activation	PSP_A	ADA2,ADAM8,ADGRE3,AGA,ALDH3B1,ALOX5,AMPD3,ATAD3B,ATP11A,ATP6V0C,ATP6V1D,ATP8B4,B2M,B4GALT1,BIN2,BST1,BST2,C3,C3AR1,C5AR1,CAT,CD300A,CD33,CD53,CD68,CD93,CEACAM1,CEACAM3,CLEC5A,CMTM6,CNN2,COTL1,CR1,CREG1,CTSC,CTSS,CTSZ,CXCL6,CYBA,CYBB,CYFIP1,DEFA1B,DIAPH1,DNAJC5,DOCK2,F2RL1,FCAR,FCER1G,FCGR2A,FCGR2B,FGL2,FPR1,FPR2,GAA,GCA,GM2A,GPR84,GSDMD,GSN,GUSB,HBB,HLA-B,HLA-C,IL18,IQGAP1,ITGAL,ITGAM,ITGB2,KCNAB…	DEG	PSP	4
GO:0032535	regulation of cellular component size	PSP_A	ADD2,AP2M1,AQP1,ARHGAP18,ARHGAP4,ARPC1B,ARPC5L,ATP13A2,ATP7A,BAG4,BAIAP2,BCL11A,BDNF,BIN1,CAPG,CARMIL2,CCR7,CDC42EP1,CDC42EP2,CDHR2,CDK5,CDK5R1,CFL2,CLN8,CNTN2,CORO1B,COTL1,CRABP2,CSF3,CXCL12,CYFIP1,CYFIP2,DBN1,DEPTOR,DISC1,DMTN,DNM2,ELN,EPS8,F2RL1,FCHSD1,FHOD3,GSN,HCK,HCLS1,HIP1R,ISLR2,KANK3,KCNMA1,KEL,LIMA1,LIMK1,MAG,MEGF8,MSN,MTPN,NCKAP1,NCKAP1L,NDEL1,NEB,OLFM1,PDXP,PEX11B,PFN2,PFN4,PLEK,PLEKH…	DEG	PSP	9
GO:0046651	lymphocyte proliferation	PSP_A	AGER,AIF1,ARG2,ATM,BMP4,BST1,BTK,BTN3A1,CD180,CD1D,CD22,CD300A,CD74,CD80,CD86,CLEC4G,CR1,CRTAM,DOCK2,DOCK8,EBI3,ELF4,EPHB6,FCGR2B,FKBP1B,GAL,GAPT,GPR183,HAVCR2,HLA-DMB,HLA-DPA1,HLA-DPB1,HLA-DRB1,HLA-E,IFNA13,IL10,IL12RB1,IL18,IL23A,IL27,IL4I1,INPP5D,LGALS9,LILRB2,LMO1,LST1,LYN,MNDA,MSN,NCKAP1L,NFATC2,PAWR,PDCD1LG2,PIK3CG,PPP3CB,PTPN6,PTPRC,PYCARD,RASAL3,RIPK3,RIPOR2,SASH3,SLC11A1,SOX11,SPN,SPTA1,…	DEG-DTU	PSP	13
GO:0098984	neuron to neuron synapse	PSP_A	ABI3,ADD2,ADGRA1,ARHGAP44,ATP1A3,ATP7A,BACE1,BAIAP2,BCAS1,BCL11A,BSN,CABP1,CACNG3,CACNG8,CAMK1,CAMK2A,CAMK2N1,CAP2,CDK5,CDK5R1,CLSTN1,CLSTN3,CNIH2,CPEB3,CRTC1,DAGLA,DBN1,DGKZ,DISC1,DLG3,DLG4,DLGAP2,DLGAP3,DMTN,DNM1,DNM2,DRP2,EPS8,GRIA1,GRIK5,GRIN1,GRIN2B,GRM1,GRM7,HIP1R,INSYN1,IQSEC3,ITPR1,KCND3,KCNH1,LRFN1,LRFN2,LRFN4,LRRC4,LYN,LZTS1,LZTS3,NCS1,NEURL1,NPTN,NRGN,OPRD1,PDE4B,PKP4,PLEKHA5,PPP1R9B,P…	DEG	PSP	6
GO:0009306	protein secretion	PSP_A	ABCA1,ACHE,ADAM8,ALOX5,ANG,ARL4D,ATP13A2,C1QTNF3,C2CD2L,CACNA1E,CACNA2D2,CAMK2N1,CBLN1,CD33,CFTR,CHGA,COPG1,CYB5R4,DISP1,DMTN,DRD4,EFNA5,F2RL1,FFAR1,FKBP1B,GAL,GNAS,GPR68,HDAC1,HLA-DRB1,HNF4A,IRS1,ITPR1,KCNA5,KCNB1,KCNJ11,LLGL1,LTBP2,MIDN,MON1A,MYO18A,NAGPA,NR1D1,PAM,PARD6A,PCK2,PLA2G6,PLEK,PPIA,PPP3CA,PPP3CB,RAB11FIP5,RAB15,RAB3A,RAPGEF3,RBP4,RHBDF2,SERGEF,SLC16A1,SLC8B1,SNCG,SRCIN1,SREBF1,STEAP…	DEG-DTU	PSP	4
GO:0043254	regulation of protein-containing complex assembly	PSP_A	ABCA1,ADD2,ARHGAP18,ARPC1B,ARPC5L,ATM,BAG4,BAIAP2,BCL11A,BID,BIN1,BMF,CAMSAP3,CAPG,CARMIL2,CCK,CCR7,CDC42EP1,CDC42EP2,CDH5,CDK5R1,CDK5RAP2,CHD1L,CLEC7A,CLIP3,CORO1B,COTL1,CSF3,CYFIP1,CYFIP2,DBN1,DMTN,EIF4EBP1,ELN,EPS8,FCHSD1,FES,FHOD3,GSN,HCK,HCLS1,HIP1R,IAPP,IKBKE,INPP5J,KANK3,LCMT1,LCP1,LDLRAD4,LMO4,MAPK15,MAPK9,MAPRE3,MEFV,MSN,MTPN,NCKAP1,NCKAP1L,NUMA1,OCLN,OPRD1,P2RY12,PFN2,PFN4,PLEK,PLEKHG2,…	DEG	PSP	9
GO:0030001	metal ion transport	PSP_A	ANXA6,ATP1A3,ATP1B3,ATP2A3,ATP2B4,ATP7A,BEST1,BIN1,CACNA1E,CACNA1G,CACNA1I,CACNA2D2,CACNA2D4,CACNB1,CACNB2,CACNB3,CACNG3,CACNG8,CALHM1,CALM3,CAMK2A,CAMK2B,CAPN3,CCR1,CCR5,CCR7,CD33,CD4,CD84,CDK5,CHD7,CRACR2B,CX3CL1,CXCL12,CYBA,DIAPH1,DRD1,DRD4,EHD3,FAM155A,FAM155B,FFAR1,FKBP1A,FKBP1B,GJC2,GRIN1,GRIN2B,HPCA,ITPR1,JPH1,JPH3,JPH4,KCNA5,KCND3,KCNE3,KCNH2,KCNIP2,KCNJ2,KCNQ1,LILRA2,LILRB2,LRP2,LYN,MAGT…	DEG-DTU	PSP	14
GO:0002253	activation of immune response	PSP_A	A2M,ARPC1B,BAIAP2,BLNK,BTK,BTN3A1,BTN3A2,BTNL9,C1QA,C1QB,C1QC,C2,C3,C3AR1,C4B,C4BPA,C5,C5AR1,C5AR2,CACNB3,CARD9,CBFB,CCR7,CD22,CD226,CD300A,CD3G,CD4,CEACAM1,CLEC4A,CMKLR1,CMTM3,CPB2,CR1,CYFIP1,CYFIP2,DGKZ,DUSP3,ELF2,FCER1G,FCGR2A,FCGR2B,FCGR3A,FPR1,FPR2,FPR3,FYB1,HCK,HLA-DPA1,HLA-DPB1,HLA-DQB2,HLA-DRA,HLA-DRB1,IFI16,IKBKB,INPP5D,KLHL6,LAPTM5,LAT2,LCP2,LILRA2,LIMK1,LYN,MASP1,MNDA,MOG,MUC21,MYO1G,N…	DEG	PSP	6
GO:0048813	dendrite morphogenesis	PSP_A	ABI2,BAIAP2,CDC42,DNM1L,DTNBP1,DVL1,KALRN,KIDINS220,NSMF,PARP6	DTU	PSP	1
GO:0110053	regulation of actin filament organization	PSP_A	ADD2,ARAP1,ARHGAP18,ARHGEF10,ARHGEF15,ARPC1B,ARPC5L,BAG4,BAIAP2,BIN1,CAPG,CARMIL2,CCDC88A,CCR7,CDC42EP1,CDC42EP2,CFL2,CORO1B,COTL1,CSF3,CX3CL1,CXCL12,CYFIP1,CYFIP2,DBN1,DMTN,ELN,EPS8,F11R,F2RL1,FCHSD1,FHOD3,GPR65,GSN,HCK,HCLS1,HIP1R,KANK3,LIMA1,LIMK1,LPAR1,MTPN,NCKAP1,NCKAP1L,PDXP,PFN2,PFN4,PLEK,PLEKHG2,PREX1,PTK2B,PXN,PYCARD,RAPGEF3,RDX,SCIN,SHANK1,SPTA1,SPTBN2,SPTBN4,SSH2,SYNPO,SYNPO2L,TGFBR1,T…	DEG	PSP	10
GO:0061564	axon development	PSP_A	ADARB1,ARHGAP4,BAIAP2,BCL11A,BDNF,CCK,CDK5,CDK5R1,CERS2,CHN1,CNP,CNTN2,CNTN4,CRABP2,CRMP1,CSF1R,CXCL12,CYFIP1,DBN1,DDR1,DISC1,DNM2,DOK1,DOK4,DPYSL5,EFNA1,EFNA3,EFNA5,EPHB4,FEZF2,FGFR2,FKBP1B,GAB1,GAB2,GDNF,GFRA2,GFRA3,IGSF9,ISL2,ISLR2,KALRN,KEL,KIF13B,LAMA1,LIMK1,LINGO1,LLGL1,LMTK2,LRIG2,MAG,MAP1A,MAP2K1,MAP6,MEGF8,NDEL1,NKX2-8,NOTCH1,NOTCH3,NPTN,OLFM1,PAX2,PLP1,PLXNA1,PLXNA2,PLXNA3,PLXNA4,PLXNB1…	DEG-DTU	PSP	4
GO:0098857	membrane microdomain	PSP_A	ABCA1,ABCB4,ADD2,ADGRG1,ANXA13,ATP1B3,ATP2B4,ATP7A,BACE1,BST2,BTK,CD226,CD4,CFLAR,CLIP3,CR1,EFHD2,EFNA5,EMP2,FAIM2,HAS2,HCK,HK1,HMOX1,IKBKB,INPP5D,IQGAP1,IRS1,ITGA1,ITGAM,ITGB2,KCNA5,KCNE3,KCNMA1,KCNQ1,KIF18A,LAT2,LCP2,LIPE,LYN,MAG,MAL,MS4A4A,MYO1D,MYOF,NFAM1,NOS1AP,NPC1,OPRD1,ORAI1,P2RY12,PI4K2A,PLLP,PLSCR1,PLVAP,PODXL,PRKAR2B,PRKCZ,PSEN1,PTK2B,PTPRC,RFTN1,RTN4R,RTN4RL1,RTN4RL2,SCARB1,SELPLG,SRC…	DEG	PSP	1
GO:0098978	glutamatergic synapse	PSP_A	ACTN2,AKAP9,ARHGAP39,ATP2B2,BAIAP2,CADPS2,CNR1,DGKB,DTNBP1,DVL1,NTNG2,PACSIN2,PFN2,PPP1CA,PPP3CB,SLC30A3,SPTBN1	DTU	PSP	8
GO:0045785	positive regulation of cell adhesion	PSP_A	ADAM8,ADGRG1,AGER,AIF1,ALOX5,AP3B1,APBB1IP,ATM,BAG4,CASS4,CBFB,CCR7,CD1D,CD27,CD4,CD74,CD80,CD83,CD86,COL16A1,COL26A1,CR1,CX3CL1,CXCL12,DISC1,DMTN,DNM2,DOCK5,DOCK8,DUSP10,DUSP26,EBI3,EGR3,EMP2,EPB41L4B,EPHB6,ETS1,F11R,FRMD5,FSTL3,FUT3,FUT4,FUT7,HAS2,HAVCR2,HLA-DMB,HLA-DPA1,HLA-DPB1,HLA-DRA,HLA-DRB1,HLA-E,HLX,HSPH1,IL10,IL12RB1,IL18,IL23A,IL4I1,IL4R,IQGAP1,ITGA2,ITGA3,ITGB2,LGALS9,LIF,LILRB2,LIMS1…	DEG	PSP	10
GO:0023061	signal release	PSP_A	ABCA1,ABCC4,ADIPOQ,ADM,ALOX5,APBA1,BACE1,BTK,C1QTNF3,C2CD2L,CACNA1E,CACNA2D2,CACNB2,CADPS,CALM3,CAMK2A,CAMK2N1,CDK5,CFTR,CHD7,CHGA,CPLX2,CXCL12,CYB5R4,DNAJC5,DOC2A,EFNA5,F2RL1,FFAR1,FFAR3,FKBP1B,GAL,GDNF,GNAS,GPR68,GRIK5,GRM2,GRM4,HDAC1,HFE,HLA-DRB1,HNF4A,IRS1,ITPR1,KALRN,KCNA5,KCNB1,KCNJ11,LIF,LYN,MIDN,NCS1,NMB,NR1D1,NRXN2,OSM,P2RY12,PASK,PCK2,PFN2,PIP5K1C,PLA2G6,PPFIA3,PPP3CA,PPP3CB,PRKCB,PRRT2…	DEG	PSP	6
GO:0046873	metal ion transmembrane transporter activity	PSP_A	ANXA6,AQP1,ASIC2,ATP1A3,ATP1B3,ATP2A3,ATP2B4,ATP7A,CACNA1E,CACNA1G,CACNA1I,CACNA2D2,CACNA2D4,CACNB1,CACNB2,CACNB3,CACNG3,CACNG8,CALHM1,CDK5,FAM155A,FAM155B,FKBP1B,FXYD4,GRIK5,GRIN1,GRIN2B,HCN4,ITPR1,KCNA1,KCNA5,KCNAB2,KCNB1,KCNC1,KCNC4,KCND3,KCNE3,KCNG1,KCNH1,KCNH2,KCNH8,KCNIP2,KCNIP3,KCNJ11,KCNJ2,KCNJ4,KCNJ6,KCNK12,KCNK3,KCNK9,KCNMA1,KCNMB1,KCNN2,KCNQ1,KCNQ4,MAGT1,MCOLN2,NCS1,NIPAL4,ORAI1,ORAI2,…	DEG	PSP	9
GO:0008324	cation transmembrane transporter activity	PSP_A	ANXA6,AQP1,ASIC2,ATP13A2,ATP1A3,ATP1B3,ATP2A3,ATP2B4,ATP5MC3,ATP6V0C,ATP6V1D,ATP6V1F,ATP6V1H,ATP7A,CACNA1E,CACNA1G,CACNA1I,CACNA2D2,CACNA2D4,CACNB1,CACNB2,CACNB3,CACNG3,CACNG8,CALHM1,CDK5,CHRNA1,CNGA4,COX5A,COX6C,CTNS,FAM155A,FAM155B,FKBP1B,FXYD4,GRIA1,GRIK5,GRIN1,GRIN2B,HCN4,ITPR1,KCNA1,KCNA5,KCNAB2,KCNB1,KCNC1,KCNC4,KCND3,KCNE3,KCNG1,KCNH1,KCNH2,KCNH8,KCNIP2,KCNIP3,KCNJ11,KCNJ2,KCNJ4,KCNJ6,KCNK…	DEG	PSP	8
GO:1904062	regulation of cation transmembrane transport	PSP_A	ADRB2,ATP1B3,ATP2B4,ATP7A,BIN1,CACNB1,CACNB2,CACNB3,CACNG3,CACNG8,CALM3,CAMK2A,CAMK2B,CAPN3,CDK5,CHD7,CNIH2,CTSS,CX3CL1,CYBA,DIAPH1,DLG3,DLG4,DNM2,DRD1,DRD4,EHD3,FGF11,FKBP1A,FKBP1B,FXYD4,FXYD6,GABBR2,GAL,GJC2,GRIA1,GRIN1,GRIN2B,HAMP,HPCA,JPH1,JPH3,JPH4,KCNA1,KCNAB2,KCNC1,KCNE3,KCNG1,KCNH2,KCNIP2,KCNIP3,KCNJ11,KCNJ2,KCNJ4,KCNJ6,KCNMA1,KCNMB1,KCNN2,KCNQ1,KEL,LYN,NOS1AP,OSR1,PDE4B,PIK3CG,PLA2G6,PLC…	DEG-DTU	PSP	5
GO:0002237	response to molecule of bacterial origin	PSP_A	ABCA1,ADM,B2M,C4B,C5AR1,CARD8,CARD9,CASP1,CCR5,CCR7,CD180,CD68,CD80,CD86,CD96,CEBPE,CITED1,CNP,CSF2RB,CSF3,CX3CL1,CXCL6,DEFA1B,DUSP10,FCAR,FCGR2B,FGFR2,FOS,FZD5,GGT5,GJB2,HAMP,HAVCR2,HCK,HDAC1,IL10,IL10RA,IL18,IRAK3,IRF5,IRF8,LCN2,LGALS9,LILRA2,LILRB2,LITAF,LTF,LY86,LY96,LYN,NOD2,NOTCH1,NR1D1,NUGGC,PALM3,PCK2,PDCD1LG2,PDE4B,PLCG2,PTAFR,PTGES,PTGFR,PYCARD,SBNO2,SCARB1,SHPK,SIRT2,SLC11A1,SPI1,SRC,T…	DEG	PSP	1
GO:0031348	negative regulation of defense response	PSP_A	A2M,ADCY4,ADCY7,ADIPOQ,ADM,ADRB1,ADRB2,ALOX5,AOAH,ARG2,C1QTNF3,C6orf106,CCK,CD3G,CD96,CDH5,CEACAM1,CR1,CX3CL1,CYSLTR2,DRD1,DUSP10,FCGR2A,FCGR2B,FCGR3A,FGL2,FPR2,GGT5,GLP2R,GNAS,GPR150,GPR17,GPR176,GPR83,GPR84,HAMP,HAVCR2,HCK,HLA-B,HLA-DRB1,HLA-E,HLA-F,HRH2,IAPP,IFI16,IL10,IRAK3,LGALS9,LYN,MC4R,MEFV,NLRC5,NLRP6,NMI,NOD2,NR1D1,OAS1,OAS3,PARP14,PLCG2,PRKAR1B,PRKAR2B,PTH1R,PTPRC,RB1,RHBDF2,RNF125,SAM…	DEG-DTU	PSP	3
GO:0030136	clathrin-coated vesicle	PSP_A	AAK1,AFTPH,CD74,CLTA,CLTB,DNAJC5,DVL1,FCGR1A,REEP6,VPS41	DTU	PSP	1
GO:0042391	regulation of membrane potential	PSP_A	ABCD1,ADRB1,ADRB2,ALOX12,ASIC2,ATP1A3,ATP1B3,BAIAP2,BID,BIN1,CACNA1E,CACNA1G,CACNA1I,CACNB2,CACNB3,CALM3,CASP1,CBLN1,CCK,CDK5,CELF4,CFTR,CHRNA1,CNIH2,CNTNAP1,CRTC1,CTNNA3,CTNS,CUX2,DLG4,DRD4,DSC2,EHD3,FKBP1B,GABRB3,GABRQ,GABRR3,GRIA1,GRIK5,GRIN1,GRIN2B,GRM1,GSK3A,HCN4,INSYN1,KCNA1,KCNA5,KCNAB2,KCNB1,KCND3,KCNE3,KCNH1,KCNH2,KCNH8,KCNIP2,KCNJ11,KCNJ2,KCNK12,KCNK3,KCNK9,KCNMA1,KCNN2,KCNQ1,NOS1AP,OPR…	DEG-DTU	PSP	2
GO:0007269	neurotransmitter secretion	PSP_A	ATP2A2,CADPS2,CNR1,DNAJC5,DNM1L,DTNBP1,DVL1,GIT1,PFN2,PNKD	DTU	PSP	5
GO:0007264	small GTPase mediated signal transduction	PSP_A	A2M,ABCA1,ADGRG1,AIF1,ARAP1,ARAP2,ARHGAP1,ARHGAP11B,ARHGAP15,ARHGAP17,ARHGAP18,ARHGAP19,ARHGAP22,ARHGAP23,ARHGAP25,ARHGAP30,ARHGAP4,ARHGAP44,ARHGDIB,ARHGDIG,ARHGEF1,ARHGEF10,ARHGEF25,ARHGEF28,CCDC88A,CDC42EP1,CDC42EP2,CHN1,CYFIP1,CYTH1,CYTH4,DENND3,DEPDC7,DNM2,DOCK10,DOCK2,DOCK5,DOCK6,DOCK8,DOCK9,DOK1,EPS8,F11R,F2RL1,FBP1,FGD2,FGD3,FGD4,GMIP,GPR17,GPR65,GRAP,HMOX1,INPP5B,IQSEC2,IQSEC3,ITGA3,KALRN…	DEG	PSP	4
GO:0022890	inorganic cation transmembrane transporter activity	PSP_A	ANXA6,AQP1,ASIC2,ATP13A2,ATP1A3,ATP1B3,ATP2A3,ATP2B4,ATP5MC3,ATP6V0C,ATP6V1D,ATP6V1F,ATP6V1H,ATP7A,CACNA1E,CACNA1G,CACNA1I,CACNA2D2,CACNA2D4,CACNB1,CACNB2,CACNB3,CACNG3,CACNG8,CALHM1,CDK5,CHRNA1,CNGA4,COX5A,COX6C,CTNS,FAM155A,FAM155B,FKBP1B,FXYD4,GRIA1,GRIK5,GRIN1,GRIN2B,HCN4,ITPR1,KCNA1,KCNA5,KCNAB2,KCNB1,KCNC1,KCNC4,KCND3,KCNE3,KCNG1,KCNH1,KCNH2,KCNH8,KCNIP2,KCNIP3,KCNJ11,KCNJ2,KCNJ4,KCNJ6,KCNK…	DEG	PSP	8
GO:0007015	actin filament organization	PSP_A	ACTA1,ACTN1,ADD2,AIF1,AIF1L,ANG,ARAP1,ARHGAP17,ARHGAP18,ARHGAP25,ARHGEF10,ARHGEF15,ARPC1B,ARPC5L,BAG4,BAIAP2,BIN1,CAPG,CARMIL2,CASS4,CATIP,CCDC88A,CCR7,CDC42EP1,CDC42EP2,CFL2,CORO1B,CORO7,COTL1,CSF3,CTNNA3,CX3CL1,CXCL12,CYFIP1,CYFIP2,DBN1,DIAPH1,DMTN,EFS,ELN,EMP2,EPS8,ERMN,F11R,F2RL1,FCHSD1,FHOD3,GPR65,GSN,HCK,HCLS1,HIP1,HIP1R,KANK3,LCP1,LIMA1,LIMK1,LPAR1,MARCKSL1,MICAL2,MTPN,MYO19,MYO1D,MYO1F,MY…	DEG-DTU	PSP	11
GO:0022409	positive regulation of cell-cell adhesion	PSP_A	ADAM8,AGER,AIF1,ALOX5,AP3B1,CBFB,CCR7,CD1D,CD27,CD4,CD74,CD80,CD83,CD86,CR1,CX3CL1,DMTN,DOCK8,DUSP10,EBI3,EGR3,EPHB6,ETS1,F11R,FSTL3,FUT3,FUT4,FUT7,HAS2,HAVCR2,HLA-DMB,HLA-DPA1,HLA-DPB1,HLA-DRA,HLA-DRB1,HLA-E,HLX,HSPH1,IL10,IL12RB1,IL18,IL23A,IL4I1,IL4R,ITGB2,LGALS9,LILRB2,LYN,MAP3K8,NCKAP1L,NOD2,PDCD1LG2,PIK3R6,PLAUR,PODXL,PRKCZ,PTAFR,PTPN6,PTPRC,PTPRU,PYCARD,RASAL3,RNASE10,RUNX1,RUNX3,SASH3,SOX…	DEG-DTU	PSP	13
GO:0022407	regulation of cell-cell adhesion	PSP_A	ADAM8,ADAMTS18,ADIPOQ,AGER,AIF1,AKNA,ALOX12,ALOX5,AP3B1,ARG2,BMP4,CBFB,CCR7,CD1D,CD27,CD300A,CD4,CD74,CD80,CD83,CD86,CD9,CEACAM1,CLEC4G,CR1,CRTAM,CX3CL1,CXCL12,DMTN,DOCK8,DUSP10,DUSP3,EBI3,EFNA5,EGR3,EPHB6,ETS1,F11R,FCGR2B,FERMT3,FGL2,FSTL3,FUT3,FUT4,FUT7,HAS2,HAVCR2,HFE,HLA-DMB,HLA-DPA1,HLA-DPB1,HLA-DRA,HLA-DRB1,HLA-E,HLX,HSPH1,IL10,IL12RB1,IL18,IL23A,IL4I1,IL4R,ITGB2,LAPTM5,LGALS9,LILRB2,LOXL3,…	DEG-DTU	PSP	14
GO:0032970	regulation of actin filament-based process	PSP_A	ABI3,ABRACL,ADD2,ARAP1,ARHGAP17,ARHGAP18,ARHGAP44,ARHGDIB,ARHGEF10,ARHGEF15,ARPC1B,ARPC5L,BAG4,BAIAP2,BIN1,BST1,BST2,CAPG,CARMIL2,CCDC88A,CCR7,CDC42EP1,CDC42EP2,CDK5,CDK5R1,CFL2,CNN2,CORO1B,COTL1,CSF1R,CSF3,CTNNA3,CX3CL1,CXCL12,CYFIP1,CYFIP2,DBN1,DMTN,DSC2,EFNA5,ELN,EPS8,F11R,F2RL1,FCHSD1,FES,FHOD3,GPR65,GRHL3,GSN,HCK,HCLS1,HCN4,HIP1R,IQGAP1,KANK3,KCNJ2,LIMA1,LIMK1,LPAR1,MTPN,NCKAP1,NCKAP1L,NEB,P…	DEG	PSP	9
GO:0010720	positive regulation of cell development	PSP_A	ADIPOQ,ASPA,BAIAP2,BCL11A,BDNF,BHLHB9,BIN1,BMP4,CAMK2B,CASS4,CDH5,CLEC7A,CRABP2,CUX2,CX3CL1,CXCL12,CYFIP1,DBN1,DICER1,DISC1,DMRTA2,DMTN,DNM2,DOCK5,F11R,GJC2,GPR68,HAS2,HDAC1,IL34,ISLR2,ITPKA,KALRN,LIF,LIMK1,LIMS1,LIMS2,LRP2,LYN,MAG,MAN2A1,MAP2K1,MAP6,MEGF8,NDEL1,NEURL1,NKX2-2,NOTCH1,NPTN,OLIG2,PLXNA1,PLXNA2,PLXNA3,PLXNA4,PLXNB1,PLXNB3,PLXND1,PREX1,PRPF19,RAC3,RGS14,RREB1,S1PR2,SEMA4D,SERPINF1,SHT…	DEG-DTU	PSP	4
GO:0007204	positive regulation of cytosolic calcium ion concentration	PSP_A	ACKR2,ADM,ATP2B4,C3AR1,C5AR1,C5AR2,CACNB2,CACNB3,CALM3,CAPN3,CCR1,CCR5,CCR7,CCRL2,CD52,CDK5,CHD7,CMKLR1,CX3CL1,CYBA,DIAPH1,DLG4,DRD1,F2RL1,FAM155A,FAM155B,FFAR1,FKBP1A,FKBP1B,FPR1,FPR2,FPR3,GPR157,GPR17,GPR6,GPR65,GRIN1,GRIN2B,GRM1,IAPP,ITPR1,JPH1,JPH3,JPH4,LPAR1,LPAR6,LYN,MCOLN2,NMB,NOL3,NPTN,P2RX5,PIK3CG,PLA2G6,PLCG2,PTGFR,PTH1R,PTK2B,PTPN6,PTPRC,RASA3,RYR3,SLC8A2,SLC8B1,TGFB1,TGM2,THY1,TMEM38A…	DEG	PSP	10
GO:0051480	regulation of cytosolic calcium ion concentration	PSP_A	ACKR2,ADM,ATP2B4,C3AR1,C5AR1,C5AR2,CACNB2,CACNB3,CALM3,CAPN3,CCR1,CCR5,CCR7,CCRL2,CD52,CDK5,CHD7,CMKLR1,CX3CL1,CYBA,DIAPH1,DLG4,DRD1,F2RL1,FAM155A,FAM155B,FFAR1,FKBP1A,FKBP1B,FPR1,FPR2,FPR3,GPR157,GPR17,GPR6,GPR65,GRIA1,GRIN1,GRIN2B,GRM1,IAPP,ITPR1,JPH1,JPH3,JPH4,KCNA5,KCNK3,LPAR1,LPAR6,LYN,MCOLN2,NCS1,NMB,NOL3,NPTN,P2RX5,PIK3CG,PLA2G6,PLCG2,PTGFR,PTH1R,PTK2B,PTPN6,PTPRC,RASA3,RYR3,SLC8A2,SLC8B1,…	DEG	PSP	10
GO:0005261	cation channel activity	PSP_A	ANXA6,AQP1,ASIC2,ATP6V0C,CACNA1E,CACNA1G,CACNA1I,CACNA2D2,CACNA2D4,CACNB1,CACNB2,CACNB3,CACNG3,CACNG8,CALHM1,CDK5,CHRNA1,CNGA4,FAM155A,FAM155B,FKBP1B,FXYD4,GRIA1,GRIK5,GRIN1,GRIN2B,HCN4,ITPR1,KCNA1,KCNA5,KCNAB2,KCNB1,KCNC1,KCNC4,KCND3,KCNE3,KCNG1,KCNH1,KCNH2,KCNH8,KCNIP2,KCNIP3,KCNJ11,KCNJ2,KCNJ4,KCNJ6,KCNK12,KCNK3,KCNK9,KCNMA1,KCNMB1,KCNN2,KCNQ1,KCNQ4,MCOLN2,NCS1,ORAI1,ORAI2,P2RX5,PKD1L2,PKDREJ,…	DEG-DTU	PSP	9
GO:0051223	regulation of protein transport	PSP_A	ACHE,ADAM8,ADIPOQ,ALOX5,ANG,ANP32B,ANXA13,ARHGAP44,ARIH2,ATP13A2,BAG4,BID,BMP4,C11orf65,C1QTNF3,C2CD2L,CABP1,CACNA1E,CACNA2D2,CACNB3,CAMK1,CAMK2N1,CD33,CDK5,CDK5R1,CFTR,CHGA,CNST,DISP1,DMTN,DRD4,EDEM2,EFNA5,F2RL1,FBXW7,FFAR1,FKBP1B,FZD5,GNAS,GPR68,GSK3A,HCLS1,HDAC1,HLA-DRB1,HNF4A,HPCA,IRS1,ITGAM,ITGB2,ITPR1,KCNA5,KCNB1,KCNJ11,LCP1,LLGL1,MIDN,MYO18A,NDEL1,NR1D1,PAM,PARD6A,PCK2,PKDCC,PLA2G6,PPIA,PP…	DEG-DTU	PSP	5
GO:0051588	regulation of neurotransmitter transport	PSP_A	ATP2A2,CNR1,DNM1L,DTNBP1,DVL1,GIT1,PFN2,PNKD	DTU	PSP	4
GO:0030335	positive regulation of cell migration	PSP_A	ACVR1B,ADAM8,ADAMTS1,AGER,AGO2,AIF1,ALOX12,ATM,ATP7A,BAG4,BMP4,C3AR1,C5AR1,CAMK1D,CARMIL2,CASS4,CCL20,CCR1,CCR7,CD74,CD99,CDH5,CLEC7A,CMKLR1,CSF1R,CX3CL1,CXCL12,CXCL16,DAB2,DAPK2,DIAPH1,DMTN,DOCK5,DOCK8,DRD1,EPB41L4B,ETS1,F2RL1,FAM89B,FERMT3,FGF1,FLT4,FPR2,GAB1,GPSM3,HAS2,HBEGF,HDAC7,HMOX1,IL34,IL6R,IQGAP1,ITGA2,ITGA3,JCAD,LGALS9,LPAR1,LYN,MMP14,MOSPD2,NCKAP1L,NOTCH1,P2RY12,PDGFD,PIK3CG,PLA2G7,PL…	DEG-DTU	PSP	3
GO:0052547	regulation of peptidase activity	PSP_A	A2M,ABCA2,AGER,ALOX12,ANP32B,ANXA8,AQP1,ARL6IP1,ATP13A2,ATP2A3,BCL2L10,BCL2L12,BID,BIN1,BLID,BST2,C3,C4B,C5,CARD8,CARD9,CASP1,CASP10,CCK,CD27,CDKN2D,CFLAR,CLEC7A,COL4A3,CR1,CSTA,CYFIP2,EFNA1,EFNA3,GRIN1,GRIN2B,GSN,HDAC1,HIP1,HIP1R,IFI16,ITIH5,KHDC1,LAMP3,LAPTM5,LGALS9,LTF,LYN,MBP,MEFV,NAIP,NEK5,NLRC4,NLRP1,NOD1,NOL3,PAX2,PI16,PLAUR,PSMB9,PTTG1,PYCARD,PZP,R3HDML,RENBP,RFFL,RPS6KA1,SERPINA1,SERPINB…	DEG-DTU	PSP	1
GO:0052548	regulation of endopeptidase activity	PSP_A	A2M,ABCA2,AGER,ALOX12,ANP32B,ANXA8,AQP1,ARL6IP1,ATP13A2,ATP2A3,BCL2L10,BCL2L12,BID,BIN1,BLID,BST2,C3,C4B,C5,CARD8,CARD9,CASP1,CASP10,CCK,CD27,CDKN2D,CFLAR,CLEC7A,COL4A3,CR1,CSTA,CYFIP2,EFNA1,EFNA3,GRIN1,GRIN2B,GSN,HDAC1,HIP1,HIP1R,IFI16,ITIH5,KHDC1,LAMP3,LAPTM5,LGALS9,LTF,LYN,MBP,MEFV,NAIP,NEK5,NLRC4,NLRP1,NOD1,NOL3,PAX2,PLAUR,PSMB9,PTTG1,PYCARD,PZP,RENBP,RFFL,RPS6KA1,SERPINA1,SERPINB6,SERPINB9,S…	DEG	PSP	1
GO:0030695	GTPase regulator activity	PSP_A	ACAP1,ADAP2,ADPRH,ADRB1,AGAP2,AGAP3,ALDH1A1,ARAP1,ARAP2,ARHGAP1,ARHGAP15,ARHGAP17,ARHGAP18,ARHGAP19,ARHGAP22,ARHGAP23,ARHGAP25,ARHGAP27,ARHGAP30,ARHGAP4,ARHGAP44,ARHGDIB,ARHGDIG,ARHGEF1,ARHGEF10,ARHGEF15,ARHGEF25,ARHGEF28,ARHGEF33,ARHGEF37,ARHGEF40,CCDC88A,CDC42EP2,CHN1,CYTH1,CYTH4,DENND1C,DENND3,DOCK10,DOCK2,DOCK5,DOCK6,DOCK8,DOCK9,FGD2,FGD3,FGD4,GMIP,GPSM3,IQGAP1,IQSEC2,IQSEC3,KALRN,KNDC1,LLGL1…	DEG	PSP	6
GO:0022836	gated channel activity	PSP_A	ANO9,ANXA6,AQP1,ASIC2,CACNA1E,CACNA1G,CACNA1I,CACNA2D2,CACNA2D4,CACNB1,CACNB2,CACNB3,CACNG3,CACNG8,CALHM1,CDK5,CFTR,CHRNA1,CLCA2,CLCN2,CNGA4,CYBB,FAM155A,FAM155B,FKBP1B,GABRB3,GABRQ,GABRR3,GRIA1,GRIK5,GRIN1,GRIN2B,HCN4,ITPR1,KCNA1,KCNA5,KCNAB2,KCNB1,KCNC1,KCNC4,KCND3,KCNE3,KCNG1,KCNH1,KCNH2,KCNH8,KCNIP2,KCNIP3,KCNJ11,KCNJ2,KCNJ4,KCNJ6,KCNK12,KCNK3,KCNK9,KCNMA1,KCNMB1,KCNN2,KCNQ1,KCNQ4,MCOLN2,NCS1…	DEG-DTU	PSP	10
GO:0010975	regulation of neuron projection development	PSP_A	ABI3,ARHGAP4,ARHGAP44,B2M,BAIAP2,BCL11A,BDNF,BHLHB9,CAMK1,CAMK1D,CAMK2B,CCDC88A,CDK5,CDK5R1,CERS2,CFLAR,CHN1,CNTN2,CRABP2,CREB3L2,CRMP1,CRTC1,CTSZ,CUX2,CX3CL1,CXCL12,CYFIP1,DBN1,DISC1,EFNA1,FBXO7,FES,FKBP1B,GPC2,GSK3A,INPP5J,IQGAP1,ISLR2,ITGA3,ITPKA,KALRN,KATNB1,KEL,KIF13B,KLK6,KNDC1,LIMK1,LINGO1,LPAR1,LRIG2,LYN,LZTS1,LZTS3,MAG,MAP2K1,MAP6,MARK1,MBOAT1,MEGF8,NCS1,NDEL1,NDRG4,NME1,NPTN,NR2F1,PACSI…	DEG-DTU	PSP	7
GO:0097447	dendritic tree	PSP_A	ABI3,ADCY4,AGO2,APBA1,ARHGAP44,ARHGEF15,ASIC2,ATCAY,ATP7A,BACE1,BAIAP2,BDNF,BIN1,BRINP1,BSN,C4B,CACNG3,CAMK2A,CAMK2N1,CCK,CDK5,CDK5R1,CLSTN1,CLSTN3,CNIH2,CNTNAP2,CPEB3,CPLX2,CRTC1,CYBA,CYBB,CYFIP1,CYP46A1,DAGLA,DBN1,DDN,DICER1,DIP2A,DLG3,DLG4,DNM1,DNM2,DOCK10,DPYSL5,DRD1,DRD4,DRP2,FCGR2B,FZD5,GCHFR,GLRX2,GRIA1,GRIK5,GRIN1,GRM1,GRM2,GRM7,GSK3A,HIP1R,HPCA,HRH1,HRH2,HTR1D,HTR1E,IGSF9,INPP5J,ITPKA,JP…	DEG-DTU	PSP	5
GO:0060284	regulation of cell development	PSP_A	ADIPOQ,ARHGAP4,ASPA,B2M,BAIAP2,BCL11A,BDNF,BHLHB9,BHLHE41,BIN1,BMP4,BRINP1,CAMK2B,CASS4,CDH5,CDK5,CDK5R1,CERS2,CHD7,CLEC7A,CRABP2,CTDSP1,CUX2,CX3CL1,CXCL12,CYFIP1,DAAM2,DBN1,DICER1,DISC1,DMRTA2,DMTN,DNM2,DOCK5,DUSP10,EFNA5,F11R,FBXW7,FEZF2,GJC2,GPR68,GSK3A,HAS2,HDAC1,HEY2,HEYL,IKBKB,IL34,ISLR2,ITPKA,KALRN,LIF,LIMK1,LIMS1,LIMS2,LINGO1,LRP2,LTF,LYN,MAG,MAN2A1,MAP2K1,MAP6,MEGF8,NDEL1,NEURL1,NKX2-2,N…	DEG-DTU	PSP	4
GO:0018108	peptidyl-tyrosine phosphorylation	PSP_A	AATK,ADIPOQ,BDNF,BST1,BTK,CASS4,CCK,CD300A,CD4,CD74,CD80,CLEC7A,CSF1R,CSF3,CSPG4,DDR1,DLG3,DLG4,DMTN,EFNA1,EFNA5,EPHB4,ERBB3,FBXW7,FES,FGFR2,FLT4,HBEGF,HCK,HCLS1,HDAC1,IL18,IL23A,IL34,IL6R,IQGAP1,ITGB2,LIF,LMTK2,LMTK3,LYN,MAP2K1,MAP2K4,MAP3K10,MAP3K11,MATK,MUSK,MVP,NCF1,NEK1,NEURL1,NOD2,OSM,PARP14,PDGFD,PKDCC,PRKCZ,PSEN1,PTK2,PTK2B,PTPN6,PTPRC,SAMSN1,SEMA4D,SH2B3,SH3BP5L,SLA,SNX6,SRC,SRCIN1,SYK,T…	DEG	PSP	1
GO:0042734	presynaptic membrane	PSP_A	ADGRL1,APBB1,CLTA,CLTB,CNR1,CNTN1,DNM1L,NTNG2	DTU	PSP	2
GO:0005216	ion channel activity	PSP_A	ANO9,ANXA6,AQP1,ASIC2,ATP6V0C,BEST1,CACNA1E,CACNA1G,CACNA1I,CACNA2D2,CACNA2D4,CACNB1,CACNB2,CACNB3,CACNG3,CACNG8,CALHM1,CDK5,CFTR,CHRNA1,CLCA2,CLCN2,CNGA4,FAM155A,FAM155B,FKBP1B,FXYD4,GABRB3,GABRQ,GABRR3,GRIA1,GRIK5,GRIN1,GRIN2B,HCN4,ITPR1,KCNA1,KCNA5,KCNAB2,KCNB1,KCNC1,KCNC4,KCND3,KCNE3,KCNG1,KCNH1,KCNH2,KCNH8,KCNIP2,KCNIP3,KCNJ11,KCNJ2,KCNJ4,KCNJ6,KCNK12,KCNK3,KCNK9,KCNMA1,KCNMB1,KCNN2,KCNQ1,KC…	DEG-DTU	PSP	9
GO:1903037	regulation of leukocyte cell-cell adhesion	PSP_A	ADAM8,AGER,AIF1,ALOX5,AP3B1,ARG2,BMP4,CBFB,CCR7,CD1D,CD27,CD300A,CD4,CD74,CD80,CD83,CD86,CEACAM1,CLEC4G,CR1,CRTAM,CXCL12,DOCK8,DUSP10,DUSP3,EBI3,EGR3,EPHB6,ETS1,FCGR2B,FGL2,FUT4,FUT7,HAS2,HAVCR2,HFE,HLA-DMB,HLA-DPA1,HLA-DPB1,HLA-DRA,HLA-DRB1,HLA-E,HLX,HSPH1,IL10,IL12RB1,IL18,IL23A,IL4I1,IL4R,ITGB2,LAPTM5,LGALS9,LILRB2,LOXL3,LYN,MAP3K8,NCKAP1L,NOD2,PAWR,PDCD1LG2,PIK3R6,PRKCZ,PTAFR,PTPN6,PTPRC,PYCA…	DEG	PSP	17
GO:0015267	channel activity	PSP_A	ANO9,ANXA6,AQP1,AQP3,ASIC2,ATP6V0C,BEST1,CACNA1E,CACNA1G,CACNA1I,CACNA2D2,CACNA2D4,CACNB1,CACNB2,CACNB3,CACNG3,CACNG8,CALHM1,CDK5,CFTR,CHRNA1,CLCA2,CLCN2,CNGA4,CYBB,FAM155A,FAM155B,FKBP1B,FXYD4,GABRB3,GABRQ,GABRR3,GJB1,GJB2,GJB3,GJB5,GJC2,GRIA1,GRIK5,GRIN1,GRIN2B,HCN4,ITPR1,KCNA1,KCNA5,KCNAB2,KCNB1,KCNC1,KCNC4,KCND3,KCNE3,KCNG1,KCNH1,KCNH2,KCNH8,KCNIP2,KCNIP3,KCNJ11,KCNJ2,KCNJ4,KCNJ6,KCNK12,KCNK3…	DEG-DTU	PSP	9
GO:0046928	regulation of neurotransmitter secretion	PSP_A	ATP2A2,CNR1,DNM1L,DTNBP1,DVL1,GIT1,PFN2,PNKD	DTU	PSP	4
GO:0032943	mononuclear cell proliferation	PSP_A	AGER,AIF1,ARG2,ATM,BMP4,BST1,BTK,BTN3A1,CD180,CD1D,CD22,CD300A,CD74,CD80,CD86,CLEC4G,CR1,CRTAM,DOCK2,DOCK8,EBI3,ELF4,EPHB6,FCGR2B,FKBP1B,GAL,GAPT,GPR183,HAVCR2,HLA-DMB,HLA-DPA1,HLA-DPB1,HLA-DRB1,HLA-E,IFNA13,IL10,IL12RB1,IL18,IL23A,IL27,IL4I1,INPP5D,LGALS9,LILRB2,LMO1,LST1,LYN,MNDA,MSN,NCKAP1L,NFATC2,PAWR,PDCD1LG2,PIK3CG,PPP3CB,PTPN6,PTPRC,PYCARD,RASAL3,RIPK3,RIPOR2,SASH3,SLC11A1,SOX11,SPN,SPTA1,…	DEG-DTU	PSP	13
GO:0098797	plasma membrane protein complex	PSP_A	ABCA2,ACVR1B,ADAM8,AP2M1,AP2S1,APBB1IP,ATP1A3,ATP1B3,B2M,C5,CACNA1E,CACNA1G,CACNA1I,CACNA2D2,CACNA2D4,CACNB1,CACNB2,CACNB3,CACNG3,CACNG8,CALM3,CASP10,CATSPERD,CATSPERG,CD3G,CD4,CD74,CDH10,CDH22,CDH5,CEACAM1,CFLAR,CHRNA1,CLTB,CNIH2,CNTNAP2,CSF2RB,CYBA,CYBB,DLG3,DLG4,DUOX1,DUOX2,EPS8,ERBB3,FCER1G,FKBP1A,FXYD4,GABBR2,GJB1,GJB2,GJB3,GJB5,GJC2,GNAL,GNAS,GNG8,GNGT2,GRIA1,GRIK5,GRIN1,GRIN2B,GRM1,HCN4,HF…	DEG	PSP	2
GO:0098552	side of membrane	PSP_A	ABCA1,ABCC4,ACKR2,AJAP1,B2M,B4GALT1,BTN3A1,BTN3A2,BTNL9,C2CD2L,CARMIL2,CCR1,CCR5,CCR7,CCRL2,CD1D,CD22,CD226,CD27,CD33,CD3G,CD4,CD69,CD74,CD80,CD83,CD86,CD9,CDH5,CLEC2B,CLEC2D,CSF2RA,CSF3R,CXCL12,CYTH1,DLG4,DNAI2,EBI3,EEF1A2,EFNA5,ENG,ENPEP,ESYT3,FCER1G,FCGR2B,FCGR3A,FCGRT,FES,FKBP1A,FOLR2,GFRA2,GFRA3,GM2A,GNAL,GNAS,GNG8,GNGT2,HCK,HFE,HIP1,HLA-B,HLA-C,HLA-DPA1,HLA-DPB1,HLA-DQB2,HLA-DRA,HLA-DRB1,HL…	DEG-DTU	PSP	1
GO:0098793	presynapse	PSP_A	AP2M1,APBA1,ARHGAP44,ATCAY,ATP2B4,BACE1,BAIAP2,BDNF,BIN1,BSN,CABP4,CACNB2,CADPS,CALM3,CCK,CDH10,CDK5,CDK5R1,CLN8,CLTB,CNTNAP1,CPLX2,CYFIP1,CYP46A1,DISC1,DLG4,DNAJC5,DNM1,DNM2,DOC2A,FXYD6,GRAP,GRIA1,GRIK5,GRIN1,GRM2,GRM4,GRM7,HIP1,ITGA2,KCNA1,KCNC1,KCNH1,KCNIP3,KCNK9,KCTD12,NCS1,NDEL1,NPTN,NRXN2,OPRD1,PACSIN1,PDE4B,PDYN,PFN2,PI4K2A,PIP5K1C,PLD2,PPFIA3,PRKCB,PRRT2,PSEN1,RAB15,RAB3A,RAB40C,RAB6B,RGS…	DEG-DTU	PSP	3
GO:0099643	signal release from synapse	PSP_A	ATP2A2,CADPS2,CNR1,DNAJC5,DNM1L,DTNBP1,DVL1,GIT1,PFN2,PNKD	DTU	PSP	5
GO:0040017	positive regulation of locomotion	PSP_A	ACVR1B,ADAM8,ADAMTS1,AGER,AGO2,AIF1,ALOX12,ATM,ATP7A,BAG4,BMP4,C3AR1,C5AR1,CAMK1D,CARMIL2,CASS4,CCL20,CCR1,CCR7,CD74,CD99,CDH5,CLEC7A,CMKLR1,CSF1R,CX3CL1,CXCL12,CXCL16,DAB2,DAPK2,DEFB1,DIAPH1,DMTN,DOCK5,DOCK8,DRD1,DUOX1,DUOX2,DUOXA2,EPB41L4B,ETS1,F2RL1,FAM89B,FERMT3,FGF1,FLT4,FPR2,GAB1,GPSM3,HAS2,HBEGF,HDAC7,HMOX1,IL34,IL6R,IQGAP1,ITGA2,ITGA3,JCAD,LGALS9,LPAR1,LYN,MEGF8,MMP14,MOSPD2,NCKAP1L,NOTCH…	DEG-DTU	PSP	3
GO:0051272	positive regulation of cellular component movement	PSP_A	ACVR1B,ADAM8,ADAMTS1,AGER,AGO2,AIF1,ALOX12,ATM,ATP7A,BAG4,BMP4,C3AR1,C5AR1,CAMK1D,CARMIL2,CASS4,CCL20,CCR1,CCR7,CD74,CD99,CDH5,CLEC7A,CMKLR1,CSF1R,CX3CL1,CXCL12,CXCL16,DAB2,DAPK2,DEFB1,DIAPH1,DMTN,DOCK5,DOCK8,DRD1,DUOX1,DUOX2,DUOXA2,EPB41L4B,ETS1,F2RL1,FAM89B,FERMT3,FGF1,FLT4,FPR2,GAB1,GPSM3,HAS2,HBEGF,HDAC7,HMOX1,IL34,IL6R,IQGAP1,ITGA2,ITGA3,JCAD,LGALS9,LPAR1,LYN,MMP14,MOSPD2,NCKAP1L,NOTCH1,P2RY…	DEG	PSP	3
GO:0010942	positive regulation of cell death	PSP_A	ADAM8,ADAMTSL4,ADIPOQ,ADM,ALOX12,ARHGEF1,ATF3,ATM,B4GALT1,BACE1,BID,BIN1,BMF,BMP4,C1QA,CAMK1D,CAMK2A,CCK,CDK5,CDK5R1,CLEC7A,CLIP3,CTSC,CTSZ,DAPK2,DHODH,DNM2,EEF1A2,F2RL1,FBXW7,FCAR,FCGR2B,FGD2,FGD3,FGD4,FOS,GAL,GRIK5,GRIN2B,GSK3A,GSN,HBB,HDAC1,HIP1R,HMOX1,IAPP,IL10,INPP5D,IRF5,ITGA1,ITGAM,ITGB2,KALRN,KATNB1,KCNMA1,KLF11,LAPTM5,LGALS9,LPAR1,LTBR,LYN,MAP2K4,MAP3K10,MAP3K11,MAPK9,MARK4,MNDA,NEURL1,N…	DEG-DTU	PSP	1
GO:0051493	regulation of cytoskeleton organization	PSP_A	ABI3,ADD2,ARAP1,ARHGAP17,ARHGAP18,ARHGAP44,ARHGDIB,ARHGEF10,ARHGEF15,ARPC1B,ARPC5L,BAG4,BAIAP2,BIN1,BRCA1,BST1,BST2,C16orf45,CAMSAP3,CAPG,CARMIL2,CCDC88A,CCR7,CDC42EP1,CDC42EP2,CDH5,CDK5,CDK5R1,CDK5RAP2,CFL2,CLIP3,CNTRL,CORO1B,COTL1,CSF1R,CSF3,CX3CL1,CXCL12,CYFIP1,CYFIP2,DBN1,DIAPH1,DMTN,EFNA5,ELN,EML3,EPS8,F11R,F2RL1,FCHSD1,FES,FHOD3,FSD1,GPR65,GRHL3,GSN,HCK,HCLS1,HIP1R,INPP5J,IQGAP1,KANK3,KATNB…	DEG-DTU	PSP	10
GO:0051251	positive regulation of lymphocyte activation	PSP_A	ADAM8,AGER,AIF1,AP3B1,ATP11C,BST1,BTK,CBFB,CCR7,CD1D,CD27,CD4,CD74,CD80,CD83,CD86,CLEC7A,CR1,DOCK8,DUSP10,EBI3,EGR3,EPHB6,GPR183,HAVCR2,HLA-DMB,HLA-DPA1,HLA-DPB1,HLA-DRA,HLA-DRB1,HLA-E,HLA-F,HLX,HSPH1,IL10,IL12RB1,IL18,IL23A,IL4I1,IL4R,INPP5D,KMT5C,LGALS9,LILRB2,LYN,MAP3K8,MMP14,NCKAP1L,NFATC2,NOD2,PDCD1LG2,PIK3R6,PRKCZ,PTPN6,PTPRC,PYCARD,RASAL3,RUNX1,RUNX3,SASH3,SOX13,SPTA1,SRC,SYK,TESPA1,TGFB1,…	DEG	PSP	14
GO:0032956	regulation of actin cytoskeleton organization	PSP_A	ABI3,ADD2,ARAP1,ARHGAP17,ARHGAP18,ARHGAP44,ARHGDIB,ARHGEF10,ARHGEF15,ARPC1B,ARPC5L,BAG4,BAIAP2,BIN1,BST1,BST2,CAPG,CARMIL2,CCDC88A,CCR7,CDC42EP1,CDC42EP2,CDK5,CDK5R1,CFL2,CORO1B,COTL1,CSF1R,CSF3,CX3CL1,CXCL12,CYFIP1,CYFIP2,DBN1,DMTN,EFNA5,ELN,EPS8,F11R,F2RL1,FCHSD1,FES,FHOD3,GPR65,GRHL3,GSN,HCK,HCLS1,HIP1R,IQGAP1,KANK3,LIMA1,LIMK1,LPAR1,MTPN,NCKAP1,NCKAP1L,NEB,PAM,PDXP,PFN2,PFN4,PLEK,PLEKHG2,PREX…	DEG	PSP	10
GO:0051258	protein polymerization	PSP_A	ADD2,AIF1,ANG,ARHGAP18,ARPC1B,ARPC5L,BAG4,BAIAP2,BIN1,CAMSAP3,CAPG,CARMIL2,CATIP,CCR7,CDC42EP1,CDC42EP2,CDH5,CDK5R1,CDK5RAP2,CEP192,CLIP3,CORO1B,CORO7,COTL1,CSF3,CYFIP1,CYFIP2,DBN1,DIAPH1,DMTN,DNM1,DNM2,ELN,EPS8,FCHSD1,FES,FHOD3,GOLGA2,GSN,HCK,HCLS1,HIP1R,INPP5J,KANK3,MAP7D3,MAPRE3,MTPN,NCKAP1,NCKAP1L,NDEL1,NUMA1,OCLN,PFN2,PFN4,PLEKHG2,PREX1,PSRC1,PSTPIP2,PTK2B,PYCARD,RDX,RNF135,SCIN,SPTA1,SPTBN2…	DEG-DTU	PSP	9
GO:0045936	negative regulation of phosphate metabolic process	PSP_A	ABCA2,ADARB1,ADIPOQ,APOC1,BAG4,BMP4,CALM3,CAMK2N1,CAMSAP3,CCNB1,CD300A,CDK5RAP3,CDKN2D,CEACAM1,CEP192,CEP85,CIT,CNST,CTDSP1,DBNDD1,DBNDD2,DEPTOR,DLG3,DMTN,DUSP10,DUSP14,DUSP2,DUSP26,DUSP3,DUSP8,ENG,FBP1,FBXO7,FKBP1A,FKBP1B,GFRA2,HHEX,HPCA,IKBKB,INKA2,INPP5J,IRAK3,ITPRIP,LDLRAD4,LMTK2,LMTK3,LYN,MIDN,MRTFA,MVP,MYO1D,NCKAP1L,OCLN,PARD6A,PARP14,PBLD,PHACTR1,PIK3IP1,PIP4K2A,PIP4K2B,PLEK,PPIA,PPME1,PPP…	DEG-DTU	PSP	1
GO:1903131	mononuclear cell differentiation	PSP_A	ADAM8,AGER,AP3B1,ATM,ATP11C,ATP7A,B2M,BLNK,BMP4,BTK,CBFB,CCR7,CD1D,CD27,CD3G,CD4,CD74,CD80,CD83,CD86,CHD7,CMTM7,CR1,CRTAM,CSF1R,CYP26B1,DOCK10,DOCK2,DUSP10,EGR3,F2RL1,FBXO7,FCER1G,FCGR2B,FES,FGL2,FUT7,FZD5,GPR183,GPR68,HHEX,HLA-B,HLA-DOA,HLA-DRA,HLA-DRB1,HLX,IFI16,IFNA13,IKZF1,IL10,IL12RB1,IL18,IL23A,IL27,IL34,IL4I1,IL4R,IL6R,INPP5D,IRF7,IRF8,LGALS9,LILRB2,LOXL3,LTBR,LYL1,LYN,MFNG,MMP14,MR1,NCKAP…	DEG-DTU	PSP	7
GO:0070661	leukocyte proliferation	PSP_A	AGER,AIF1,ARG2,ATM,BMP4,BST1,BST2,BTK,BTN3A1,CD180,CD1D,CD22,CD300A,CD74,CD80,CD86,CLEC4G,CR1,CRTAM,CSF1R,CX3CL1,DOCK2,DOCK8,EBI3,ELF4,EPHB6,F2RL1,FCGR2B,FKBP1B,GAL,GAPT,GPR183,HAVCR2,HHEX,HLA-DMB,HLA-DPA1,HLA-DPB1,HLA-DRB1,HLA-E,IFNA13,IL10,IL12RB1,IL18,IL23A,IL27,IL34,IL4I1,INPP5D,LGALS9,LILRB2,LMO1,LST1,LYN,MNDA,MSN,NCKAP1L,NFATC2,PAWR,PDCD1LG2,PIK3CG,PPP3CB,PTK2,PTPN6,PTPRC,PYCARD,RASAL3,RIPK…	DEG-DTU	PSP	12
GO:0048667	cell morphogenesis involved in neuron differentiation	PSP_A	ABI3,ADARB1,ARHGAP4,ARHGAP44,BAIAP2,BCL11A,BDNF,BHLHB9,CABP4,CAMK2B,CCK,CDK5,CDK5R1,CHN1,CNP,CNTN2,CNTN4,CRABP2,CRMP1,CSF1R,CUX2,CXCL12,CYFIP1,DBN1,DIP2A,DISC1,DLG4,DNM2,DOCK10,DOK1,DOK4,DPYSL5,EFNA1,EFNA3,EFNA5,EPHB4,FEZF2,FGFR2,GAB1,GAB2,GDNF,GFRA2,GFRA3,IGSF9,ISL2,ISLR2,ITPKA,KALRN,KEL,KIF13B,KNDC1,LAMA1,LIMK1,LINGO1,LLGL1,LMTK2,LZTS1,LZTS3,MAG,MAP1A,MAP2K1,MAP6,MEGF8,NDEL1,NKX2-8,NOTCH1,NOTCH…	DEG-DTU	PSP	5
GO:0043025	neuronal cell body	PSP_A	AIF1,ANG,ASIC2,ATP13A2,ATP1A3,ATP7A,BACE1,BAIAP2,BRINP1,CAMK2N1,CCK,CD22,CDK5,CDK5R1,CNTN2,CNTNAP2,CPLX2,CPNE5,CRMP1,CRTC1,CX3CL1,CYBA,CYBB,CYFIP1,DDN,DHODH,DLG3,DPYSL5,DRP2,EEF1A2,ERMN,FCHSD1,FLNB,FZD5,GAL,GJC2,GLRX2,GOT2,GRIA1,GRIK5,GSK3A,HDAC1,HIP1R,HPCA,HPN,IAPP,ITGA1,KATNB1,KCNA1,KCNB1,KCNC1,KCNC4,KCND3,KCNE3,KCNH1,KCNJ11,KCNJ2,KCNN2,KLHL1,KNDC1,LMTK2,LPAR1,LRIG2,MAP1A,MAP2K4,MAPK10,MAST1,MB…	DEG-DTU	PSP	3
GO:0043197	dendritic spine	PSP_A	ABI2,ACTN2,APBB1,BAIAP2,CDC42,DTNBP1,DVL1,GRIA2,GRIA4,PPP1CA	DTU	PSP	3
GO:0045211	postsynaptic membrane	PSP_A	ACTN2,AKAP9,APBB1,ATP2B2,CNTN1,DGKB,DLG2,DTNBP1,GABRG2,GPHN,GRIA2,GRIA4,SYNE1	DTU	PSP	6
GO:0070588	calcium ion transmembrane transport	PSP_A	ANXA6,ATP2A3,ATP2B4,BIN1,CACNA1E,CACNA1G,CACNA1I,CACNA2D2,CACNA2D4,CACNB1,CACNB2,CACNB3,CACNG3,CACNG8,CALHM1,CALM3,CAPN3,CCR5,CCR7,CDK5,CHD7,CX3CL1,CYBA,DIAPH1,DRD1,DRD4,EHD3,FAM155A,FAM155B,FKBP1A,FKBP1B,GJC2,GRIN1,GRIN2B,HPCA,ITPR1,JPH1,JPH3,JPH4,KCNE3,LYN,MCOLN2,NCS1,NOL3,NOS1AP,ORAI1,ORAI2,P2RY12,PDE4B,PIK3CG,PKD1L2,PKDREJ,PLA2G6,PLCG2,PLP1,PSEN1,PTK2B,PTPN6,PTPRC,RASA3,REM1,RGS9,RYR3,SESTD1,…	DEG	PSP	13
GO:0050727	regulation of inflammatory response	PSP_A	ADAM8,ADCY4,ADCY7,ADIPOQ,ADM,ADRB1,ADRB2,AGER,AKNA,ALOX5,ALOX5AP,AOAH,ATM,BST1,BTK,C1QTNF3,C3,CASP1,CCR7,CD3G,CDH5,CTSC,CX3CL1,CYSLTR2,DAGLA,DRD1,DUOXA1,DUOXA2,DUSP10,ETS1,F12,FCGR2A,FCGR2B,FCGR3A,FFAR3,FPR2,FUT7,GGT5,GLP2R,GNAS,GPR150,GPR17,GPR176,GPR83,GPR84,GPSM3,HAMP,HCK,HLA-DRB1,HLA-E,HRH2,IAPP,IL10,IL18,IL23A,ITGA2,LACC1,LYN,MAPK13,MC4R,MEFV,NLRP1,NLRP6,NMI,NOD2,NR1D1,OSM,PIK3AP1,PIK3CG,PLA…	DEG-DTU	PSP	3
GO:0010008	endosome membrane	PSP_A	ABCA2,ABCG4,ACAP1,ADRB2,ANXA6,ANXA8,AP2M1,AP2S1,ARHGAP1,ATP10B,ATP11C,ATP13A2,ATP6V0C,ATP7A,B2M,BACE1,CD1D,CD68,CFTR,CLIP3,CMTM6,DAGLA,DTX3L,EHD3,FCGRT,FGD2,FZD5,GRIA1,HLA-B,HLA-C,HLA-DMA,HLA-DMB,HLA-DOA,HLA-DPA1,HLA-DPB1,HLA-DQB2,HLA-DRA,HLA-DRB1,HLA-E,HLA-F,INPP5B,IRAK4,IRF7,KCNH1,LAMP3,LDLRAD4,LITAF,LLGL1,LY96,MCOLN2,MICALL1,MON2,MR1,MVB12B,NCDN,NPC1,OSBPL9,PI4K2A,PIP5K1C,PLD1,PLD3,PLIN3,PSD,P…	DEG	PSP	1
GO:0043087	regulation of GTPase activity	PSP_A	ACAP1,ADAP2,ADPRH,ADRB1,AGAP2,AGAP3,ALDH1A1,ARAP1,ARAP2,ARHGAP1,ARHGAP11B,ARHGAP15,ARHGAP17,ARHGAP18,ARHGAP19,ARHGAP22,ARHGAP23,ARHGAP25,ARHGAP27,ARHGAP30,ARHGAP4,ARHGAP44,ARHGDIB,ARHGDIG,ARHGEF1,ARHGEF10,ARHGEF15,CCL20,CCR7,CDC42EP2,CHN1,CX3CL1,DOCK10,DOCK2,DOCK5,DOCK8,DOCK9,EFNA5,F11R,F2RL1,FGD2,FGD3,FGD4,GMIP,GNAS,GPR65,GRHL3,IQGAP1,KALRN,LIMS1,LLGL1,MYO9B,NCKAP1L,NDEL1,PGAM5,PKP4,PLXNA1,PLXNA…	DEG-DTU	PSP	4
GO:0008015	blood circulation	PSP_A	ADIPOQ,ADM,ADORA3,ADRB1,ADRB2,AGER,AGTRAP,ASIC2,ATP1A3,ATP1B3,ATP2A3,ATP2B4,BIN1,C3AR1,CACNA1G,CACNA2D2,CACNB1,CACNB2,CACNG8,CALM3,CAMK2N1,CDH5,CEACAM1,CHD7,CHGA,COL4A3,CTNNA3,CTSZ,CXCL12,CYBA,CYP2J2,DES,DOCK5,DRD1,DSC2,EHD3,ELN,EMP2,ENG,ENPEP,F11R,F2RL1,FFAR3,FKBP1B,FLI1,FXYD4,FXYD6,GAA,GSK3A,GSN,HBB,HBEGF,HCN4,HEY2,HMOX1,HRH1,HRH2,HSD11B2,HTR1D,ITGA1,ITPR1,KCNA5,KCND3,KCNE3,KCNH2,KCNIP2,KCNIP3,…	DEG-DTU	PSP	1
GO:0035592	establishment of protein localization to extracellular region	PSP_A	ABCA1,ACHE,ADAM8,ALOX5,ANG,ARL4D,ATP13A2,C1QTNF3,C2CD2L,CACNA1E,CACNA2D2,CAMK2N1,CBLN1,CD33,CFTR,CHGA,COPG1,CYB5R4,DISP1,DMTN,DRD4,EFNA5,F2RL1,FFAR1,FKBP1B,GAL,GNAS,GPR68,HDAC1,HLA-DRB1,HNF4A,IRS1,ITPR1,KCNA5,KCNB1,KCNJ11,LLGL1,LTBP2,MIDN,MON1A,MYO18A,NAGPA,NR1D1,PAM,PARD6A,PCK2,PLA2G6,PLEK,PPIA,PPP3CA,PPP3CB,RAB11FIP5,RAB15,RAB3A,RAPGEF3,RBP4,RHBDF2,SERGEF,SLC16A1,SLC8B1,SNCG,SRCIN1,SREBF1,STEAP…	DEG-DTU	PSP	4
GO:0042060	wound healing	PSP_A	A2M,ADAMTS18,AGER,AJAP1,ALOX12,ALOX5,ANXA6,ANXA8,AP3B1,B4GALT1,CARMIL2,CD9,CEACAM1,CFLAR,CLEC7A,CNN2,CORO1B,CPB2,CX3CL1,DDR1,DGKZ,DMTN,DOCK6,DOCK9,DST,DUOX1,DUOX2,EHD3,ELK3,ENG,ENTPD1,EPB41L4B,ERBB3,ETS1,F11R,F12,F2RL1,FCER1G,FERMT3,FGF1,FGFR2,GNAS,GRHL3,GSN,HBB,HBD,HBEGF,HDAC1,HMOX1,HNF4A,HPS5,IFNA13,ITGA2,ITPR1,LCP2,LYN,MRTFA,MYOF,NLRP6,NOTCH4,OCLN,P2RX5,P2RY12,PIK3CG,PIK3R5,PIK3R6,PLAT,PLAUR,P…	DEG-DTU	PSP	1
GO:1902903	regulation of supramolecular fiber organization	PSP_A	ADD2,ARAP1,ARHGAP18,ARHGEF10,ARHGEF15,ARPC1B,ARPC5L,BAG4,BAIAP2,BIN1,C16orf45,CAMSAP3,CAPG,CARMIL2,CCDC88A,CCR7,CDC42EP1,CDC42EP2,CDH5,CDK5R1,CDK5RAP2,CFL2,CHADL,CLIP3,CORO1B,COTL1,CSF3,CX3CL1,CXCL12,CYFIP1,CYFIP2,DBN1,DMTN,ELN,EPS8,F11R,F2RL1,FCHSD1,FES,FHOD3,GPR65,GSN,HCK,HCLS1,HIP1R,IAPP,INPP5J,KANK3,KATNB1,LIMA1,LIMK1,LPAR1,MAP1A,MAPRE3,MTPN,NCKAP1,NCKAP1L,NUMA1,OCLN,PDXP,PFN2,PFN4,PLEK,PLEKH…	DEG-DTU	PSP	10
GO:0006909	phagocytosis	PSP_A	ABCA1,ADIPOQ,AIF1,ANXA11,ARHGAP25,ARPC1B,BAIAP2,BIN2,C2,C3,C4B,C4BPA,CAMK1D,CD300A,CD3G,CD93,CEACAM4,CEBPE,CLEC7A,CNN2,COLEC12,CYBA,CYFIP1,CYFIP2,DNM2,DOCK2,F2RL1,FCER1G,FCGR2A,FCGR2B,FCGR3A,FPR2,GSN,HCK,IRF8,ITGA2,ITGAL,ITGAM,ITGB2,LIMK1,LYN,MSR1,MYO18A,MYO1G,NCF2,NCKAP1,NCKAP1L,NOD2,PIP5K1C,PLA2G6,PLCG2,PLD2,PLSCR1,PTK2,PTPRC,PYCARD,RAB20,RHOBTB2,RHOG,SCARB1,SLC11A1,SRC,SRPX,SYK,SYT7,TGFB1,TGM2…	DEG	PSP	5
GO:0010035	response to inorganic substance	PSP_A	AANAT,ACTA1,ADCY7,ALOX5AP,ANKZF1,ANXA11,AQP1,AQP3,ATP13A2,ATP2B4,ATP7A,B2M,BACE1,C1QA,CACNA1G,CACYBP,CALM3,CAPN3,CARF,CAT,CCNB1,CCR7,CD9,CFLAR,COL18A1,CPNE2,CPNE5,CRIP1,CYBB,D2HGDH,DLG4,DMTN,DNM2,EEF1A2,ENTPD6,ETS1,FBLN5,FBP1,FBXO7,FECH,FKBP1B,FOS,FSTL3,GLRX2,GRIA1,GSK3A,GSN,HAMP,HBB,HFE,HMOX1,HNRNPA1,HPCA,IL10,IQGAP1,KCNA1,KCNA5,KCNC1,KCNH1,KCNIP2,KCNK3,KCNMA1,KCNMB1,LCN2,MAPK10,MAPK13,MAPK9,NCF…	DEG-DTU	PSP	1
GO:0099177	regulation of trans-synaptic signaling	PSP_A	ACHE,ADIPOQ,ADRB2,AGER,APBA1,BACE1,BAIAP2,BDNF,BEGAIN,BTBD9,CA7,CACNB2,CACNB3,CACNG3,CACNG8,CALM3,CAMK2A,CAMK2B,CBLN1,CDK5,CELF4,CLSTN1,CLSTN3,CNIH2,CNTN2,CNTN4,CPEB3,CPLX2,CRTC1,CUX2,CX3CL1,CYFIP1,CYP46A1,DBN1,DGKZ,DISC1,DLG4,DLGAP2,DLGAP3,DLGAP4,DNM1,DRD1,GRIA1,GRIK5,GRIN1,GRIN2B,GRM1,GRM2,GRM4,GRM7,GRM8,HRH1,IQSEC2,ITPKA,JPH3,JPH4,KCNB1,LILRB2,LRFN2,LRRC4,LZTS1,MAP1A,NCDN,NCS1,NEURL1,NEUROD2,N…	DEG-DTU	PSP	2
GO:0099173	postsynapse organization	PSP_A	ABI2,ARHGAP39,BAIAP2,CDC42,DGKB,DNM1L,DVL1,GPHN,KALRN,NTNG2	DTU	PSP	2
GO:0003779	actin binding	PSP_A	ABI3,ABLIM2,ACTN1,ACTR3B,ADD2,AIF1,AIF1L,ANG,ANXA6,ANXA8,ARPC1B,ARPC5L,BCL7B,BIN1,CACNB2,CAMK2B,CAMSAP3,CAP2,CAPG,CCDC88A,CCR5,CDK5R1,CDK5R2,CEACAM1,CFL2,CGN,CNN1,CNN2,CORO1B,CORO7,COTL1,CTNNA3,CYFIP1,DAAM2,DBN1,DIAPH1,DMTN,DST,EPB41L1,EPB41L2,EPS8,ERMN,FGD4,FHOD3,FLNB,FLNC,FMNL3,GSN,HCLS1,HIP1,HIP1R,HPCA,INF2,IQGAP1,KCNMA1,KIF18A,KLHL1,LCP1,LIMA1,LSP1,MAP1A,MARCKSL1,MEFV,MICAL2,MOBP,MRTFA,MSN,MY…	DEG-DTU	PSP	2
GO:0050900	leukocyte migration	PSP_A	ADAM8,ADD2,ADGRE2,AGER,AIF1,ALOX5,ATP1B3,B4GALT1,BST1,C3AR1,C5,C5AR1,C5AR2,CAMK1D,CCL20,CCR1,CCR5,CCR7,CD300A,CD74,CD84,CD9,CD99,CEACAM1,CEACAM3,CH25H,CHGA,CMKLR1,CRTAM,CSF1R,CSF3R,CX3CL1,CXCL12,CXCL16,CXCL6,DAPK2,DEFA1B,DOCK8,EPS8,F11R,F2RL1,FCER1G,FPR2,FUT4,FUT7,GPR183,GPSM3,GYPC,HCK,HMOX1,HRH1,IL10,IL34,IL6R,INPP5D,IRAK4,ITGA1,ITGA2,ITGA3,ITGAL,ITGAM,ITGB2,LGALS9,LYN,MAG,MCOLN2,MMP14,MOSPD2,MS…	DEG-DTU	PSP	1
GO:1903827	regulation of cellular protein localization	PSP_A	ABCA2,ABI3,ADIPOQ,ANKRD13A,ANP32B,ANXA13,AP2M1,ARHGAP44,ARIH2,ATP13A2,ATP2B4,BAG4,BDNF,BID,BMP4,C11orf65,C6orf106,CABP1,CACNB3,CAMK1,CARD10,CCDC88A,CCNE2,CDK5,CDK5R1,CDK5RAP3,CLIP3,CNST,DAB2,DCLK3,DMTN,DTX3L,EDEM2,EPB41L2,FBXW7,FZD5,GPC2,GSK3A,GSN,HCLS1,HFE,HPCA,IQGAP1,IQSEC2,ITGA3,ITGAM,ITGB2,KCNAB2,KCNB1,KCNJ11,LCP1,LDLRAP1,LIF,LRIG2,MAP1A,MARK4,MMP14,MRAP2,MSN,NDEL1,NPTN,NUMA1,OTUD7B,PARD6A,PK…	DEG-DTU	PSP	1
GO:0071900	regulation of protein serine/threonine kinase activity	PSP_A	ACSL1,ADAM8,ADIPOQ,ADRB2,AGER,ATP2B4,BMP4,C5,C5AR1,CALM3,CAMK1,CCNA1,CCNB1,CCNE2,CCNL1,CD300A,CD74,CDK5R1,CDK5R2,CDK5RAP3,CDKN2D,CIT,CSF1R,CSPG4,DBF4B,DRD4,DUSP10,DUSP14,DUSP2,DUSP3,DUSP8,FBXO7,FGD2,FGF1,FPR1,FZD5,GRM1,GRM4,HERC5,HHEX,IGFBP6,IKBKE,IL34,INKA2,IQGAP1,IRAK3,ITGA1,KSR1,LPAR1,LTF,LYN,MAP2K1,MAP2K4,MAP3K10,MAP3K11,MAP4K5,MAPK10,MAPRE3,NOD1,NOD2,PDGFD,PIK3CG,PIK3R5,PIK3R6,PPIA,PRKAG2,PR…	DEG	PSP	2
GO:0031252	cell leading edge	PSP_A	ABI3,ACTA1,ACTN1,ADGRE2,AIF1,AIF1L,APBB1IP,ARHGAP18,ARHGAP44,ATP7A,BAIAP2,CAPG,CARMIL2,CCDC88A,CDK5,CNTNAP2,CORO1B,CSPG4,CTNNA3,CYFIP1,DAGLA,DBN1,DDN,DGKZ,DIAPH1,DNM2,DOCK8,DST,DUOX1,DUOX2,DUOXA1,DUOXA2,EPS8,FAM89B,FGD2,FGD3,FGD4,FRMD4B,GNAS,GRIA1,GSN,HIP1R,HPCA,INPP5J,IQGAP1,ITGB4,JCAD,KCNB1,KCNC1,KCNC4,KCNH1,KCNJ11,KDF1,KIF18A,KSR1,LCP1,LIMA1,LIMK1,LMO4,MEFV,MYO1D,MYO1G,MYO6,NCKAP1,NDEL1,NME1,O…	DEG-DTU	PSP	2
GO:0032496	response to lipopolysaccharide	PSP_A	ABCA1,ADM,C5AR1,CARD8,CASP1,CCR5,CCR7,CD180,CD68,CD80,CD86,CD96,CEBPE,CITED1,CNP,CSF2RB,CSF3,CX3CL1,CXCL6,DEFA1B,DUSP10,FCAR,FGFR2,FOS,GGT5,GJB2,HAMP,HAVCR2,HCK,HDAC1,IL10,IL10RA,IL18,IRAK3,IRF8,LCN2,LGALS9,LILRA2,LILRB2,LITAF,LTF,LY86,LY96,LYN,NOD2,NOTCH1,NR1D1,NUGGC,PALM3,PCK2,PDCD1LG2,PDE4B,PLCG2,PTAFR,PTGES,PTGFR,PYCARD,SBNO2,SCARB1,SHPK,SLC11A1,SPI1,SRC,THBD,TJP1,TLR2,TLR5,TNFAIP3,TNFRSF1B,T…	DEG-DTU	PSP	1
GO:0005925	focal adhesion	PSP_A	ABCB4,ACTN1,AIF1L,ANXA6,APBB1IP,ARHGAP22,ARPC1B,ARPC5L,ATP6V0C,B2M,CAPN5,CASS4,CAT,CD9,CD99,CDC42EP1,CNN1,CNN2,CORO1B,CSPG4,CYBA,CYFIP1,DAB2,DCAF6,DNM2,DST,EFS,EHD3,ENG,EPB41L2,FES,FHL2,FLNB,FLNC,GSN,HCK,HSPG2,IQGAP1,ITGA1,ITGA2,ITGA3,ITGB2,ITGB4,KLF11,LAP3,LCP1,LIMA1,LIMD1,LIMK1,LIMS1,LIMS2,MAP2K1,MMP14,MSN,NCKAP1,PARVG,PDCD6IP,PI4KA,PIP5K1C,PLAUR,PPIA,PTK2,PTK2B,PTPRC,PXN,RDX,RHOG,RPL30,RPS29,S…	DEG	PSP	1
GO:0032103	positive regulation of response to external stimulus	PSP_A	ADAM8,AGER,AIF1,ALOX5AP,BTK,C3,C3AR1,C5AR1,CAMK1D,CARD9,CCR1,CCR7,CD180,CD1D,CD226,CD74,CLEC4A,CMKLR1,CPB2,CRTAM,CSF1R,CTSC,CX3CL1,CXCL12,CYBA,DAPK2,ETS1,F2RL1,FCER1G,FFAR3,FKBP1B,FPR2,GPSM3,HAVCR2,HCK,HLA-E,HLA-F,IFI16,IKBKB,IKBKE,IL18,IL23A,IL34,IL6R,IRF7,ITGA2,KLK5,KLK7,LGALS9,LILRA2,LPAR1,LY86,LY96,LYN,MAPK13,MEGF8,MNDA,MOSPD2,MUC21,NCKAP1L,NDEL1,NLRC4,NLRC5,NMI,NOD1,NOD2,OASL,OSM,P2RY12,PDGF…	DEG-DTU	PSP	1
GO:0045121	membrane raft	PSP_A	ABCA1,ABCB4,ADD2,ADGRG1,ANXA13,ATP1B3,ATP2B4,ATP7A,BACE1,BST2,BTK,CD226,CD4,CFLAR,CLIP3,CR1,EFHD2,EFNA5,EMP2,FAIM2,HAS2,HCK,HK1,HMOX1,IKBKB,INPP5D,IQGAP1,IRS1,ITGA1,ITGAM,ITGB2,KCNA5,KCNE3,KCNMA1,KCNQ1,KIF18A,LAT2,LCP2,LIPE,LYN,MAG,MAL,MS4A4A,MYO1D,MYOF,NFAM1,NOS1AP,NPC1,OPRD1,ORAI1,P2RY12,PI4K2A,PLLP,PLSCR1,PLVAP,PODXL,PRKAR2B,PRKCZ,PSEN1,PTK2B,PTPRC,RFTN1,RTN4R,RTN4RL1,RTN4RL2,SCARB1,SELPLG,SRC…	DEG-DTU	PSP	1
GO:0030135	coated vesicle	PSP_A	AAK1,AFTPH,CD74,CLTA,CLTB,CTSC,DNAJC5,DVL1,ERGIC3,FCGR1A,REEP6,SEC16A,TMED5,VPS41	DTU	PSP	1
GO:0016079	synaptic vesicle exocytosis	PSP_A	ATP2A2,CADPS2,CNR1,DNAJC5,DNM1L,DTNBP1,DVL1,GIT1,PFN2	DTU	PSP	4
GO:0031346	positive regulation of cell projection organization	PSP_A	ARAP1,ATP7A,BAIAP2,BCL11A,BDNF,BHLHB9,CAMK1,CAMK1D,CAMK2B,CARMIL2,CCDC88A,CCR7,CDC42EP1,CDC42EP2,CFLAR,CORO1B,CRABP2,CREB3L2,CRTC1,CUX2,CX3CL1,CXCL12,CYFIP1,DBN1,DISC1,DLG4,DNM2,DZIP1,EPS8,F2RL1,FES,FKBP1B,GPC2,IQGAP1,ISLR2,ITGA2,ITGA3,ITPKA,KALRN,KATNB1,KCTD17,LCN2,LIMK1,LYN,MAP2K1,MAP6,MARK4,MEGF8,NCKAP1,NDEL1,NDRG4,NEURL1,NME1,NPTN,OCLN,P2RY12,PACSIN1,PLXNA1,PLXNA2,PLXNA3,PLXNA4,PLXNB1,PLXNB3,…	DEG	PSP	2
GO:0018212	peptidyl-tyrosine modification	PSP_A	AATK,ADIPOQ,BDNF,BST1,BTK,CASS4,CCK,CD300A,CD4,CD74,CD80,CLEC7A,CSF1R,CSF3,CSPG4,DDR1,DLG3,DLG4,DMTN,EFNA1,EFNA5,EPHB4,ERBB3,FBXW7,FES,FGFR2,FLT4,HBEGF,HCK,HCLS1,HDAC1,IL18,IL23A,IL34,IL6R,IQGAP1,ITGB2,LIF,LMTK2,LMTK3,LYN,MAP2K1,MAP2K4,MAP3K10,MAP3K11,MATK,MUSK,MVP,NCF1,NEK1,NEURL1,NOD2,OSM,PARP14,PDGFD,PKDCC,PRKCZ,PSEN1,PTK2,PTK2B,PTPN6,PTPRC,SAMSN1,SEMA4D,SH2B3,SH3BP5L,SLA,SNX6,SRC,SRCIN1,SYK,T…	DEG-DTU	PSP	1
GO:0043235	receptor complex	PSP_A	ACVR1B,ADRB2,APBB1IP,B2M,CACNG3,CACNG8,CD3G,CD4,CD74,CEACAM1,CHRNA1,CNIH2,CSF1R,CSF2RA,CSF2RB,CSF3R,DDR1,DLG3,DLG4,EBI3,ENG,EPHB4,EPS8,ERBB3,FGFR2,FLT4,GABBR2,GABRB3,GABRQ,GABRR3,GFRA2,GFRA3,GPR160,GPR63,GPR84,GRIA1,GRIK5,GRIN1,GRIN2B,GRM1,GRM7,HFE,IFNLR1,IKBKB,IL10RB,IL11RA,IL12RB1,IL13RA1,IL3RA,IL4R,IL6R,IRS1,ITGA1,ITGA2,ITGA3,ITGA7,ITGAD,ITGAL,ITGAM,ITGB2,ITGB4,LMTK2,LRP2,LY96,LYN,MUSK,NOTCH1,…	DEG-DTU	PSP	1
GO:0009897	external side of plasma membrane	PSP_A	ABCA1,ABCC4,ACKR2,B2M,B4GALT1,BTN3A1,BTN3A2,BTNL9,CCR1,CCR5,CCR7,CCRL2,CD1D,CD22,CD226,CD27,CD33,CD3G,CD4,CD69,CD74,CD80,CD83,CD86,CD9,CDH5,CLEC2B,CLEC2D,CSF2RA,CSF3R,CXCL12,DNAI2,EBI3,EFNA5,ENG,ENPEP,FCER1G,FCGR2B,FCGR3A,FCGRT,FOLR2,GFRA2,GFRA3,HFE,HLA-DRB1,HLA-E,HLA-F,IL11RA,IL12RB1,IL13RA1,IL3RA,IL6R,ITGA1,ITGA2,ITGA3,ITGAM,ITGB2,LRP2,LY75,MOG,MR1,MSR1,P2RY12,PDCD1LG2,PTPRC,RTBDN,RTN4R,RTN4RL1…	DEG	PSP	1
GO:0030133	transport vesicle	PSP_A	AFTPH,ANXA13,AP1S1,APBA1,ATP13A2,ATP7A,B2M,BACE1,BDNF,BIN1,BSN,CALM3,CCDC88A,CD74,CEACAM1,CHGA,CLTB,CNIH2,CNST,COPG1,CYB561,DISC1,DLG4,DNAJC5,DNM1,DOC2A,GALNT15,GNAS,GRIA1,GRIN1,HCK,HLA-B,HLA-C,HLA-DPA1,HLA-DPB1,HLA-DQB2,HLA-DRA,HLA-DRB1,HLA-E,HLA-F,ITPR1,KCNK9,LAPTM5,MAP6,NDEL1,NRGN,OPRD1,PAM,PDE4B,PI4K2A,PLIN3,PRRT2,PSEN1,RAB11FIP5,RAB15,RAB3A,RAB40C,SCAMP2,SCAMP5,SEMA4C,SEPT5,SIPA1,SLC17A7,SLC…	DEG-DTU	PSP	1
GO:0043068	positive regulation of programmed cell death	PSP_A	ADAM8,ADAMTSL4,ADIPOQ,ADM,ALOX12,ARHGEF1,ATF3,ATM,B4GALT1,BACE1,BID,BIN1,BMF,BMP4,CAMK1D,CAMK2A,CCK,CDK5,CDK5R1,CLEC7A,CLIP3,CTSC,CTSZ,DAPK2,DHODH,DNM2,EEF1A2,F2RL1,FBXW7,FCAR,FGD2,FGD3,FGD4,GAL,GRIK5,GSK3A,GSN,HDAC1,HIP1R,HMOX1,IAPP,IL10,INPP5D,IRF5,ITGA1,ITGAM,KALRN,KCNMA1,KLF11,LAPTM5,LGALS9,LPAR1,LTBR,LYN,MAP2K4,MAP3K10,MAP3K11,MAPK9,MARK4,MNDA,NEURL1,NLRC4,NOTCH1,OLFM1,OMA1,PAWR,PLEKHG2,PNMA…	DEG-DTU	PSP	1
GO:0010563	negative regulation of phosphorus metabolic process	PSP_A	ABCA2,ADARB1,ADIPOQ,APOC1,BAG4,BMP4,CALM3,CAMK2N1,CAMSAP3,CCNB1,CD300A,CDK5RAP3,CDKN2D,CEACAM1,CEP192,CEP85,CIT,CNST,CTDSP1,DBNDD1,DBNDD2,DEPTOR,DLG3,DMTN,DUSP10,DUSP14,DUSP2,DUSP26,DUSP3,DUSP8,ENG,FBP1,FBXO7,FKBP1A,FKBP1B,GFRA2,GSK3A,HHEX,HPCA,IKBKB,INKA2,INPP5J,IRAK3,ITPRIP,LDLRAD4,LMTK2,LMTK3,LYN,MIDN,MRTFA,MVP,MYO1D,NCKAP1L,OCLN,PARD6A,PARP14,PBLD,PHACTR1,PIK3IP1,PIP4K2A,PIP4K2B,PLEK,PPIA,PPM…	DEG-DTU	PSP	1

## Sheet: mouse_ontologies
GO:0032870	cellular response to hormone stimulus	HIP[4]	Cdk2,Dusp1,Fosb,Gh,Nr4a2,Atp2b1,C2cd5,Grb14,Il18	DEG	5XFAD	11
GO:0006887	exocytosis	HIP[4.12.18]	Anxa3,Btk,Ccl3,Ccl5,Cd300a,Cd84,Crhbp,Fcer1g,Fes,Fgr,Hck,Hmox1,Il4ra,Lat2,Lgals9,Lyn,Mical1,Milr1,P2rx7,Plek,Ptafr,Rab3il1,Rac2,Slc17a9,Spi1,Syk,Syngr1,Syngr2	DEG	5XFAD	8
GO:0002275	myeloid cell activation involved in immune response	HIP[4.12.18]	Anxa3,Btk,Ccl3,Cd300a,Cd84,Dock2,Fcer1g,Fes,Fgr,Gm49339,Grn,Havcr2,Hmox1,Ifi35,Il4ra,Lat2,Lilrb4a,Lyn,Milr1,Myd88,Nmi,Ptafr,Pycard,Rac2,Sbno2,Spi1,Sucnr1,Syk,Trem2,Trex1,Tyrobp	DEG	5XFAD	8
GO:0002250	adaptive immune response	HIP[4.12.18]	Adcy7,B2m,Batf,Bcl3,Btk,C1qa,C1qb,C1qc,C3,C3ar1,C4b,Cd244,Cd274,Cd28,Cd3d,Cd3g,Cd48,Cd74,Cd86,Cd8a,Ctsc,Ctsh,Ctss,Fcer1g,Fcgr1,Gm49339,Gpr183,H2-D1,H2-DMb1,H2-K1,H2-M3,H2-Oa,H2-Ob,H2-T23,Havcr2,Hlx,Icam1,Il18bp,Il4i1,Il4ra,Inpp5d,Irf1,Irf7,Klhl6,Lag3,Lat2,Lilrb4a,Ly9,Lyn,Mcoln2,Myd88,P2rx7,Parp3,Pdcd1,Pirb,Ptpn6,Ptprc,Pycard,Rsad2,Samsn1,Sash3,Serping1,Slamf6,Slc11a1,Stat3,Syk,Tap1,Tap2,Tcirg1,Te…	DEG	5XFAD	9
GO:1902533	positive regulation of intracellular signal transduction	HIP[18]	Adam17,Ager,Akap5,Alkal2,Alox12b,Alox15,Angpt1,Apoe,Axl,Bcl2l11,Braf,C3,C5ar1,Card11,Casp8,Cav1,Cav2,Ccl19,Ccl2,Ccl5,Ccl7,Ccl8,Cd24a,Cd28,Cd3e,Cd44,Cd74,Cd8a,Chil1,Clu,Cntf,Crh,Crhr1,Csf1,Ddx60,Dhx58,Dnajc27,Drd4,Eda2r,Eif2ak2,Erbb2,Erbin,F2r,Fasl,Fgf2,Fgfr4,Gadd45a,Gadd45g,Glipr2,Gpnmb,Gpr137b,Gpr55,Gpx1,Gucy1a1,Hgf,Hpse,Htr2a,Igfbp5,Ikbke,Il1a,Il1rn,Il6ra,Iqgap3,Irak4,Itgal,Itgb3,Lif,Lilra5,Lit…	DEG	5XFAD	14
GO:0002696	positive regulation of leukocyte activation	HIP[12]	Axl,Card11,Ccdc88b,Ccl2,Ccl5,Cd244,Cd274,Cd28,Cd300lb,Cd74,Cd83,Cebpa,H2-T23,Hlx,Ighd,Il1a,Il1rl2,Il2rg,Il4ra,Inpp5d,Irf1,Lamp1,Lgals1,Lrrk2,Myd88,Ptafr,Rhoh,Ripk2,Sash3,Syk,Tgfbr2,Tlr4,Tlr9,Tnfsf11,Tnfsf13b,Trbc1,Xcl1	DEG	5XFAD	21
GO:0031347	regulation of defense response	HIP[12]	5430427O19Rik,Akna,Alox5,Alox5ap,Apobec3,Apoe,Btk,C3,Casp4,Casp8,Ccl5,Cd200r1,Cd28,Cd74,Cebpa,Cxcl5,Dhx58,Dtx3l,Fgl2,Gpsm3,Gpx1,H2-T23,Ifi206,Il1rl2,Irf1,Lacc1,Lamp1,Lrrk2,Mmp12,Myd88,Nlrc5,Nmi,Osm,Plscr1,Ptger4,Rela,Ripk2,Samhd1,Sbno2,Serpine1,Serping1,Slamf6,Socs3,Sucnr1,Tap2,Tlr4,Tlr9,Tnfrsf11a,Tnfrsf1b,Tnfsf11,Trex1,Tspan32,Xcl1,Zfp36,Il16,Ndfip1	DEG	5XFAD	14
GO:0046649	lymphocyte activation	HIP[18]	Adam17,Ager,Axl,Batf,Bcl2,Bcl3,Blnk,Braf,Btk,Card11,Cav1,Ccdc88b,Ccl19,Ccl2,Ccl5,Cd151,Cd2,Cd22,Cd244,Cd24a,Cd274,Cd28,Cd300a,Cd3d,Cd3e,Cd3g,Cd44,Cd74,Cd79b,Cd83,Cd8a,Clcf1,Clec2i,Cmtm7,Ctla2a,Ctsl,Cxcr5,Efnb2,Erbb2,Fancd2,Fgl2,Foxj1,Gm49339,Gpnmb,Gsn,H2-T23,Hfe,Hhex,Hlx,Hspb1,Iglc1,Iglc2,Ikzf1,Ikzf3,Il15,Il1a,Il1rl2,Il2rb,Il2rg,Il4ra,Il6ra,Il6st,Inpp5d,Irf1,Itgal,Itgav,Itk,Klrc1,Klrk1,Lat,Lax1,L…	DEG	5XFAD	28
GO:0031401	positive regulation of protein modification process	HIP[4.12.18]	Aif1,Alkal2,Ang,Angpt1,Anxa2,C3,Ccl5,Cd300a,Cd44,Cd74,Cd86,Chil1,Clu,Cntf,Csf1,Csf1r,Cx3cr1,Ehd4,Eif2ak2,Fcgr1,Gpnmb,Hcls1,Icam1,Igf1,Il1rn,Iqgap3,Irgm2,Itgb3,Laptm5,Lcp2,Lgals9,Lrrk1,Lyn,Ncf1,Nckap1l,Nmi,Osm,P2rx7,Parp9,Pik3cg,Pik3r5,Pirb,Plaur,Ptger4,Ptprc,Slc11a1,Syk,Tcim,Tec,Tgfbr1,Tgfbr2,Tlr1,Tlr4,Tlr9,Tmem119,Tnfrsf11a,Tnfrsf1a,Tnfsf11,Trem2,Trf,Sh2d3c	DEG	5XFAD	15
GO:0051272	positive regulation of cellular component movement	HIP[18]	Adam17,Adamts1,Ager,Akt2,Angpt1,Bcl2,C5ar1,Cav1,Ccl19,Ccl2,Ccl5,Ccl7,Cd151,Cd274,Cd74,Cmklr1,Cpne3,Csf1,Cxcl13,Cxcr4,F2r,Fbxo5,Fgf2,Gli1,Glipr2,Gpnmb,Gpsm3,Hgf,Hmox1,Hspb1,Igfbp5,Il1a,Il6st,Insm1,Itga2,Itga5,Itga6,Itgav,Itgb3,Lgals3,Lgmn,Met,Mmp2,Myc,Nfe2l2,P2ry12,Pdpn,Plau,Plcg2,Ppp3ca,Prr5,Ptafr,Ptger4,Rac2,Rarres2,Rhoa,Rhoc,Rhoj,S100a11,Sema4d,Serpine1,Sox9,Sparc,Stat3,Stat5a,Sun2,Tcaf2,Tgfb1,…	DEG	5XFAD	8
GO:0032943	mononuclear cell proliferation	HIP[12]	Btk,Card11,Ccdc88b,Ccl5,Cd244,Cd274,Cd28,Cd300a,Cd74,Csf1,Gm49339,Gpnmb,H2-T23,Ighd,Il1a,Inpp5d,Irf1,Lgals3,Msn,Myd88,P2rx7,Rac2,Ripk2,Sash3,Slamf6,Syk,Tgfbr2,Tlr4,Tlr9,Tnfrsf13b,Tnfrsf1b,Tnfsf13b,Xcl1	DEG	5XFAD	16
GO:0060322	head development	HIP[18]	Adcy1,Akna,Apod,Axl,B3gnt5,Bag3,Bcan,Bcl2,Bcl2l11,Braf,C5ar1,Ccdc85c,Cd3e,Cdk5rap2,Cln5,Col2a1,Crh,Crhr1,Crispld2,Cst3,Cxcr4,Dbi,Dlx1,Dscaml1,Efna5,Egr2,Elavl4,Emx2,Fabp7,Fancd2,Fgf2,Foxj1,Gabra5,Gli1,Hes3,Hes5,Hhex,Hmgcs1,Inhba,Isl1,Lhx6,Mafb,Mmp2,Myc,Nog,Nr4a2,Nradd,P2ry12,Pfkfb3,Pou3f1,Ppp3ca,Ptchd1,Rhoa,Rida,Sall1,Sctr,Sgpl1,Shank3,Shroom4,Slc38a3,Slc6a11,Socs7,Sox9,Srd5a1,Sstr2,Star,Sun2,Tgf…	DEG	5XFAD	2
GO:0048646	anatomical structure formation involved in morphogenesis	HIP[4.12.18]	Alox5,Ang,Angpt1,Anxa2,Anxa3,Apln,B4galt1,Bcl3,C3,C3ar1,C5ar1,Casp8,Ccl12,Ccl2,Ccl5,Cd53,Cd9,Cela1,Cfh,Chil1,Clec1b,Csf3r,Ctsh,Cx3cr1,Cxcl10,Cxcl9,Cxcr3,Cybb,Cysltr1,Egr2,Elk3,Fasl,Fmnl3,Gng5,Gpx1,Grn,H2-M3,Hhex,Hk2,Hmox1,Hpse,Il1a,Il4ra,Itgax,Itgb2,Itgb3,Itgb5,Klhl6,Mafb,Mfng,Mmp19,Nfe2l2,Pdpn,Pik3cg,Plau,Ptpn18,Ptpn6,Rhoj,Rnf213,S100a1,Sbno2,Serpine1,Sp100,Spint1,St14,Stat1,Stat3,Syk,Tcirg1,Tgf…	DEG	5XFAD	9
GO:0098771	inorganic ion homeostasis	HIP[4.12.18]	5430427O19Rik,Apoe,Atp6v0d2,B2m,C3ar1,C5ar1,Ccl2,Ccl3,Ccl5,Ccrl2,Cd52,Cmklr1,Cx3cr1,Cxcl10,Cxcl9,Cxcr3,Cxcr6,Cyba,Cybrd1,Dbi,Fasl,Fxyd1,Gna15,Gpr157,Grn,Heph,Hexb,Hmox1,Hvcn1,Il1a,Itgb3,Lacc1,Lcn2,Lyn,Mcoln2,Mcoln3,Mt1,Mt2,Myc,P2rx7,P2ry6,Pik3cg,Plcg2,Ptger4,Ptpn6,Ptprc,Pygm,Slc11a1,Spp1,Steap3,Tbxas1,Tcirg1,Thy1,Tnfsf11,Trf,Trpm1,Xcl1	DEG	5XFAD	21
GO:0042327	positive regulation of phosphorylation	HIP[18]	Adam17,Afap1l2,Ager,Akap5,Akt2,Alkal2,Angpt1,Anxa2,Apln,Axl,Bcl2,Bmp6,Braf,C3,Cav1,Cav2,Ccl19,Ccl5,Cd24a,Cd300a,Cd3e,Cd44,Cd74,Chil1,Cks2,Clcf1,Cln3,Clu,Cntf,Crh,Csf1,Ddr1,Dgkz,Drd4,Efna5,Ehd4,Eif2ak2,Erbb2,F2r,Fgf2,Gadd45a,Gadd45g,Gfra2,Gpnmb,Hes5,Hfe,Hgf,Htr2a,Ikbke,Il15,Il1rn,Il6ra,Il6st,Inhba,Iqgap3,Isl1,Itga5,Itga6,Itgb3,Lat,Lcp2,Lif,Lilra5,Lrp4,Lrrk1,Ltk,Map3k14,Mdfic,Myc,Osm,P2rx7,Parp14,P…	DEG	5XFAD	17
GO:1901652	response to peptide	HIP[4]	Cdk2,Egr1,Egr2,Gh,Klf5,Nr4a2,Atp2b1,C2cd5,Grb14,Il18	DEG	5XFAD	8
GO:0002764	immune response-regulating signaling pathway	HIP[4.12.18]	Bcl2a1d,Blnk,Btk,C3ar1,C5ar1,Card11,Cd22,Cd28,Cd300a,Cmklr1,Cmtm3,Ctsh,Elf1,Fcer1g,Fcgr1,Fcgr4,Fyb,H2-M3,Klhl6,Laptm5,Lat2,Lcp2,Lyn,Nckap1l,Nfam1,Plcg2,Plscr1,Ptpn6,Ptprc,Pvrig,Rab29,Rela,Syk,Tec,Themis2,Thy1,Tlr4,Trbc1,Trbc2,Tyrobp,Dgkz	DEG	5XFAD	8
GO:0002253	activation of immune response	HIP[4.12.18]	Bcl2a1d,Blnk,Btk,C1qa,C1qb,C1qc,C3,C3ar1,C4b,C5ar1,Card11,Cd22,Cd28,Cd300a,Cfh,Cmklr1,Cmtm3,Elf1,Fcer1g,Fyb,Ifi204,Ifi206,Ifi207,Ifi209,Ifi211,Klhl6,Laptm5,Lat2,Lcp2,Lyn,Masp1,Nckap1l,Nfam1,Plcg2,Plscr1,Ptpn6,Ptprc,Pvrig,Pycard,Rab29,Rela,Serping1,Syk,Tec,Themis2,Thy1,Tlr4,Tlr9,Trbc1,Trbc2,Trex1,Tyrobp,Zbp1,Dgkz	DEG	5XFAD	9
GO:0043549	regulation of kinase activity	HIP[18]	Adam17,Afap1l2,Ager,Alkal2,Angpt1,Apoe,Axl,Braf,C5ar1,Cav1,Cblc,Ccl19,Ccl5,Ccnb2,Cd24a,Cd300a,Cd74,Cdk5rap2,Cdkn2c,Chil1,Cit,Cks2,Clu,Csf1,Dbndd2,Ddr1,Dgkz,Drd4,Dusp8,Eif2ak2,Erbb2,F2r,Fgf2,Gadd45a,Gadd45g,Gm49339,Hgf,Hhex,Hspb1,Htr2a,Ikbke,Il1rn,Il6ra,Iqgap3,Irak3,Itgb3,Lat,Lax1,Lcp2,Ldb2,Lilr4b,Lilra5,Ltk,Map3k14,Mdfic,Mvp,Nlrc5,P2rx7,Pbk,Pik3r5,Pkib,Plce1,Plk1,Ppm1e,Ptpn22,Rac2,Rhoa,Rhoh,Sdc4,…	DEG	5XFAD	15
GO:0009894	regulation of catabolic process	HIP[4.12.18]	Anxa2,Apobec1,Apoe,Clu,Cst3,Ctsa,Ctsc,Dap,Dbi,Dtx3l,Gfap,Gpx1,Hcar2,Hmox1,Hpgd,Igf1,Il10ra,Irgm1,Irgm2,Laptm5,Ldlr,Mlxipl,Msn,Myc,Myd88,P2rx7,Pik3cg,Pycard,Rela,Rida,Sctr,Sh3glb1,Slc11a1,Stat3,Tfeb,Timp1,Tlr9,Tnfrsf1b,Trem2,Trex1,Trim12a,Trim14,Trim30a,Trim30d,Trim5,Tspo,Vim,Vsir,Zc3hav1,Zfp36	DEG	5XFAD	3
GO:0046651	lymphocyte proliferation	HIP[4.12.18]	Aif1,Btk,Card11,Ccdc88b,Ccl5,Cd180,Cd244,Cd274,Cd28,Cd300a,Cd74,Cd86,Dock2,Elf4,Gm49339,Gpnmb,Gpr183,H2-M3,H2-T23,Havcr2,Igf1,Il1a,Il4i1,Inpp5d,Irf1,Laptm5,Lgals3,Lgals9,Lilrb4a,Lyn,Msn,Myd88,Nckap1l,P2rx7,Ptpn6,Ptprc,Pycard,Rac2,Rasal3,Sash3,Slamf6,Slc11a1,Syk,Tgfbr2,Tlr4,Tlr9,Tnfrsf13b,Tnfrsf1b,Tnfsf13b,Tyrobp,Vsir,Xcl1	DEG	5XFAD	16
GO:0022409	positive regulation of cell-cell adhesion	HIP[18]	Ager,Alox15,Alox5,Card11,Cav1,Ccdc88b,Ccl19,Ccl2,Ccl5,Cd244,Cd24a,Cd274,Cd28,Cd3e,Cd44,Cd74,Cd83,Cxcl13,Efnb2,H2-T23,Hlx,Il15,Il1a,Il1rl2,Il2rg,Il4ra,Il6st,Irf1,Itga6,Itgal,Lgals1,Nlrp3,Pdpn,Ptafr,Ptpn22,Ptpru,Rela,Rhoa,Rhoh,Runx3,Sash3,Socs1,Stat5a,Syk,Tgfb1,Tgfbr2,Tnf,Tnfsf11,Tnfsf13b,Vcam1,Xcl1,Adk,Sirpa	DEG	5XFAD	18
GO:0098797	plasma membrane protein complex	HIP[4.12.18]	Apbb1ip,Atp6v0d2,B2m,Cacna1s,Casp8,Cd3d,Cd3g,Cd74,Cyba,Cybb,Fcer1g,Fxyd1,Gna15,Gng5,Gngt2,H2-D1,H2-DMb1,H2-K1,H2-M3,H2-Oa,H2-Ob,H2-Q4,H2-Q6,H2-Q7,H2-T23,Igf1,Itgam,Itgax,Itgb2,Itgb3,Itgb5,Kcne1l,Kcnj2,Lyn,Ncf1,Ncf2,Ncf4,Osmr,Ptpn6,Syk,Tgfbr1,Tlr1,Tlr2,Trf,Tspan32,Clta	DEG	5XFAD	1
GO:0032940	secretion by cell	HIP[18]	Abca1,Acvr1c,Adcy1,Akap5,Alox5,Anxa5,Apln,Apoe,Arhgap17,Axl,Birc5,Bmp6,Braf,Btk,C1qtnf5,Cacna1g,Cacna1i,Cadps2,Cbarp,Ccl5,Cd300a,Chrm2,Cklf,Clcf1,Cnr1,Cntf,Crh,Crhbp,Crhr1,Cry2,Doc2b,Drd4,Efna5,Exoc3l4,F2r,Hck,Hfe,Hmox1,Htr1b,Htr2a,Htr7,Il1a,Il1rn,Il4ra,Inhba,Isl1,Kcnc3,Kcnj11,Kcnn4,Lat,Lif,Ly6e,Mical1,Myo1g,Ncs1,Nmu,Osm,P2rx7,P2ry12,Pla2g4a,Ppp3ca,Prss12,Ptafr,Ptger4,Ptges,Rab3il1,Rac2,Rcn3,Rhbd…	DEG	5XFAD	11
GO:0032496	response to lipopolysaccharide	HIP[18]	Abca1,Acod1,Adam17,Axl,Bmp6,Ccl2,Ccl5,Cd274,Cd300lb,Cd96,Cnr1,Cxcl13,Cxcl5,Cxcl9,Eif2ak2,Erbin,F2r,Fasl,Fos,Gbp10,Gbp2,Gm49339,Il10ra,Il12rb2,Il1a,Irak3,Klrk1,Litaf,Ly96,Mapkapk3,Mgst1,Myd88,Nlrp3,P2rx7,Plcg2,Plscr1,Plscr2,Ptafr,Ptger4,Ptges,Ptpn22,Rela,Rhoa,Sbno2,Scimp,Serpine1,Slpi,Sparc,Star,Tgfb1,Tlr4,Tlr9,Tnf,Tnfrsf11a,Tnfrsf1b,Tspo,Vcam1,Vim,Zfp36	DEG	5XFAD	4
GO:0051480	regulation of cytosolic calcium ion concentration	HIP[4.12.18]	C3ar1,C5ar1,Ccl3,Ccrl2,Cd52,Cmklr1,Cx3cr1,Cxcl10,Cxcl9,Cxcr3,Cxcr6,Cyba,Dbi,Fasl,Fxyd1,Gna15,Gpr157,Itgb3,Lyn,Mcoln2,Mcoln3,P2rx7,P2ry6,Pik3cg,Plcg2,Ptger4,Ptpn6,Ptprc,Thy1,Trpm1,Xcl1	DEG	5XFAD	18
GO:0006875	cellular metal ion homeostasis	HIP[4.12.18]	Apoe,C3ar1,C5ar1,Ccl2,Ccl3,Ccl5,Ccrl2,Cd52,Cmklr1,Cx3cr1,Cxcl10,Cxcl9,Cxcr3,Cxcr6,Cyba,Cybrd1,Dbi,Fasl,Fxyd1,Gna15,Gpr157,Heph,Hexb,Hmox1,Il1a,Itgb3,Lcn2,Lyn,Mcoln2,Mcoln3,Mt1,Mt2,Myc,P2rx7,P2ry6,Pik3cg,Plcg2,Ptger4,Ptpn6,Ptprc,Pygm,Slc11a1,Spp1,Tcirg1,Thy1,Trf,Trpm1,Xcl1	DEG	5XFAD	18
GO:0006874	cellular calcium ion homeostasis	HIP[4.12.18]	Apoe,C3ar1,C5ar1,Ccl2,Ccl3,Ccl5,Ccrl2,Cd52,Cmklr1,Cx3cr1,Cxcl10,Cxcl9,Cxcr3,Cxcr6,Cyba,Dbi,Fasl,Fxyd1,Gna15,Gpr157,Hexb,Itgb3,Lyn,Mcoln2,Mcoln3,P2rx7,P2ry6,Pik3cg,Plcg2,Ptger4,Ptpn6,Ptprc,Pygm,Spp1,Tcirg1,Thy1,Trpm1,Xcl1	DEG	5XFAD	18
GO:0042110	T cell activation	HIP[4.12.18]	Aif1,Apbb1ip,B2m,Batf,Bcl2a1d,Bcl3,Card11,Ccdc88b,Ccl2,Ccl5,Cd244,Cd274,Cd28,Cd300a,Cd3d,Cd3g,Cd44,Cd48,Cd74,Cd83,Cd86,Cd8a,Ctsl,Dock2,Elf4,Fcer1g,Fgl2,Gm49339,Gpnmb,Gpr183,Gsn,H2-M3,H2-Oa,H2-T23,Havcr2,Hlx,Icam1,Igf1,Il1a,Il1rl2,Il2rg,Il4i1,Il4ra,Irf1,Lag3,Laptm5,Lcp1,Lgals1,Lgals3,Lgals9,Lilrb4a,Ly9,Mafb,Msn,Nckap1l,P2rx7,Ptger4,Ptpn6,Ptprc,Pycard,Rab29,Rac2,Rasal3,Rhoh,Rsad2,Sash3,Slamf6,Slc11…	DEG	5XFAD	25
GO:0030162	regulation of proteolysis	HIP[18]	A2m,Acvr1c,Ager,Aim2,Akt2,Antxr1,Anxa2,Apoe,Bcl2l11,Bcl2l12,Birc5,C3,Casp12,Casp8,Cav1,Cd109,Cd44,Cdc20,Cln3,Clu,Col6a3,Crb2,Cst3,Ctla2a,Ctla2b,Dap,Ecm1,Egln3,F2r,Fasl,Fgfr4,Gpx1,Gsap,Gsn,Hfe,Hgf,Il1r2,Il33,Lgmn,Meltf,Mical1,Myc,Naip5,Naip6,Nlrp1b,Nlrp3,Nol3,Nupr1,Pbk,Plk1,Psmb8,Rcn3,Rhbdf1,Rhoa,Rps27l,Rps6ka1,Serpina3i,Serpina3m,Serpinb1c,Serpind1,Serpine1,Serpinf1,Serpinf2,Serping1,Serpini1,Slp…	DEG	5XFAD	4
GO:0044092	negative regulation of molecular function	HIP[12]	Adora3,Anxa2,Anxa4,Apoe,C3,Cd300a,Cd44,Cmklr1,Cnn3,Crhbp,Cst3,Ctla2b,Dap,Dbndd2,Dkk2,Dtx3l,Erbin,Gm49339,Gpx1,Hhex,Hmox1,Id3,Itgb3,Kcne1l,Lilr4b,Lrrk2,Ly6c2,Ly6i,Mical1,Mvp,Myc,Naip5,Naip6,Nlrc5,Parp3,Plscr1,Rasa4,Rhoh,Rps6ka1,Serpina3i,Serpine1,Serpinf2,Serping1,Spint1,Timp1,Tlr9,Wfdc17,Xcl1,Zfp36,Akt2,Dgkz,Ndfip1	DEG	5XFAD	2
GO:0010628	positive regulation of gene expression	HIP[4.12.18]	Agpat2,Aif1,Angpt1,Apobec1,Atf3,B2m,Batf,Bcl3,Blnk,C3,C3ar1,C5ar1,Card11,Casp4,Casp8,Ccdc88b,Ccl2,Ccl3,Ccl4,Ccl5,Cd244,Cd274,Cd28,Cd300c2,Cd37,Cd74,Cd83,Cd86,Cdk1,Cebpa,Chil1,Clec5a,Clu,Cntf,Csf1,Csf1r,Ctsh,Cyba,Cybb,Dhx58,Eif2ak2,Fcer1g,Fgr,Gpsm3,Gsdmd,Gsn,H2-M3,H2-T23,Havcr2,Hpse,Id3,Ifi204,Ifi211,Ifih1,Ifngr1,Igf1,Il1a,Il1rl2,Il2rg,Il4ra,Iqgap3,Irf1,Irf5,Irf7,Irf8,Itgax,Itgb3,Laptm5,Lcn2,Ldlr,…	DEG	5XFAD	3
GO:0045765	regulation of angiogenesis	HIP[18]	Adamts1,Alox5,Angpt2,C3,C5ar1,Ccl2,Ccl5,Cela1,Chil1,Cnmd,Cxcr3,Cxcr4,Cysltr1,Ecm1,Emilin1,Erap1,Fasl,Fbln5,Fgf2,Gadd45a,Hgf,Hhex,Hk2,Hmox1,Hspb1,Hspb6,Il1a,Isl1,Itga5,Itgb3,Itgb8,Lif,Nfe2l2,Rhoj,Rnh1,S100a1,Serpine1,Serpinf1,Sp100,Sparc,Stat3,Tgfbr2,Thbs1,Thbs2,Tlr3,Tnf,Cd34	DEG	5XFAD	8
GO:0051336	regulation of hydrolase activity	HIP[18]	A2m,Acap1,Acvr1c,Adap2,Ager,Aim2,Akt2,Antxr1,Anxa2,Apoc1,Arap1,Arhgap17,Arhgap19,Arhgap25,Arhgap9,Arhgef16,Asap3,Bcl2l11,Bcl2l12,Birc5,C3,Casp12,Casp8,Cav1,Cav2,Ccl19,Ccl2,Ccl5,Ccl7,Ccl8,Cd109,Cd300a,Cd44,Col6a3,Crb2,Cry2,Cst3,Ctla2b,Cxcl13,Dap,Dennd1a,Depdc1b,Ecm1,Efna5,Egln3,Erbb2,F2r,Fasl,Fgf2,Foxj1,Gpr137b,Gpr55,Gpx1,Gsn,Hgf,Htr2a,Iqgap3,Itga2,Itga6,Itk,Lgmn,Marf1,Met,Mical1,Myc,Naip5,Naip6,N…	DEG	5XFAD	12
GO:0002274	myeloid leukocyte activation	HIP[12]	Batf,Btk,C5ar1,Ccl5,Cd244,Cd300a,Cd300lb,Cebpa,Clu,Cxcl5,Gm49339,Hmox1,Ifngr1,Il4ra,Lcp2,Lrrk2,Ltbr,Myd88,Nmi,Pirb,Plscr1,Ptafr,Rac2,Rhoh,Sbno2,Sucnr1,Syk,Tgfbr2,Tlr1,Tlr4,Tlr9,Tmem106a,Trex1,Tspan32	DEG	5XFAD	8
GO:0048878	chemical homeostasis	HIP[12]	5430427O19Rik,Abca1,Abca5,Alox5,Apoc4,Apoe,C5ar1,Ccl2,Ccl5,Ccrl2,Cebpa,Cmklr1,Cxcl9,Cxcr3,Cxcr6,Cybrd1,Dbi,Fasl,Fxyd1,Gna15,Gpr157,Gpx1,Heph,Hk2,Hk3,Hmox1,Igfbp5,Il1a,Itgb3,Lacc1,Lcn2,Ldlrap1,Lgals1,Lrrk2,Mcoln2,Mcoln3,Mcur1,Mt1,Mt2,Myc,P2rx7,Plcg2,Ptger4,Pth1r,Pygm,Sctr,Slc9a9,Soat1,Spp1,Stat3,Steap3,Sucnr1,Tcirg1,Tnfsf11,Trf,Trpm1,Tspo,Xcl1,Ndfip1,Slc22a17	DEG	5XFAD	16
GO:0030098	lymphocyte differentiation	HIP[18]	Adam17,Axl,Batf,Bcl2,Bcl3,Braf,Btk,Card11,Ccl19,Cd24a,Cd28,Cd3d,Cd3e,Cd3g,Cd74,Cd79b,Cd83,Cd8a,Clcf1,Cmtm7,Ctla2a,Ctsl,Erbb2,Fancd2,Fgl2,Foxj1,Hhex,Hlx,Hspb1,Ikzf1,Ikzf3,Il15,Il1a,Il1rl2,Il2rg,Il4ra,Il6ra,Inpp5d,Irf1,Itk,Klrc1,Lgals1,Loxl3,Ly6d,Mafb,Mfng,Mr1,Nfam1,Nlrp3,Nrarp,Plcg2,Pou2f2,Ptger4,Ptpn22,Rhoa,Rhoh,Rorc,Rpl22,Runx3,Sash3,Slamf6,Socs1,Stat3,Stat5a,Stat6,Syk,Tcirg1,Tgfb1,Tgfbr2,Tlr9,T…	DEG	5XFAD	17
GO:0050900	leukocyte migration	HIP[4.12.18]	2610528A11Rik,Aif1,Alox5,B4galt1,C3ar1,C5ar1,Ccl12,Ccl2,Ccl3,Ccl4,Ccl5,Ccl6,Cd200r1,Cd300a,Cd74,Cd9,Cmklr1,Cnr2,Csf1,Csf1r,Csf3r,Cx3cr1,Cxcl10,Cxcl16,Cxcl5,Cxcl9,Cxcr3,F11r,Fcer1g,Gpr183,Gpsm3,Hsd3b7,Icam1,Il1a,Irak4,Itgb2,Itgb3,Lgals3,Lgals9,Lgmn,Lyn,Mcoln2,Msn,Myd88,Nckap1l,P2ry12,Padi2,Ptafr,Ptger4,Pycard,Rac2,Rhoh,Rin3,Serpine1,Spi1,Spp1,Stk10,Syk,Thy1,Tnfsf11,Trem2,Vav1,Xcl1	DEG	5XFAD	3
GO:0030335	positive regulation of cell migration	HIP[4.12.18]	Aif1,Angpt1,Anxa3,C3ar1,C5ar1,Ccl12,Ccl2,Ccl3,Ccl4,Ccl5,Cd274,Cd74,Cmklr1,Csf1,Csf1r,Ctsh,Cx3cr1,Cxcl10,Cxcl16,Fermt3,Fgr,Glipr2,Gpnmb,Gpsm3,Grn,Hmox1,Icam1,Igf1,Igfbp5,Il1a,Itgax,Itgb3,Lgals3,Lgals9,Lgmn,Lyn,Myc,Nckap1l,Nfe2l2,P2ry12,P2ry6,Pdpn,Pik3cg,Plau,Plcg2,Ptafr,Ptger4,Ptprc,Pycard,Rac2,Rhoc,Rhoj,S100a11,Serpine1,Spi1,Stat3,Tgfbr1,Tgfbr2,Thy1,Trem2,Vsir,Xcl1	DEG	5XFAD	8
GO:0098916	anterograde trans-synaptic signaling	HIP[18]	Adcy1,Ager,Akap5,Apoe,Begain,Braf,Cacna1g,Cadps2,Cav2,Ccl2,Cd24a,Cdc20,Chrm2,Cln3,Cnr1,Cntnap4,Crh,Crhbp,Crhr1,Dbi,Dgkz,Doc2b,Drd4,Egr2,Elavl4,F2r,Fchsd1,Gabra5,Gabrg1,Gabrr2,Grm3,Gucy1a1,Homer1,Htr1b,Htr1f,Htr2a,Htr7,Itpka,Jph3,Kcnc3,Lgmn,Lypd1,Lzts1,Mme,Ncs1,Nmu,P2rx7,Pdlim4,Pirb,Plcb4,Ppp3ca,Prrt1,Ptchd1,Ptger4,Rapsn,Rasgrf1,Rpl22,S100b,S1pr2,Sctr,Shank3,Shisa7,Slc6a1,Snap29,Sncb,Srgn,Star,Sta…	DEG	5XFAD	5
GO:0002684	positive regulation of immune system process	HIP[18]	5430427O19Rik,A2m,Acod1,Adam17,Ager,Aim2,Axl,Bcl2,Blnk,Braf,Btk,C1ra,C3,C5ar1,Card11,Casp8,Cav1,Ccdc88b,Ccl19,Ccl2,Ccl5,Ccl7,Cd101,Cd22,Cd244,Cd24a,Cd274,Cd28,Cd300a,Cd300lb,Cd3e,Cd74,Cd79b,Cd83,Cebpa,Cfh,Clcf1,Clec2i,Cmklr1,Cmtm3,Cnr1,Crhr1,Csf1,Cxcl13,Dcstamp,Ddx60,Dgkz,Dhx58,Efnb2,Elf1,Fos,Foxj1,Fyb,Gbp5,Gm49339,Gpsm3,H2-K1,H2-T23,Hlx,Hmox1,Ifi206,Ifi208,Ifi213,Iglc1,Iglc2,Ikbke,Il15,Il1a,Il1r…	DEG	5XFAD	23
GO:0060548	negative regulation of cell death	HIP[4.12.18]	Aif1,Angpt1,Apoe,Axl,Bcl2a1a,Bcl2a1b,Bcl2a1d,Bcl3,C5ar1,Casp8,Ccl12,Ccl5,Cd200r1,Cd44,Cd74,Cdk1,Clec5a,Clu,Cntf,Csf1,Csf1r,Cst3,Ctsb,Ctsh,Cx3cr1,Cxcr3,Eif2ak2,Eya4,Fcer1g,Gpnmb,Gpx1,Grn,Hck,Hcls1,Hk3,Hmox1,Icam1,Ifit3,Igf1,Il1rn,Il2rb,Itgb3,Laptm5,Lgals3,Lgmn,Mical1,Mt1,Myc,Naip2,Naip5,Naip6,Nckap1l,Nfe2l2,Nr4a2,Pdcd1,Pdpn,Pik3cg,Plaur,Plcg2,Rela,Rps6ka1,Serpine1,Sh3glb1,Socs3,Spp1,Stat3,Tcim,Tgf…	DEG	5XFAD	2
GO:0001568	blood vessel development	HIP[4.12.18]	Alox5,Ang,Angpt1,Anxa2,Anxa3,Apln,Apoe,B4galt1,C3,C3ar1,C5ar1,Casp8,Ccl12,Ccl2,Ccl5,Cela1,Cfh,Chil1,Ctsh,Cx3cr1,Cxcl10,Cxcr3,Cybb,Cysltr1,Elk3,Fasl,Fmnl3,Gpx1,Grn,H2-M3,Hhex,Hk2,Hmox1,Hpgd,Hpse,Il1a,Itgax,Itgb2,Itgb3,Ldlr,Mmp19,Myo1e,Nfe2l2,Nsdhl,Pik3cg,Plau,Ptger4,Rhoj,Rnf213,S100a1,Serpine1,Serpinf2,Sgpl1,Socs3,Sp100,Spi1,Spint1,Stat1,Stat3,Syk,Tgfbr1,Tgfbr2,Thbs2,Thy1,Tnfrsf1a,Trex1	DEG	5XFAD	10
GO:0045859	regulation of protein kinase activity	HIP[18]	Adam17,Afap1l2,Ager,Alkal2,Angpt1,Apoe,Braf,C5ar1,Cav1,Cblc,Ccl19,Ccl5,Ccnb2,Cd24a,Cd300a,Cd74,Cdk5rap2,Cdkn2c,Chil1,Cit,Cks2,Clu,Csf1,Dbndd2,Drd4,Dusp8,Eif2ak2,Erbb2,F2r,Fgf2,Gadd45a,Gadd45g,Gm49339,Hgf,Hhex,Hspb1,Htr2a,Ikbke,Il1rn,Il6ra,Iqgap3,Irak3,Itgb3,Lat,Lax1,Lcp2,Lilr4b,Lilra5,Map3k14,Mdfic,Mvp,P2rx7,Pbk,Pik3r5,Pkib,Plce1,Plk1,Ppm1e,Ptpn22,Rac2,Rhoa,Sdc4,Socs1,Syk,Tab3,Tcim,Tesk1,Tgfb1,Tg…	DEG	5XFAD	15
GO:0022407	regulation of cell-cell adhesion	HIP[18]	Ager,Akna,Alox15,Alox5,Bmp6,Card11,Cav1,Ccdc88b,Ccl19,Ccl2,Ccl5,Cd244,Cd24a,Cd274,Cd28,Cd300a,Cd3e,Cd44,Cd74,Cd83,Cxcl13,Efna5,Efnb2,Erbb2,Fgl2,Foxj1,Gpnmb,H2-T23,Hfe,Hlx,Hspb1,Il15,Il1a,Il1rl2,Il1rn,Il2rg,Il4ra,Il6st,Irf1,Itga6,Itgal,Lax1,Lgals1,Loxl3,Nlrp3,Nrarp,Pag1,Pdpn,Ptafr,Ptpn22,Ptpru,Rela,Rhoa,Rhoh,Runx3,Sash3,Sdc4,Slfn1,Socs1,Stat5a,Syk,Tgfb1,Tgfbr2,Tnf,Tnfsf11,Tnfsf13b,Vcam1,Xcl1,Zfp703	DEG	5XFAD	19
GO:0033993	response to lipid	HIP[4.12.18]	Abca1,Aif1,Anxa3,Arpc1b,Axl,B2m,Ccl12,Ccl2,Ccl3,Ccl5,Cd180,Cd274,Cd300lb,Cd68,Cd86,Clu,Cnr2,Crhbp,Cst3,Ctsh,Ctsl,Cx3cr1,Cxcl10,Cxcl16,Cxcl5,Cxcl9,Cyba,Cybb,Eif2ak2,Erbin,Fasl,Fcgr4,Fes,Gbp2,Gbp6,Glb1,Gm49339,Grn,Havcr2,Hpgd,Id3,Igf1,Il10ra,Il1a,Il1rn,Irf8,Irgm2,Ldlr,Lgals9,Lilrb4a,Lpl,Ly86,Lyn,Msn,Myc,Myd88,Ncf2,P2rx7,Padi2,Plcg2,Plscr1,Plscr2,Ptafr,Ptger4,Pycard,Rela,Rida,Sbno2,Scimp,Serpine1,Sl…	DEG	5XFAD	8
GO:0001934	positive regulation of protein phosphorylation	HIP[18]	Adam17,Afap1l2,Ager,Akap5,Akt2,Alkal2,Angpt1,Anxa2,Bcl2,Bmp6,Braf,C3,Cav1,Cav2,Ccl19,Ccl5,Cd24a,Cd300a,Cd3e,Cd44,Cd74,Chil1,Cks2,Clcf1,Cln3,Clu,Cntf,Crh,Csf1,Drd4,Efna5,Ehd4,Eif2ak2,Erbb2,F2r,Fgf2,Gadd45a,Gadd45g,Gfra2,Gpnmb,Hes5,Hfe,Hgf,Htr2a,Ikbke,Il15,Il1rn,Il6ra,Il6st,Inhba,Iqgap3,Isl1,Itga5,Itgb3,Lat,Lcp2,Lif,Lilra5,Lrp4,Lrrk1,Map3k14,Mdfic,Osm,P2rx7,Parp14,Pbk,Pik3r5,Plce1,Plk1,Prr5,Ptger4,…	DEG	5XFAD	17
GO:0045785	positive regulation of cell adhesion	HIP[4.12.18]	Aif1,Alox5,Angpt1,Apbb1ip,Card11,Ccdc88b,Ccl2,Ccl5,Cd244,Cd274,Cd28,Cd44,Cd63,Cd74,Cd83,Cd86,Csf1,Egfl6,F11r,H2-M3,H2-T23,Havcr2,Hlx,Icam1,Igf1,Il1a,Il1rl2,Il2rg,Il4i1,Il4ra,Irf1,Itgb3,Lgals1,Lgals9,Nckap1l,P2ry12,Pdpn,Plaur,Ptafr,Ptger4,Ptpn6,Ptprc,Pycard,Rasal3,Rela,Rhoh,Sash3,Spp1,Syk,Tgfbr2,Thy1,Tnfsf11,Tnfsf13b,Vav1,Vsir,Xcl1	DEG	5XFAD	15
GO:1902105	regulation of leukocyte differentiation	HIP[12]	Axl,Card11,Casp8,Ccl5,Cd101,Cd28,Cd74,Cd83,Csf1,Fgl2,Hlx,Il1rl2,Il2rg,Il4ra,Inpp5d,Irf1,Itgb3,Mafb,Myc,Nfam1,Rhoh,Ripk2,Sash3,Syk,Tgfbr2,Tlr9,Tmem176a,Tmem176b,Tnfsf11	DEG	5XFAD	14
GO:1901699	cellular response to nitrogen compound	HIP[18]	Ager,Agtrap,Akt2,Anxa5,Apobec1,Bcl2l11,Casp4,Casp7,Cav1,Cav2,Ccl2,Chrm2,Col16a1,Col4a6,Crh,Crhbp,Crhr1,Drd4,Echdc3,Folr2,Gna15,Grb14,Htr1b,Htr1f,Htr2a,Htr7,Ifih1,Igfbp5,Irf1,Kcnq3,Klf15,Klf16,Lgmn,Ly6c2,Ly6e,Ly6g6d,Ly6i,Lypd1,Mmp2,Myc,Nfe2l2,Nlrp3,Nr4a2,P2rx7,P2ry12,Ptafr,Ptpn22,Rarres2,Rela,Rgs10,Sh2b2,Slc2a4,Socs1,Socs3,Socs7,Sox9,Spidr,Srd5a1,Srebf1,Star,Stat3,Stat5a,Stat6,Tgfb1,Tgm2,Tlr3,Tlr4…	DEG	5XFAD	8
GO:0034097	response to cytokine	HIP[12]	Abca1,Angpt1,Axl,Btk,Casp4,Casp8,Ccl2,Ccl5,Ccrl2,Cd274,Cd44,Cd74,Cebpa,Cfh,Chil1,Cntf,Crhbp,Csf1,Csf2rb,Csf2rb2,Cxcl5,Cxcl9,Cxcr3,Cxcr6,Dok1,Eif2ak2,Erbin,Fasl,Gbp2,Gbp3,Gbp7,Gbp8,Gfpt2,Gm5431,Gsn,H2-Q7,Hk2,Ifi206,Ifih1,Ifitm6,Ifnar2,Ifngr1,Igtp,Il10ra,Il13ra1,Il1a,Il1rl2,Il1rn,Il2rb,Il2rg,Il3ra,Il4ra,Irak4,Irf1,Ldlrap1,Lsp1,Mmp12,Myc,Myd88,Nfe2l2,Nlrc5,Nmi,Osm,Osmr,Padi2,Pirb,Plscr1,Rela,Ripk2,S…	DEG	5XFAD	2
GO:0045937	positive regulation of phosphate metabolic process	HIP[4.12.18]	Aif1,Alkal2,Ang,Angpt1,Anxa2,Apln,Axl,C3,Ccl5,Cd244,Cd300a,Cd44,Cd74,Cd86,Chil1,Clu,Cntf,Csf1,Csf1r,Cx3cr1,Ehd4,Eif2ak2,Fcgr1,Fgr,Gpnmb,Hcls1,Icam1,Igf1,Il1rn,Iqgap3,Irgm2,Itgb3,Lcp2,Lgals9,Lrrk1,Lyn,Mlxipl,Myc,Ncf1,Nckap1l,Osm,P2rx7,P2ry6,Parp9,Pik3cg,Pik3r5,Pirb,Plaur,Plek,Ptafr,Ptger4,Ptprc,Sh3glb1,Slc11a1,Stat3,Syk,Tcim,Tec,Tgfbr1,Tgfbr2,Tlr1,Tlr4,Tlr9,Tmem119,Tnfrsf11a,Tnfrsf1a,Tnfsf11,Trem2…	DEG	5XFAD	17
GO:0048514	blood vessel morphogenesis	HIP[4.12.18]	Alox5,Ang,Angpt1,Anxa2,Anxa3,Apln,Apoe,B4galt1,C3,C3ar1,C5ar1,Casp8,Ccl12,Ccl2,Ccl5,Cela1,Cfh,Chil1,Ctsh,Cx3cr1,Cxcl10,Cxcr3,Cybb,Cysltr1,Elk3,Fasl,Fmnl3,Gpx1,Grn,H2-M3,Hhex,Hk2,Hmox1,Hpgd,Hpse,Il1a,Itgax,Itgb2,Itgb3,Ldlr,Mmp19,Myo1e,Nfe2l2,Pik3cg,Plau,Ptger4,Rhoj,Rnf213,S100a1,Serpine1,Serpinf2,Sgpl1,Sp100,Spi1,Stat1,Stat3,Syk,Tgfbr1,Tgfbr2,Thbs2,Thy1,Tnfrsf1a	DEG	5XFAD	10
GO:0010562	positive regulation of phosphorus metabolic process	HIP[12]	Alkal2,Angpt1,Anxa2,Apln,Axl,C3,Ccl5,Cd244,Cd300a,Cd44,Cd74,Chil1,Clu,Cntf,Csf1,Ehd4,Eif2ak2,Gpnmb,Il1rn,Iqgap3,Itgb3,Lcp2,Lrrk1,Lrrk2,Myc,Osm,P2rx7,Pik3r5,Pirb,Ptafr,Ptger4,Pth1r,Ripk2,Sh3glb1,Stat3,Syk,Tcim,Tgfbr1,Tgfbr2,Tlr1,Tlr4,Tlr9,Tmem119,Tnfrsf11a,Tnfsf11,Trf	DEG	5XFAD	17
GO:0051249	regulation of lymphocyte activation	HIP[18]	Ager,Axl,Bcl2,Braf,Btk,Card11,Cav1,Ccdc88b,Ccl19,Ccl2,Ccl5,Cd244,Cd24a,Cd274,Cd28,Cd300a,Cd3e,Cd74,Cd83,Clcf1,Clec2i,Ctla2a,Efnb2,Erbb2,Fancd2,Fgl2,Foxj1,Gpnmb,H2-T23,Hfe,Hlx,Hspb1,Iglc1,Iglc2,Ikzf3,Il15,Il1a,Il1rl2,Il2rg,Il4ra,Il6st,Inpp5d,Irf1,Itgal,Lat,Lax1,Lgals1,Lgals3,Loxl3,Myd88,Nfam1,Nlrp3,Nrarp,Pag1,Parp3,Paxip1,Ptpn22,Rac2,Rhoa,Rhoh,Rorc,Runx3,Sash3,Sdc4,Sit1,Slfn1,Socs1,Stat5a,Stat6,Sy…	DEG	5XFAD	28
GO:0055074	calcium ion homeostasis	HIP[4.12.18]	Apoe,C3ar1,C5ar1,Ccl2,Ccl3,Ccl5,Ccrl2,Cd52,Cmklr1,Cx3cr1,Cxcl10,Cxcl9,Cxcr3,Cxcr6,Cyba,Dbi,Fasl,Fxyd1,Gna15,Gpr157,Hexb,Itgb3,Lyn,Mcoln2,Mcoln3,P2rx7,P2ry6,Pik3cg,Plcg2,Ptger4,Ptpn6,Ptprc,Pygm,Spp1,Tcirg1,Thy1,Tnfsf11,Trpm1,Xcl1	DEG	5XFAD	18
GO:0036477	somatodendritic compartment	HIP[18]	Adcy9,Ager,Akap5,Alox5,Anxa5,Apod,Apoe,Bcan,Begain,Cacna1g,Casp4,Ccl2,Cd3e,Cfh,Chrm2,Clu,Cnn3,Cnnm4,Cntf,Cntnap4,Cpne5,Crh,Crhbp,Crhr1,Cst3,Ctla2a,Ctsl,Ddn,Dennd1a,Drd4,Dynlt1f,Elavl4,Elovl5,Fabp7,Fchsd1,Gabra5,Gabrg1,Grm3,Homer1,Homer2,Hspb1,Htr1b,Htr1f,Htr2a,Htr7,Ifngr1,Il6ra,Il6st,Itpka,Kcnc3,Kcnip1,Kcnj11,Kcnj14,Kcnj2,Kcnk2,Kcnn4,Kcnq3,Kif5a,Lamp5,Ldlr,Lrp4,Lzts1,Mark4,Mlph,Mme,Naip5,Naip6,Nc…	DEG	5XFAD	2
GO:0001816	cytokine production	HIP[12]	Adcy7,Agpat2,Alox5,Angpt1,Anxa4,Axl,Batf,Bcl3,Btk,C3,C5ar1,Card11,Casp4,Casp8,Ccdc88b,Ccl2,Ccl5,Cd200r1,Cd244,Cd274,Cd28,Cd74,Cd83,Chil1,Clec5a,Clu,Cmklr1,Cxcl5,Cxcr3,Dhx58,Eif2ak2,Elf1,Erbin,Gpnmb,Gpsm3,Gsdmd,H2-T23,Hmox1,Hpse,Ifih1,Ifngr1,Il1a,Il1rl2,Il4ra,Inpp5d,Irf1,Lrrk2,Lurap1,Mc1r,Mcoln2,Mmp12,Myd88,Naip5,Nfam1,Nmi,Nrros,Osm,P2rx7,Plcg2,Ptafr,Ptger4,Rela,Ripk2,S100a13,S1pr3,Sash3,Scimp,Ser…	DEG	5XFAD	4
GO:0001817	regulation of cytokine production	HIP[4.12.18]	Adcy7,Agpat2,Aif1,Alox5,Angpt1,Anxa4,Axl,B2m,Batf,Bcl3,Bst2,Btk,C3,C3ar1,C5ar1,Card11,Casp4,Casp8,Ccdc88b,Ccl2,Ccl3,Ccl4,Ccl5,Cd200r1,Cd244,Cd274,Cd28,Cd300c2,Cd74,Cd83,Cd84,Chil1,Clec5a,Clu,Cmklr1,Csf1r,Cx3cr1,Cxcl5,Cyba,Cybb,Dhx58,Eif2ak2,Elf1,Erbin,F11r,Fcer1g,Fgr,Gpnmb,Gpsm3,Gsdmd,H2-M3,H2-T23,Havcr2,Hmox1,Hpse,Ifi204,Ifi211,Ifih1,Ifngr1,Igf1,Il1a,Il1rl2,Il4ra,Inpp5d,Irf1,Irf5,Irf7,Irf8,Lag3,…	DEG	5XFAD	4
GO:0070588	calcium ion transmembrane transport	HIP[4.12.18]	Anxa2,Anxa5,Cacna1s,Ccl3,Cxcl10,Cxcl9,Cxcr3,Cyba,Dbi,Fasl,Itgb3,Lyn,Mcoln2,Mcoln3,P2rx7,P2ry12,P2ry6,Pik3cg,Plcg2,Ptpn6,Ptprc,S100a1,Thy1,Tlr9,Tmem37,Trpm1,Xcl1	DEG	5XFAD	21
GO:1904062	regulation of cation transmembrane transport	HIP[4.12.18]	Alox5,Ccl2,Cd63,Crhbp,Ctss,Cxcl10,Cxcl9,Cxcr3,Cyba,Dbi,Fxyd1,Fxyd5,Ifngr1,Itgb3,Kcne1l,Kcnj2,Lyn,P2ry6,Pik3cg,Plcg2,Ptpn6,S100a1,Tcirg1,Thy1,Tlr9,Trem2,Xcl1	DEG	5XFAD	11
GO:0002697	regulation of immune effector process	HIP[12]	Angpt1,Btk,C3,Ccl2,Cd244,Cd28,Cd300a,Cd74,Cfh,Cxcl5,Dhx58,Fgl2,Gm49339,H2-K1,H2-T23,Hlx,Hmox1,Il4ra,Irf1,Lamp1,P2rx7,Parp3,Ptafr,Rac2,Ripk2,Sash3,Scimp,Serping1,Slamf6,Syk,Tap2,Tlr4,Tlr9,Tnfrsf1b,Trex1,Was,Xcl1,Ndfip1	DEG	5XFAD	11
GO:0002683	negative regulation of immune system process	HIP[18]	A2m,Alox15,Angpt1,Apod,Axl,Btk,Cd200r1,Cd22,Cd24a,Cd274,Cd300a,Cd74,Cd96,Clec2i,Cnr1,Dgkz,Dhx58,Elf1,Emilin1,Erbb2,Fgl2,Foxj1,Gm49339,Gpnmb,Gpr55,Gpx1,H2-Ob,H2-T23,Hfe,Hlx,Hmox1,Hspb1,Il33,Il4ra,Inpp5d,Irak3,Irf1,Klrc1,Klrd1,Lax1,Ldlr,Loxl3,Mafb,Mmp12,Myc,Nlrc5,Nmi,Nrarp,Oas3,Padi2,Pag1,Parp14,Parp3,Ptger4,Ptpn22,Pvrig,Rin3,Runx3,Sdc4,Serping1,Slfn1,Socs1,Sox9,Stat5a,Stat6,Tap2,Tgfb1,Thbs1,Tmem17…	DEG	5XFAD	10
GO:2000145	regulation of cell motility	HIP[12]	2610528A11Rik,Adora3,Angpt1,Anxa5,Apoe,C5ar1,Ccl2,Ccl5,Cd200r1,Cd274,Cd300a,Cd63,Cd74,Cmklr1,Csf1,Cxcr3,Glipr2,Gpnmb,Gpsm3,Hmox1,Igfbp5,Il1a,Il1rn,Itgb3,Lgals3,Lgmn,Mmp12,Msn,Myc,Myd88,Nfe2l2,P2ry12,Padi2,Pdpn,Plau,Plcg2,Ptafr,Ptger4,Rac2,Rhoc,Rhoh,Rhoj,Rin3,S100a11,Serpine1,Sp100,Stat3,Stk10,Tgfbr1,Tgfbr2,Timp1,Trf,Vim,Was,Xcl1	DEG	5XFAD	8
GO:2000147	positive regulation of cell motility	HIP[4.12.18]	Aif1,Angpt1,Anxa3,C3ar1,C5ar1,Ccl12,Ccl2,Ccl3,Ccl4,Ccl5,Cd274,Cd74,Cmklr1,Csf1,Csf1r,Ctsh,Cx3cr1,Cxcl10,Cxcl16,Fermt3,Fgr,Glipr2,Gpnmb,Gpsm3,Grn,Hmox1,Icam1,Igf1,Igfbp5,Il1a,Itgax,Itgb3,Lgals3,Lgals9,Lgmn,Lyn,Myc,Nckap1l,Nfe2l2,P2ry12,P2ry6,Pdpn,Pik3cg,Plau,Plcg2,Ptafr,Ptger4,Ptprc,Pycard,Rac2,Rhoc,Rhoj,S100a11,Serpine1,Spi1,Stat3,Tgfbr1,Tgfbr2,Thy1,Trem2,Trf,Vsir,Xcl1	DEG	5XFAD	8
GO:0060326	cell chemotaxis	HIP[4.12.18]	2610528A11Rik,Aif1,Alox5,Bin2,C3ar1,C5ar1,Ccl12,Ccl2,Ccl3,Ccl4,Ccl5,Ccl6,Ccrl2,Cd74,Cmklr1,Cnr2,Csf1,Csf1r,Csf3r,Cx3cr1,Cxcl10,Cxcl16,Cxcl5,Cxcl9,Cxcr3,Cxcr6,Fcer1g,Gpr183,Gpsm3,Hsd3b7,Lgals3,Lgmn,Lyn,Nckap1l,Padi2,Rac2,Rin3,Serpine1,Spi1,Spp1,Syk,Tnfsf11,Vav1,Xcl1	DEG	5XFAD	3
GO:0002694	regulation of leukocyte activation	HIP[18]	Ager,Axl,Bcl2,Braf,Btk,Card11,Cav1,Ccdc88b,Ccl19,Ccl2,Ccl5,Cd244,Cd24a,Cd274,Cd28,Cd300a,Cd300lb,Cd3e,Cd74,Cd83,Cebpa,Clcf1,Clec2i,Cnr1,Crhr1,Ctla2a,Efnb2,Erbb2,Fancd2,Fgl2,Foxj1,Gm49339,Gpnmb,H2-T23,Hfe,Hlx,Hmox1,Hspb1,Iglc1,Iglc2,Ikzf3,Il15,Il1a,Il1rl2,Il2rg,Il33,Il4ra,Il6st,Inpp5d,Irf1,Itgal,Klrk1,Lat,Lax1,Ldlr,Lgals1,Lgals3,Loxl3,Myd88,Nfam1,Nlrp3,Nrarp,Pag1,Parp3,Paxip1,Pla2g4a,Plscr1,Ptafr,…	DEG	5XFAD	30
GO:0050778	positive regulation of immune response	HIP[4.12.18]	5430427O19Rik,B2m,Bcl2a1d,Blnk,Btk,C1qa,C1qb,C1qc,C3,C3ar1,C4b,C5ar1,Card11,Cd22,Cd274,Cd28,Cd300a,Cd74,Cfh,Cmklr1,Cmtm3,Cyba,Elf1,Fcer1g,Fcgr1,Fgr,Fyb,Grn,H2-D1,H2-K1,H2-M3,H2-T23,Havcr2,Hlx,Ifi204,Ifi206,Ifi207,Ifi209,Ifi211,Ifi35,Il4ra,Irf1,Irf7,Irgm1,Irgm2,Klhl6,Lag3,Laptm5,Lat2,Lcp2,Lgals9,Lyn,Masp1,Mmp12,Nckap1l,Nfam1,Nlrc5,Nmi,P2rx7,Parp9,Plcg2,Plscr1,Ptafr,Ptpn6,Ptprc,Pvrig,Pycard,Rab29,R…	DEG	5XFAD	24
GO:0006873	cellular ion homeostasis	HIP[12]	5430427O19Rik,Apoe,C5ar1,Ccl2,Ccl5,Ccrl2,Cmklr1,Cxcl9,Cxcr3,Cxcr6,Cybrd1,Dbi,Fasl,Fxyd1,Gna15,Gpr157,Heph,Hmox1,Il1a,Itgb3,Lacc1,Lcn2,Lrrk2,Mcoln2,Mcoln3,Mcur1,Mt1,Mt2,Myc,P2rx7,Plcg2,Ptger4,Pth1r,Pygm,Slc9a9,Spp1,Tcirg1,Trf,Trpm1,Xcl1,Ndfip1	DEG	5XFAD	22
GO:0009725	response to hormone	HIP[4.12.18]	Aif1,Ang,Anxa2,Anxa3,Anxa5,Apobec1,Arpc1b,Ccl2,Crhbp,Ctsb,Ctsh,Ctsl,Ctss,Cyba,Cybb,Egr2,Glb1,Hcls1,Hmox1,Igf1,Igfbp5,Il1rn,Irf1,Lmo2,Lpl,Lyn,Mmp19,Myc,Naip2,Naip6,Ncf2,Nfe2l2,Nr4a2,P2ry6,Padi2,Ptafr,Ptger4,Rela,Serpina3i,Socs3,Spp1,Stat3,Tgfbr1,Tgfbr2,Timp1,Tlr2,Trim25,Tspo,Ucp2,Zfp36	DEG	5XFAD	11
GO:0000165	MAPK cascade	HIP[18]	Adam17,Ager,Alkal2,Alox12b,Alox15,Angpt1,Apoe,Atf3,Braf,C3,C5ar1,Cav1,Cav2,Cblc,Ccl19,Ccl2,Ccl5,Ccl7,Ccl8,Cd24a,Cd300a,Cd44,Cd74,Chil1,Clcf1,Cntf,Dnajc27,Dok1,Drd4,Dusp8,Dynlt1f,Eda2r,Eif2ak2,Emilin1,Erbb2,F2r,Fgf2,Fgfr4,Gadd45a,Gadd45g,Glipr2,Gpnmb,Gpr55,Hgf,Htr2a,Ikbke,Il1a,Il1rn,Il6ra,Iqgap3,Irak3,Irak4,Itgav,Itgb3,Lax1,Lif,Lilra5,Ltbr,Map3k14,Mdfic,Mturn,Myc,Myd88,Osm,P2rx7,Pbk,Pik3r5,Plce1,P…	DEG	5XFAD	15
GO:1903037	regulation of leukocyte cell-cell adhesion	HIP[12]	Alox5,Card11,Ccdc88b,Ccl2,Ccl5,Cd244,Cd274,Cd28,Cd300a,Cd44,Cd74,Cd83,Fgl2,Gpnmb,H2-T23,Hlx,Il1a,Il1rl2,Il2rg,Il4ra,Irf1,Lgals1,Ptafr,Rela,Rhoh,Ripk2,Sash3,Socs6,Syk,Tgfbr2,Tnfsf11,Tnfsf13b,Xcl1	DEG	5XFAD	22
GO:0031175	neuron projection development	HIP[18]	Adam17,Adamts1,Adcy1,Ager,Akap5,Alkal2,Apod,Apoe,Bcan,Bcl2,Braf,Cd24a,Cd3e,Cdc20,Clu,Cnr1,Cntf,Col25a1,Cpne5,Crabp2,Cxcl5,Cxcr4,Ddr1,Dscaml1,Dynlt1f,Efemp1,Efna4,Efna5,Efnb2,Egr2,Elavl4,Erbb2,Etv4,H2-K1,Hes5,Hgf,Hspb1,Htr7,Isl1,Itga6,Itpka,Kif5a,Klk6,Lama3,Lgals1,Lgr4,Lif,Lrp4,Lrtm2,Ltk,Lzts1,Mag,Mboat1,Micall1,Micall2,Mmp2,Mylip,Ncs1,Nfe2l2,Ngef,Nog,Nr4a2,Palld,Pmp22,Ppp3ca,Rab29,Rac2,Rasal1,Ras…	DEG	5XFAD	1
GO:0097190	apoptotic signaling pathway	HIP[18]	Atf3,Bag3,Bcl2,Bcl2l11,Bcl2l12,Bcl3,Bik,Casp12,Casp4,Casp8,Cav1,Cd24a,Cd28,Cd3e,Cd44,Cd74,Clu,Col2a1,Crh,Crip1,Dap,Eda2r,Eya4,Fasl,Gpx1,Hgf,Hmox1,Hspb1,Ikbke,Il1a,Il33,Inhba,Itga6,Itgav,Lcn2,Lgals3,Ltbr,Mcl1,Melk,Myc,Nfe2l2,Nog,Nol3,Nr4a2,Nupr1,Osm,P2rx7,Plscr1,Rela,Rps27l,Rtkn2,Runx3,Serpine1,Sgpl1,Sh3glb1,Shisa5,Sp100,Tgfb1,Tgfbr1,Thbs1,Tlr3,Tmbim1,Tnf,Tnfrsf1b,Traf1,Vdr	DEG	5XFAD	1
GO:0002429	immune response-activating cell surface receptor signaling pathway	HIP[4.12.18]	Bcl2a1d,Blnk,Btk,C3ar1,C5ar1,Card11,Cd22,Cd28,Cd300a,Cmklr1,Cmtm3,Elf1,Fcer1g,Fyb,Klhl6,Laptm5,Lat2,Lcp2,Lyn,Nckap1l,Nfam1,Plcg2,Plscr1,Ptpn6,Ptprc,Pvrig,Rab29,Rela,Syk,Tec,Themis2,Thy1,Trbc1,Trbc2,Tyrobp,Dgkz	DEG	5XFAD	8
GO:0007420	brain development	HIP[18]	Adcy1,Akna,Apod,Axl,B3gnt5,Bag3,Bcan,Bcl2,Bcl2l11,C5ar1,Ccdc85c,Cd3e,Cdk5rap2,Cln5,Crh,Crhr1,Cst3,Cxcr4,Dbi,Dlx1,Dscaml1,Efna5,Egr2,Elavl4,Emx2,Fabp7,Fancd2,Fgf2,Foxj1,Gabra5,Gli1,Hes3,Hes5,Hhex,Hmgcs1,Inhba,Isl1,Lhx6,Mafb,Myc,Nog,Nr4a2,Nradd,P2ry12,Pfkfb3,Pou3f1,Ppp3ca,Ptchd1,Rhoa,Rida,Sall1,Sctr,Shank3,Shroom4,Slc38a3,Slc6a11,Socs7,Srd5a1,Sstr2,Star,Sun2,Tgfbr2,Tox,Tsku,Wdr62,Zfp365,Adgrg1,Cd9,…	DEG	5XFAD	2
GO:0003013	circulatory system process	HIP[18]	Ager,Agtrap,Alox5,Angpt1,Apln,Apoe,Bmp6,Cacna1g,Cav1,Chrm2,Cnr1,Crh,Cxcr4,Cysltr1,Erap1,F2r,Fabp5,Fli1,Fxyd1,Gpx1,Gsn,Gucy1a1,Hey2,Hmox1,Htr1b,Htr2a,Htr7,Isl1,Kcne1l,Kcne4,Kcnj2,Mmp2,Myh7,Nmu,Plod3,Prcp,Ptafr,Rarres2,Rhoa,S100a1,Scn3b,Scn4b,Scpep1,Serpinf2,Sod3,Srebf1,Sucnr1,Tgfb1,Thrb,Tnf,Tnni1,Tnni2,Trex1,Wwtr1,Cd34,Cyba,Mtor	DEG	5XFAD	2
GO:0019725	cellular homeostasis	HIP[18]	5430427O19Rik,Ackr2,Ager,Akap5,Apoe,Atp7b,Bag3,Bcl2,Birc5,Bmp6,C5ar1,Cacna1g,Cacna1i,Cav1,Cav2,Ccl19,Ccl2,Ccl5,Ccrl2,Cd24a,Cln3,Cln5,Cmklr1,Cnr1,Crh,Crhr1,Cxcl13,Cxcl9,Cxcr3,Cxcr5,Cxcr6,Cybrd1,Dbi,Efna5,F2r,Fasl,Fgf2,Fxyd1,Fzd2,Gcm2,Gm6377,Gna15,Gpr12,Gpr157,Gpr55,Gpx1,Hcrtr2,Heph,Hfe,Hk2,Hk3,Hmox1,Htr1b,Htr2a,Il1a,Il6st,Itgav,Itgb3,Jph3,Kcnj11,Kcnk3,Kcnn4,Klf15,Lacc1,Lamp2,Lcn2,Lgals1,Mchr1,Mcol…	DEG	5XFAD	16
GO:0072507	divalent inorganic cation homeostasis	HIP[18]	Ackr2,Ager,Akap5,Apoe,Atp7b,Bcl2,C5ar1,Cacna1g,Cacna1i,Cav1,Cav2,Ccl19,Ccl2,Ccl5,Ccrl2,Cd24a,Cln3,Cmklr1,Cnnm4,Cnr1,Crhr1,Cxcl13,Cxcl9,Cxcr3,Cxcr5,Cxcr6,Dbi,F2r,Fasl,Fgf2,Fxyd1,Fzd2,Gcm2,Gna15,Gpr12,Gpr157,Gpr55,Hcrtr2,Htr1b,Htr2a,Il6st,Itgav,Itgb3,Jph3,Kcnk3,Mchr1,Mcoln2,Mcoln3,Mt1,Mt2,Ncs1,Nmu,Nol3,P2rx7,Plcg2,Ptger4,Pygm,S100b,Slc10a7,Slc25a23,Spp1,Sypl2,Tcirg1,Tgfb1,Tgm2,Tmem28,Tnfsf11,Tpcn2,…	DEG	5XFAD	18
GO:0022603	regulation of anatomical structure morphogenesis	HIP[18]	Adamts1,Akap5,Alox5,Angpt2,Apoe,Arap1,Braf,C3,C5ar1,Ccl2,Ccl5,Ccl7,Cd44,Cela1,Chil1,Cnmd,Cntf,Cpne5,Crabp2,Crb2,Csf1,Cxcr3,Cxcr4,Cysltr1,Ecm1,Efna5,Efnb2,Emilin1,Epb41l2,Erap1,Fasl,Fblim1,Fbln5,Fgf2,Fmnl3,Foxj1,Fzd2,Gadd45a,Hck,Hgf,Hhex,Hk2,Hmox1,Hspb1,Hspb6,Il1a,Isl1,Itga5,Itgb3,Itgb8,Itpka,Lbx2,Lgr4,Lif,Lrp4,Lzts1,Mag,Meltf,Msn,Net1,Nfe2l2,Ngef,Nog,Pdpn,Ppp3ca,Ptger4,Rac2,Rasal1,Rhoa,Rhobtb2,Rh…	DEG	5XFAD	9
GO:0052547	regulation of peptidase activity	HIP[12]	Anxa2,C3,Casp8,Cd44,Cst3,Ctla2b,Dap,Egln3,Fasl,Gpx1,Gsn,Lgmn,Mical1,Myc,Naip5,Naip6,Ripk2,Rps6ka1,Serpina3i,Serpine1,Serpinf2,Serping1,Spint1,Stat3,Syk,Timp1,Wfdc17	DEG	5XFAD	4
GO:0001932	regulation of protein phosphorylation	HIP[12]	Alkal2,Angpt1,Anxa2,Apoe,C3,C5ar1,Ccl5,Cd300a,Cd44,Cd74,Chil1,Clu,Cntf,Csf1,Dbndd2,Ehd4,Eif2ak2,Gm49339,Gpnmb,Hhex,Il1rn,Iqgap3,Irf1,Itgb3,Kirrel2,Lcp2,Lilr4b,Lrrk1,Lrrk2,Mical1,Mvp,Osm,P2rx7,Pik3r5,Ptger4,Rac2,Ripk2,Socs3,Syk,Tcim,Tgfbr1,Tgfbr2,Tlr1,Tlr4,Tlr7,Tlr9,Tmem119,Tnfrsf11a,Tnfsf11,Trf	DEG	5XFAD	15
GO:0001525	angiogenesis	HIP[4.12.18]	Alox5,Ang,Angpt1,Anxa2,Anxa3,Apln,B4galt1,C3,C3ar1,C5ar1,Casp8,Ccl12,Ccl2,Ccl5,Cela1,Cfh,Chil1,Ctsh,Cx3cr1,Cxcl10,Cxcr3,Cybb,Cysltr1,Elk3,Fasl,Fmnl3,Gpx1,Grn,H2-M3,Hhex,Hk2,Hmox1,Hpse,Il1a,Itgax,Itgb2,Itgb3,Mmp19,Nfe2l2,Pik3cg,Plau,Rhoj,Rnf213,S100a1,Serpine1,Sp100,Stat1,Stat3,Syk,Tgfbr1,Tgfbr2,Thbs2,Thy1,Tnfrsf1a	DEG	5XFAD	9
GO:0006812	cation transport	HIP[4.12.18]	Alox5,Anxa2,Anxa5,Atp6v0d2,B2m,Btk,Cacna1s,Ccl12,Ccl2,Ccl3,Ccl4,Ccl5,Cd300a,Cd63,Cd84,Crhbp,Ctss,Cxcl10,Cxcl9,Cxcr3,Cyba,Cysltr1,Dbi,Fasl,Fcer1g,Fxyd1,Fxyd5,Heph,Hvcn1,Icam1,Ifngr1,Igf1,Itgb3,Kcne1l,Kcnj2,Lcn2,Lgals3,Lyn,Mcoln2,Mcoln3,P2rx7,P2ry12,P2ry6,Pik3cg,Plcg2,Ptpn6,Ptprc,S100a1,Slc11a1,Slc13a3,Slc1a5,Slc22a4,Syk,Tcirg1,Tcn2,Thy1,Tlr9,Tmem37,Trem2,Trf,Trpm1,Tspo,Ucp2,Xcl1	DEG	5XFAD	22
GO:0031012	extracellular matrix	HIP[18]	Adamts1,Adamtsl3,Adamtsl4,Angpt1,Angpt2,Anxa2,Anxa4,Anxa5,Apoe,Bcan,Bgn,Cd151,Cela1,Clu,Col13a1,Col16a1,Col25a1,Col27a1,Col2a1,Col4a5,Col4a6,Col5a3,Col6a3,Colq,Crispld2,Cst3,Ctsb,Ctsl,Dmp1,Ecm1,Efemp1,Efemp2,Efna5,Egfl6,Emid1,Emilin1,Entpd2,Epyc,Fbln5,Fbln7,Fgl2,Gpc5,Hpse,Itga6,Lama3,Lgals1,Lrig1,Ltbp3,Mfge8,Mmp12,Mmp17,Mmp19,Mmp2,Mmp3,P3h2,Plod1,Plod3,Plscr1,Ptx3,Rarres2,S100a10,S100a11,S100a13,…	DEG	5XFAD	5
GO:0044087	regulation of cellular component biogenesis	HIP[18]	1810058I24Rik,Abca1,Alox15,Antxr1,Apobec1,Apod,Apoe,Arap1,Asap3,Baiap2l2,Bcl2l11,Bik,Braf,Cav1,Ccl19,Cd24a,Cdk5rap2,Clec2i,Cln3,Clu,Col16a1,Colq,Cotl1,Cxcl13,Efna5,Eif2ak2,Emilin1,Eps8l3,Fblim1,Fchsd1,Fez2,Gbp5,Gmfg,Gsn,Hck,Ikbke,Insm1,Isl1,Kank2,Lamp2,Ldb2,Lgals3,Lrtm2,Magel2,Mark4,Met,Mmp3,Mns1,Msn,Nol3,Nupr1,Ormdl2,P2rx7,P2ry12,Palld,Parp10,Pdlim4,Plce1,Plk1,Ppm1e,Ptger4,Rac2,Rhoa,Rhoc,Rhog,S1…	DEG	5XFAD	6
GO:1901653	cellular response to peptide	HIP[18]	Ager,Agtrap,Akt2,Anxa5,Apobec1,Bcl2l11,Casp4,Cav1,Cav2,Ccl2,Crhbp,Crhr1,Echdc3,Grb14,Irf1,Klf15,Lgmn,Myc,Nfe2l2,Nr4a2,Ptpn22,Rarres2,Rela,Sh2b2,Slc2a4,Socs1,Socs3,Socs7,Srd5a1,Srebf1,Star,Stat3,Stat5a,Stat6,Tgfb1,Tlr4,Tlr6,Tshr,Vcam1,Vim,Zfp36l1,Cdk4,Cyba,Cyfip1,Grb2,Plcb1,Ptpn2	DEG	5XFAD	8
GO:0098590	plasma membrane region	HIP[18]	Abca1,Abcb1b,Adam17,Adcy1,Ager,Akap5,Akt2,Ank1,Antxr1,Anxa2,Anxa4,Atp7b,Birc5,C1qtnf5,C5ar1,Cadps2,Cav1,Cav2,Cd24a,Cd44,Cd8a,Cdh16,Chrm2,Cln3,Cnnm4,Cnr1,Cntnap4,Col13a1,Crb2,Ctsb,Ctsl,Cybrd1,Dcxr,Ddn,Ddr1,Dennd1a,Drd4,Efna5,Efnb2,Entpd2,Eps8l3,Erbb2,Erbin,F2r,Fasl,Fxyd1,Fxyd6,Gabra5,Gabrg1,Gabrr2,Gpr157,Gpr161,Grik1,Grm3,Hck,Heph,Hmox1,Hspb1,Htr1b,Htr2a,Htr7,Igsf21,Il6ra,Itga5,Itga6,Itgav,Itgb3,K…	DEG	5XFAD	2
GO:0050776	regulation of immune response	HIP[12]	5430427O19Rik,Adcy7,Apobec3,Apoe,Blnk,Btk,C3,C5ar1,Card11,Casp8,Ccl5,Cd22,Cd274,Cd28,Cd300a,Cd74,Cfh,Cmklr1,Cmtm3,Cxcl5,Dhx58,Dtx3l,Elf1,Fgl2,Fyb,Gm49339,Gpx1,H2-K1,H2-T23,Hlx,Hmox1,Ifi206,Ighd,Il4ra,Inpp5d,Irf1,Lamp1,Lcp2,Masp1,Mmp12,Nfam1,Nlrc5,Nmi,P2rx7,Parp3,Phf11a,Plcg2,Plscr1,Ptafr,Pvrig,Rab29,Rac2,Rela,Ripk2,Samhd1,Sash3,Serping1,Slamf6,Syk,Tap2,Tlr4,Tlr9,Tnfrsf1b,Tnfsf13b,Trbc1,Trex1,Tspa…	DEG	5XFAD	22
GO:0002831	regulation of response to biotic stimulus	HIP[18]	5430427O19Rik,A2m,Acod1,Aim2,Apobec3,Apoe,Bmp6,Casp8,Ccl5,Cd24a,Cd274,Cd74,Cd96,Cxcl5,Ddx60,Dhx58,Dtx3l,Fgl2,Gbp5,H2-T23,Ifi206,Ifi208,Ifi213,Ikbke,Il15,Irak3,Irf1,Klrc1,Klrd1,Klrk1,Ly96,Mmp12,Mr1,Nlrc5,Nmi,Oas3,Parp14,Plscr1,Ptpn22,Scimp,Serping1,Slamf6,Socs1,Srebf1,Stat5a,Tap2,Tlr4,Tlr9,Trex1,Tspan32,Xcl1	DEG	5XFAD	7
GO:0043254	regulation of protein-containing complex assembly	HIP[4.12.18]	Abca1,Apoe,Arpc1b,Baiap2l2,Capg,Clu,Eif2ak2,Fblim1,Fes,Gmfg,Gsn,Hck,Hcls1,Icam1,Irgm2,Lamp2,Lcp1,Lgals3,Msn,Nckap1l,P2ry12,Plek,Ptger4,Pycard,Rhoc,Sh3glb1,Syk,Tlr4,Trim30a	DEG	5XFAD	6
GO:0001944	vasculature development	HIP[18]	Adamts1,Alox5,Angpt1,Angpt2,Antxr1,Anxa2,Apln,Apoe,C3,C5ar1,Casp8,Cav1,Ccl2,Ccl5,Cela1,Cfh,Chil1,Cnmd,Cxcr3,Cxcr4,Cysltr1,Ecm1,Efemp2,Efnb2,Elk3,Emilin1,Erap1,Fasl,Fbln5,Fgf2,Fmnl3,Gadd45a,Gpx1,Hey2,Hgf,Hhex,Hk2,Hmox1,Hpse,Hspb1,Hspb6,Il1a,Il6ra,Isl1,Itga5,Itgav,Itgb3,Itgb8,Ldlr,Lif,Mfge8,Mmp19,Mmp2,Myo1e,Nfatc1,Nfe2l2,Nog,Nrarp,Nsdhl,Paxip1,Pdpn,Plau,Prcp,Prokr1,Ptger4,Rhoa,Rhoj,Rnh1,S100a1,Serp…	DEG	5XFAD	10
GO:0032103	positive regulation of response to external stimulus	HIP[18]	5430427O19Rik,Acod1,Adam17,Ager,Aim2,Akt2,Alox5ap,Bmp6,Braf,Btk,C3,C5ar1,Ccl19,Ccl2,Ccl5,Ccl7,Cd24a,Cd28,Cd74,Cebpa,Cmklr1,Cnr1,Cntf,Csf1,Cxcl13,Cxcr3,Cxcr4,Ddx60,Dhx58,Fgf2,Gbp5,Gpsm3,H2-T23,Hspb1,Ifi206,Ifi208,Ifi213,Ikbke,Il33,Itga2,Klrd1,Klrk1,Ldlr,Lgmn,Lilra5,Ly96,Met,Mmp12,Nlrc5,Nmi,Nupr1,Osm,P2ry12,Pla2g4a,Plscr1,Ptger4,Rac2,Rarres2,Scimp,Serpine1,Serpinf2,Slamf6,Srebf1,Stat5a,Sucnr1,Tgfb1…	DEG	5XFAD	5
GO:0099537	trans-synaptic signaling	HIP[18]	Adcy1,Ager,Akap5,Apoe,Begain,Braf,Cacna1g,Cadps2,Cav2,Ccl2,Cd24a,Cdc20,Chrm2,Cln3,Cnr1,Cntnap4,Crh,Crhbp,Crhr1,Dbi,Dgkz,Doc2b,Drd4,Egr2,Elavl4,F2r,Fabp5,Fchsd1,Gabra5,Gabrg1,Gabrr2,Grm3,Gucy1a1,Homer1,Htr1b,Htr1f,Htr2a,Htr7,Itpka,Jph3,Kcnc3,Lgmn,Lypd1,Lzts1,Mme,Ncs1,Nmu,P2rx7,Pdlim4,Pirb,Plcb4,Ppp3ca,Prrt1,Ptchd1,Ptger4,Rapsn,Rasgrf1,Rpl22,S100b,S1pr2,Sctr,Shank3,Shisa7,Slc6a1,Snap29,Sncb,Srgn,St…	DEG	5XFAD	5
GO:0030036	actin cytoskeleton organization	HIP[4.12.18]	Abi3,Aif1,Ang,Arap1,Arhgap25,Arhgdib,Arpc1b,Asap3,Baiap2l2,Bst2,Capg,Casp4,Cnn3,Csf1r,Dock2,F11r,Fes,Fgr,Fmnl3,Gmfg,Gpr65,Gsn,Hck,Hcls1,Icam1,Il1a,Iqgap3,Itgb3,Itgb5,Lcp1,Mical1,Myo1e,Nckap1l,Parvg,Pdlim2,Pdlim4,Plek,Ptger4,Pycard,Rac2,Rhoc,Rhoh,Rhoj,Serpinf2,Tgfbr1,Trf,Tyrobp	DEG	5XFAD	6
GO:0098609	cell-cell adhesion	HIP[4.12.18]	Aif1,Akna,Alox5,Card11,Ccdc88b,Ccl2,Ccl5,Cd200r1,Cd244,Cd274,Cd28,Cd300a,Cd44,Cd74,Cd83,Cd86,Cd9,Cfh,Cldn14,Cx3cr1,F11r,Fblim1,Fermt3,Fgfrl1,Fgl2,Gldn,Gpnmb,H2-M3,H2-T23,Havcr2,Hlx,Icam1,Igf1,Il1a,Il1rl2,Il1rn,Il2rg,Il4i1,Il4ra,Irf1,Itgax,Itgb2,Itgb3,Itgb5,Kirrel2,Lag3,Laptm5,Lgals1,Lgals9,Lyn,Milr1,Msn,Nckap1l,P2ry12,Pdpn,Plaur,Plek,Ptafr,Ptpn6,Ptprc,Pycard,Rac2,Rasal3,Rela,Rhoh,Sash3,Spi1,Stk10…	DEG	5XFAD	11
GO:0098662	inorganic cation transmembrane transport	HIP[18]	AA467197,Ager,Alox5,Ank1,Anxa2,Anxa5,Atp7b,Cacna1g,Cacna1i,Cacna1s,Cacna2d4,Cav1,Cbarp,Ccl19,Cd63,Cnnm4,Cox6a2,Crhr1,Cxcl9,Cxcr3,Dbi,Drd4,F2r,Fasl,Fgf2,Fxyd1,Fxyd3,Fxyd5,Fxyd6,Gem,Hfe,Htr2a,Itgav,Itgb3,Jph3,Kcnab3,Kcnc3,Kcne1l,Kcne4,Kcnf1,Kcnh3,Kcnh7,Kcnip1,Kcnj11,Kcnj14,Kcnj16,Kcnj2,Kcnk2,Kcnk3,Kcnn4,Kcnq3,Kcns1,Kcnt1,Lrrc38,Mcoln2,Mcoln3,Ncs1,Nol3,Orai1,Otop2,P2rx7,P2ry12,Plcg2,Ptpn22,Rgs7,S100…	DEG	5XFAD	20
GO:0030198	extracellular matrix organization	HIP[18]	Adamts1,Adamtsl3,Adamtsl4,Aebp1,Antxr1,Anxa2,Bcl3,Cav1,Cav2,Col13a1,Col16a1,Col25a1,Col27a1,Col2a1,Col4a5,Col4a6,Col5a3,Colq,Crispld2,Crtap,Ddr1,Dmp1,Efemp2,Egfl6,Emilin1,Fbln5,Fgfr4,Itgb3,Loxl3,Ltbp3,Meltf,Mmp12,Mmp17,Mmp19,Mmp2,Myo1e,Pdpn,Plod3,Prdx4,Ptx3,Rxfp1,Serpinf2,Slc2a10,Sox9,Spint1,Tgfb1,Tgfbi,Tgfbr1,Tnf,Tnfrsf11b,Tnfrsf1b,Vwa1	DEG	5XFAD	5
GO:0051347	positive regulation of transferase activity	HIP[4.12.18]	Alkal2,Ang,Angpt1,Axl,Ccl5,Cd300a,Cd74,Cd86,Chil1,Clu,Csf1,Csf1r,Dbi,Dtx3l,Eif2ak2,Fcgr1,Fgr,Igf1,Il1rn,Iqgap3,Irgm2,Itgb3,Lcp2,Lgals9,Lyn,Myc,Ncf1,Nckap1l,P2rx7,Pik3cg,Pik3r5,Ptprc,Sh3glb1,Slc11a1,Syk,Tcim,Tgfbr1,Tgfbr2,Tlr1,Tlr4,Tlr9,Tnfrsf11a,Tnfsf11,Trf	DEG	5XFAD	15
GO:0030001	metal ion transport	HIP[12]	Anxa2,Anxa5,Cacna1s,Ccl5,Cxcl9,Cxcr3,Cysltr1,Dbi,Fasl,Fxyd1,Itgb3,Kcne1l,Kcnj2,Lgals3,Mcoln2,Mcoln3,Mcur1,P2rx7,P2ry12,Plcg2,S100a1,Tlr9,Tmem37,Trpm1,Tspo,Xcl1	DEG	5XFAD	26
GO:0044297	cell body	HIP[18]	Ager,Akap5,Anxa5,Apod,Apoe,Begain,Braf,Cacna1g,Casp4,Casp8,Ccl2,Cd3e,Cfh,Chrm2,Cnn3,Cnnm4,Cntf,Cpne5,Crh,Crhbp,Crhr1,Cst3,Ctsl,Ddn,Dennd1a,Drd4,Dynlt1f,Elavl4,Elovl5,Entpd2,Fabp7,Fchsd1,Gabra5,Homer1,Homer2,Hspb1,Htr2a,Htr7,Il6ra,Il6st,Kcnc3,Kcnip1,Kcnj11,Kcnj14,Kcnj2,Kcnk2,Kcnn4,Kcnq3,Kif5a,Lrp4,Lzts1,Mme,Naip5,Naip6,Nqo1,Nradd,P2rx7,P2ry12,Palld,Pcp2,Pitpnm3,Ptger4,Rasgrf1,Rbp1,Resp18,Rgs10,Rin…	DEG	5XFAD	2
GO:0007159	leukocyte cell-cell adhesion	HIP[18]	Ager,Alox5,Card11,Cav1,Ccdc88b,Ccl19,Ccl2,Ccl5,Cd244,Cd24a,Cd274,Cd28,Cd300a,Cd3e,Cd44,Cd74,Cd83,Cfh,Efnb2,Erbb2,Fgl2,Foxj1,Gcnt1,Gpnmb,H2-T23,Hfe,Hlx,Hspb1,Il15,Il1a,Il1rl2,Il2rg,Il4ra,Il6st,Irf1,Itga5,Itgal,Itgb7,Lax1,Lgals1,Loxl3,Msn,Nlrp3,Nrarp,Pag1,Ptafr,Ptpn22,Rac2,Rela,Rhoa,Rhoh,Runx3,Sash3,Sdc4,Sema4d,Slfn1,Socs1,Stat5a,Stk10,Syk,Tgfb1,Tgfbr2,Tnf,Tnfsf11,Tnfsf13b,Vcam1,Xcl1	DEG	5XFAD	21
GO:0002263	cell activation involved in immune response	HIP[18]	Batf,Bcl3,Btk,Ccl19,Cd244,Cd28,Cd300a,Cd74,Clcf1,Crhr1,Fgl2,Gm49339,Hlx,Hmox1,Il33,Il4ra,Il6ra,Irf1,Itgal,Lat,Lgals1,Loxl3,Mfng,Myd88,Nlrp3,Nmi,Parp3,Paxip1,Plcg2,Ptafr,Ptger4,Rac2,Rorc,Sbno2,Slamf6,Stat3,Stat6,Sucnr1,Syk,Tcim,Tgfb1,Tlr4,Tmem98,Trex1,Vamp8,Zfp683,Mtor	DEG	5XFAD	8
GO:0018212	peptidyl-tyrosine modification	HIP[4.12.18]	Alkal2,Angpt1,Axl,Btk,Ccl5,Cd300a,Cd44,Cd74,Cntf,Csf1r,Ehd4,Eif2ak2,Fcgr1,Fes,Fgr,Gm49339,Hck,Hcls1,Icam1,Igf1,Irf1,Itgb3,Jak3,Lilr4b,Lilrb4a,Lrrk1,Lyn,Mvp,Ncf1,Osm,Parp9,Ptger4,Ptpn6,Ptprc,Samsn1,Sla,Socs3,Syk,Tec,Thy1,Tlr4,Tnfrsf1a,Trem2	DEG	5XFAD	5
GO:0045055	regulated exocytosis	HIP[4.12.18]	Anxa3,Btk,Ccl3,Cd300a,Cd84,Crhbp,Fcer1g,Fes,Fgr,Hmox1,Il4ra,Lat2,Lgals9,Lyn,Mical1,Milr1,P2rx7,Plek,Ptafr,Rac2,Spi1,Syk,Syngr1,Syngr2	DEG	5XFAD	8
GO:1903530	regulation of secretion by cell	HIP[12]	Alox5,Anxa5,Apln,Apoe,Ccl5,Cd300a,Cntf,Crhbp,Entpd1,Hmox1,Il1a,Il1rn,Il4ra,Lamp1,Lrrk2,Mical1,Osm,P2rx7,P2ry12,Ptafr,Ptger4,Rac2,Spp1,Syk,Tcirg1,Tlr4,Tnfrsf11a,Tnfrsf1b,Tnfsf11	DEG	5XFAD	6
GO:0009887	animal organ morphogenesis	HIP[18]	Adamts1,Adgrg6,Angpt1,Bcl2,Bcl2l11,Bmp6,Cav1,Cdsn,Cela1,Cfh,Cnnm4,Cntf,Col13a1,Col27a1,Col2a1,Crb2,Csf1,Ddr1,Dlx1,Dmp1,Dscaml1,Efemp1,Efemp2,Efnb2,Emx2,Etv4,Eya4,Fancd2,Fasl,Fgf2,Fgfrl1,Fli1,Foxj1,Fzd2,Gcnt1,Gcnt4,Gli1,Gng5,Hes5,Hey2,Heyl,Hgf,Hhex,Hlx,Id3,Igfbp5,Inhba,Isl1,Itga2,Itga6,Itgav,Lama3,Lgr4,Lif,Lrig1,Lrp4,Ltbp3,Ly6e,Mafb,Mmp2,Msn,Msx2,Mthfd1l,Myc,Myh7,Nog,Olfm3,P2rx7,Plau,Plod3,Rela,Rf…	DEG	5XFAD	1
GO:0051493	regulation of cytoskeleton organization	HIP[4.12.18]	Abi3,Arap1,Arhgdib,Arpc1b,Asap3,Baiap2l2,Bst2,Capg,Csf1r,F11r,Fes,Fgr,Gmfg,Gpr65,Gsn,Hck,Hcls1,Icam1,Il1a,Iqgap3,Itgb3,Nckap1l,Parp3,Pdlim4,Plek,Ptger4,Pycard,Rac2,Rhoc,Rhoh,Serpinf2,Tgfbr1	DEG	5XFAD	9
GO:0009896	positive regulation of catabolic process	HIP[4.12.18]	Apoe,Clu,Ctsc,Dtx3l,Hmox1,Igf1,Irgm1,Irgm2,Laptm5,Ldlr,Mlxipl,Msn,Myc,P2rx7,Rida,Sctr,Sh3glb1,Tfeb,Tlr9,Tnfrsf1b,Trem2,Trim12a,Trim14,Trim30a,Trim30d,Trim5,Vsir,Zc3hav1,Zfp36	DEG	5XFAD	3
GO:0060341	regulation of cellular localization	HIP[4.12.18]	Abi3,Angpt1,Anxa2,Ccl2,Cd300a,Cd84,Cdk1,Cxcl10,Cxcl9,Cxcr3,Cyba,Dbi,Dtx3l,Edem1,Fcer1g,Fes,Fgr,Gsn,Hcls1,Hmox1,Ifi27,Il4ra,Itgb3,Lcp1,Ldlrap1,Lgals3,Lyn,Msn,P2rx7,P2ry6,Parp9,Ptpn6,Rab29,Rac2,Sh3glb1,Sp100,Spi1,Syk,Thy1,Tnfrsf1a,Trem2,Tyrobp,Ucp2,Xcl1,Zfp36	DEG	5XFAD	2
GO:0008324	cation transmembrane transporter activity	HIP[18]	AA467197,Anxa2,Anxa5,Atp7b,Cacna1g,Cacna1i,Cacna1s,Cacna2d4,Calhm2,Cnnm4,Cnr1,Cox6a2,Htr1b,Itgav,Kcnab3,Kcnc3,Kcne1l,Kcne4,Kcnf1,Kcnh3,Kcnh7,Kcnip1,Kcnj11,Kcnj14,Kcnj16,Kcnj2,Kcnk2,Kcnk3,Kcnn4,Kcnq3,Kcns1,Kcnt1,Lrrc38,Mcoln2,Mcoln3,Ncs1,Orai1,Otop2,P2rx7,Scn3b,Scn4b,Slc10a3,Slc13a3,Slc1a5,Slc22a4,Slc25a45,Slc28a2,Slc2a13,Slc2a4,Slc38a3,Slc41a3,Slc44a2,Slc45a3,Slc6a1,Slc6a11,Slc7a2,Slc9a5,Tcirg1,T…	DEG	5XFAD	6
GO:0030003	cellular cation homeostasis	HIP[18]	5430427O19Rik,Ackr2,Akap5,Apoe,Atp7b,Bcl2,Bmp6,C5ar1,Cacna1g,Cacna1i,Cav1,Cav2,Ccl19,Ccl2,Ccl5,Ccrl2,Cd24a,Cln3,Cln5,Cmklr1,Cnr1,Crhr1,Cxcl13,Cxcl9,Cxcr3,Cxcr5,Cxcr6,Cybrd1,Dbi,F2r,Fasl,Fgf2,Fxyd1,Fzd2,Gcm2,Gm6377,Gna15,Gpr12,Gpr157,Gpr55,Hcrtr2,Heph,Hfe,Hmox1,Htr1b,Htr2a,Il1a,Il6st,Itgav,Itgb3,Jph3,Kcnk3,Lacc1,Lcn2,Mchr1,Mcoln2,Mcoln3,Mt1,Mt2,Myc,Ncs1,Nmu,Nol3,P2rx7,Plcg2,Ptger4,Pygm,Rab20,S100b…	DEG	5XFAD	22
GO:0002521	leukocyte differentiation	HIP[4.12.18]	Anxa2,Axl,B2m,Batf,Bcl2a1d,Bcl3,Btk,C1qc,Card11,Casp8,Ccl3,Ccl5,Cd101,Cd28,Cd300lf,Cd3d,Cd3g,Cd74,Cd83,Cd8a,Cebpa,Cmtm7,Csf1,Csf1r,Ctsl,Dock2,Fcer1g,Fes,Fgl2,Gpr183,H2-M3,H2-Oa,Hcls1,Hhex,Hlx,Ikzf1,Il1a,Il1rl2,Il2rg,Il3ra,Il4i1,Il4ra,Inpp5d,Irf1,Irf8,Itgb3,Lag3,Lgals1,Lgals9,Lrrk1,Ltbr,Ly9,Lyn,Mafb,Mfng,Myc,Nckap1l,Nfam1,Nrros,Pirb,Plcg2,Ptger4,Ptpn6,Ptprc,Rhoh,Rsad2,Sash3,Sbno2,Slamf6,Spi1,Stat3…	DEG	5XFAD	14
GO:0034762	regulation of transmembrane transport	HIP[18]	Ager,Akt2,Alox5,Bcl2,Braf,C3,Cacna1g,Cacna1i,Cacna1s,Cacna2d4,Cav1,Cbarp,Ccl2,Cd63,Clic1,Crh,Crhbp,Crhr1,Cxcl9,Cxcr3,Dbi,Drd4,F2r,Fabp5,Fxyd1,Fxyd3,Fxyd5,Fxyd6,Gem,Hk2,Homer1,Ifngr1,Itgb3,Jph3,Kcnab3,Kcnc3,Kcne1l,Kcne4,Kcnf1,Kcnh3,Kcnh7,Kcnip1,Kcnj11,Kcnj14,Kcnj16,Kcnj2,Kcnq3,Kcns1,Klf15,Lrrc38,Myc,Nfe2l2,Nol3,P2rx7,Plcg2,Prrt1,Ptafr,Ptpn22,Rasgrf1,Rgs7,Rtn2,S100a1,Scn3b,Scn4b,Sh2b2,Shank3,Stac2,…	DEG	5XFAD	11
GO:0034220	ion transmembrane transport	HIP[4.12.18]	Alox5,Anxa2,Anxa5,Atp6v0d2,Cacna1s,Ccl2,Ccl3,Cd63,Clic1,Crhbp,Ctss,Cxcl10,Cxcl9,Cxcr3,Cyba,Cybb,Dbi,Fasl,Fxyd1,Fxyd5,Gfap,Hvcn1,Ifngr1,Itgb3,Kcne1l,Kcnj2,Lyn,Mcoln2,Mcoln3,Myc,P2rx7,P2ry12,P2ry6,Pik3cg,Plcg2,Ptafr,Ptpn6,Ptprc,S100a1,S100a6,Slc11a1,Slc13a3,Slc16a3,Slc1a5,Slc22a4,Slc37a2,Tap1,Tap2,Tcirg1,Tcn2,Thy1,Tlr9,Tmem37,Trem2,Trpm1,Ucp2,Xcl1	DEG	5XFAD	14
GO:0007015	actin filament organization	HIP[4.12.18]	Aif1,Ang,Arap1,Arhgap25,Arpc1b,Asap3,Baiap2l2,Capg,Casp4,F11r,Gmfg,Gpr65,Gsn,Hcls1,Icam1,Itgb5,Lcp1,Mical1,Myo1e,Nckap1l,Pdlim4,Plek,Ptger4,Pycard,Rac2,Rhoc,Rhoh,Serpinf2,Tgfbr1,Trf	DEG	5XFAD	7
GO:0006816	calcium ion transport	HIP[4.12.18]	Anxa2,Anxa5,Cacna1s,Ccl12,Ccl3,Ccl4,Ccl5,Cd84,Cxcl10,Cxcl9,Cxcr3,Cyba,Cysltr1,Dbi,Fasl,Icam1,Igf1,Itgb3,Lgals3,Lyn,Mcoln2,Mcoln3,P2rx7,P2ry12,P2ry6,Pik3cg,Plcg2,Ptpn6,Ptprc,S100a1,Thy1,Tlr9,Tmem37,Trpm1,Tspo,Xcl1	DEG	5XFAD	24
GO:0030097	hemopoiesis	HIP[18]	3830403N18Rik,Adam17,Ager,Angpt1,Angpt2,Ank1,Anxa2,Apobec3,Axl,Batf,Batf2,Batf3,Bcl2,Bcl3,Braf,Btk,Card11,Casp8,Ccl19,Ccl5,Cd101,Cd109,Cd24a,Cd28,Cd3d,Cd3e,Cd3g,Cd74,Cd79b,Cd83,Cd8a,Cebpa,Cebpd,Clcf1,Clec1b,Clec2i,Clec5a,Cmtm7,Csf1,Ctla2a,Ctsl,Dcstamp,Eif2ak2,Erbb2,Etv6,Fancd2,Fgl2,Fli1,Fos,Foxj1,Gab2,Gpr55,Herc6,Hes5,Hhex,Hlx,Hspb1,Ikzf1,Ikzf3,Il15,Il1a,Il1rl2,Il2rg,Il3ra,Il4ra,Il6ra,Inhba,Inpp5…	DEG	5XFAD	10
GO:0050865	regulation of cell activation	HIP[12]	Apoe,Axl,Btk,Card11,Ccdc88b,Ccl2,Ccl5,Cd244,Cd274,Cd28,Cd300a,Cd300lb,Cd74,Cd83,Cebpa,Fgl2,Gm49339,Gpnmb,H2-T23,Hlx,Hmox1,Ighd,Il1a,Il1rl2,Il2rg,Il4ra,Inpp5d,Irf1,Lamp1,Lgals1,Lgals3,Lrrk2,Myd88,Nfam1,Parp3,Pdpn,Plscr1,Ptafr,Rac2,Rhoh,Ripk2,Rps6ka1,Sash3,Socs6,Syk,Tgfbr2,Tlr4,Tlr9,Tnfrsf13b,Tnfrsf1b,Tnfsf11,Tnfsf13b,Trbc1,Trex1,Tspan32,Xcl1,Ndfip1	DEG	5XFAD	28
GO:0007167	enzyme linked receptor protein signaling pathway	HIP[4.12.18]	Afp,Angpt1,Apln,Arap1,Axl,Blnk,Ccl2,Cd63,Csf1,Csf1r,Dok1,Fasl,Fes,Fgfrl1,Fgr,Hck,Hexa,Hhex,Hpgd,Igf1,Igfbp5,Il13ra1,Itgb3,Itgb5,Lcp2,Lgals9,Lgmn,Lyn,Mvp,Myd88,Myo1e,Ncf1,Nrros,Plaur,Rela,Sgpl1,Sh3glb1,Sla,Socs3,Spi1,Stat3,Syk,Tgfbr1,Tgfbr2,Tgif1,Trf,Vim,Vsir	DEG	5XFAD	3
GO:0043087	regulation of GTPase activity	HIP[18]	Acap1,Adap2,Akt2,Arap1,Arhgap17,Arhgap19,Arhgap25,Arhgap9,Arhgef16,Asap3,Cav2,Ccl19,Ccl2,Ccl5,Ccl7,Ccl8,Cxcl13,Dennd1a,Depdc1b,Efna5,Erbb2,F2r,Foxj1,Gpr137b,Iqgap3,Itga6,Met,Net1,Ngef,Pbxip1,Prr5,Ranbp3l,Rasa4,Rasal1,Rasgrf1,Rasgrp2,Rgl3,Rgs1,Rgs10,Rgs7,Rhog,Ric8b,Rin3,Rinl,S100a10,Sema4d,Tax1bp3,Tbc1d2b,Tgm2,Xcl1	DEG	5XFAD	7
GO:0072503	cellular divalent inorganic cation homeostasis	HIP[4.12.18]	Apoe,C3ar1,C5ar1,Ccl2,Ccl3,Ccl5,Ccrl2,Cd52,Cmklr1,Cx3cr1,Cxcl10,Cxcl9,Cxcr3,Cxcr6,Cyba,Dbi,Fasl,Fxyd1,Gna15,Gpr157,Hexb,Itgb3,Lyn,Mcoln2,Mcoln3,Mt1,Mt2,P2rx7,P2ry6,Pik3cg,Plcg2,Ptger4,Ptpn6,Ptprc,Pygm,Slc11a1,Spp1,Tcirg1,Thy1,Trpm1,Xcl1	DEG	5XFAD	18
GO:0051251	positive regulation of lymphocyte activation	HIP[18]	Ager,Axl,Bcl2,Card11,Cav1,Ccdc88b,Ccl19,Ccl2,Ccl5,Cd244,Cd24a,Cd274,Cd28,Cd3e,Cd74,Cd83,Clcf1,Efnb2,H2-T23,Hlx,Iglc1,Iglc2,Il15,Il1a,Il1rl2,Il2rg,Il4ra,Il6st,Inpp5d,Irf1,Itgal,Lgals1,Myd88,Nlrp3,Paxip1,Ptpn22,Rhoa,Rhoh,Runx3,Sash3,Socs1,Stat5a,Stat6,Syk,Tgfb1,Tgfbr2,Tlr4,Tlr9,Tnfsf11,Tnfsf13b,Tox,Trbc1,Trbc2,Vcam1,Xcl1	DEG	5XFAD	20
GO:0042060	wound healing	HIP[18]	Adam17,Ager,Alox15,Alox5,Anxa2,Anxa5,Apoe,Axl,C3,Cav1,Ccl2,Cd109,Cd151,Cd44,Cfh,Cxcr4,Ddr1,Elk3,Entpd2,Erbb2,F2r,F9,Fgf2,Gm49339,Gpx1,Gsn,Hmox1,Hpse,Il1a,Itga2,Itgb3,Mmp12,Msx2,Nfe2l2,Nog,P2ry12,Pdpn,Pla2g4a,Plau,Prcp,Procr,Pros1,Ptger4,Rhoa,Rhoc,Sdc1,Sdc4,Serpind1,Serpine1,Serpinf2,Serping1,Sparc,Syk,Tfpi,Tgfb1,Tgfbr2,Thbs1,Timp1,Tlr4,Tnf,Tsku,Tspan32,Vkorc1	DEG	5XFAD	2
GO:0010243	response to organonitrogen compound	HIP[4.12.18]	Aif1,Anxa5,Apobec1,Apoe,C5ar1,Casp4,Ccl2,Cd68,Cd9,Cdk1,Crhbp,Cyba,Cybb,Edem1,Egr2,Erbin,Fcer1g,Gna15,Gsn,Icam1,Igf1,Igfbp5,Irf1,Irf5,Ldlr,Lgmn,Lpl,Lyn,Mmp19,Myc,Myd88,Nfe2l2,Nr4a2,Nrros,P2rx7,P2ry12,P2ry6,Pik3cg,Plcg2,Ptafr,Pygm,Rela,Rgs10,Serpina3i,Socs3,Stat3,Syk,Timp1,Tlr2,Tlr4,Tlr9,Trem2,Trim25,Tspo,Ucp2,Vim,Vkorc1	DEG	5XFAD	9
GO:0099536	synaptic signaling	HIP[18]	Adcy1,Ager,Akap5,Apoe,Begain,Braf,Cacna1g,Cadps2,Cav2,Ccl2,Cd24a,Cdc20,Chrm2,Cln3,Cnr1,Cntnap4,Crh,Crhbp,Crhr1,Dbi,Dgkz,Doc2b,Drd4,Egr2,Elavl4,F2r,Fabp5,Fchsd1,Gabra5,Gabrg1,Gabrr2,Grm3,Gucy1a1,Homer1,Htr1b,Htr1f,Htr2a,Htr7,Itpka,Jph3,Kcnc3,Lgmn,Ly6c2,Ly6e,Ly6g6d,Ly6i,Lypd1,Lzts1,Mme,Ncs1,Nmu,P2rx7,Pdlim4,Pirb,Plcb4,Ppp3ca,Prrt1,Ptchd1,Ptger4,Rapsn,Rasgrf1,Rela,Rgs10,Rpl22,S100b,S1pr2,Sctr,Shank3…	DEG	5XFAD	5
GO:0045087	innate immune response	HIP[12]	5430427O19Rik,Apobec3,Apoe,Axl,Btk,C3,Casp4,Casp8,Ccl2,Ccl5,Cd244,Cd74,Cfh,Clec5a,Csf1,Dhx58,Dtx3l,Eif2ak2,Fasl,Gbp2,Gbp3,Gbp7,Gbp8,Gsdmd,Gsn,H2-Q7,H2-T23,Hck,Ifi206,Ifih1,Ifitm6,Ifnar2,Ighd,Il1rl2,Irak4,Irf1,Lacc1,Lamp1,Lcn2,Lgals3,Masp1,Mcoln2,Mmp12,Myc,Myd88,Naip5,Naip6,Nlrc5,Nmi,Plscr1,Rela,Ripk2,Rnase6,Samhd1,Serping1,Sla,Slamf6,Syk,Tap2,Tifa,Tlr1,Tlr12,Tlr4,Tlr7,Tlr9,Tmem106a,Trbc1,Trex1,Tr…	DEG	5XFAD	7
GO:0040012	regulation of locomotion	HIP[12]	2610528A11Rik,Adora3,Angpt1,Anxa5,Apoe,C5ar1,Ccl2,Ccl5,Cd200r1,Cd274,Cd300a,Cd63,Cd74,Cmklr1,Csf1,Cxcr3,Glipr2,Gpnmb,Gpsm3,Hmox1,Igfbp5,Il1a,Il1rn,Itgb3,Lgals3,Lgmn,Lrrk2,Mmp12,Msn,Myc,Myd88,Nfe2l2,P2ry12,Padi2,Pdpn,Plau,Plcg2,Ptafr,Ptger4,Rac2,Rhoc,Rhoh,Rhoj,Rin3,S100a11,Serpine1,Sp100,Stat3,Stk10,Sucnr1,Tgfbr1,Tgfbr2,Timp1,Trf,Vim,Was,Xcl1	DEG	5XFAD	8
GO:0032970	regulation of actin filament-based process	HIP[18]	Alox15,Arap1,Arhgap17,Asap3,Baiap2l2,Braf,Cav1,Clec2i,Cotl1,Efna5,Fchsd1,Fxyd1,Gmfg,Gsn,Hck,Il1a,Iqgap3,Itgb3,Kank2,Kcnj2,Magel2,Met,Pdlim4,Pdpn,Ppm1e,Ptger4,Rac2,Rhoa,Rhobtb2,Rhoc,Rhog,Rhoh,S100a10,Sdc4,Serpinf2,Shank3,Sorbs3,Spire1,Sptb,Tesk1,Tgfb1,Tgfbr1,Vasp,Capzb,Csf1r,Cyfip1,Grb2,Mtor	DEG	5XFAD	8
GO:0014070	response to organic cyclic compound	HIP[18]	Abca1,Adcy1,Akt2,Angpt2,Bcl2,Bcl2l11,Bmp6,Braf,Casp7,Cav1,Cav2,Ccl2,Ccl5,Cd83,Cebpa,Chrm2,Clu,Cnr1,Crh,Crhbp,Crhr1,Cry2,Cst3,Ctsl,Cxcr4,Drd4,Efna5,Eif2ak2,Elavl4,Ephx1,Fbxo32,Folr2,Fos,Glb1,Gna15,Gsn,Heyl,Hmgcs1,Homer1,Homer2,Htr1b,Htr1f,Htr2a,Htr7,Id3,Ifih1,Igfbp5,Il15,Il1rn,Inhba,Irak3,Isl1,Itga2,Itga6,Kank2,Kcnj11,Klf16,Lgals1,Ly6d,Mlc1,Mmp19,Mmp2,Mn1,Msn,Msx2,Myc,Nlrp3,Nqo1,P2rx7,P2ry12,Padi2…	DEG	5XFAD	7
GO:0098542	defense response to other organism	HIP[4.12.18]	2610528A11Rik,5430427O19Rik,Aif1,Ang,Anxa3,Apobec1,Apobec3,Apoe,Axl,B2m,Batf,Bcl3,Bst2,Btk,C1qa,C1qb,C1qc,C3,C4b,C5ar1,Casp4,Casp8,Ccdc88b,Ccl12,Ccl2,Ccl3,Ccl4,Ccl5,Ccl6,Cd180,Cd244,Cd37,Cd74,Cd86,Cd8a,Cfh,Clec5a,Csf1,Csf1r,Cx3cr1,Cxcl10,Cxcl16,Cxcl5,Cxcl9,Cyba,Cybb,Dhx58,Dtx3l,Eif2ak2,Elf4,Fasl,Fcer1g,Fcgr1,Fes,Fgl2,Fgr,Gbp2,Gbp3,Gbp6,Gbp7,Gbp8,Grn,Gsdmd,Gsn,H2-K1,H2-M3,H2-Q7,H2-T23,Havcr2,Hck,I…	DEG	5XFAD	8
GO:0002237	response to molecule of bacterial origin	HIP[4.12.18]	Abca1,Axl,B2m,C5ar1,Ccl12,Ccl2,Ccl3,Ccl5,Cd180,Cd274,Cd300lb,Cd68,Cd86,Cnr2,Cx3cr1,Cxcl10,Cxcl16,Cxcl5,Cxcl9,Eif2ak2,Erbin,Fasl,Fcgr4,Gbp2,Gbp6,Gm49339,H2-M3,Havcr2,Hpgd,Il10ra,Il1a,Irf5,Irf8,Irgm2,Lgals9,Lilrb4a,Ly86,Lyn,Myd88,Ncf2,P2rx7,Plcg2,Plscr1,Plscr2,Ptafr,Ptger4,Pycard,Rela,Sbno2,Scimp,Serpine1,Slc11a1,Spi1,Tap2,Tlr1,Tlr2,Tlr4,Tlr9,Tnfrsf11a,Tnfrsf1b,Trem2,Tspo,Vim,Zfp36	DEG	5XFAD	4
GO:0007268	chemical synaptic transmission	HIP[18]	Adcy1,Ager,Akap5,Apoe,Begain,Braf,Cacna1g,Cadps2,Cav2,Ccl2,Cd24a,Cdc20,Chrm2,Cln3,Cnr1,Cntnap4,Crh,Crhbp,Crhr1,Dbi,Dgkz,Doc2b,Drd4,Egr2,Elavl4,F2r,Fchsd1,Gabra5,Gabrg1,Gabrr2,Grm3,Gucy1a1,Homer1,Htr1b,Htr1f,Htr2a,Htr7,Itpka,Jph3,Kcnc3,Lgmn,Lypd1,Lzts1,Mme,Ncs1,Nmu,P2rx7,Pdlim4,Pirb,Plcb4,Ppp3ca,Prrt1,Ptchd1,Ptger4,Rapsn,Rasgrf1,Rpl22,S100b,S1pr2,Sctr,Shank3,Shisa7,Slc6a1,Snap29,Sncb,Srgn,Star,Sta…	DEG	5XFAD	5
GO:0030334	regulation of cell migration	HIP[12]	2610528A11Rik,Adora3,Angpt1,Apoe,C5ar1,Ccl2,Ccl5,Cd200r1,Cd274,Cd300a,Cd63,Cd74,Cmklr1,Csf1,Cxcr3,Glipr2,Gpnmb,Gpsm3,Hmox1,Igfbp5,Il1a,Il1rn,Itgb3,Lgals3,Lgmn,Mmp12,Msn,Myc,Myd88,Nfe2l2,P2ry12,Padi2,Pdpn,Plau,Plcg2,Ptafr,Ptger4,Rac2,Rhoc,Rhoh,Rhoj,Rin3,S100a11,Serpine1,Sp100,Stat3,Stk10,Tgfbr1,Tgfbr2,Timp1,Vim,Xcl1,Akt2	DEG	5XFAD	11
GO:0045177	apical part of cell	HIP[12]	Abcb1b,Anxa4,C1qtnf5,C5ar1,Cd44,Ctsb,Ctsl,Cybrd1,Dcxr,Fxyd1,Itgb3,Lgmn,Msn,Osmr,Pdpn,Pth1r,Slc16a3,Slc22a4,Slc2a5,Spp1,Tcirg1,Tgfbr1,Tlr9,Trf	DEG	5XFAD	2
GO:0007162	negative regulation of cell adhesion	HIP[18]	Ager,Akna,Angpt1,Angpt2,Apod,Bmp6,Cd24a,Cd274,Cd300a,Cd74,Dscaml1,Efna5,Erbb2,Fgl2,Foxj1,Gpnmb,Hfe,Hlx,Hspb1,Il1rn,Il4ra,Irf1,Lax1,Lgals1,Loxl3,Meltf,Mmp12,Mmp2,Nat8,Nrarp,Pag1,Ptpn22,Rhoa,Runx3,Sdc4,Sema4d,Serpine1,Slfn1,Socs1,Tgfb1,Thbs1,Xcl1,Zfp703	DEG	5XFAD	5
GO:0005768	endosome	HIP[12]	5430427O19Rik,Abca1,Abca5,Anxa2,Apoe,Cd22,Cd274,Cd63,Cd74,Cmtm6,Crhbp,Cst3,Ctse,Cytip,Dtx3l,Ehd4,Gpnmb,Lamp1,Lamp2,Ldlrap1,Lgmn,Lrrk2,Mcoln2,Mcoln3,Ncf4,Pdlim4,Plekhf2,Rab29,Rab32,Rin3,Scamp2,Sh3glb1,Sla,Slc29a3,Slc9a9,Snx20,Steap3,Tcirg1,Tgfbr1,Tlr4,Tlr7,Tlr9,Trf,Akt2,Ndfip1	DEG	5XFAD	4
GO:0051338	regulation of transferase activity	HIP[4.12.18]	Alkal2,Ang,Angpt1,Apoe,Axl,C5ar1,Ccl5,Cd300a,Cd74,Cd86,Chil1,Clu,Csf1,Csf1r,Dbi,Dbndd2,Dtx3l,Eif2ak2,Fcgr1,Fgr,Gm49339,Hhex,Igf1,Il1rn,Iqgap3,Irgm2,Itgb3,Lcp2,Lgals9,Lilr4b,Lilrb4a,Lyn,Mvp,Myc,Ncf1,Nckap1l,Nlrc5,P2rx7,Parp3,Pik3cg,Pik3r5,Ptpn6,Ptprc,Pycard,Rac2,Rhoh,Sh3glb1,Slc11a1,Socs3,Syk,Tcim,Tgfbr1,Tgfbr2,Thy1,Tlr1,Tlr4,Tlr9,Tnfrsf11a,Tnfsf11,Trf,Zfp36	DEG	5XFAD	15
GO:0009611	response to wounding	HIP[4.12.18]	Aif1,Alox5,Anxa2,Anxa5,Apoe,Axl,B4galt1,C3,Ccl2,Cd44,Cd9,Cfh,Cntf,Cst3,Elk3,F11r,F9,Fcer1g,Fcgr4,Fermt3,Gfap,Gm49339,Gpx1,Grn,Gsn,Hmox1,Hpse,Id3,Igf1,Il1a,Itgb3,Lcp1,Lgals1,Lilrb4a,Lyn,Mmp12,Myc,Nfe2l2,P2ry12,Pdpn,Plau,Plek,Procr,Pros1,Ptger4,Ptpn6,Rhoc,Serpine1,Serpinf2,Serping1,Slc11a1,Syk,Tec,Tgfbr2,Timp1,Tlr4,Tspan32,Tspo,Tyrobp,Vkorc1,Zfp36	DEG	5XFAD	2
GO:0031331	positive regulation of cellular catabolic process	HIP[4.12.18]	Apoe,Clu,Ctsc,Dtx3l,Hmox1,Igf1,Irgm1,Irgm2,Laptm5,Ldlr,Mlxipl,Msn,Myc,P2rx7,Rida,Sh3glb1,Tfeb,Tlr9,Tnfrsf1b,Trem2,Trim12a,Trim14,Trim30a,Trim30d,Trim5,Zc3hav1,Zfp36	DEG	5XFAD	3
GO:0030312	external encapsulating structure	HIP[18]	Adamts1,Adamtsl3,Adamtsl4,Angpt1,Angpt2,Anxa2,Anxa4,Anxa5,Apoe,Bcan,Bgn,Cd151,Cela1,Clu,Col13a1,Col16a1,Col25a1,Col27a1,Col2a1,Col4a5,Col4a6,Col5a3,Col6a3,Colq,Crispld2,Cst3,Ctsb,Ctsl,Dmp1,Ecm1,Efemp1,Efemp2,Efna5,Egfl6,Emid1,Emilin1,Entpd2,Epyc,Fbln5,Fbln7,Fgl2,Gpc5,Hpse,Itga6,Lama3,Lgals1,Lrig1,Ltbp3,Mfge8,Mmp12,Mmp17,Mmp19,Mmp2,Mmp3,P3h2,Plod1,Plod3,Plscr1,Ptx3,Rarres2,S100a10,S100a11,S100a13,…	DEG	5XFAD	5
GO:0098660	inorganic ion transmembrane transport	HIP[18]	AA467197,Ager,Alox5,Ank1,Anxa2,Anxa5,Atp7b,Cacna1g,Cacna1i,Cacna1s,Cacna2d4,Cav1,Cbarp,Ccl19,Cd63,Cnnm4,Cox6a2,Crhr1,Cxcl9,Cxcr3,Dbi,Drd4,F2r,Fasl,Fgf2,Fxyd1,Fxyd3,Fxyd5,Fxyd6,Gabra5,Gabrg1,Gabrr2,Gem,Hfe,Htr2a,Itgav,Itgb3,Jph3,Kcnab3,Kcnc3,Kcne1l,Kcne4,Kcnf1,Kcnh3,Kcnh7,Kcnip1,Kcnj11,Kcnj14,Kcnj16,Kcnj2,Kcnk2,Kcnk3,Kcnn4,Kcnq3,Kcns1,Kcnt1,Lrrc38,Mcoln2,Mcoln3,Ncs1,Nol3,Orai1,Otop2,P2rx7,P2ry12,P…	DEG	5XFAD	19
GO:0045597	positive regulation of cell differentiation	HIP[18]	Ager,Akap5,Apoe,Axl,Bcl2,Bmp6,Braf,Casp8,Ccdc3,Ccl19,Ccl5,Ccl8,Cd101,Cd24a,Cd74,Cd83,Cebpa,Cebpd,Clcf1,Clic1,Clu,Cmklr1,Cntf,Crabp2,Crb2,Csf1,Cxcl9,Cxcr4,Dcstamp,Dlx1,Efemp2,Efna5,Efnb2,Egr2,Etv4,Fbxo5,Fgf2,Fos,Foxj1,Gdpd2,Glipr2,Heyl,Hlx,Htr2a,Ifitm1,Il15,Il1rl2,Il2rg,Il33,Il4ra,Il6st,Inhba,Inpp5d,Insm1,Irf1,Isl1,Itgb3,Itpka,Lif,Lrp3,Ltbp3,Mag,Mme,Msr1,Msx2,Mturn,Myc,Net1,Nlrp3,Nog,Pdpn,Ptger4,R…	DEG	5XFAD	2
GO:0050767	regulation of neurogenesis	HIP[18]	Akap5,Apoe,Braf,Cd24a,Clcf1,Cntf,Crabp2,Cxcr4,Dlx1,Dynlt1f,Efna5,Egr2,Hes3,Hes5,Hey2,Heyl,Il33,Il6st,Itpka,Ldlr,Lif,Lrp4,Mag,Mme,Myc,Nog,Ppp3ca,Rela,Sema4d,Serpinf1,Sh3glb1,Shank3,Smarcd3,Spint1,Star,Tgfb1,Tgm2,Tmem98,Tnf,Tnfrsf1b,Trf,Tspo,Vim,Zfp365,Ctnna1,Cyfip1,Mtor,Ntrk2	DEG	5XFAD	2
GO:1903131	mononuclear cell differentiation	HIP[12]	Axl,Batf,Bcl3,Btk,Card11,Cd28,Cd3d,Cd3g,Cd74,Cd83,Cd8a,Cmtm7,Csf1,Ctsl,Fgl2,Hhex,Hlx,Ikzf1,Il1a,Il1rl2,Il2rg,Il3ra,Il4ra,Inpp5d,Irf1,Lgals1,Ltbr,Mafb,Mfng,Myc,Nfam1,Pirb,Plcg2,Ptger4,Rhoh,Ripk2,Sash3,Slamf6,Stat3,Syk,Tcirg1,Tgfbr2,Tlr9,Tmem176a,Tmem176b,Tnfsf13b,Ndfip1	DEG	5XFAD	14
GO:0030234	enzyme regulator activity	HIP[4.12.18]	Adap2,Anxa2,Arap1,Arhgap25,Arhgap45,Arhgap9,Arhgdib,Asap3,Bcl2a1d,Bmp2k,Bst2,C3,C4b,Cst3,Cst7,Ctla2b,Ctsc,Ctsh,Cyth4,Dock2,Gm49339,Gpsm3,Iqgap3,Lilr4b,Lilrb4a,Naip2,Naip5,Naip6,Nckap1l,Pycard,Rab3il1,Rasa4,Rasal3,Renbp,Rgs1,Rgs10,Rin3,Rinl,Rps6ka1,Serpina3i,Serpine1,Serpinf2,Serping1,Spint1,Tagap,Thy1,Timp1,Vav1,Vsir,Wfdc17	DEG	5XFAD	6
GO:0032956	regulation of actin cytoskeleton organization	HIP[4.12.18]	Abi3,Arap1,Arhgdib,Arpc1b,Asap3,Baiap2l2,Bst2,Capg,Csf1r,F11r,Fes,Fgr,Gmfg,Gpr65,Gsn,Hck,Hcls1,Icam1,Il1a,Iqgap3,Itgb3,Nckap1l,Pdlim4,Plek,Ptger4,Pycard,Rac2,Rhoc,Rhoh,Serpinf2,Tgfbr1	DEG	5XFAD	9
GO:0051270	regulation of cellular component movement	HIP[12]	2610528A11Rik,Adora3,Angpt1,Anxa5,Apoe,Arap1,C5ar1,Ccl2,Ccl5,Cd200r1,Cd274,Cd300a,Cd63,Cd74,Cmklr1,Csf1,Cxcr3,Fxyd1,Glipr2,Gpnmb,Gpsm3,Hmox1,Igfbp5,Il1a,Il1rn,Itgb3,Kcnj2,Lamp1,Lgals3,Lgmn,Mmp12,Msn,Myc,Myd88,Nfe2l2,P2ry12,Padi2,Pdpn,Plau,Plcg2,Ptafr,Ptger4,Rac2,Rhoc,Rhoh,Rhoj,Rin3,S100a11,Serpine1,Sp100,Stat3,Stk10,Tgfbr1,Tgfbr2,Timp1,Trf,Vim,Was,Xcl1,Akt2	DEG	5XFAD	8
GO:0002366	leukocyte activation involved in immune response	HIP[18]	Batf,Bcl3,Btk,Ccl19,Cd244,Cd28,Cd300a,Cd74,Clcf1,Crhr1,Fgl2,Gm49339,Hlx,Hmox1,Il33,Il4ra,Il6ra,Irf1,Itgal,Lat,Lgals1,Loxl3,Mfng,Myd88,Nlrp3,Nmi,Parp3,Paxip1,Plcg2,Ptafr,Ptger4,Rac2,Rorc,Sbno2,Slamf6,Stat3,Stat6,Sucnr1,Syk,Tgfb1,Tlr4,Tmem98,Trex1,Vamp8,Zfp683,Mtor	DEG	5XFAD	8
GO:0043547	positive regulation of GTPase activity	HIP[4.12.18]	Adap2,Arap1,Arhgap25,Arhgap45,Arhgap9,Arhgdib,Asap3,Ccl12,Ccl2,Ccl3,Ccl4,Ccl5,Ccl6,Dock2,F11r,Gpr65,Icam1,Iqgap3,Nckap1l,Rasa4,Rasal3,Rgs1,Rgs10,Rin3,Rinl,Tagap,Thy1,Vav1,Xcl1	DEG	5XFAD	7
GO:0006897	endocytosis	HIP[12]	Abca1,Angpt1,Anxa2,Apln,Apobr,Apoe,Arhgap25,Axl,Bmp2k,C3,Cd22,Cd300a,Cd63,Clu,Ehd4,Endou,Gsn,Ighd,Il10ra,Itgb3,Ldlrap1,Lgals3,Lrrk2,Mrc2,Msr1,Myo1e,Plcg2,Rac2,Rhoh,Rhoj,Rin3,Rinl,Serpine1,Snx18,Syk,Tgfbr2,Trbc1,Trf	DEG	5XFAD	2
GO:0097435	supramolecular fiber organization	HIP[4.12.18]	Aif1,Ang,Anxa2,Apoe,Arap1,Arhgap25,Arpc1b,Asap3,B2m,Baiap2l2,Capg,Casp4,Ccdc88b,Clu,Cst3,F11r,Fes,Gfap,Gmfg,Gpr65,Gsn,Hcls1,Icam1,Itgb5,Lcp1,Ldlr,Mical1,Myo1e,Nckap1l,Pdlim4,Plek,Ptger4,Pycard,Rac2,Rhoc,Rhoh,Serpinf2,Tgfbr1,Trf,Vim	DEG	5XFAD	6
GO:0005773	vacuole	HIP[18]	5430427O19Rik,Aga,Anxa2,Apoe,Asah1,Atg9b,Cd63,Cd74,Cln3,Cln5,Cpq,Crhbp,Cst3,Ctbs,Ctla2a,Ctla2b,Ctsa,Ctsb,Ctsl,Cxcr4,Cybrd1,Dpp7,Dtx3l,Fasl,Ggh,Glb1,Glmp,Gm49392,Gns,Gpr137b,Gzmb,H2-Ob,Hck,Hpse,Ifitm1,Ifitm2,Lamp2,Lamp5,Laptm4a,Ldlr,Lgmn,Lipa,Litaf,Man2b2,Mcoln2,Mcoln3,Mlc1,Mt1,Naga,Pla2g15,Prcp,Rab29,Scarb2,Sgsh,Sh3glb1,Sidt1,Slc29a3,Snap29,Srgn,Tcirg1,Tfeb,Tlr7,Tlr9,Tmbim1,Tpcn2,Trp53inp2,Vamp8,…	DEG	5XFAD	3
GO:0098772	molecular function regulator	HIP[18]	A2m,Acap1,Adap2,Angpt2,Anxa2,Arap1,Arhgap17,Arhgap19,Arhgap25,Arhgap9,Arhgef16,Asap3,Bag3,Bcl2,Birc5,Bmp2k,C3,Cav1,Ccl5,Cd109,Cdc20,Col6a3,Cox6a2,Crb2,Cst3,Ctla2b,Dennd1a,Dennd2c,Dennd2d,Depdc1b,Dkk2,Fbxo5,Fgd3,Fxyd1,Fxyd3,Fxyd5,Fxyd6,Gm49339,Gpsm3,Id3,Ikbke,Il1rn,Iqgap3,Kcne1l,Kcne4,Kcnip1,Kcnk2,Kcns1,Lilr4b,Lrrc38,Ly6c2,Ly6e,Ly6g6d,Ly6i,Lypd1,Map3k14,Naip5,Naip6,Net1,Ngef,Nol3,Pcp2,Plce1,Ppp1r1…	DEG	5XFAD	6
GO:0032880	regulation of protein localization	HIP[18]	Acvr1c,Akap5,Akt2,Alox5,Angpt1,Anxa5,Apod,Apoe,Arhgef16,Bag3,Bcl2,Birc5,Cav2,Ccl2,Ccl5,Cdca5,Cdk1,Cln3,Cnr1,Crh,Dnajc27,Doc2b,Drd4,Dtx3l,Edem1,Efna5,Epb41l2,Erbb2,F2r,Gpc5,Gpr137b,Gsn,Hfe,Il1a,Isl1,Itgb3,Kcnj11,Kcnn4,Ldlrap1,Lgals3,Lif,Lrp4,Lypd1,Mark4,Mdfic,Msn,Nmu,Nol3,P2rx7,Plk1,Ppp3ca,Ptger4,Ptpn22,Rab29,Rhbdf1,Rhbdf2,Rhog,Sh3glb1,Shank3,Shisa7,Sirt3,Slc16a1,Sp100,Spidr,Srebf1,Stac2,Tax1bp3,T…	DEG	5XFAD	4
GO:0007204	positive regulation of cytosolic calcium ion concentration	HIP[18]	Ackr2,Akap5,Bcl2,C5ar1,Cacna1g,Cacna1i,Cav1,Ccl19,Ccrl2,Cd24a,Cmklr1,Cnr1,Crhr1,Cxcl13,Cxcl9,Cxcr3,Cxcr5,Cxcr6,Dbi,F2r,Fasl,Fgf2,Fzd2,Gna15,Gpr157,Gpr55,Htr2a,Itgav,Itgb3,Jph3,Mchr1,Mcoln2,Mcoln3,Nmu,Nol3,P2rx7,Plcg2,Ptger4,Tgfb1,Tgm2,Tmem28,Tpcn2,Trpm1,Xcl1,Cyba	DEG	5XFAD	18
GO:1901698	response to nitrogen compound	HIP[4]	Cdk2,Chrm4,Dusp1,Egr1,Egr2,Fosb,Gh,Klf5,Ldlr,Nr4a2	DEG	5XFAD	9
GO:0070161	anchoring junction	HIP[18]	Abcb1b,Adam17,Anxa5,Arhgap17,Asap3,Atp7b,Baiap2l2,C1qtnf5,Cav1,Cav2,Ccdc85a,Ccdc85c,Cd2,Cd3e,Cdca3,Cdh6,Cdh7,Cdsn,Cldn11,Cldn14,Col13a1,Cpne3,Def6,Efna5,Efnb2,Erbin,Fabp7,Fblim1,Fgfr4,Fgfrl1,Fxyd1,Gjb1,Gsn,Hck,Igsf21,Iqgap3,Itga2,Itga5,Itga6,Itgal,Itgav,Itgb3,Itgb7,Itgb8,Itk,Kcnj11,Kcnj2,Kifc3,Kirrel2,Lama3,Lat,Lcp2,Micall2,Mlc1,Msn,Mxra8,Myh1,Myo1e,Nrap,P2rx7,Palld,Parvg,Pdlim2,Pdlim4,Pmp22,Ppp3…	DEG	5XFAD	1
GO:0031348	negative regulation of defense response	HIP[4.12.18]	Alox5,Apoe,Cd200r1,Cnr2,Cst7,Cx3cr1,Dhx58,Fgl2,Gpx1,Grn,H2-M3,H2-T23,Havcr2,Igf1,Klrb1b,Ldlr,Lgals9,Mmp12,Nlrc5,Nmi,Oas3,Ptger4,Samhd1,Serping1,Socs3,Tap1,Tap2,Tnfaip8l2,Tnfrsf1a,Tnfrsf1b,Trex1,Usp18,Zfp36	DEG	5XFAD	8
GO:0051046	regulation of secretion	HIP[4.12.18]	Alox5,Ang,Anxa5,Apln,Apoe,Ccl5,Cd300a,Cd74,Cd84,Cntf,Crhbp,Cyba,Fcer1g,Fes,Fgr,Hcar2,Hmox1,Igf1,Il1a,Il1rn,Il4ra,Lgals9,Lyn,Mical1,Osm,P2rx7,P2ry12,Ptafr,Ptger4,Ptgs1,Rac2,Rsad2,Spi1,Spp1,Syk,Tcirg1,Tifab,Tlr2,Tlr4,Tnfrsf11a,Tnfrsf1a,Tnfrsf1b,Tnfsf11,Trem2,Ucp2	DEG	5XFAD	6
GO:0006935	chemotaxis	HIP[18]	2610528A11Rik,Ackr2,Adam17,Ager,Akt2,Alox5,Angpt1,Angpt2,Arhgef16,C5ar1,Ccl19,Ccl2,Ccl5,Ccl7,Ccl8,Ccrl2,Cd74,Cklf,Cmklr1,Cmtm3,Cmtm7,Csf1,Cxcl13,Cxcl5,Cxcl9,Cxcr3,Cxcr4,Cxcr5,Cxcr6,Cysltr1,Dscaml1,Efna4,Efna5,Efnb2,Egr2,Erbb2,Etv4,Fgf2,Gpsm3,Hgf,Hsd3b7,Hspb1,Isl1,Itga2,Itgav,Itgb3,Kif5a,Lama3,Lgals3,Lgmn,Lgr4,Lrtm2,Lsp1,Met,Nog,P2ry12,Padi2,Palld,Ptafr,Rac2,Rarres2,Rhoa,Rhog,Rhoh,Rin3,Runx3,S100a…	DEG	5XFAD	3
GO:0055065	metal ion homeostasis	HIP[18]	Ackr2,Ager,Akap5,Ank1,Apoe,Atp7b,Bcl2,Bdh2,Bmp6,C5ar1,Cacna1g,Cacna1i,Cav1,Cav2,Ccl19,Ccl2,Ccl5,Ccrl2,Cd24a,Cln3,Cmklr1,Cnnm4,Cnr1,Cp,Crhr1,Cxcl13,Cxcl9,Cxcr3,Cxcr5,Cxcr6,Cybrd1,Dbi,F2r,Fasl,Fgf2,Fxyd1,Fzd2,Gcm2,Gna15,Gpr12,Gpr157,Gpr55,Hcrtr2,Heph,Hfe,Hmox1,Htr1b,Htr2a,Il1a,Il6st,Itgav,Itgb3,Jph3,Kcnk3,Lcn2,Mchr1,Mcoln2,Mcoln3,Meltf,Mt1,Mt2,Myc,Ncs1,Nmu,Nol3,P2rx7,Plcg2,Ptger4,Pygm,S100b,Slc10a7…	DEG	5XFAD	20
GO:0042330	taxis	HIP[4.12.18]	2610528A11Rik,Aif1,Alox5,Angpt1,Bin2,C3ar1,C5ar1,Ccl12,Ccl2,Ccl3,Ccl4,Ccl5,Ccl6,Ccrl2,Cd74,Cmklr1,Cmtm3,Cmtm7,Cnr2,Csf1,Csf1r,Csf3r,Cx3cr1,Cxcl10,Cxcl16,Cxcl5,Cxcl9,Cxcr3,Cxcr6,Cysltr1,Dock2,Egr2,Fcer1g,Fes,Gpr183,Gpsm3,Hsd3b7,Itgb3,Lgals3,Lgals9,Lgmn,Lsp1,Lyn,Nckap1l,P2ry12,Padi2,Pik3cg,Ptafr,Rac2,Rhoh,Rin3,Serpine1,Spi1,Spp1,Sucnr1,Syk,Tnfsf11,Trem2,Vav1,Xcl1	DEG	5XFAD	3
GO:0098655	cation transmembrane transport	HIP[18]	AA467197,Ager,Alox5,Ank1,Anxa2,Anxa5,Atp7b,Cacna1g,Cacna1i,Cacna1s,Cacna2d4,Calhm2,Cav1,Cbarp,Ccl19,Ccl2,Cd63,Cnnm4,Cox6a2,Crh,Crhbp,Crhr1,Cxcl9,Cxcr3,Dbi,Drd4,F2r,Fasl,Fgf2,Fxyd1,Fxyd3,Fxyd5,Fxyd6,Gem,Hfe,Homer1,Htr2a,Ifngr1,Itgav,Itgb3,Jph3,Kcnab3,Kcnc3,Kcne1l,Kcne4,Kcnf1,Kcnh3,Kcnh7,Kcnip1,Kcnj11,Kcnj14,Kcnj16,Kcnj2,Kcnk2,Kcnk3,Kcnn4,Kcnq3,Kcns1,Kcnt1,Lrrc38,Mcoln2,Mcoln3,Ncs1,Nol3,Orai1,Otop2…	DEG	5XFAD	19
GO:0012506	vesicle membrane	HIP[4.12.18]	5430427O19Rik,Anxa2,Anxa3,Anxa4,B2m,Baiap2l2,Cd274,Cd63,Cd68,Cmtm6,Ctsd,Dtx3l,Ehd4,Gpnmb,H2-D1,H2-K1,H2-Q7,H2-T23,Ifitm3,Irgm1,Lamp2,Ldlr,Mcoln2,Mcoln3,Msn,Ncf4,Pdlim4,Rab32,Rab7b,Scamp2,Slc11a1,Slc15a3,Slc17a9,Slc29a3,Smagp,Snx20,Steap3,Syngr1,Syngr2,Tap1,Tcirg1,Tlr1,Tlr13,Tlr2,Tlr7,Trf,Clta	DEG	5XFAD	2
GO:0002460	adaptive immune response based on somatic recombination of immune receptors built from immunoglobulin superfamily domains	HIP[18]	Adam17,Ager,Batf,Bcl3,Btk,C1ra,C3,Ccl19,Cd24a,Cd274,Cd28,Cd74,Cd8a,Clcf1,Foxj1,Gzmb,H2-K1,H2-T23,Hfe,Hlx,Iglc1,Iglc2,Il18bp,Il33,Il4ra,Il6ra,Inpp5d,Irf1,Klrc1,Klrd1,Loxl3,Mr1,Myd88,Myo1g,Nlrp3,P2rx7,Parp3,Paxip1,Pirb,Pla2g4a,Rorc,Sash3,Serping1,Slamf6,Stat3,Stat6,Tap2,Tcirg1,Tgfb1,Tmem98,Tnf,Tnfrsf1b,Tnfsf13b,Trbc1,Trbc2,Trex1,Xcl1	DEG	5XFAD	14
GO:0050867	positive regulation of cell activation	HIP[12]	Axl,Card11,Ccdc88b,Ccl2,Ccl5,Cd244,Cd274,Cd28,Cd300lb,Cd74,Cd83,Cebpa,H2-T23,Hlx,Ighd,Il1a,Il1rl2,Il2rg,Il4ra,Inpp5d,Irf1,Lamp1,Lgals1,Lrrk2,Myd88,Pdpn,Ptafr,Rhoh,Ripk2,Rps6ka1,Sash3,Syk,Tgfbr2,Tlr4,Tlr9,Tnfsf11,Tnfsf13b,Trbc1,Xcl1	DEG	5XFAD	20
GO:0051345	positive regulation of hydrolase activity	HIP[12]	Adap2,Arap1,Arhgap25,Arhgap9,Asap3,Casp8,Ccl2,Ccl5,Cd300a,Dap,Egln3,Fasl,Gsn,Iqgap3,Lgmn,Lrrk2,Myc,Ptafr,Rasa4,Rgs1,Rgs10,Rhoc,Rin3,Rinl,Ripk2,Snx18,Stat3,Syk,Xcl1	DEG	5XFAD	7
GO:0005774	vacuolar membrane	HIP[4.12.18]	5430427O19Rik,Anxa2,Atp6v0d2,Cd63,Cd68,Ctsa,Ctsd,Cybrd1,Dtx3l,Gfap,Grn,Hpse,Ifitm3,Irgm1,Lamp2,Laptm5,Man2b1,Man2b2,Mcoln3,Rubcnl,Sh3glb1,Slc15a3,Slc29a3,Tcirg1,Tfeb	DEG	5XFAD	3
GO:0052548	regulation of endopeptidase activity	HIP[4.12.18]	Anxa2,Bcl2a1d,Bst2,C3,C4b,Casp8,Cd44,Cst3,Cst7,Ctla2b,Ctsd,Ctsh,Dap,Egln3,Fasl,Gpx1,Gsn,Igf1,Laptm5,Lgmn,Lyn,Mical1,Myc,Naip2,Naip5,Naip6,Plaur,Pycard,Renbp,Rps6ka1,Serpina3i,Serpine1,Serpinf2,Serping1,Spint1,Stat3,Syk,Timp1,Vsir,Wfdc17	DEG	5XFAD	4
GO:0071900	regulation of protein serine/threonine kinase activity	HIP[18]	Adam17,Ager,Apoe,Cav1,Cblc,Ccl19,Ccnb2,Cd24a,Cd300a,Cd74,Cdk5rap2,Cdkn2c,Cit,Cks2,Drd4,Dusp8,Erbb2,Fgf2,Gadd45a,Gadd45g,Hgf,Hhex,Htr2a,Ikbke,Il1rn,Iqgap3,Irak3,Lax1,Mdfic,P2rx7,Pbk,Pik3r5,Pkib,Plce1,Plk1,Ptpn22,Rhoa,Syk,Tab3,Tcim,Tesk1,Tgfb1,Thbs1,Tlr4,Tlr6,Tlr9,Tnf,Tnfrsf11a,Tnfsf11,Trf	DEG	5XFAD	13
GO:0005794	Golgi apparatus	HIP[4.12.18]	Abca1,Abcb1b,Apoe,Arap1,B2m,B4galt1,Bst2,Ccdc88b,Cd44,Cd74,Chst14,Cst3,Cst7,Ctsc,Cyba,Cybb,Dbi,Dpp7,Fes,Fgfrl1,Fmnl3,Galnt15,Gbp2,Gbp3,Ggta1,Glb1,Glipr2,Grn,Gsap,H2-D1,H2-K1,H2-M3,H2-Q4,H2-Q6,H2-Q7,Hck,Hs3st3b1,Irgm1,Irgm2,Kcnj2,Lamp2,Ldlr,Lpcat2,Ltbr,Lyn,Lyz2,Mfng,Mme,Ms4a7,Ncf1,Nfe2l2,Plcb2,Pld4,Plscr1,Ptgs1,Pycard,Rab29,Rab32,Rab7b,Rsad2,S100a1,Scamp2,Scrg1,Sh3glb1,Slc29a3,Spp1,Srgn,St3gal6,St…	DEG	5XFAD	0
GO:0071345	cellular response to cytokine stimulus	HIP[18]	Abca1,Ackr2,Adam17,Aim2,Alox15,Angpt1,Asah1,Axl,Btk,Casp4,Cav1,Ccdc3,Ccl19,Ccl2,Ccl5,Ccl7,Ccl8,Ccrl2,Cd24a,Cd44,Cd74,Cebpa,Chil1,Cntf,Crhbp,Csf1,Csf2ra,Csf2rb,Csf2rb2,Cxcl13,Cxcl5,Cxcl9,Cxcr3,Cxcr4,Cxcr5,Cxcr6,Dcstamp,Dok1,Ecm1,Eda2r,Entpd2,Erbin,F830016B08Rik,Fasl,Gbp10,Gbp2,Gbp3,Gbp5,Gbp7,Gbp8,Gbp9,Gfpt2,Gm5431,Gsn,H2-Q7,Hk2,Ifi206,Ifi208,Ifi213,Ifi47,Ifit2,Ifitm1,Ifitm2,Ifitm6,Ifnar2,Ifngr1,Ig…	DEG	5XFAD	2
GO:0019901	protein kinase binding	HIP[18]	Akap5,Akt2,Alkal2,Angpt1,Angpt2,Anxa5,Arhgef16,Bcl2l11,Blnk,Braf,Cav1,Cav2,Cblc,Cd2,Cd24a,Cd28,Cd8a,Cdk5rap2,Cdkn2c,Cit,Cks2,Cpne3,Cry2,Dusp8,Fbxo5,Gab2,Grb14,Hspb1,Ifnar2,Il12rb2,Itgav,Itgb3,Kcnq3,Kif11,Lat,Lax1,Lrp4,Mag,Mapkapk3,Mical1,Msn,Mvp,Ncs1,Nek6,Pitpnm3,Plcb4,Plcg2,Plk1,Ptafr,Ptpn22,Rac2,Rasgrf1,Rela,Rhoa,Rhobtb2,Rhoc,Rhog,Rhoh,Sdc4,Sh2b2,Socs1,Sox9,Srebf1,Stat3,Syk,Tesk1,Tgfbr2,Top2a,T…	DEG	5XFAD	1
GO:0050678	regulation of epithelial cell proliferation	HIP[4.12.18]	Alox5,Ang,Apln,Apoe,B2m,B4galt1,C5ar1,Ccl12,Ccl2,Ccl5,Ctsl,Cxcr3,Cyba,Gpx1,Grn,Hmox1,Igf1,Iqgap3,Itgb3,Mmp12,Myc,Plau,Rida,Stat1,Stat3,Tgfbr1,Tgm1,Tlr4,Zfp36	DEG	5XFAD	1
GO:0019058	viral life cycle	HIP[4.12.18]	Apobec3,Apoe,Axl,Bst2,Ccl5,Cd300lf,Cd74,Clec5a,Ctsb,Eif2ak2,Fam111a,Gsn,Icam1,Ifitm3,Ifitm6,Itgb3,Lgals1,Oas1a,Oas1g,Oas3,Oasl2,Plscr1,Rab29,Rsad2,Spint1,Trim12a,Trim14,Trim25,Trim30a,Trim30d,Trim5,Zc3hav1	DEG	5XFAD	3
GO:0018108	peptidyl-tyrosine phosphorylation	HIP[12]	Alkal2,Angpt1,Axl,Btk,Ccl5,Cd300a,Cd44,Cd74,Cntf,Ehd4,Eif2ak2,Gm49339,Hck,Irf1,Itgb3,Jak3,Lilr4b,Lrrk1,Mvp,Osm,Ptger4,Ripk2,Sla,Socs3,Syk,Tlr4	DEG	5XFAD	5
GO:0030029	actin filament-based process	HIP[18]	Alox15,Antxr1,Arap1,Arhgap17,Arhgap25,Asap3,Baiap2l2,Bcl2,Braf,Cacna1g,Casp4,Cav1,Clec2i,Cln3,Cnn3,Cotl1,Diaph3,Efna5,Elmo3,Epb41l2,Fchsd1,Flnc,Fmnl3,Foxj1,Fxyd1,Gas2l3,Gdpd2,Gmfg,Gsn,Hck,Il1a,Iqgap3,Itgb3,Itgb5,Itpka,Kank2,Kcne1l,Kcne4,Kcnj2,Magel2,Met,Mical1,Micall2,Myh7,Myo1e,Myo1g,Nrap,Nuak2,Palld,Parvg,Pdlim2,Pdlim4,Pdpn,Ppm1e,Prr5,Ptger4,Rac2,Rflna,Rhoa,Rhobtb2,Rhoc,Rhog,Rhoh,Rhoj,S100a10,S…	DEG	5XFAD	6
GO:0033674	positive regulation of kinase activity	HIP[18]	Adam17,Afap1l2,Ager,Alkal2,Angpt1,Axl,Braf,Ccl19,Ccl5,Cd24a,Cd300a,Cd74,Chil1,Cks2,Clu,Csf1,Ddr1,Dgkz,Drd4,Eif2ak2,Erbb2,F2r,Fgf2,Gadd45a,Gadd45g,Hgf,Htr2a,Ikbke,Il1rn,Il6ra,Iqgap3,Itgb3,Lat,Lcp2,Lilra5,Ltk,Map3k14,Mdfic,P2rx7,Pbk,Pik3r5,Plce1,Rhoa,Sdc4,Sh3glb1,Socs1,Syk,Tab3,Tcim,Tgfb1,Tgfbr1,Tgfbr2,Thbs1,Tlr1,Tlr4,Tlr6,Tlr9,Tnf,Tnfrsf11a,Tnfsf11,Trf,Csf1r,Map3k4,Ntrk2	DEG	5XFAD	15
GO:0050727	regulation of inflammatory response	HIP[12]	Akna,Alox5,Alox5ap,Apoe,Btk,C3,Casp4,Ccl5,Cd200r1,Cd28,Cebpa,Gpsm3,Gpx1,H2-T23,Il1rl2,Lacc1,Lrrk2,Myd88,Nmi,Osm,Ptger4,Rela,Sbno2,Serpine1,Socs3,Sucnr1,Tlr4,Tlr9,Tnfrsf11a,Tnfrsf1b,Tnfsf11,Trex1,Xcl1,Zfp36,Il16,Ndfip1	DEG	5XFAD	7
GO:0005764	lysosome	HIP[18]	5430427O19Rik,Aga,Anxa2,Apoe,Asah1,Cd63,Cd74,Cln3,Cln5,Cpq,Crhbp,Cst3,Ctbs,Ctla2a,Ctla2b,Ctsa,Ctsb,Ctsl,Cxcr4,Cybrd1,Dpp7,Dtx3l,Fasl,Ggh,Glb1,Glmp,Gm49392,Gns,Gpr137b,Gzmb,H2-Ob,Hck,Hpse,Ifitm1,Ifitm2,Lamp2,Lamp5,Laptm4a,Ldlr,Lgmn,Lipa,Litaf,Man2b2,Mcoln2,Mcoln3,Mlc1,Mt1,Naga,Pla2g15,Prcp,Scarb2,Sgsh,Sidt1,Slc29a3,Srgn,Tcirg1,Tfeb,Tlr7,Tlr9,Tmbim1,Tpcn2,Vamp8	DEG	5XFAD	3
GO:0005770	late endosome	HIP[12]	Abca5,Anxa2,Apoe,Cd63,Cd74,Crhbp,Cst3,Lamp1,Lamp2,Lgmn,Lrrk2,Mcoln3,Slc29a3,Slc9a9,Steap3,Tcirg1,Trf	DEG	5XFAD	2
GO:0046873	metal ion transmembrane transporter activity	HIP[18]	Anxa2,Anxa5,Atp7b,Cacna1g,Cacna1i,Cacna1s,Cacna2d4,Cnnm4,Cnr1,Htr1b,Itgav,Kcnab3,Kcnc3,Kcne1l,Kcne4,Kcnf1,Kcnh3,Kcnh7,Kcnip1,Kcnj11,Kcnj14,Kcnj16,Kcnj2,Kcnk2,Kcnk3,Kcnn4,Kcnq3,Kcns1,Kcnt1,Lrrc38,Mcoln2,Mcoln3,Ncs1,Orai1,Scn3b,Scn4b,Slc10a3,Slc13a3,Slc28a2,Slc6a1,Slc6a11,Slc9a5,Tmem28,Tmem37,Tpcn2,Trpc4,Trpm1,Trpm5,Slc38a1	DEG	5XFAD	7
GO:0005543	phospholipid binding	HIP[4.12.18]	Abca1,Adap2,Anxa2,Anxa3,Anxa4,Anxa5,Apoe,Arap1,Arhgap9,Axl,Baiap2l2,Bin2,Btk,Cd300a,Cd300lf,Fes,Gltp,Gsdmd,Gsn,Kcnj2,Ldlrap1,Mme,Myo1e,Ncf1,Ncf4,Pctp,Plcb2,Ptafr,Rasa4,Rubcnl,Snx20,Thy1,Trem2	DEG	5XFAD	1
GO:0044403	biological process involved in symbiotic interaction	HIP[4.12.18]	Anxa2,Apoe,Axl,Ccl3,Ccl4,Ccl5,Cd300lf,Cd74,Clec5a,Csf1r,Ctsb,Cxcl5,Gbp2,Gbp3,Gbp6,Gbp7,Gpx1,Gsn,Icam1,Ifitm3,Ifitm6,Irgm1,Irgm2,Itgb3,Lgals1,Myc,Myd88,Naip5,Ncf1,Plscr1,Spint1,Trim12a,Trim14,Trim25,Trim30a,Trim30d,Trim5	DEG	5XFAD	2
GO:0030099	myeloid cell differentiation	HIP[4.12.18]	Anxa2,B2m,Batf,C1qc,Casp8,Ccl3,Ccl5,Cd101,Cd300lf,Cd74,Cebpa,Clec1b,Clec5a,Csf1,Csf1r,Csf3r,Dnase2a,Fcer1g,Fes,Fli1,Gpr183,Hcls1,Hhex,Ikzf1,Il3ra,Inpp5d,Irf8,Itgb3,Lmo2,Lrrk1,Ltbr,Lyn,Mafb,Myc,Nckap1l,Nrros,Pirb,Plscr1,Ptpn6,Rab7b,Sbno2,Spi1,Stat1,Stat3,Tcirg1,Tgfbr2,Tnfrsf11a,Tnfsf11,Trem2,Trf,Tyrobp,Zfp36	DEG	5XFAD	5
GO:0002768	immune response-regulating cell surface receptor signaling pathway	HIP[12]	Blnk,Btk,C5ar1,Card11,Cd22,Cd28,Cd300a,Cmklr1,Cmtm3,Elf1,Fyb,Ighd,Lcp2,Nfam1,Plcg2,Plscr1,Pvrig,Rab29,Rela,Ripk2,Syk,Trbc1	DEG	5XFAD	8
GO:0010001	glial cell differentiation	HIP[4.12.18]	C1qa,C5ar1,Cd9,Clu,Cntf,Egr2,Gfap,Gpr157,Grn,Gsn,Ifngr1,Igf1,Ldlr,Lgi4,Lyn,Nrros,Rela,Spint1,Stat3,Tlr2,Tlr4,Tnfrsf1b,Trem2,Vim	DEG	5XFAD	1
GO:0019221	cytokine-mediated signaling pathway	HIP[4.12.18]	Angpt1,Axl,Casp4,Ccl12,Ccl2,Ccl3,Ccl4,Ccl5,Ccl6,Ccrl2,Cd300lf,Cd44,Cd74,Cebpa,Cntf,Csf1,Csf1r,Csf2rb,Csf2rb2,Csf3r,Cx3cr1,Cxcl10,Cxcl5,Cxcl9,Cxcr3,Cxcr6,Dok1,Fcer1g,Ifitm3,Ifitm6,Ifnar2,Ifngr1,Il10ra,Il13ra1,Il1a,Il1rl2,Il1rn,Il21r,Il2rb,Il2rg,Il3ra,Il4ra,Irak4,Irf1,Irf5,Irf7,Irgm1,Irgm2,Laptm5,Mmp12,Myd88,Nlrc5,Nmi,Oas3,Oasl2,Osm,Osmr,Padi2,Parp9,Pirb,Ptpn6,Ptprc,Pycard,Rela,Samhd1,Spi1,Stat1,St…	DEG	5XFAD	2
GO:0048666	neuron development	HIP[18]	Adam17,Adamts1,Adcy1,Ager,Akap5,Alkal2,Apod,Apoe,Bcan,Bcl2,Braf,C3,Cd24a,Cd3e,Cdc20,Cfh,Clu,Cnr1,Cntf,Col25a1,Cpne5,Crabp2,Crb2,Cxcl5,Cxcr4,Ddr1,Dscaml1,Dynlt1f,Efemp1,Efna4,Efna5,Efnb2,Egr2,Elavl4,Erbb2,Etv4,Fzd2,Gabra5,Gldn,H2-K1,Hes5,Hgf,Hspb1,Htr7,Insm1,Isl1,Itga6,Itpka,Kif5a,Klk6,Lama3,Lgals1,Lgi4,Lgr4,Lhx6,Lif,Lrp4,Lrtm2,Ltk,Lzts1,Mag,Mboat1,Micall1,Micall2,Mmp2,Mturn,Mylip,Ncs1,Nfe2l2,Ngef…	DEG	5XFAD	1
GO:0002757	immune response-activating signal transduction	HIP[12]	Blnk,Btk,C5ar1,Card11,Cd22,Cd28,Cd300a,Cmklr1,Cmtm3,Elf1,Fyb,Ighd,Lcp2,Nfam1,Plcg2,Plscr1,Pvrig,Rab29,Rela,Ripk2,Syk,Tlr4,Trbc1,Dgkz	DEG	5XFAD	8
GO:0032101	regulation of response to external stimulus	HIP[18]	5430427O19Rik,A2m,Acod1,Adam17,Ager,Aim2,Akna,Akt2,Alox15,Alox5,Alox5ap,Angpt2,Anxa2,Anxa5,Aoah,Apobec3,Apoe,Bmp6,Braf,Btk,C3,C5ar1,Casp12,Casp4,Casp8,Cav1,Ccl19,Ccl2,Ccl5,Ccl7,Cd109,Cd200r1,Cd24a,Cd28,Cd74,Cd96,Cebpa,Clcf1,Cmklr1,Cnr1,Cntf,Csf1,Ctla2a,Cxcl13,Cxcl5,Cxcr3,Cxcr4,Ddx60,Dhx58,Dtx3l,Efnb2,F2r,Fabp7,Fancd2,Fgf2,Fgl2,Gbp5,Gpsm3,Gpx1,H2-T23,Hgf,Hpse,Hspb1,Ifi206,Ifi208,Ifi213,Ikbke,Il15,…	DEG	5XFAD	14
GO:0006954	inflammatory response	HIP[4.12.18]	Adcy7,Aif1,Akna,Alox5,Alox5ap,Apoe,Axl,B4galt1,Btk,C3,C3ar1,C4b,C5ar1,Casp4,Ccl12,Ccl2,Ccl3,Ccl4,Ccl5,Ccl6,Ccrl2,Cd180,Cd200r1,Cd200r4,Cd28,Cd300a,Cd68,Cebpa,Cela1,Cfh,Chil1,Cmklr1,Cnr2,Crhbp,Csf1,Csf1r,Cst7,Ctsc,Ctss,Cx3cr1,Cxcl10,Cxcl5,Cxcl9,Cxcr3,Cxcr6,Cyba,Cybb,Cysltr1,Fcer1g,Fcgr1,Gm49339,Gpsm3,Gpx1,Grn,Gsdmd,H2-T23,Havcr2,Hck,Hmox1,Icam1,Ifi35,Igf1,Il1a,Il1rl2,Il1rn,Il4ra,Irf5,Itgb2,Lacc1,L…	DEG	5XFAD	6
GO:0043434	response to peptide hormone	HIP[4]	Cdk2,Egr1,Egr2,Gh,Nr4a2,Atp2b1,C2cd5,Grb14,Il18	DEG	5XFAD	8
GO:0002444	myeloid leukocyte mediated immunity	HIP[4.12.18]	Anxa3,Btk,C3,Ccl3,Cd300a,Cd300lb,Cd84,Cxcl5,Fcer1g,Fcgr1,Fes,Fgr,H2-T23,Hmox1,Il4ra,Irak4,Lat2,Lyn,Milr1,Myd88,Ncf1,Ptafr,Rac2,Spi1,Syk,Tyrobp	DEG	5XFAD	8
GO:0050878	regulation of body fluid levels	HIP[4.12.18]	Anxa2,Anxa5,Apln,Apoe,Axl,C3,Cd9,Cfh,Cyba,F11r,F9,Fcer1g,Fermt3,Gm49339,Hk2,Hpse,Itgb3,Lilrb4a,Lyn,Nfe2l2,P2ry12,Pdpn,Plau,Plek,Procr,Pros1,Ptger4,Ptpn6,Sctr,Serpine1,Serpinf2,Serping1,Syk,Tec,Tifab,Tlr4,Tspan32,Vkorc1	DEG	5XFAD	2
GO:0002520	immune system development	HIP[18]	3830403N18Rik,Acod1,Adam17,Ager,Angpt1,Angpt2,Ank1,Anxa2,Apobec3,Axl,Batf,Batf2,Batf3,Bcl2,Bcl2l11,Bcl3,Braf,Btk,Card11,Casp8,Ccl19,Ccl5,Ccnb2,Cd101,Cd109,Cd24a,Cd274,Cd28,Cd3d,Cd3e,Cd3g,Cd74,Cd79b,Cd83,Cd8a,Cebpa,Cebpd,Clcf1,Clec1b,Clec2i,Clec5a,Cmtm7,Csf1,Ctla2a,Ctsl,Cxcl13,Cxcr5,Dcstamp,Eif2ak2,Erbb2,Etv6,Fancd2,Fgl2,Fli1,Fos,Foxj1,Gab2,Gpr55,H2-T23,Herc6,Hes5,Hhex,Hlx,Hspb1,Ikzf1,Ikzf3,Il15,I…	DEG	5XFAD	10
GO:0071363	cellular response to growth factor stimulus	HIP[18]	Acvr1c,Adam17,Angpt1,Angpt2,Apln,Arap1,Bmp6,Braf,Cav1,Cav2,Ccl2,Cd109,Cd44,Cd63,Cnmd,Col2a1,Cpne3,Crb2,Cxcl13,Dlx1,Ehd4,Elavl4,Emilin1,Erbb2,Fgf2,Fgfr4,Fgfrl1,Fos,Hes5,Heyl,Hfe,Hgf,Hhex,Hspb1,Itgb3,Itgb5,Itgb8,Lgmn,Ltbp3,Micall1,Msx2,Myc,Nog,Nrros,Pelo,Rela,Sfrp5,Sh3glb1,Slc2a10,Snx25,Sox9,Sparc,Spint1,Srd5a1,Star,Tgfb1,Tgfbr1,Tgfbr2,Thbs1,Tmem204,Tnfrsf1b,Tsku,Vcam1,Wfikkn2,Xcl1,Zfp36,Zfp36l1,Zf…	DEG	5XFAD	2
GO:0045121	membrane raft	HIP[12]	Abca1,Angpt1,Anxa2,Btk,Card11,Casp8,Cd28,Cd8a,Ctsb,Fasl,Fxyd1,Hck,Hmox1,Hpse,Inpp5d,Lamp2,Lcp2,Lrrk2,Nfam1,P2ry12,Pdpn,Plscr1,Tgfbr1,Tgfbr2,Tlr1,Tlr4,Tnfrsf1b	DEG	5XFAD	1
GO:0071396	cellular response to lipid	HIP[12]	Abca1,Axl,Ccl2,Ccl5,Cd274,Cd300lb,Clu,Crhbp,Cxcl5,Cxcl9,Gbp2,Gm49339,Id3,Il1a,Msn,Myc,Myd88,Padi2,Plscr1,Plscr2,Ptafr,Rela,Ripk2,Sbno2,Scimp,Serpine1,Spp1,Tlr4,Tlr9,Tnfrsf1b,Tspo,Vim,Zfp36	DEG	5XFAD	7
GO:0007417	central nervous system development	HIP[18]	Abcb1b,Adcy1,Ager,Akna,Apod,Axl,B3gnt5,Bace2,Bag3,Bcan,Bcl2,Bcl2l11,C3,C5ar1,Ccdc85c,Cd3e,Cdk5rap2,Cdkn2c,Clcf1,Cln5,Clu,Cntf,Col2a1,Crh,Crhr1,Cst3,Cxcr4,Dbi,Dlx1,Dscaml1,Efna5,Egr2,Elavl4,Emx2,Erbb2,Fabp7,Fancd2,Fgf2,Foxj1,Gabra5,Gli1,Gsn,Hes3,Hes5,Hhex,Hmgcs1,Id3,Ifngr1,Il33,Il6st,Inhba,Isl1,Ldlr,Lhx6,Lif,Loxl3,Mafb,Mag,Mxra8,Myc,Nog,Nr4a2,Nradd,Nrros,P2ry12,Pfkfb3,Pou3f1,Ppp3ca,Ptchd1,Rhoa,Rid…	DEG	5XFAD	2
GO:1901342	regulation of vasculature development	HIP[4.12.18]	Alox5,Anxa3,C3,C3ar1,C5ar1,Ccl2,Ccl5,Cela1,Chil1,Ctsh,Cx3cr1,Cxcl10,Cxcr3,Cybb,Cysltr1,Fasl,Grn,H2-M3,Hhex,Hk2,Hmox1,Il1a,Itgax,Itgb2,Itgb3,Nfe2l2,Ptger4,Rhoj,S100a1,Serpine1,Sp100,Stat1,Stat3,Tgfbr2,Thbs2,Tnfrsf1a	DEG	5XFAD	8
GO:0043068	positive regulation of programmed cell death	HIP[4.12.18]	Anxa5,Atf3,B4galt1,Casp8,Ccl12,Ccl3,Ccl5,Cd274,Clu,Ctsc,Ctsd,Ctsh,Ctsz,Cxcr3,Eif2ak2,Fasl,Grn,Gsn,H2-M3,Hcar2,Hmox1,Hpgd,Id3,Inpp5d,Irf5,Laptm5,Ltbr,Lyn,Myc,Ncf2,Osm,P2rx7,Pdcd1,Plscr1,Ptprc,Pycard,Sh3glb1,Sp110,Syk,Tgfbr1,Tlr4,Tnfrsf1a,Tnfrsf1b,Tspo,Tyrobp,Zbp1	DEG	5XFAD	1
GO:0022604	regulation of cell morphogenesis	HIP[4.12.18]	Arap1,Ccl12,Ccl2,Ccl3,Cd44,Csf1r,F11r,Fblim1,Fes,Fgr,Fmnl3,Hck,Hexb,Icam1,Itgb3,Msn,Pdpn,Rac2,Rhoc,Rhoh,Rhoj,S100a13,Sh3glb1	DEG	5XFAD	1
GO:0002443	leukocyte mediated immunity	HIP[4.12.18]	Anxa3,B2m,Batf,Bcl3,Bst2,Btk,C1qa,C1qb,C1qc,C3,C4b,Ccl2,Ccl3,Cd28,Cd300a,Cd300lb,Cd74,Cd84,Cd8a,Ctsc,Ctsh,Cxcl5,Fcer1g,Fcgr1,Fes,Fgr,H2-D1,H2-K1,H2-M3,H2-T23,Havcr2,Hmox1,Icam1,Il4i1,Il4ra,Inpp5d,Irak4,Irf7,Klrb1b,Lag3,Lat2,Lgals9,Lyn,Milr1,Myd88,Ncf1,P2rx7,Parp3,Pirb,Ptafr,Ptpn6,Ptprc,Rac2,Rsad2,Sash3,Scimp,Serping1,Slamf6,Spi1,Syk,Tap1,Tap2,Tcirg1,Tlr4,Tlr9,Tnfrsf1b,Trbc1,Trbc2,Trex1,Tyrobp,Vav…	DEG	5XFAD	14
GO:0023061	signal release	HIP[18]	Abca1,Acvr1c,Adcy1,Alox5,Anxa5,Apln,Birc5,Bmp6,Braf,Btk,Cadps2,Ccl5,Cd300a,Chrm2,Clcf1,Cnr1,Cntf,Crh,Crhbp,Crhr1,Cry2,Doc2b,Drd4,Efna5,F2r,Hfe,Htr1b,Htr2a,Htr7,Il1a,Il1rn,Inhba,Isl1,Kcnc3,Kcnj11,Lif,Ncs1,Nmu,Osm,P2rx7,P2ry12,Pla2g4a,Ppp3ca,Ptger4,Ptges,Sirt3,Slc16a1,Snap29,Spp1,Srebf1,Sucnr1,Syk,Syt15,Syt2,Tcirg1,Tnf,Tnfrsf11a,Tnfsf11,Ucn3,Vamp8,Vsnl1	DEG	5XFAD	3
GO:0044089	positive regulation of cellular component biogenesis	HIP[18]	1810058I24Rik,Abca1,Alox15,Apoe,Arap1,Baiap2l2,Bcl2l11,Bik,Braf,Cav1,Ccl19,Cd24a,Cdk5rap2,Clu,Col16a1,Cxcl13,Efna5,Emilin1,Eps8l3,Fchsd1,Gbp5,Gmfg,Gsn,Ldb2,Lgals3,Lrtm2,Magel2,Mark4,Met,Mmp3,Mns1,Msn,P2rx7,P2ry12,Palld,Pdlim4,Plce1,Ppm1e,Rac2,Rhoa,Rhoc,S100a10,Sdc1,Sdc4,Sema4d,Serpinf2,Sh3glb1,Slitrk2,Sorbs3,Sox9,Spidr,Spire1,St8sia2,Syk,Tal1,Tesk1,Tgfb1,Tgfbr1,Thbs2,Tlr4,Tlr6,Tnf,Tppp3,Vasp	DEG	5XFAD	5
GO:0045860	positive regulation of protein kinase activity	HIP[12]	Alkal2,Angpt1,Ccl5,Cd300a,Cd74,Chil1,Clu,Csf1,Eif2ak2,Il1rn,Iqgap3,Itgb3,Lcp2,Lrrk2,P2rx7,Pik3r5,Ripk2,Syk,Tcim,Tgfbr1,Tgfbr2,Tlr1,Tlr4,Tlr9,Tnfrsf11a,Tnfsf11,Trf	DEG	5XFAD	15
GO:0062023	collagen-containing extracellular matrix	HIP[12]	Angpt1,Anxa2,Anxa4,Anxa5,Cela1,Clu,Cst3,Ctsb,Ctsl,Egfl6,Entpd1,Fgl2,Lgals1,Plscr1,S100a11,S100a13,S100a6,Serpine1,Serpinf2,Serping1,Thbs2,Timp1,Trf,Vwa5a	DEG	5XFAD	5
GO:0098552	side of membrane	HIP[4.12.18]	Abca1,Abcb1b,Anxa5,Apoe,B2m,B4galt1,Ccrl2,Cd200r1,Cd200r4,Cd244,Cd274,Cd28,Cd33,Cd3d,Cd3g,Cd48,Cd69,Cd74,Cd83,Cd86,Cd8a,Cd9,Cfh,Cnr2,Csf3r,Ctsb,Ctsl,Cx3cr1,Cxcl10,Cxcl9,Cxcr3,Cxcr6,Fasl,Fcer1g,Fcgr1,Fcgr4,Fes,Fgr,Gfap,Gm49339,Gna15,Gng5,Gngt2,H2-D1,H2-K1,H2-M2,H2-M3,H2-Q4,H2-Q6,H2-Q7,H2-T23,Hck,Icam1,Il13ra1,Il2rb,Il2rg,Il3ra,Itgax,Itgb3,Klrb1b,Lag3,Ldlr,Ldlrap1,Lilrb4a,Lyn,Msn,Msr1,P2rx7,P2ry12,…	DEG	5XFAD	2
GO:0031589	cell-substrate adhesion	HIP[18]	Alox15,Angpt1,Angpt2,Antxr1,Apod,Axl,Bcan,Bcl2,Bcl2l11,Braf,Cd3e,Cd63,Cd96,Col13a1,Col16a1,Col5a3,Csf1,Ddr1,Dmp1,Efemp2,Efna5,Egfl6,Emilin1,Hpse,Itga2,Itga5,Itga6,Itgal,Itgav,Itgb3,Itgb5,Itgb7,Itgb8,Lgals1,Meltf,Micall2,Mmp12,Myo1g,Net1,Parvg,Pdpn,Plau,Rac2,Rhoa,S100a10,Sdc4,Serpine1,Sorbs3,Spp1,St6gal1,Tesk1,Thbs1,Vcam1	DEG	5XFAD	1
GO:0009617	response to bacterium	HIP[4.12.18]	2610528A11Rik,Abca1,Ang,Anxa3,Axl,B2m,Bcl3,C3,C5ar1,Car5b,Ccl12,Ccl2,Ccl3,Ccl5,Cd180,Cd274,Cd300lb,Cd52,Cd68,Cd86,Cnr2,Cx3cr1,Cxcl10,Cxcl16,Cxcl5,Cxcl9,Cyba,Dhx58,Eif2ak2,Erbin,Fasl,Fcer1g,Fcgr1,Fcgr4,Fgr,Gbp2,Gbp3,Gbp6,Gbp7,Gbp8,Glycam1,Gm49339,Gpx1,Grn,Gsdmd,H2-K1,H2-M3,H2-T23,Havcr2,Hck,Hpgd,Ifi204,Ifi211,Ifi44,Ifit1,Ifit3,Il10ra,Il1a,Irf5,Irf8,Irgm1,Irgm2,Klhl6,Lcn2,Lgals9,Lilrb4a,Lpl,Ly86,Ly…	DEG	5XFAD	4
GO:0070848	response to growth factor	HIP[18]	Acvr1c,Adam17,Angpt1,Angpt2,Apln,Arap1,Bmp6,Braf,Cav1,Cav2,Ccl2,Cd109,Cd44,Cd63,Cnmd,Col2a1,Cpne3,Crb2,Cxcl13,Dlx1,Ehd4,Elavl4,Emilin1,Erbb2,Fasl,Fgf2,Fgfr4,Fgfrl1,Fos,Hes5,Heyl,Hfe,Hgf,Hhex,Hspb1,Itgb3,Itgb5,Itgb8,Lgmn,Ltbp3,Micall1,Msx2,Myc,Nog,Nrros,Pelo,Rela,Runx3,Sfrp5,Sh3glb1,Slc2a10,Snx25,Sox9,Sparc,Spint1,Srd5a1,Star,Tgfb1,Tgfbr1,Tgfbr2,Thbs1,Tmem204,Tnfrsf1b,Tsku,Vcam1,Wfikkn2,Xcl1,Zfp36…	DEG	5XFAD	2
GO:0051130	positive regulation of cellular component organization	HIP[18]	1810058I24Rik,Abca1,Adam17,Adamts1,Ager,Akap5,Akt2,Alkal2,Alox15,Angpt1,Ank1,Anxa2,Apln,Apoe,Arap1,Axl,Baiap2l2,Bcl2l11,Bik,Braf,C3,Cav1,Ccl19,Ccl8,Cd151,Cd24a,Cd28,Cd63,Cdc20,Cdk5rap2,Cln3,Clu,Cnr1,Cntf,Col16a1,Crabp2,Cxcl13,Cxcl5,Cxcl9,Dcstamp,Doc2b,Dynlt1f,Efemp1,Efemp2,Efna5,Elavl4,Emilin1,Eps8l3,Fasl,Fbxo5,Fchsd1,Gbp5,Gmfg,Gsn,Hck,Hfe,Hgf,Hspb1,Htr7,Il1a,Il4ra,Isl1,Itga2,Itga6,Itpka,Lcn2,Ldl…	DEG	5XFAD	2
GO:0043069	negative regulation of programmed cell death	HIP[18]	Adam17,Akt2,Angpt1,Apoe,Axl,Bag3,Bcl2,Bcl2l12,Bcl3,Birc5,Braf,C5ar1,Casp8,Cav1,Ccl19,Ccl5,Cd44,Cd74,Cdk1,Clcf1,Clec5a,Cln3,Clu,Cntf,Col2a1,Cxcr3,Dlx1,Eif2ak2,Erbb2,Eya4,F2r,Gabra5,Gpx1,Hck,Hey2,Hgf,Hk3,Hmox1,Hspb1,Hspb6,Il1rn,Il2rb,Isl1,Itga5,Itga6,Itgav,Kank2,Lgals3,Lgmn,Ltk,Mag,Mcl1,Met,Mical1,Mitf,Msx2,Mt1,Myc,Naip5,Naip6,Nat8,Nfe2l2,Nog,Nol3,Nqo1,Nr4a2,Nuak2,Nupr1,Pdpn,Plcg2,Plk1,Prdm9,Prokr1…	DEG	5XFAD	2
GO:0044057	regulation of system process	HIP[18]	Ager,Alox5,Apln,Apoe,Begain,Bmp6,Cacna1g,Cav1,Chrm2,Crh,Crhbp,Crhr1,Cry2,Cysltr1,Drd4,Egr2,F2r,Fabp5,Fbxo32,Fxyd1,Grm3,Gucy1a1,Hey2,Hgf,Homer1,Hspb6,Htr2a,Htr7,Igfbp5,Il1a,Il33,Inhba,Isl1,Itga2,Kcne1l,Kcne4,Kcnj2,Lif,Mag,Mlip,Mmp2,Myh7,Nmu,Nol3,Ppp3ca,Ptafr,Ptger4,Rhoa,S100a1,S100b,S1pr2,Scn3b,Scn4b,Shank3,Shisa7,Srebf1,Sstr2,Thrb,Tlr4,Tmem98,Tnf,Tnfrsf1b,Tnni1,Tnni2,Trf	DEG	5XFAD	2
GO:0030155	regulation of cell adhesion	HIP[4.12.18]	Aif1,Akna,Alox5,Angpt1,Apbb1ip,Card11,Ccdc88b,Ccl2,Ccl5,Cd244,Cd274,Cd28,Cd300a,Cd44,Cd63,Cd74,Cd83,Cd86,Cd9,Csf1,Cxcr3,Cytip,Egfl6,F11r,Fermt3,Fes,Fgl2,Gpnmb,Gsn,H2-M3,H2-T23,Havcr2,Hlx,Icam1,Igf1,Il1a,Il1rl2,Il1rn,Il2rg,Il4i1,Il4ra,Irf1,Itgb3,Lag3,Laptm5,Lgals1,Lgals9,Lyn,Mmp12,Nckap1l,P2ry12,Pdpn,Plau,Plaur,Ptafr,Ptger4,Ptpn6,Ptprc,Pycard,Rac2,Rasal3,Rela,Rhoh,Sash3,Serpine1,Spi1,Spp1,Syk,Tgfb…	DEG	5XFAD	17
GO:0050673	epithelial cell proliferation	HIP[12]	Alox5,Apln,Apoe,C5ar1,Ccl2,Ccl5,Ctsl,Cxcr3,Gpx1,Hmox1,Igfbp5,Iqgap3,Itgb3,Mmp12,Myc,Plau,Rida,Rps6ka1,Stat3,Tgfbr1,Tgm1,Tlr4,Tnfsf11,Zfp36	DEG	5XFAD	1
GO:1903706	regulation of hemopoiesis	HIP[18]	Ager,Axl,Braf,Card11,Casp8,Ccl19,Ccl5,Cd101,Cd24a,Cd28,Cd74,Cd83,Clec2i,Csf1,Ctla2a,Dcstamp,Erbb2,Fancd2,Fgl2,Fos,Foxj1,Gpr55,Hlx,Hspb1,Ikzf3,Il15,Il1rl2,Il2rg,Il4ra,Inhba,Inpp5d,Irf1,Itgb3,Lif,Lmo2,Loxl3,Mafb,Mitf,Mturn,Myc,Nfam1,Nlrp3,Nrarp,Rbp1,Rhoa,Rhoh,Rorc,Runx3,Sash3,Socs1,Stat3,Stat5a,Syk,Tal1,Tcim,Tgfb1,Tgfbr2,Tlr9,Tmem176a,Tmem176b,Tnf,Tnfsf11,Tox,Zfp36,Zfp36l1,Zfp683,Csf1r,Ldb1,Mtor,Pt…	DEG	5XFAD	11
GO:0045229	external encapsulating structure organization	HIP[18]	Adamts1,Adamtsl3,Adamtsl4,Aebp1,Antxr1,Anxa2,Bcl3,Cav1,Cav2,Col13a1,Col16a1,Col25a1,Col27a1,Col2a1,Col4a5,Col4a6,Col5a3,Colq,Crispld2,Crtap,Ddr1,Dmp1,Efemp2,Egfl6,Emilin1,Fbln5,Fgfr4,Itgb3,Loxl3,Ltbp3,Meltf,Mmp12,Mmp17,Mmp19,Mmp2,Myo1e,Pdpn,Plod3,Prdx4,Ptx3,Rxfp1,Serpinf2,Slc2a10,Sox9,Spint1,Tgfb1,Tgfbi,Tgfbr1,Tnf,Tnfrsf11b,Tnfrsf1b,Vwa1	DEG	5XFAD	5
GO:0010942	positive regulation of cell death	HIP[4.12.18]	Anxa5,Apoe,Atf3,B4galt1,C1qa,Casp8,Ccl12,Ccl3,Ccl5,Cd274,Clu,Ctsc,Ctsd,Ctsh,Ctsz,Cxcr3,Eif2ak2,Fasl,Grn,Gsn,H2-M3,Hcar2,Hmox1,Hpgd,Id3,Inpp5d,Irf1,Irf5,Laptm5,Ltbr,Lyn,Myc,Ncf2,Osm,P2rx7,Pdcd1,Plscr1,Ptprc,Pycard,Sh3glb1,Sp110,Syk,Tgfbr1,Tlr4,Tnfrsf1a,Tnfrsf1b,Tspo,Tyrobp,Ucp2,Zbp1	DEG	5XFAD	1
GO:0010008	endosome membrane	HIP[12]	5430427O19Rik,Abca5,Anxa2,Cd274,Cd63,Cmtm6,Dtx3l,Ehd4,Gpnmb,Lamp1,Lamp2,Mcoln2,Mcoln3,Ncf4,Pdlim4,Plekhf2,Scamp2,Slc29a3,Slc9a9,Snx20,Steap3,Tlr7	DEG	5XFAD	4
GO:0051050	positive regulation of transport	HIP[4.12.18]	Abca1,Alox5,Ang,Angpt1,Anxa2,Apln,Apoe,Axl,B2m,C3,Ccl12,Ccl2,Ccl3,Ccl4,Ccl5,Cd300lf,Cd63,Cdk1,Clu,Cntf,Ctss,Cxcl10,Cxcl9,Cxcr3,Cyba,Dbi,Dock2,Edem1,Fasl,Fcer1g,Fcgr1,Fgr,Fxyd1,Hcar2,Hcls1,Ifngr1,Igf1,Il1a,Il2rb,Il2rg,Il4ra,Kcne1l,Kcnj2,Ldlrap1,Lgals3,Msn,Nckap1l,Nfe2l2,P2rx7,P2ry12,P2ry6,Plcg2,Pros1,Ptafr,Ptger4,Ptprc,Pycard,Rab29,S100a1,Serpine1,Sh3glb1,Slc11a1,Spp1,Syk,Thy1,Tlr2,Tlr4,Tnfrsf11a,…	DEG	5XFAD	6
GO:0007169	transmembrane receptor protein tyrosine kinase signaling pathway	HIP[18]	Adam17,Afap1l2,Akt2,Angpt1,Angpt2,Apln,Apod,Axl,Blnk,Braf,Cav2,Cblc,Ccl2,Cd63,Cnmd,Col4a5,Col4a6,Cpne3,Csf1,Ddr1,Dok1,Efemp1,Efna4,Efna5,Efnb2,Emilin1,Erbb2,Fasl,Fgf2,Fgfr4,Fgfrl1,Gab2,Gfra2,Grb14,Hck,Hgf,Hhex,Hspb1,Igfbp5,Itgb3,Lat,Lcp2,Lgmn,Ltk,Met,Mvp,Myo1e,Ngef,Nog,Plce1,Rarres2,Rela,Rhbdf1,Rhbdf2,Sgpl1,Sh2b2,Sh3glb1,Sla,Slc2a4,Socs1,Socs3,Socs7,Sox9,Srebf1,Stat3,Stat5a,Stat6,Syk,Tgfb1,Thbs1,…	DEG	5XFAD	1
GO:0051241	negative regulation of multicellular organismal process	HIP[18]	Acvr1c,Adam17,Adamts1,Adcy7,Ager,Alox5,Angpt1,Angpt2,Anxa2,Anxa4,Anxa5,Apln,Apoc1,Apod,Apoe,Axl,Bcl2,Bcl3,Btk,Ccl2,Cd200r1,Cd24a,Cd274,Cd63,Cd74,Cd83,Cd96,Clec2i,Cmklr1,Cnmd,Cntf,Crh,Crhbp,Cry2,Cxcl13,Cxcr3,Dhx58,Dlx1,Dynlt1f,Ecm1,Efemp1,Emilin1,Erbb2,Erbin,Etv4,F2r,Fasl,Fbln5,Fbxo32,Fgf2,Fgl2,Foxj1,Gadd45a,Gpnmb,Gpr55,Gucy1a1,Hes5,Hey2,Hfe,Hgf,Hhex,Hlx,Hmox1,Homer2,Hpgds,Hspb1,Htr7,Ifngr1,Igfbp5…	DEG	5XFAD	3
GO:0050863	regulation of T cell activation	HIP[18]	Ager,Braf,Card11,Cav1,Ccdc88b,Ccl19,Ccl2,Ccl5,Cd244,Cd24a,Cd274,Cd28,Cd300a,Cd3e,Cd74,Cd83,Clec2i,Ctla2a,Efnb2,Erbb2,Fancd2,Fgl2,Foxj1,Gpnmb,H2-T23,Hfe,Hlx,Hspb1,Il15,Il1a,Il1rl2,Il2rg,Il4ra,Il6st,Irf1,Itgal,Lat,Lax1,Lgals1,Lgals3,Loxl3,Nlrp3,Nrarp,Pag1,Ptpn22,Rac2,Rhoa,Rhoh,Rorc,Runx3,Sash3,Sdc4,Sit1,Slfn1,Socs1,Stat5a,Syk,Tgfb1,Tgfbr2,Tnfrsf1b,Tnfsf11,Tnfsf13b,Tox,Trex1,Vcam1,Xcl1,Zfp683,Adk,Pt…	DEG	5XFAD	24
GO:0040017	positive regulation of locomotion	HIP[4.12.18]	Aif1,Angpt1,Anxa3,C3ar1,C5ar1,Ccl12,Ccl2,Ccl3,Ccl4,Ccl5,Cd274,Cd74,Cmklr1,Csf1,Csf1r,Ctsh,Cx3cr1,Cxcl10,Cxcl16,Cxcr3,Fermt3,Fgr,Glipr2,Gpnmb,Gpsm3,Grn,Hmox1,Icam1,Igf1,Igfbp5,Il1a,Itgax,Itgb3,Lgals3,Lgals9,Lgmn,Lyn,Myc,Nckap1l,Nfe2l2,P2ry12,P2ry6,Pdpn,Pik3cg,Plau,Plcg2,Ptafr,Ptger4,Ptprc,Pycard,Rac2,Rhoc,Rhoj,S100a11,Serpine1,Spi1,Stat3,Sucnr1,Tgfbr1,Tgfbr2,Thy1,Trem2,Trf,Vsir,Xcl1	DEG	5XFAD	8
GO:0050777	negative regulation of immune response	HIP[12]	Cd300a,Dhx58,Fgl2,Gm49339,Gpx1,H2-T23,Hlx,Hmox1,Il4ra,Inpp5d,Irf1,Mmp12,Nlrc5,Nmi,Parp3,Samhd1,Serping1,Tap2,Trex1,Xcl1,Ndfip1	DEG	5XFAD	8
GO:0034765	regulation of ion transmembrane transport	HIP[18]	Ager,Alox5,Cacna1g,Cacna1i,Cacna1s,Cacna2d4,Cav1,Cbarp,Ccl2,Cd63,Clic1,Crh,Crhbp,Crhr1,Cxcl9,Cxcr3,Dbi,Drd4,F2r,Fxyd1,Fxyd3,Fxyd5,Fxyd6,Gem,Homer1,Ifngr1,Itgb3,Jph3,Kcnab3,Kcnc3,Kcne1l,Kcne4,Kcnf1,Kcnh3,Kcnh7,Kcnip1,Kcnj11,Kcnj14,Kcnj16,Kcnj2,Kcnq3,Kcns1,Lrrc38,Nol3,P2rx7,Plcg2,Prrt1,Ptafr,Ptpn22,Rasgrf1,Rgs7,S100a1,Scn3b,Scn4b,Shank3,Stac2,Tcaf2,Tcirg1,Tgfb1,Tlr9,Tmem37,Tnf,Tpcn2,Trpm5,Wnk2,Xcl1	DEG	5XFAD	11
GO:2001233	regulation of apoptotic signaling pathway	HIP[4.12.18]	Atf3,Casp8,Cd44,Cd74,Clu,Ctsc,Ctsh,Cx3cr1,Eya4,Gpx1,Hmox1,Icam1,Igf1,Lgals3,Ltbr,Myc,Nfe2l2,Nr4a2,Osm,Plaur,Plscr1,Ptprc,Pycard,Rela,Serpine1,Sh3glb1,Sp100,Tgfbr1	DEG	5XFAD	1
GO:0055082	cellular chemical homeostasis	HIP[18]	5430427O19Rik,Ackr2,Ager,Akap5,Apoe,Atp7b,Bcl2,Birc5,Bmp6,C5ar1,Cacna1g,Cacna1i,Cav1,Cav2,Ccl19,Ccl2,Ccl5,Ccrl2,Cd24a,Cln3,Cln5,Cmklr1,Cnr1,Crh,Crhr1,Cxcl13,Cxcl9,Cxcr3,Cxcr5,Cxcr6,Cybrd1,Dbi,Efna5,F2r,Fasl,Fgf2,Fxyd1,Fzd2,Gcm2,Gm6377,Gna15,Gpr12,Gpr157,Gpr55,Gpx1,Hcrtr2,Heph,Hfe,Hk2,Hk3,Hmox1,Htr1b,Htr2a,Il1a,Il6st,Itgav,Itgb3,Jph3,Kcnj11,Kcnk3,Klf15,Lacc1,Lcn2,Lgals1,Mchr1,Mcoln2,Mcoln3,Mt1,Mt2…	DEG	5XFAD	20
GO:0005769	early endosome	HIP[4.12.18]	Anxa2,Apoe,Atp6v0d2,Cd22,Cd274,Cmtm6,Ctss,Cytip,Dtx3l,Ehd4,Gpnmb,H2-M3,Havcr2,Ifitm3,Ldlr,Ldlrap1,Mcoln3,Mme,Pdlim4,Pld4,Rab29,Rab32,Rin3,Sh3glb1,Snx20,Tlr4,Trf	DEG	5XFAD	2
GO:0009986	cell surface	HIP[4.12.18]	Abca1,Abcb1b,Anxa2,Anxa4,Anxa5,Apoe,Axl,B2m,B430306N03Rik,B4galt1,Bst2,C3,C5ar1,Ccrl2,Cd200r1,Cd200r4,Cd244,Cd274,Cd28,Cd33,Cd3d,Cd3g,Cd44,Cd48,Cd53,Cd63,Cd69,Cd74,Cd83,Cd86,Cd8a,Cd9,Cfh,Clec5a,Clu,Csf1r,Csf3r,Ctsb,Ctsl,Ctss,Ctsz,Cx3cr1,Cxcl10,Cxcl9,Cxcr3,Cxcr6,Fasl,Fcer1g,Fcgr1,Fcgr4,Gldn,Gm49339,H2-D1,H2-K1,H2-M2,H2-M3,H2-Q4,H2-Q6,H2-Q7,H2-T23,Havcr2,Hcst,Icam1,Ifitm3,Il13ra1,Il1a,Il2rb,Il2rg,I…	DEG	5XFAD	2
GO:0016032	viral process	HIP[18]	Apobec3,Apoe,Axl,Bcl2,Bcl2l11,Cav1,Cav2,Ccl5,Cd74,Clec5a,Ctsb,Cxcr4,Eif2ak2,Gsn,Ifitm1,Ifitm2,Ifitm6,Isg20,Itgav,Itgb3,Lgals1,Ly6e,Mdfic,Myc,Oas2,Oas3,Oasl1,Parp10,Plscr1,Ptx3,Rab29,Slpi,Spint1,Tnf,Top2a,Tpcn2,Trim12a,Trim12c,Trim14,Trim30a,Trim5,Vamp8,Vcam1,Zfp36,Csf1r	DEG	5XFAD	1
GO:0035239	tube morphogenesis	HIP[4.12.18]	Alox5,Ang,Angpt1,Anxa2,Anxa3,Apln,Apoe,B4galt1,C3,C3ar1,C5ar1,Casp8,Ccl12,Ccl2,Ccl5,Cela1,Cfh,Chil1,Csf1,Ctsh,Ctsz,Cx3cr1,Cxcl10,Cxcr3,Cybb,Cysltr1,Elk3,Fasl,Fmnl3,Gpx1,Grn,H2-M3,Hhex,Hk2,Hlx,Hmox1,Hpgd,Hpse,Igf1,Il1a,Itgax,Itgb2,Itgb3,Ldlr,Mmp19,Myc,Myo1e,Nfe2l2,Pdpn,Pik3cg,Plau,Ptger4,Rhoj,Rnf213,S100a1,Serpine1,Serpinf2,Sgpl1,Sp100,Spi1,Spint1,St14,Stat1,Stat3,Syk,Tgfbr1,Tgfbr2,Tgif1,Thbs2,Thy…	DEG	5XFAD	10
GO:0070661	leukocyte proliferation	HIP[4.12.18]	Aif1,Btk,Card11,Ccdc88b,Ccl12,Ccl5,Cd180,Cd244,Cd274,Cd28,Cd300a,Cd74,Cd86,Clu,Csf1,Csf1r,Dock2,Elf4,Gm49339,Gpnmb,Gpr183,H2-M3,H2-T23,Havcr2,Hhex,Igf1,Il1a,Il4i1,Inpp5d,Irf1,Laptm5,Lgals3,Lgals9,Lilrb4a,Lyn,Msn,Myd88,Nckap1l,P2rx7,Ptpn6,Ptprc,Pycard,Rac2,Rasal3,Sash3,Slamf6,Slc11a1,Syk,Tcirg1,Tgfbr2,Tlr4,Tlr9,Tnfrsf13b,Tnfrsf1b,Tnfsf11,Tnfsf13b,Trem2,Tyrobp,Vsir,Xcl1	DEG	5XFAD	15
GO:0055080	cation homeostasis	HIP[18]	5430427O19Rik,Ackr2,Ager,Akap5,Ank1,Apoe,Atp7b,Bcl2,Bdh2,Bmp6,C5ar1,Cacna1g,Cacna1i,Cav1,Cav2,Ccl19,Ccl2,Ccl5,Ccrl2,Cd24a,Cln3,Cln5,Cmklr1,Cnnm4,Cnr1,Cp,Crhr1,Cxcl13,Cxcl9,Cxcr3,Cxcr5,Cxcr6,Cybrd1,Dbi,F2r,Fasl,Fgf2,Fxyd1,Fzd2,Gcm2,Gm6377,Gna15,Gpr12,Gpr157,Gpr55,Hcrtr2,Heph,Hfe,Hmox1,Htr1b,Htr2a,Il1a,Il6st,Itgav,Itgb3,Jph3,Kcnj16,Kcnk3,Lacc1,Lcn2,Mchr1,Mcoln2,Mcoln3,Meltf,Mt1,Mt2,Myc,Ncs1,Nmu,Nol…	DEG	5XFAD	21
GO:0010038	response to metal ion	HIP[18]	Adcy1,Adcy7,Alox15,Alox5ap,Anxa5,Apobec1,Atp7b,Bcl2,Bmp6,Braf,Cacna1g,Cav1,Cebpa,Cp,Cpne3,Cpne5,Crhbp,Crip1,Cybrd1,Fos,Ggh,Gsn,Hfe,Hmox1,Homer1,Il1a,Lgmn,Mt1,Mt2,Nfe2l2,Nqo1,P2rx7,Pla2g4a,Plcg2,Plscr1,Ppp3ca,Ptges,Rasa4,Rasal1,Rasgrp2,S100a13,S100a16,Sdc1,Serpinf1,Slc25a23,Slc6a1,Sod3,Sparc,Star,Sucnr1,Syt15,Tcirg1,Thbs1,Tlr9,Tnfrsf11b,Trf,Tspo,Vcam1	DEG	5XFAD	1
GO:0048534	hematopoietic or lymphoid organ development	HIP[12]	Angpt1,Anxa2,Apobec3,Axl,Batf,Bcl3,Btk,Card11,Casp8,Ccl5,Cd101,Cd28,Cd3d,Cd3g,Cd74,Cd83,Cd8a,Cebpa,Cebpd,Clec5a,Cmtm7,Csf1,Ctsl,Eif2ak2,Fgl2,Fli1,Hhex,Hlx,Ikzf1,Il1a,Il1rl2,Il2rg,Il3ra,Il4ra,Inpp5d,Irf1,Itgb3,Lgals1,Lmo2,Lrrk1,Ltbr,Mafb,Mfng,Myc,Myo1e,Nfam1,Nfe2l2,Nrros,Pdpn,Pirb,Plcg2,Plscr1,Ptger4,Rhoh,Ripk2,Sash3,Sbno2,Sgpl1,Slamf6,Stat3,Syk,Tcim,Tcirg1,Tgfbr1,Tgfbr2,Tlr9,Tmem176a,Tmem176b,Tnf…	DEG	5XFAD	10
GO:0099177	regulation of trans-synaptic signaling	HIP[18]	Adcy1,Ager,Akap5,Apoe,Begain,Braf,Ccl2,Cdc20,Chrm2,Cln3,Cnr1,Cntnap4,Crh,Crhr1,Dbi,Dgkz,Drd4,Egr2,Elavl4,Fabp5,Grm3,Homer1,Htr1b,Htr2a,Htr7,Itpka,Jph3,Kcnc3,Lgmn,Lzts1,Mme,Ncs1,Nmu,Pirb,Plcb4,Ppp3ca,Prrt1,Ptger4,Rapsn,Rasgrf1,Rpl22,S100b,S1pr2,Sctr,Shank3,Shisa7,Slc6a1,Srgn,Star,Stat3,Syngr1,Tnf,Akap7,Cyfip1,Mtor,Ntrk2,Plcb1,Pnkd	DEG	5XFAD	5
GO:0031329	regulation of cellular catabolic process	HIP[12]	Anxa2,Apobec1,Apoe,Clu,Cst3,Ctsa,Dap,Dbi,Dtx3l,Gpx1,Hmox1,Il10ra,Lrrk2,Msn,Myc,Myd88,P2rx7,Rida,Ripk2,Sh3glb1,Stat3,Tfeb,Timp1,Tlr9,Tnfrsf1b,Trim12a,Trim14,Trim30a,Trim5,Tspo,Vim,Zfp36	DEG	5XFAD	3
GO:1901701	cellular response to oxygen-containing compound	HIP[4.12.18]	Abca1,Adcy7,Aif1,Anxa5,Apobec1,Axl,B2m,Btk,Casp4,Ccl12,Ccl2,Ccl3,Ccl5,Cd180,Cd274,Cd300lb,Cd68,Cd86,Clu,Crhbp,Cst3,Cx3cr1,Cxcl10,Cxcl16,Cxcl5,Cxcl9,Cyba,Cybb,Fcgr4,Fes,Gbp2,Gbp6,Gm49339,Gna15,Gpx1,Havcr2,Hk3,Icam1,Id3,Igf1,Igfbp5,Il1a,Irf1,Irf8,Irgm2,Lcn2,Ldlr,Lgals1,Lgmn,Lilrb4a,Lpl,Ly6c2,Ly6i,Ly86,Lyn,Mlxipl,Msn,Mt1,Myc,Myd88,Ncf1,Nfe2l2,Nr4a2,P2ry12,P2ry6,Pik3cg,Plscr1,Plscr2,Ptafr,Ptger4,Pyca…	DEG	5XFAD	11
GO:0001667	ameboidal-type cell migration	HIP[18]	Acvr1c,Adam17,Ager,Angpt1,Angpt2,Apoe,Braf,Cd63,Cln3,Crb2,Cxcl13,Efnb2,Fgf2,Gadd45a,Glipr2,Gpx1,Hmox1,Hspb1,Isl1,Itga2,Itgav,Itgb3,Itgb7,Kank2,Lgmn,Met,Mmp12,Nfe2l2,P2ry12,Paxip1,Plcg2,Prcp,Rhoa,Rhoj,Sdc4,Sema4d,Serpinf1,Sgpl1,Sox9,Sp100,Sparc,Stat5a,Tesk1,Tgfb1,Tgfbr1,Tgfbr2,Thbs1,Timp1,Tnf	DEG	5XFAD	13
GO:0032102	negative regulation of response to external stimulus	HIP[4.12.18]	Aif1,Alox5,Anxa2,Anxa5,Apoe,Ccl12,Cd200r1,Cd9,Cnr2,Cst7,Cx3cr1,Dhx58,Fgl2,Gpx1,Grn,H2-M3,H2-T23,Havcr2,Igf1,Klrb1b,Ldlr,Lgals9,Mmp12,Nlrc5,Nmi,Oas3,Padi2,Plau,Pros1,Ptger4,Rin3,Samhd1,Serpine1,Serpinf2,Serping1,Socs3,Tap1,Tap2,Tnfaip8l2,Tnfrsf1a,Tnfrsf1b,Trex1,Usp18,Zfp36	DEG	5XFAD	7
GO:0072001	renal system development	HIP[18]	Adamts1,Angpt1,Angpt2,Anxa4,Bcl2,Bcl2l11,Bmp6,Cd24a,Cfh,Efnb2,Emx2,Fgf2,Foxj1,Gcnt1,Gcnt4,Hes5,Heyl,Id3,Il6ra,Itgb3,Kank2,Klf15,Lgr4,Lif,Lrp4,Mme,Mmp17,Myc,Myo1e,Nog,Plce1,Rida,Sall1,Sdc1,Sdc4,Serpinf1,Sgpl1,Sox9,Spp1,Tgfb1,Tgfbr1,Trex1,Wwtr1	DEG	5XFAD	1
GO:0043085	positive regulation of catalytic activity	HIP[4.12.18]	Adap2,Alkal2,Alox5,Ang,Angpt1,Apoe,Arap1,Arhgap25,Arhgap45,Arhgap9,Arhgdib,Asap3,Axl,Casp8,Ccl12,Ccl2,Ccl3,Ccl4,Ccl5,Ccl6,Cd300a,Cd74,Cd86,Chil1,Clu,Csf1,Csf1r,Ctsd,Ctsh,Cyba,Dap,Dbi,Dock2,Dtx3l,Egln3,Eif2ak2,F11r,Fasl,Fcgr1,Fgr,Gpr65,Grn,Gsn,Icam1,Igf1,Il1rn,Iqgap3,Irgm2,Itgb3,Laptm5,Lcp2,Lgals9,Lgmn,Lyn,Myc,Ncf1,Nckap1l,Nr4a2,P2rx7,Pik3cg,Pik3r5,Plek,Plscr1,Ptafr,Ptprc,Pycard,Rasa4,Rasal3,Rgs1,…	DEG	5XFAD	19
GO:0019900	kinase binding	HIP[18]	Akap5,Akt2,Alkal2,Angpt1,Angpt2,Anxa5,Arhgef16,Bcl2l11,Blnk,Braf,Cav1,Cav2,Cblc,Cd2,Cd24a,Cd28,Cd8a,Cdk5rap2,Cdkn2c,Cebpa,Cit,Cks2,Cpne3,Cry2,Dusp8,Fbxo5,Gab2,Gadd45a,Grb14,Gsn,Hspb1,Ifnar2,Il12rb2,Itgav,Itgb3,Kcnq3,Kif11,Klrk1,Lat,Lax1,Lrp4,Mag,Mapkapk3,Mical1,Msn,Mvp,Ncs1,Nek6,Nol3,Per3,Pitpnm3,Plcb4,Plcg2,Plk1,Ptafr,Ptpn22,Rab3il1,Rac2,Rasgrf1,Rela,Rhoa,Rhobtb2,Rhoc,Rhog,Rhoh,Sdc4,Sgo1,Sh2b2,S…	DEG	5XFAD	1
GO:0043235	receptor complex	HIP[4.12.18]	Apbb1ip,Axl,B2m,Cd200r1,Cd3d,Cd3g,Cd44,Cd74,Csf1r,Csf3r,Gpr160,Il13ra1,Il2rg,Il3ra,Il4ra,Itgam,Itgax,Itgb2,Itgb3,Itgb5,Ldlr,Lyn,Osmr,Ptpn6,Scimp,Syk,Tgfbr1,Tgfbr2,Tlr1,Tlr2,Tlr4,Tlr7,Tnfrsf1a,Trf,Tspan32,Csf2ra	DEG	5XFAD	1
GO:0043086	negative regulation of catalytic activity	HIP[4.12.18]	Anxa2,Anxa3,Apoe,Bcl2a1d,Bst2,C3,C4b,Cd300a,Cd44,Cnr2,Cst3,Cst7,Ctla2b,Dbndd2,Dtx3l,F11r,Gm49339,Gpx1,Grn,Hhex,Igf1,Lilr4b,Lilrb4a,Lyn,Mical1,Mvp,Naip2,Naip5,Naip6,Nckap1l,P2ry13,Parp3,Parp9,Plaur,Ptpn6,Ptprc,Pycard,Rasa4,Renbp,Rhoh,Rps6ka1,Serpina3i,Serpine1,Serpinf2,Serping1,Spint1,Thy1,Timp1,Wfdc17,Zfp36,Dgkz	DEG	5XFAD	5
GO:0001819	positive regulation of cytokine production	HIP[4.12.18]	Agpat2,Aif1,B2m,Batf,Bcl3,C3,C3ar1,C5ar1,Card11,Casp4,Casp8,Ccdc88b,Ccl2,Ccl3,Ccl4,Ccl5,Cd244,Cd274,Cd28,Cd300c2,Cd74,Cd83,Chil1,Clec5a,Clu,Csf1r,Cyba,Cybb,Dhx58,Eif2ak2,Fcer1g,Fgr,Gpsm3,Gsdmd,H2-M3,H2-T23,Havcr2,Hpse,Ifi204,Ifi211,Ifih1,Ifngr1,Il1a,Il1rl2,Il4ra,Irf1,Irf5,Irf7,Irf8,Laptm5,Lgals9,Lpl,Ly9,Mcoln2,Mmp12,Myd88,Naip5,Nfam1,Oas3,Osm,P2rx7,Plcg2,Ptafr,Ptger4,Ptprc,Pycard,Rab7b,Rela,Rsad2…	DEG	5XFAD	3
GO:0043025	neuronal cell body	HIP[18]	Ager,Akap5,Anxa5,Apod,Apoe,Begain,Cacna1g,Casp4,Ccl2,Cfh,Chrm2,Cnn3,Cnnm4,Cntf,Cpne5,Crh,Crhbp,Crhr1,Cst3,Ctsl,Ddn,Dennd1a,Drd4,Dynlt1f,Elavl4,Elovl5,Fabp7,Fchsd1,Gabra5,Homer1,Homer2,Hspb1,Htr2a,Htr7,Il6ra,Il6st,Kcnc3,Kcnip1,Kcnj11,Kcnj14,Kcnj2,Kcnk2,Kcnn4,Kcnq3,Kif5a,Lrp4,Mme,Naip5,Naip6,Nqo1,P2rx7,Palld,Pcp2,Ptger4,Rasgrf1,Resp18,Rgs10,Rin3,S100b,Serpinf1,Serpini1,Sh3glb1,Slc6a1,Sncb,Srd5a1,Ss…	DEG	5XFAD	2
GO:0008047	enzyme activator activity	HIP[4.12.18]	Adap2,Alkal2,Alox5ap,Apobec1,Apoe,Arap1,Arhgap25,Arhgap45,Arhgap9,Arhgdib,Asap3,Btk,Ccl3,Ccl5,Ctsc,Ctsh,Cyth4,Dock2,Dtx3l,Igf1,Iqgap3,Irgm2,Lgals9,Ncf1,Ncf2,Ncf4,Nckap1l,Pycard,Rab3il1,Rasa4,Rasal3,Rgs1,Rgs10,Rin3,Rinl,Tagap,Thy1,Vav1,Vsir	DEG	5XFAD	7
GO:0051093	negative regulation of developmental process	HIP[18]	Adamts1,Alox5,Angpt2,Apoe,Bcl2,Bcl2l12,Cav1,Ccl2,Cd24a,Cd74,Cdk5rap2,Clec2i,Cnmd,Cntf,Cxcr3,Dlx1,Dynlt1f,Ecm1,Efemp1,Efna5,Emilin1,Erbb2,Fasl,Fbln5,Fbxo5,Fgl2,Foxj1,Gadd45a,Gpr55,Grb14,Hes3,Hes5,Hey2,Hhex,Hlx,Hspb1,Id3,Igfbp5,Il1a,Il4ra,Inhba,Inpp5d,Irf1,Isl1,Itgav,Itgb3,Kcnk2,Ldlr,Lgmn,Lif,Lmo2,Loxl3,Lrp3,Lrp4,Ltbp3,Mafb,Mag,Meltf,Msx2,Myc,Nfatc1,Nfe2l2,Ngef,Nog,Nrarp,P2ry12,Parp3,Ppp3ca,Ptger4,…	DEG	5XFAD	1
GO:0008015	blood circulation	HIP[18]	Ager,Agtrap,Alox5,Angpt1,Apln,Apoe,Bmp6,Cacna1g,Cav1,Chrm2,Cnr1,Crh,Cxcr4,Cysltr1,Erap1,F2r,Fli1,Fxyd1,Gpx1,Gsn,Gucy1a1,Hey2,Hmox1,Htr1b,Htr2a,Htr7,Isl1,Kcne1l,Kcne4,Kcnj2,Mmp2,Myh7,Nmu,Plod3,Prcp,Ptafr,Rarres2,Rhoa,S100a1,Scn3b,Scn4b,Scpep1,Serpinf2,Sod3,Srebf1,Sucnr1,Tgfb1,Thrb,Tnf,Tnni1,Tnni2,Cd34,Cyba,Mtor	DEG	5XFAD	2
GO:0051701	biological process involved in interaction with host	HIP[12]	Axl,Cd74,Clec5a,Ctsb,Gsn,Ifitm6,Itgb3,Lgals1,Myc,Naip5,Plscr1,Spint1,Trim12a,Trim14,Trim30a,Trim5	DEG	5XFAD	2
GO:0043062	extracellular structure organization	HIP[18]	Adamts1,Adamtsl3,Adamtsl4,Aebp1,Antxr1,Anxa2,Bcl3,Cav1,Cav2,Col13a1,Col16a1,Col25a1,Col27a1,Col2a1,Col4a5,Col4a6,Col5a3,Colq,Crispld2,Crtap,Ddr1,Dmp1,Efemp2,Egfl6,Emilin1,Fbln5,Fgfr4,Itgb3,Loxl3,Ltbp3,Meltf,Mmp12,Mmp17,Mmp19,Mmp2,Myo1e,Pdpn,Plod3,Prdx4,Ptx3,Rxfp1,Serpinf2,Slc2a10,Sox9,Spint1,Tgfb1,Tgfbi,Tgfbr1,Tnf,Tnfrsf11b,Tnfrsf1b,Vwa1	DEG	5XFAD	5
GO:0043269	regulation of ion transport	HIP[18]	Ager,Akap5,Akt2,Alox5,Bcl2,Cacna1g,Cacna1i,Cacna1s,Cacna2d4,Cav1,Cbarp,Ccl2,Ccl5,Cd300a,Cd63,Clic1,Cnr1,Crh,Crhbp,Crhr1,Cry2,Cxcl9,Cxcr3,Cxcr4,Dbi,Drd4,F2r,Fxyd1,Fxyd3,Fxyd5,Fxyd6,Gem,Hfe,Homer1,Homer2,Htr1b,Htr2a,Htr7,Ifngr1,Il1a,Il1rn,Itgb3,Jph3,Kcnab3,Kcnc3,Kcne1l,Kcne4,Kcnf1,Kcnh3,Kcnh7,Kcnip1,Kcnj11,Kcnj14,Kcnj16,Kcnj2,Kcnq3,Kcns1,Lgals3,Lilra5,Lrrc38,Mchr1,Nol3,Orai1,P2rx7,P2ry12,Pla2g4a,Pl…	DEG	5XFAD	12
GO:0048729	tissue morphogenesis	HIP[18]	Adam17,Angpt1,Bcl2,Casp8,Cd151,Cd44,Crb2,Csf1,Ctsl,Cxcr4,Ddr1,Efemp2,Efnb2,Etv4,Fgf2,Fzd2,Gcnt1,Gcnt4,Hes5,Hey2,Heyl,Hgf,Hhex,Igfbp5,Inhba,Isl1,Itga2,Krt17,Lama3,Lbx2,Lgr4,Lif,Ly6e,Met,Mmp12,Mmp2,Msn,Msx2,Mthfd1l,Myc,Myh7,Nog,Nrarp,Pdpn,Plod3,Rhoa,Rhoc,Runx3,Sall1,Sdc4,Shank3,Socs3,Sox9,Spint1,Stat5a,Tal1,Tgfb1,Tgfbr1,Tgfbr2,Tgm2,Tnf,Tnni1,Vasp,Vdr	DEG	5XFAD	3
GO:0050801	ion homeostasis	HIP[12]	5430427O19Rik,Apoe,C5ar1,Ccl2,Ccl5,Ccrl2,Cmklr1,Cxcl9,Cxcr3,Cxcr6,Cybrd1,Dbi,Fasl,Fxyd1,Gna15,Gpr157,Heph,Hmox1,Il1a,Itgb3,Lacc1,Lcn2,Lrrk2,Mcoln2,Mcoln3,Mcur1,Mt1,Mt2,Myc,P2rx7,Plcg2,Ptger4,Pth1r,Pygm,Slc9a9,Spp1,Steap3,Tcirg1,Tnfsf11,Trf,Trpm1,Tspo,Xcl1	DEG	5XFAD	22
GO:0006909	phagocytosis	HIP[18]	Abca1,Ager,Alox15,Arhgap25,Axl,C3,Ccl2,Cd300a,Cd302,Cln3,Elmo3,Gsn,Hck,Iglc1,Iglc2,Il15,Il2rb,Il2rg,Itga2,Itgal,Itgav,Itgb3,Ldlr,Mfge8,Msr1,Myd88,Myo1g,Ncf4,P2rx7,Plscr1,Pros1,Ptx3,Rab20,Rac2,Rhobtb2,Rhog,Rhoh,Syk,Tgfb1,Tgm2,Thbs1,Tlr4,Tnf,Trbc1,Trbc2,Trex1,Tub	DEG	5XFAD	6
GO:0016324	apical plasma membrane	HIP[4.12.18]	Abcb1b,Anxa4,Atp6v0d2,Bst2,C1qtnf5,Cd44,Cd9,Ctsb,Ctsl,Cyba,Cybrd1,Dcxr,Fxyd1,Hvcn1,Itgb3,Msn,Osmr,P2ry6,Pdpn,Slc16a3,Slc22a4,Slco2b1,Tcirg1,Tgfbr1,Thy1,Tlr9,Trf	DEG	5XFAD	2
GO:0060284	regulation of cell development	HIP[4]	Egr2,Gh,Ldlr,Mme,Notch2,Trib1,Grb14	DEG	5XFAD	2
GO:0050804	modulation of chemical synaptic transmission	HIP[18]	Adcy1,Ager,Akap5,Apoe,Begain,Braf,Ccl2,Cdc20,Chrm2,Cln3,Cnr1,Cntnap4,Crh,Crhr1,Dbi,Dgkz,Drd4,Egr2,Elavl4,Grm3,Homer1,Htr1b,Htr2a,Htr7,Itpka,Jph3,Kcnc3,Lgmn,Lzts1,Mme,Ncs1,Nmu,Pirb,Plcb4,Ppp3ca,Prrt1,Ptger4,Rapsn,Rasgrf1,Rpl22,S100b,S1pr2,Sctr,Shank3,Shisa7,Slc6a1,Srgn,Star,Stat3,Syngr1,Tnf,Akap7,Cyfip1,Mtor,Ntrk2,Plcb1,Pnkd	DEG	5XFAD	5
GO:0010035	response to inorganic substance	HIP[18]	Adcy1,Adcy7,Alox15,Alox5ap,Anxa5,Apobec1,Atp7b,Axl,Bcl2,Bmp6,Braf,Cacna1g,Cav1,Ccl19,Cebpa,Cp,Cpne3,Cpne5,Crhbp,Crip1,Cst3,Cybrd1,Fbln5,Fos,Ggh,Gpx1,Gsn,Hfe,Hgf,Hk3,Hmgcs1,Hmox1,Homer1,Il1a,Itgav,Kcnq3,Lcn2,Lgmn,Met,Mmp2,Mt1,Mt2,Myc,Net1,Nfe2l2,Nol3,Nqo1,Nr4a2,P2rx7,Pla2g4a,Plcg2,Plscr1,Ppp3ca,Ptges,Rasa4,Rasal1,Rasgrp2,Rela,S100a13,S100a16,Sdc1,Selenov,Serpinf1,Slc25a23,Slc6a1,Sod3,Sparc,Spidr,S…	DEG	5XFAD	1
GO:0005911	cell-cell junction	HIP[18]	Abcb1b,Adam17,Anxa5,Arhgap17,Atp7b,Baiap2l2,C1qtnf5,Ccdc85a,Ccdc85c,Cd2,Cd3e,Cdca3,Cdh6,Cdh7,Cdsn,Cldn11,Cldn14,Col13a1,Def6,Efna5,Efnb2,Fabp7,Fgfr4,Fgfrl1,Fxyd1,Gjb1,Igsf21,Iqgap3,Itga5,Itga6,Itgal,Itgb3,Itk,Kcnj11,Kcnj2,Kifc3,Kirrel2,Lama3,Lat,Lcp2,Micall2,Mlc1,Mxra8,Myh1,Myo1e,Nrap,P2rx7,Pdlim2,Pdlim4,Pmp22,Ppp3ca,Ptpru,Rhoa,Scn4b,Shroom4,Tgfbr1,Tmem204,Trpc4,Usp53,Vamp5,Vasp	DEG	5XFAD	1
GO:0031252	cell leading edge	HIP[18]	Adam17,Akap5,Akt2,Ank1,Antxr1,Anxa2,Asap3,Cd44,Cxcr4,Ddn,Dgkz,Dynlt1f,Eps8l3,Gabra5,Gabrg1,Gdpd2,Gsn,Itga5,Itgav,Itgb3,Kcnc3,Kcnj11,Kif18a,Lamp5,Ldb2,Mcoln3,Myo1g,Nradd,Palld,Pdlim4,Pdpn,Plce1,Plcg2,Psd4,Rac2,Rasgrp2,Rhoa,Rinl,S100a11,S100a6,S100b,Scimp,Sh2b2,Shisa7,Tesk1,Tlr4,Vasp,Vim,Wipf1	DEG	5XFAD	0
GO:0043066	negative regulation of apoptotic process	HIP[18]	Adam17,Akt2,Angpt1,Apoe,Axl,Bag3,Bcl2,Bcl2l12,Bcl3,Birc5,Braf,C5ar1,Cav1,Ccl19,Ccl5,Cd44,Cd74,Cdk1,Clcf1,Clec5a,Cln3,Clu,Cntf,Col2a1,Cxcr3,Dlx1,Eif2ak2,Erbb2,Eya4,F2r,Gabra5,Gpx1,Hck,Hey2,Hgf,Hmox1,Hspb1,Hspb6,Il1rn,Il2rb,Isl1,Itga5,Itga6,Itgav,Lgals3,Lgmn,Ltk,Mag,Mcl1,Mical1,Mitf,Msx2,Mt1,Myc,Naip5,Naip6,Nat8,Nfe2l2,Nog,Nol3,Nqo1,Nr4a2,Nuak2,Nupr1,Pdpn,Plk1,Prdm9,Prokr1,Rela,Rhoa,Rps6ka1,Rtkn2,S…	DEG	5XFAD	2
GO:0008289	lipid binding	HIP[12]	Abca1,Adap2,Afp,Alox5ap,Anxa2,Anxa4,Anxa5,Apoe,Arap1,Arhgap9,Axl,Baiap2l2,Btk,C3,Cd300a,Dbi,Fyb,Gltp,Gsdmd,Gsn,Id3,Kcnj2,Ldlrap1,Mcoln3,Myo1e,Ncf4,P2rx7,Pctp,Plcb2,Plekhf2,Ptafr,Rasa4,Rida,S100a13,Sh3glb1,Snx18,Snx20,Soat1,Tlr1,Tlr4,Tspo,Manf	DEG	5XFAD	1
GO:0042063	gliogenesis	HIP[4.12.18]	C1qa,C5ar1,Ccl12,Ccl2,Ccl3,Cd9,Clu,Cntf,Csf1,Csf1r,Cx3cr1,Dbi,Egr2,Gfap,Gpr157,Gpr183,Grn,Gsn,Hexb,Ifngr1,Igf1,Ldlr,Lgi4,Lyn,Myc,Nrros,P2ry12,Rela,Spint1,Stat3,Tlr2,Tlr4,Tnfrsf1b,Trem2,Trf,Tspo,Vim	DEG	5XFAD	1
GO:0000323	lytic vacuole	HIP[4.12.18]	5430427O19Rik,Aga,Anxa2,Apoe,Atp6v0d2,Cd63,Cd68,Cd74,Crhbp,Cst3,Cst7,Ctla2b,Ctsa,Ctsb,Ctsc,Ctsd,Ctsh,Ctsl,Ctss,Ctsz,Cybrd1,Dnase2a,Dpp7,Dtx3l,Fasl,Gfap,Glb1,Gns,Grn,Gusb,H2-Ob,Hck,Hexa,Hexb,Hpse,Ifitm3,Irgm1,Lamp2,Laptm5,Ldlr,Lgmn,Man2b1,Man2b2,Mcoln2,Mcoln3,Mt1,Npc2,Pla2g15,Rab7b,Siglecf,Slc11a1,Slc15a3,Slc29a3,Srgn,Tcirg1,Tfeb,Tlr7,Tlr9	DEG	5XFAD	3
GO:0098857	membrane microdomain	HIP[18]	Abca1,Adam17,Adam3,Adcy1,Akap5,Angpt1,Anxa2,Birc3,Btk,Card11,Casp8,Cav1,Cav2,Cblc,Cd2,Cd24a,Cd28,Cd8a,Cln3,Cnr1,Ctsb,Efna5,Erbb2,F2r,Fasl,Fxyd1,Hck,Hmox1,Hpse,Htr2a,Inpp5d,Kcnn4,Kcnq3,Kif18a,Lamp2,Lcp2,Ldlr,Lrp4,Mag,Mal2,Mlc1,Mme,Nfam1,Orai1,P2ry12,Pag1,Pdpn,Plpp2,Plscr1,Rgs7,S100a10,Sdc4,Slc2a4,Stat6,Tfpi,Tgfbr1,Tgfbr2,Tlr1,Tlr4,Tlr6,Tnf,Tnfrsf1b,Trpc4,Tshr,Tuba1c,Vdr,Adgrg1,Ctnna1,Ctsd	DEG	5XFAD	1
GO:0009897	external side of plasma membrane	HIP[4.12.18]	Abca1,Abcb1b,Anxa5,Apoe,B2m,B4galt1,Ccrl2,Cd200r1,Cd200r4,Cd244,Cd274,Cd28,Cd33,Cd3d,Cd3g,Cd48,Cd69,Cd74,Cd83,Cd86,Cd8a,Cd9,Cfh,Csf3r,Ctsb,Ctsl,Cx3cr1,Cxcl10,Cxcl9,Cxcr3,Cxcr6,Fasl,Fcer1g,Fcgr1,Fcgr4,Gm49339,H2-D1,H2-K1,H2-M2,H2-M3,H2-Q4,H2-Q6,H2-Q7,H2-T23,Icam1,Il13ra1,Il2rb,Il2rg,Il3ra,Itgax,Itgb3,Klrb1b,Lag3,Ldlr,Lilrb4a,Msr1,P2rx7,P2ry12,Pdcd1,Pdpn,Ptprc,Tgfbr2,Thy1,Tlr4,Tnfrsf11a,Tnfrsf13b,T…	DEG	5XFAD	2
GO:0060627	regulation of vesicle-mediated transport	HIP[4.12.18]	Angpt1,Anxa2,Apln,Apoe,Axl,B2m,Bmp2k,C3,Ccl2,Cd22,Cd300a,Cd300lf,Cd63,Cd84,Clu,Cyba,Dock2,Ehd4,Fcer1g,Fcgr1,Fes,Fgr,Hck,Hmox1,Il2rb,Il2rg,Il4ra,Itgb3,Ldlrap1,Lgals3,Lgals9,Lyn,Mical1,Msn,Nckap1l,Plcg2,Plscr1,Pros1,Ptafr,Ptprc,Pycard,Rab29,Rac2,Rin3,Serpine1,Sh3glb1,Siglecf,Slc11a1,Spi1,Syk,Trem2,Trf	DEG	5XFAD	4
GO:0033002	muscle cell proliferation	HIP[4.12.18]	Aif1,Ang,Angpt1,Apln,C3ar1,Ccl5,Cdk1,Cyba,Hmox1,Hpgd,Igf1,Igfbp5,Irak4,Itgb3,Ldlrap1,Myc,Myd88,P2ry6,Ptafr,Serpinf2,Stat3,Tgfbr1,Tgfbr2,Ndrg2	DEG	5XFAD	0
GO:0001655	urogenital system development	HIP[18]	Adamts1,Angpt1,Angpt2,Anxa4,Bcl2,Bcl2l11,Bmp6,Cd24a,Cfh,Efnb2,Emx2,Fgf2,Foxj1,Gcnt1,Gcnt4,Gli1,Hes5,Heyl,Id3,Il6ra,Itgb3,Kank2,Klf15,Lgr4,Lif,Lrp4,Mme,Mmp17,Mmp2,Myc,Myo1e,Nog,Plce1,Rida,Sall1,Sdc1,Sdc4,Serpinf1,Sgpl1,Sox9,Spp1,Srd5a1,Stat5a,Tgfb1,Tgfbr1,Trex1,Wwtr1,Cd34	DEG	5XFAD	1
GO:0002250	adaptive immune response	HIP[17]	Adgre1,B2m,Bcl3,C1qa,C1qb,C1qc,C1ra,C3,C3ar1,Cd74,Ctsc,Ctsh,Ctss,Fcer1g,H2-Aa,H2-Ab1,H2-D1,H2-Eb1,H2-K1,H2-T23,Icam1,Il33,Irf1,Irf7,Lag3,Lilrb4a,Ly9,Nfkb2,Pdcd1,Ptpn6,Slc11a1,Stat3	DEG	TauD35	8
GO:0002376	immune system process	HIP[17]	A2m,Acp6,Adgre1,Angpt2,Anxa2,Anxa3,Apbb1ip,Apobec1,Arl11,Axl,B2m,Bcl3,Bst2,C1qa,C1qb,C1qc,C1ra,C3,C3ar1,Cbfa2t3,Ccl12,Ccl2,Ccl3,Ccl6,Cd180,Cd22,Cd44,Cd68,Cd74,Cd9,Clec7a,Cotl1,Csf1r,Cst7,Ctsc,Ctsh,Ctsl,Ctss,Cxcl10,Cxcl16,Cybb,Ddx60,Dock1,Dock2,Endou,Fcer1g,Fgr,Fyb,G3bp1,Gas6,Gbp2,Gbp5,Gbp6,Gpam,Gpnmb,Grn,Gsn,H2-Aa,H2-Ab1,H2-D1,H2-Eb1,H2-K1,H2-Q6,H2-T23,H2bc21,H4c9,Hcls1,Hmox1,Icam1,Ifi202b,Ifi207…	DEG	TauD35	7
GO:0002366	leukocyte activation involved in immune response	HIP[17]	Anxa3,Apbb1ip,Bcl3,Ccl3,Cd180,Cd74,Clec7a,Dock2,Fcer1g,Fgr,Grn,Hmox1,Icam1,Il33,Irf1,Lcp1,Lgals1,Lilrb4a,Ly9,Milr1,Plcg2,Sbno2,Slc11a1,Stat3,Trem2,Tyrobp	DEG	TauD35	5
GO:0022008	neurogenesis	HIP[17]	Abi3,Adgrg6,Adra2c,Atf5,Auts2,Axl,B2m,Bend6,Bicdl1,C1qa,C3,Ccl12,Ccl2,Ccl3,Cd9,Cdh23,Csf1r,Cttn,Ddr1,Epop,Fgfr1,Gas6,Grn,Gsn,H2-D1,H2-K1,Hexa,Ifngr1,Il33,Il6st,Itgb1,Kctd11,Klk6,Lgals1,Mks1,Nckap1l,Ntng1,Olig1,Plk5,Plppr5,Plxnb2,Pmp22,Serpinf1,Sirt2,Stat3,Tgfbr1,Trem2,Trpv4,Vash2,Vim,Arhgef2,Col25a1,Efna3,Lmo4,Nlgn1,Psap,Wasf1	DEG-DTU	TauD35	6
GO:0098794	postsynapse	HIP[4]	App,Atp1a1,Hpca,Mapt,Nrgn,Ppp3ca,Slc17a7,Syt11	DEG	TauD35	13
GO:0098563	intrinsic component of synaptic vesicle membrane	HIP[4]	Rab3a,Slc17a7,Sv2b,Syt11	DEG-DTU	TauD35	1
GO:0048167	regulation of synaptic plasticity	HIP[4]	App,Mapt,Nrgn,Rab3a	DEG	TauD35	6
GO:0048699	generation of neurons	HIP[17]	Abi3,Adra2c,Atf5,Auts2,Axl,B2m,Bend6,Bicdl1,C1qa,C3,Cdh23,Csf1r,Cttn,Ddr1,Epop,Fgfr1,Gas6,Grn,H2-D1,H2-K1,Hexa,Il33,Il6st,Itgb1,Kctd11,Klk6,Lgals1,Mks1,Nckap1l,Ntng1,Olig1,Plk5,Plppr5,Plxnb2,Pmp22,Serpinf1,Sirt2,Stat3,Tgfbr1,Trpv4,Vash2,Vim,Arhgef2,Col25a1,Efna3,Lmo4,Nlgn1,Psap,Wasf1	DEG-DTU	TauD35	6
GO:0045089	positive regulation of innate immune response	HIP[17]	Cd74,Gbp5,H2-T23,Ifi202b,Ifi207,Irf7,Irgm2,Lag3,Mmp12,Srebf1,Tyrobp,Zbp1	DEG	TauD35	2
GO:0002252	immune effector process	HIP[17]	A2m,Anxa3,Apbb1ip,B2m,Bcl3,Bst2,C1qa,C1qb,C1qc,C1ra,C3,Ccl2,Ccl3,Cd180,Cd74,Clec7a,Ctsc,Ctsh,Ddx60,Dock2,Fcer1g,Fgr,Grn,H2-Ab1,H2-D1,H2-K1,H2-T23,Hmox1,Icam1,Il33,Irf1,Irf7,Lag3,Lcp1,Lgals1,Lilrb4a,Ly9,Milr1,Pik3r6,Plcg2,Ptpn6,Sbno2,Slc11a1,Stat3,Trem2,Tyrobp	DEG-DTU	TauD35	13
GO:0002285	lymphocyte activation involved in immune response	HIP[17]	Apbb1ip,Bcl3,Cd180,Cd74,Fcer1g,Icam1,Irf1,Lcp1,Lgals1,Ly9,Plcg2,Slc11a1,Stat3	DEG-DTU	TauD35	6
GO:0098916	anterograde trans-synaptic signaling	HIP[4]	App,Mapt,Nrgn,Ppp3ca,Rab3a,Slc17a7,Sv2b	DEG	TauD35	10
GO:0002460	adaptive immune response based on somatic recombination of immune receptors built from immunoglobulin superfamily domains	HIP[17]	B2m,Bcl3,C1qa,C1qb,C1qc,C1ra,C3,C3ar1,Cd74,Ctsc,Ctsh,Fcer1g,H2-Ab1,H2-D1,H2-K1,H2-T23,Icam1,Il33,Irf1,Irf7,Ly9,Nfkb2,Ptpn6,Slc11a1,Stat3	DEG-DTU	TauD35	11
GO:0030182	neuron differentiation	HIP[17]	Abi3,Adra2c,Atf5,Auts2,B2m,Bend6,Bicdl1,C1qa,C3,Cdh23,Csf1r,Cttn,Ddr1,Epop,Fgfr1,Grn,H2-D1,H2-K1,Hexa,Itgb1,Kctd11,Klk6,Lgals1,Mks1,Nckap1l,Ntng1,Olig1,Plk5,Plppr5,Plxnb2,Pmp22,Serpinf1,Stat3,Tgfbr1,Trpv4,Vash2,Vim,Arhgef2,Col25a1,Efna3,Lmo4,Nlgn1,Psap,Wasf1	DEG-DTU	TauD35	6
GO:0045087	innate immune response	HIP[17]	A2m,Axl,B2m,Bst2,C1qa,C1qb,C1qc,C1ra,C3,Ccl12,Ccl2,Ccl3,Ccl6,Cd180,Cd74,Clec7a,Csf1r,Cxcl10,Cxcl16,Cybb,Fcer1g,Fgr,G3bp1,Gbp2,Gbp5,Gbp6,Grn,Gsn,H2-Aa,H2-Ab1,H2-T23,H2bc21,Ifi202b,Ifi207,Ifitm3,Irf1,Irf7,Irgm2,Lag3,Lgals3,Ly86,Ly9,Mmp12,Naip2,Naip6,Parp14,Pik3r6,Pld4,Ptpn6,Sec61a1,Slc11a1,Slc15a3,Srebf1,Tlr13,Tlr7,Tmem106a,Trem2,Trim25,Tyrobp,Usp18,Vim,Zbp1	DEG	TauD35	7
GO:0006955	immune response	HIP[17]	A2m,Adgre1,Anxa3,Apbb1ip,Apobec1,Axl,B2m,Bcl3,Bst2,C1qa,C1qb,C1qc,C1ra,C3,C3ar1,Ccl12,Ccl2,Ccl3,Ccl6,Cd180,Cd22,Cd68,Cd74,Clec7a,Cotl1,Csf1r,Cst7,Ctsc,Ctsh,Ctsl,Ctss,Cxcl10,Cxcl16,Cybb,Ddx60,Dock2,Endou,Fcer1g,Fgr,Fyb,G3bp1,Gbp2,Gbp5,Gbp6,Gpam,Grn,Gsn,H2-Aa,H2-Ab1,H2-D1,H2-Eb1,H2-K1,H2-T23,H2bc21,Hmox1,Icam1,Ifi202b,Ifi207,Ifitm3,Ifngr1,Il33,Irf1,Irf7,Irgm2,Itgax,Lag3,Lcp1,Lgals1,Lgals3,Lilrb4a,L…	DEG	TauD35	10
GO:0002263	cell activation involved in immune response	HIP[17]	Anxa3,Apbb1ip,Bcl3,Ccl3,Cd180,Cd74,Clec7a,Dock2,Fcer1g,Fgr,Grn,Hmox1,Icam1,Il33,Irf1,Lcp1,Lgals1,Lilrb4a,Ly9,Milr1,Plcg2,Sbno2,Slc11a1,Stat3,Trem2,Tyrobp	DEG	TauD35	5
GO:0048667	cell morphogenesis involved in neuron differentiation	HIP[4]	App,Cnp,Crmp1,Mapt,Ppp3ca,Rab3a	DEG-DTU	TauD35	6
GO:0002697	regulation of immune effector process	HIP[17]	A2m,B2m,Bst2,C3,Ccl2,Cd74,Clec7a,Ddx60,Fcer1g,Fgr,Grn,H2-D1,H2-K1,H2-T23,Hmox1,Il33,Irf1,Lag3,Lilrb4a,Pik3r6,Ptpn6,Tyrobp	DEG	TauD35	11
GO:0050778	positive regulation of immune response	HIP[17]	A2m,B2m,C1qa,C1qb,C1qc,C1ra,C3,C3ar1,Cd22,Cd74,Fcer1g,Fgr,Fyb,Gbp5,Grn,H2-Ab1,H2-D1,H2-K1,H2-T23,Ifi202b,Ifi207,Il33,Irf1,Irf7,Irgm2,Lag3,Mmp12,Nckap1l,Plcg2,Ptpn6,Slc11a1,Srebf1,Tyrobp,Zbp1	DEG	TauD35	13
GO:0032279	asymmetric synapse	HIP[4]	Atp1a1,Mapt,Nrgn,Syt11	DEG	TauD35	5
GO:0014069	postsynaptic density	HIP[4]	Atp1a1,Mapt,Nrgn,Syt11,Lin7b	DEG-DTU	TauD35	5
GO:0050776	regulation of immune response	HIP[17]	A2m,B2m,C1qa,C1qb,C1qc,C1ra,C3,C3ar1,Cd22,Cd74,Ctsh,Fcer1g,Fgr,Fyb,Gbp5,Grn,H2-Ab1,H2-D1,H2-K1,H2-T23,Hmox1,Ifi202b,Ifi207,Il33,Irf1,Irf7,Irgm2,Lag3,Lilrb4a,Mmp12,Nckap1l,Parp14,Pdcd1,Pik3r6,Plcg2,Ptpn6,Sirt2,Slc11a1,Srebf1,Trem2,Tyrobp,Usp18,Zbp1	DEG	TauD35	14
GO:0045088	regulation of innate immune response	HIP[17]	A2m,Cd74,Fgr,Gbp5,Grn,H2-T23,Ifi202b,Ifi207,Irf1,Irf7,Irgm2,Lag3,Mmp12,Parp14,Pik3r6,Srebf1,Trem2,Tyrobp,Usp18,Zbp1,Adar	DEG-DTU	TauD35	4
GO:0043005	neuron projection	HIP[4]	App,Crmp1,Hpca,Mapt,Nell2,Nrgn,Ppp3ca,Rab3a,Slc17a7,Sv2b,Syt11	DEG	TauD35	3
GO:0002822	regulation of adaptive immune response based on somatic recombination of immune receptors built from immunoglobulin superfamily domains	HIP[17]	B2m,C3,Fcer1g,H2-Ab1,H2-D1,H2-K1,H2-T23,Il33,Irf1,Ptpn6,Slc11a1	DEG	TauD35	5
GO:0002286	T cell activation involved in immune response	HIP[17]	Apbb1ip,Bcl3,Cd74,Fcer1g,Icam1,Irf1,Lcp1,Ly9,Slc11a1,Stat3	DEG	TauD35	1
GO:0048812	neuron projection morphogenesis	HIP[4]	App,Cnp,Crmp1,Mapt,Ppp3ca,Rab3a	DEG-DTU	TauD35	6
GO:0002819	regulation of adaptive immune response	HIP[17]	B2m,C3,Cd74,Fcer1g,H2-Ab1,H2-D1,H2-K1,H2-T23,Il33,Irf1,Irf7,Ptpn6,Slc11a1	DEG-DTU	TauD35	5
GO:0006836	neurotransmitter transport	HIP[4]	Rab3a,Slc17a7,Sv2b,Lin7b	DEG-DTU	TauD35	5
GO:0007268	chemical synaptic transmission	HIP[4]	App,Mapt,Nrgn,Ppp3ca,Rab3a,Slc17a7,Sv2b,Lin7b	DEG-DTU	TauD35	10
GO:0002275	myeloid cell activation involved in immune response	HIP[17]	Anxa3,Ccl3,Dock2,Fcer1g,Fgr,Grn,Hmox1,Il33,Lilrb4a,Milr1,Sbno2,Trem2,Tyrobp	DEG	TauD35	3
GO:0044309	neuron spine	HIP[4]	App,Hpca,Nrgn,Ppp3ca,Syt11	DEG	TauD35	1
GO:0098793	presynapse	HIP[4]	App,Rab3a,Slc17a7,Sv2b,Syt11,Lin7b	DEG-DTU	TauD35	8
GO:0050777	negative regulation of immune response	HIP[17]	A2m,Grn,H2-T23,Hmox1,Ifi202b,Il33,Irf1,Lilrb4a,Mmp12,Parp14,Pdcd1,Ptpn6,Sirt2,Usp18	DEG	TauD35	3
GO:0002684	positive regulation of immune system process	HIP[17]	A2m,Axl,B2m,C1qa,C1qb,C1qc,C1ra,C3,C3ar1,Ccl12,Ccl2,Ccl3,Cd22,Cd74,Clec7a,Csf1r,Ctsc,Cxcl10,Ddx60,Fcer1g,Fgr,Fyb,Gas6,Gbp5,Gpam,Grn,H2-Aa,H2-Ab1,H2-D1,H2-K1,H2-T23,Hcls1,Hmox1,Icam1,Ifi202b,Ifi207,Il33,Il6st,Irf1,Irf7,Irgm2,Itpkb,Lag3,Lgals1,Lgals3,Lgmn,Lilrb4a,Mmp12,Nckap1l,Pik3r6,Plcg2,Ptpn6,Sh3kbp1,Slc11a1,Srebf1,Trem2,Trpv4,Tyrobp,Zbp1	DEG	TauD35	11
GO:0099537	trans-synaptic signaling	HIP[4]	App,Mapt,Nrgn,Ppp3ca,Rab3a,Slc17a7,Sv2b,Lin7b	DEG-DTU	TauD35	10
GO:0002683	negative regulation of immune system process	HIP[17]	A2m,Axl,Bst2,C1qc,Ccl12,Ccl3,Cd22,Cd68,Cd74,Cst7,Fcer1g,Fgr,Gpam,Gpnmb,Grn,H2-Aa,H2-Ab1,H2-T23,Hmox1,Ifi202b,Il33,Irf1,Lag3,Lilrb4a,Milr1,Mmp12,Padi2,Parp14,Pdcd1,Ptpn6,Sirt2,Tmem176a,Tmem176b,Tyrobp,Usp18	DEG	TauD35	3
GO:0002253	activation of immune response	HIP[17]	A2m,C1qa,C1qb,C1qc,C1ra,C3,C3ar1,Cd22,Fcer1g,Fyb,H2-Ab1,Ifi202b,Ifi207,Nckap1l,Plcg2,Ptpn6,Tyrobp,Zbp1	DEG	TauD35	6
GO:0002520	immune system development	HIP[17]	Acp6,Angpt2,Anxa2,Arl11,Axl,B2m,Bcl3,C1qc,C3ar1,Cbfa2t3,Ccl3,Cd74,Csf1r,Ctsl,Dock1,Dock2,Fcer1g,Gas6,H2-Aa,H2-Ab1,H2-T23,H4c9,Hcls1,Irf1,Itpkb,Klf2,Lag3,Lgals1,Lox,Ly9,Myh9,Nckap1l,Nfkb2,Pdcd1,Pik3r6,Plcg2,Pld4,Plek,Ptpn6,Sbno2,Sgpl1,Stat3,Tgfbr1,Tmem176a,Tmem176b,Trem2,Tyrobp	DEG	TauD35	2
GO:0030672	synaptic vesicle membrane	HIP[4]	Rab3a,Slc17a7,Sv2b,Syt11	DEG-DTU	TauD35	2
GO:0031175	neuron projection development	HIP[4]	App,Cnp,Crmp1,Mapt,Ppp3ca,Rab3a	DEG-DTU	TauD35	6
GO:0002682	regulation of immune system process	HIP[17]	A2m,Axl,B2m,Bst2,C1qa,C1qb,C1qc,C1ra,C3,C3ar1,Ccl12,Ccl2,Ccl3,Cd22,Cd68,Cd74,Cd9,Clec7a,Csf1r,Cst7,Ctsc,Ctsh,Cxcl10,Ddx60,Fcer1g,Fgr,Fyb,Gas6,Gbp5,Gpam,Gpnmb,Grn,H2-Aa,H2-Ab1,H2-D1,H2-K1,H2-T23,H4c9,Hcls1,Hmox1,Icam1,Ifi202b,Ifi207,Il33,Il6st,Irf1,Irf7,Irgm2,Itpkb,Lag3,Lgals1,Lgals3,Lgmn,Lilrb4a,Lox,Milr1,Mmp12,Msn,Nckap1l,Padi2,Parp14,Pdcd1,Pik3r6,Plcg2,Ptpn6,Sh3kbp1,Sirt2,Slc11a1,Slc7a11,Srebf1…	DEG	TauD35	10
GO:0098984	neuron to neuron synapse	HIP[4]	Atp1a1,Mapt,Nrgn,Syt11	DEG	TauD35	5
GO:0099536	synaptic signaling	HIP[4]	App,Mapt,Nrgn,Ppp3ca,Rab3a,Slc17a7,Sv2b,Lin7b	DEG-DTU	TauD35	9
GO:0002699	positive regulation of immune effector process	HIP[17]	B2m,C3,Ccl2,Cd74,Clec7a,Ddx60,Fcer1g,Fgr,H2-D1,H2-K1,H2-T23,Hmox1,Il33,Irf1,Lag3,Lilrb4a,Tyrobp	DEG-DTU	TauD35	3
GO:0099572	postsynaptic specialization	HIP[4]	Atp1a1,Mapt,Nrgn,Syt11,Lin7b	DEG-DTU	TauD35	5
GO:0016064	immunoglobulin mediated immune response	HIP[17]	Bcl3,C1qa,C1qb,C1qc,C1ra,C3,Cd74,Fcer1g,H2-Ab1,H2-T23,Irf7,Ptpn6	DEG	TauD35	4
GO:0048666	neuron development	HIP[4]	App,Cnp,Crmp1,Mapt,Ppp3ca,Rab3a	DEG	TauD35	6
GO:0050804	modulation of chemical synaptic transmission	HIP[4]	App,Mapt,Nrgn,Ppp3ca,Rab3a	DEG-DTU	TauD35	7
GO:0008021	synaptic vesicle	HIP[4]	App,Rab3a,Slc17a7,Sv2b,Syt11	DEG-DTU	TauD35	2
GO:0099177	regulation of trans-synaptic signaling	HIP[4]	App,Mapt,Nrgn,Ppp3ca,Rab3a	DEG	TauD35	7
GO:0043025	neuronal cell body	HIP[4]	App,Crmp1,Hpca,Mapt,Nell2,Nrgn,Pde1a,Syt11	DEG	TauD35	1
GO:0045202	synapse	HIP[4]	App,Atp1a1,Hpca,Mapt,Nrgn,Ppp3ca,Rab3a,Slc17a7,Sv2b,Syt11,Lin7b	DEG-DTU	TauD35	11
GO:0099003	vesicle-mediated transport in synapse	HIP[4]	Hpca,Rab3a,Slc17a7,Syt11	DEG-DTU	TauD35	2

## Sheet: human_CER_ontologies
GO term	Description	Age_Group	Genes	Class	Group	degree
GO:0007409	axonogenesis	ALZ_C	ACTB,ARHGAP4,ARHGDIA,BRSK1,BSG,C12orf57,CDH11,CDH2,FEZ1,FLOT1,GAB2,HDAC6,KEL,KLF7,LAMA1,LHX4,MAP1S,METRN,MT3,NIN,NRP1,NTN5,PIK3CA,PTPN11,PTPRS,RPL24,S100B,SEMA3D,SEMA6C,SHTN1,SMAD4,SOS1,TIAM1,TRAK2,VCL,ADGRB1,APBB1,APP,BMPR2,CLASP2,CSF1R,CTTN,EFNA1,EIF4G2,EPHA4,FGFR2,GAB1,GRB2,ILK,LAMA5,LAMB2,LGI1,LINGO1,LRP1,LRP4,MAPK3,MYCBP2,NFASC,NFIB,NLGN3,NPTN,PLXNB1,PLXNB2,PLXND1,PTPRA,RAB11A,RAB21,RTN4,SHC…	DEG-DTU	AD	3
GO:0030667	secretory granule membrane	ALZ_ABC	ANO6,CD109,CD177,CYSTM1,DSP,ITPR2,ITPR3,PECAM1,PRCP,SERPINA5,TBC1D10C,ADAM10,ATP8A1,CD46,CD63,IQGAP1,KIF1A,LAMP2,LAMTOR3,NFASC,PAM,RAB18,RAB5B,SLC30A5,SLC44A2,SPARC,SRI,STOM	DEG-DTU	AD	4
GO:0030425	dendrite	ALZ_C	ABHD17A,ADCY8,BGLAP,CAMK2N1,CASC3,CIB1,CKB,CPT1C,DRD4,ELOVL5,EPM2A,FARP1,FCGR2B,FEZ1,FUS,GIPC1,GPHN,HDAC6,KIF1C,LPAR1,MAP1S,MT-ND1,MT3,MYL7,NIN,PPP2R1A,RPL28,RPLP0,RPS6,SHARPIN,SHISA8,TIAM1,TPGS1,TRAK2,TRAPPC4,UBXN1,UCN,XRN1,ABHD17B,ABR,ADAM10,ADCY2,ADGRB1,APBB1,APP,ATP1A2,ATP6AP2,BMPR2,CAPRIN1,CLSTN1,CNTNAP2,CPLX2,CTTN,DIP2A,EPHA4,FLNA,GABBR1,GABRA1,GRIK5,HCFC1,HCN1,HNRNPR,HNRNPU,HOMER3,HSPA8,IL…	DEG-DTU	AD	2
GO:0042775	mitochondrial ATP synthesis coupled electron transport	ALZ_C	COX4I1,COX4I2,COX6B1,COX8A,DGUOK,DNAJC15,MT-CO1,MT-CO2,MT-CO3,MT-CYB,MT-ND1,MT-ND2,MT-ND3,MT-ND4,MT-ND4L,MT-ND5,MT-ND6,NDUFA10,NDUFA11,NDUFA13,NDUFA2,NDUFA3,NDUFA7,NDUFB1,NDUFB10,NDUFB7,NDUFS3,NDUFS5,NDUFS6,NDUFS7,NDUFS8,NDUFV1,NDUFV3,PINK1,SDHA,UQCC3,UQCR10,UQCR11,UQCRB,UQCRC1,UQCRQ	DEG	AD	11
GO:0072073	kidney epithelium development	ALZ_ABC	FOXC2,GPC3,GREB1L,KANK2,NOG,NPNT,OSR1,PECAM1,SIX1,SIX2,SMAD1,YAP1	DEG	AD	4
GO:0042773	ATP synthesis coupled electron transport	ALZ_C	COX4I1,COX4I2,COX6B1,COX8A,DGUOK,DNAJC15,MT-CO1,MT-CO2,MT-CO3,MT-CYB,MT-ND1,MT-ND2,MT-ND3,MT-ND4,MT-ND4L,MT-ND5,MT-ND6,NDUFA10,NDUFA11,NDUFA13,NDUFA2,NDUFA3,NDUFA7,NDUFB1,NDUFB10,NDUFB7,NDUFS3,NDUFS5,NDUFS6,NDUFS7,NDUFS8,NDUFV1,NDUFV3,PINK1,SDHA,UQCC3,UQCR10,UQCR11,UQCRB,UQCRC1,UQCRQ	DEG	AD	11
GO:0014069	postsynaptic density	ALZ_C	ABHD17A,ADCY8,ADD1,BCAS1,CAMK2N1,CDH2,DTNB,DYNLL2,GPHN,IGSF9B,LIN7B,MT-ND2,MT3,PKP4,PTPRS,RPL10A,RPL12,RPL18A,RPL23,RPL30,RPL38,RPL7,RPL8,RPLP0,RPS13,RPS14,RPS18,RPS19,RPS25,RPS27,RPS3,SH3GL3,SHARPIN,SHISA8,SOS1,STAT3,TIAM1,ZDHHC2,ABHD17B,ADAM10,ADGRB1,ARHGEF2,BMPR2,CABP1,CAPZB,CLSTN1,CNKSR2,DLGAP3,EPHA4,GRID1,GRIK5,HOMER3,LRFN3,LRP4,MPP2,MTMR2,NCK2,NPTN,PALM,PRNP,PRR12,RTN4,RUSC1,SHANK1,SRC,SYN1	DEG-DTU	AD	5
GO:1903362	regulation of cellular protein catabolic process	ALZ_C	ABCA2,AGTPBP1,ATP13A2,CAMLG,CD81,CDK5RAP3,CSNK1A1,EFNA1,EPHA4,LDLR,LRP1,NFE2L2,OGT,PKD1,PSMC4,PSME3,RDX,RNF40,SUMO2,TLK2,TRIB2,USP5,USP7,VCP,VGLL4,WAC,XPO1	DTU	AD	6
GO:0098800	inner mitochondrial membrane protein complex	ALZ_C	ATP5F1D,ATP5F1E,ATP5MC2,ATP5ME,ATP5MG,ATP5MPL,CHCHD10,COX4I1,COX4I2,DMAC1,DNAJC15,MT-ATP6,MT-ATP8,MT-CO1,MT-CYB,MT-ND1,MT-ND2,MT-ND3,MT-ND4,MT-ND4L,MT-ND5,NDUFA10,NDUFA11,NDUFA13,NDUFA2,NDUFA3,NDUFA4L2,NDUFA7,NDUFB1,NDUFB10,NDUFB7,NDUFS3,NDUFS5,NDUFS6,NDUFS7,NDUFS8,NDUFV1,NDUFV3,PAM16,ROMO1,SDHA,TIMM10,TIMM17B,TIMM29,UQCC3,UQCR10,UQCRB,UQCRC1,UQCRQ	DEG	AD	11
GO:0006874	cellular calcium ion homeostasis	ALZ_B	ACKR3,ADCY8,ADCYAP1,ADCYAP1R1,AGTR1,APLNR,ATP2C2,AVP,BDKRB2,CACNA1A,CALB1,CCR9,CDH23,CEMIP,CLIC2,CXCR4,FFAR1,FGF2,FYN,FZD9,GJA1,GLP1R,GNA13,GPER1,GPR20,GPR4,IAPP,ITPR2,ITPR3,NMU,P2RX1,P2RX2,PLCE1,PLN,PTGDR,PTGER2,PTGFR,RAMP3,S1PR1,SLC30A1,SWAP70,SYPL2,TAC1,TACR1,TGM2,TMEM178A,TRPC3,TSPOAP1,UBASH3B,WFS1	DEG	AD	7
GO:0003002	regionalization	ALZ_B	ACVR1,ACVRL1,ADGRG1,ALX4,ARC,ASCL1,BMP4,CFC1,CHSY1,CRB2,DLX1,DMRTA2,DNAAF1,EGR2,EMX2,FEZF1,FGF2,FGF8,FOXC1,FOXC2,FOXD1,GDNF,GLI1,GPC3,IRX1,LRP4,MDFI,MEOX2,MSX1,NEUROD1,NOG,NOTCH2,OSR1,PBX3,RFX4,SEMA3C,SEMA3F,SFRP2,SHH,SIX1,SIX2,SMAD2,SMO,TBX18,TBX3,VAX2,WLS,ZBTB16	DEG	AD	1
GO:0006875	cellular metal ion homeostasis	ALZ_B	ACKR3,ADCY8,ADCYAP1,ADCYAP1R1,AGTR1,APLNR,ATP2C2,ATP4A,AVP,BDKRB2,BMP6,CACNA1A,CALB1,CCR9,CDH23,CEMIP,CLIC2,CXCR4,CYBRD1,ERFE,FFAR1,FGF2,FYN,FZD9,GJA1,GLP1R,GNA13,GPER1,GPR20,GPR4,HEPH,HFE,HPX,IAPP,ITPR2,ITPR3,MT1A,MT1F,MT1G,MT1H,MT1M,MT1X,MT2A,NMU,P2RX1,P2RX2,PLCE1,PLN,PTGDR,PTGER2,PTGFR,RAMP3,S1PR1,SLC30A1,SLC30A3,SLC39A12,SLC39A8,SWAP70,SYPL2,TAC1,TACR1,TGM2,TMEM178A,TMPRSS3,TRPC3,TSPOAP1,UBAS…	DEG	AD	7
GO:1903510	mucopolysaccharide metabolic process	ALZ_ABC	ANGPT1,CEMIP,DCN,DSE,EGF,FMOD,HGF,ITIH2,ITIH4,LYVE1,NDNF,OGN,PRELP	DEG	AD	2
GO:0006614	SRP-dependent cotranslational protein targeting to membrane	ALZ_C	FAU,RPL10,RPL10A,RPL11,RPL12,RPL13,RPL13A,RPL15,RPL17,RPL18,RPL18A,RPL19,RPL21,RPL22,RPL23,RPL23A,RPL24,RPL26,RPL27,RPL27A,RPL28,RPL29,RPL3,RPL30,RPL32,RPL34,RPL35,RPL35A,RPL36,RPL36A,RPL37,RPL37A,RPL38,RPL39,RPL4,RPL41,RPL5,RPL7,RPL7A,RPL8,RPLP0,RPLP1,RPLP2,RPS10,RPS11,RPS12,RPS13,RPS14,RPS15,RPS15A,RPS16,RPS17,RPS18,RPS19,RPS2,RPS20,RPS21,RPS23,RPS24,RPS25,RPS27,RPS27A,RPS28,RPS29,RPS3,RPS3A,RP…	DEG-DTU	AD	17
GO:0006613	cotranslational protein targeting to membrane	ALZ_C	FAU,RPL10,RPL10A,RPL11,RPL12,RPL13,RPL13A,RPL15,RPL17,RPL18,RPL18A,RPL19,RPL21,RPL22,RPL23,RPL23A,RPL24,RPL26,RPL27,RPL27A,RPL28,RPL29,RPL3,RPL30,RPL32,RPL34,RPL35,RPL35A,RPL36,RPL36A,RPL37,RPL37A,RPL38,RPL39,RPL4,RPL41,RPL5,RPL7,RPL7A,RPL8,RPLP0,RPLP1,RPLP2,RPS10,RPS11,RPS12,RPS13,RPS14,RPS15,RPS15A,RPS16,RPS17,RPS18,RPS19,RPS2,RPS20,RPS21,RPS23,RPS24,RPS25,RPS27,RPS27A,RPS28,RPS29,RPS3,RPS3A,RP…	DEG-DTU	AD	17
GO:0005769	early endosome	ALZ_C	ABCB6,APP,CLCN4,CNTNAP2,DYSF,EPHA4,EPS15,FCGR1A,LDLR,LRP1,MAPK3,MTMR2,NSG1,PTPN1,RAB11FIP5,RAB21,RAB5B,RUSC1,SLC11A2,SLC15A4,SLC9A6,SNX6,TF,TFRC,TMEM127,TOM1,USP10,VPS4A,VTI1B,WASH6P,WASHC5,WLS,ZFYVE16	DTU	AD	1
GO:0005775	vacuolar lumen	ALZ_ABC	AGRN,C3,DCN,GNS,GPC1,HSPA8,LAMP2,LIPA,PPT1,SCARB2,SDC2,SMPD1,TPP1,VCP	DTU	AD	1
GO:0005770	late endosome	ALZ_C	ABCA3,ABCB6,ATP13A2,CD63,CD74,CLCN4,CLEC16A,CTSH,DYSF,HSPA8,LAMP2,LAMTOR3,LDLR,M6PR,MAPK3,MON1A,NPC1,NSG1,PIK3R4,PSAP,RAB11A,RAB9A,RNF13,SCARB2,SLC11A2,SLC9A6,SNX14,SRC,TF,TMEM106B,TMEM59,VPS4A,VTI1B,WDR48,YIPF2	DTU	AD	1
GO:0072659	protein localization to plasma membrane	ALZ_C	ACSL3,AFDN,ATP1B3,BSG,CD81,CDH2,CLASP2,CLTC,FLNA,GOLGA7,GORASP2,KCNIP3,LAMA5,LRP1,NFASC,NSG1,PALM,PREPL,PRNP,RAB11A,RANGRF,RDX,TMEM59,TSPAN14,TSPAN33,TTC8,VPS4A,VTI1B,ZDHHC5	DTU	AD	1
GO:0046034	ATP metabolic process	ALZ_C	AK1,ATP5F1D,ATP5F1E,ATP5MC2,ATP5ME,ATP5MG,BAD,CHCHD10,COX4I1,COX4I2,COX6B1,COX8A,DGUOK,DNAJC15,DNAJC30,EP300,FIS1,GUK1,HDAC4,HIF1A,MT-ATP6,MT-ATP8,MT-CO1,MT-CO2,MT-CO3,MT-CYB,MT-ND1,MT-ND2,MT-ND3,MT-ND4,MT-ND4L,MT-ND5,MT-ND6,MYC,MYH3,MYOG,NDUFA10,NDUFA11,NDUFA13,NDUFA2,NDUFA3,NDUFA7,NDUFB1,NDUFB10,NDUFB7,NDUFS3,NDUFS5,NDUFS6,NDUFS7,NDUFS8,NDUFV1,NDUFV3,NUDT2,NUP214,NUP93,OGT,PFKFB3,PFKP,PINK1,SDH…	DEG-DTU	AD	11
GO:0003018	vascular process in circulatory system	ALZ_B	ABCC8,ACTA2,AGTR1,AMOT,ANGPT1,APLN,ARHGAP42,AVP,AZU1,BDKRB2,BMP6,ECE1,FOXC1,FOXC2,GJA1,GJA5,GPER1,GPR4,HRH1,ICAM1,KCNJ8,KLF2,LEPR,P2RX1,P2RY2,PRKG1,PTP4A3,SLC22A3,SLC22A8,SLC2A1,SLC2A10,SLC2A4,SLC6A13,SLC6A20,SLC7A1,SMTNL2,TEK,YES1,ABCA2,ABCB1,ADCY6,ATP1A2,ATP8A1,EXT2,PDE2A,SLC1A3,SLC38A5,SLC7A5,SLCO3A1,TFRC,TJP1	DEG-DTU	AD	2
GO:0009914	hormone transport	ALZ_B	ABCC8,ADCY8,ADCYAP1,AGTR1,ANO1,ANXA1,APLN,BMP6,CACNA1A,CPLX3,CRH,CRHBP,FFAR1,FFAR2,FOXD1,GJA1,GLP1R,GLUL,GPER1,GPR68,HFE,INHBB,ITPR2,ITPR3,ITSN1,KCNG2,MYB,NEUROD1,NMU,NOV,PIM3,SLC2A1,SLCO4A1,SMAD2,SOX11,SSTR5,TAC1,TBX3,TIAM1,VGF,VIP,ZBED6	DEG	AD	6
GO:0071560	cellular response to transforming growth factor beta stimulus	ALZ_B	ACVR1,ACVRL1,BAMBI,CD109,COL1A1,COL1A2,COL3A1,DAB2,DLX1,EMILIN1,FSHB,FYN,HPGD,HTRA3,HYAL2,ID1,ITGB5,ITGB8,LATS2,LTBP1,LTBP2,MYOCD,NREP,PARD3,PDGFD,PENK,SLC2A10,SMAD2,SOX11,SOX5,SPRED3,TGFB1I1,TGFB2,TGFBR2,TGFBR3L,TWSG1,VASN,YES1,ZFP36L1,ZFP36L2	DEG	AD	5
GO:0005201	extracellular matrix structural constituent	ALZ_ABC	COL11A2,COL2A1,COL3A1,COL6A3,COL9A3,DCN,FBLN5,FMOD,LAMC1,LTBP1,LTBP2,MFAP2,MFAP4,MGP,MUC6,NPNT,OGN,PRELP	DEG	AD	1
GO:0006413	translational initiation	ALZ_C	CTIF,DNAJC3,EIF2B4,EIF3F,EIF3G,EIF3L,EIF4EBP3,EIF5B,FAU,PAIP2B,RPL10,RPL10A,RPL11,RPL12,RPL13,RPL13A,RPL15,RPL17,RPL18,RPL18A,RPL19,RPL21,RPL22,RPL23,RPL23A,RPL24,RPL26,RPL27,RPL27A,RPL28,RPL29,RPL3,RPL30,RPL32,RPL34,RPL35,RPL35A,RPL36,RPL36A,RPL37,RPL37A,RPL38,RPL39,RPL4,RPL41,RPL5,RPL7,RPL7A,RPL8,RPLP0,RPLP1,RPLP2,RPS10,RPS11,RPS12,RPS13,RPS14,RPS15,RPS15A,RPS16,RPS17,RPS18,RPS19,RPS2,RPS20,RPS…	DEG	AD	14
GO:0048568	embryonic organ development	ALZ_B	ACVR1,ALX1,ALX4,APLNR,BMP4,CEBPB,COL2A1,CRB2,DNAAF1,EPHA2,FGF8,FOXC1,FOXC2,FRZB,FZD2,FZD6,GDNF,GLI1,ID3,IGF2,KDR,LRIG1,MDFI,MFAP2,MICAL2,MMP14,MSX1,NAGLU,NES,NEUROD1,NOG,NOTCH2,OSR1,PBX3,PLCD3,PRRX1,RBPMS2,RDH10,RNF112,SHH,SHOX2,SIX1,SIX2,SLC39A1,SMAD2,SMO,SOX11,SPINT1,TBX15,TBX18,TBX3,TEAD2,TEAD3,TEAD4,TGFB2,TGFBR2,USH1G,VAX2,WNT16,YAP1,ZFP36L1	DEG	AD	4
GO:0050878	regulation of body fluid levels	ALZ_B	ADCY8,ANXA2,ANXA5,APLN,APLNR,AQP4,AVP,CD177,CD34,CLIC1,COL1A1,COL1A2,COL3A1,CSRP1,DGKD,EHD2,F10,F13A1,FBLN1,FLI1,FYN,FZD6,GATA6,GJA1,GJA5,GNA12,GNA13,HEG1,HYAL2,ITPR2,ITPR3,MAFF,MMRN1,MYL12A,P2RX1,P2RX2,P2RX6,P2RY2,PEAR1,PRKG1,PRLR,RAB27A,SELP,SERPINA5,SERPING1,SHH,TAC1,TLR4,TRPC3,UBASH3B,VIP,VTN,WFS1	DEG	AD	1
GO:0030509	BMP signaling pathway	ALZ_ABC	BMP5,BMP6,BMPR1A,CRB2,FSTL1,GPC3,HTRA3,NOG,RBPMS2,SFRP2,SMAD1,SOX11,TGFB2,TGFBR3	DEG	AD	5
GO:0045296	cadherin binding	ALZ_B	ACVR1,ANXA1,ANXA2,CALD1,CCNB2,CDH11,CDH23,CLIC1,CNN3,COBLL1,EPHA2,EZR,FXYD5,GPRC5A,ITGA6,ITGB1,KDR,MAPRE1,MMP24,PARVA,PDLIM1,PDLIM5,PFKP,PHLDB2,PKP2,PTPRB,PTPRH,SLC3A2,SWAP70,TES,VASN,VASP,ANLN,ASAP1,BZW1,CAST,CCT8,CD46,CEMIP2,CTNNB1,CTNND1,DDX3X,EIF4G2,EPS15,FMNL2,HDLBP,HNRNPK,HSPA8,IQGAP1,KTN1,LDHA,MRTFB,NDRG1,PACSIN2,PLEC,PPFIBP1,RDX,RTN4,SEPT7,SERBP1,SNX5,SPTAN1,SPTBN1,TJP1	DEG-DTU	AD	1
GO:0045177	apical part of cell	ALZ_B	ACVR1,ADCY8,ADGRF5,ANO1,ANXA1,CA2,CA4,CD34,CDHR5,CRB2,CTSK,CTSV,CYBRD1,DDR2,DPEP1,DUOX1,EDA,EZR,FAT4,FZD6,GJA1,HFE,HVCN1,HYAL2,ITPR3,KCNE4,MARVELD2,MSN,MTCL1,MUC1,OSMR,P2RX2,PARD3,PARD3B,PLPP1,PTPRH,RAB27A,SLC16A8,SLC17A4,SLC22A8,SLC26A2,SLC2A1,SLC39A8,SLC3A2,SLC47A1,SLC4A11,SLC52A3,SLC6A20,SLC7A1,SPEF1,SPTBN5,TEK	DEG	AD	1
GO:0015980	energy derivation by oxidation of organic compounds	ALZ_C	ATP5F1D,ATP5F1E,ATP5MC2,ATP5ME,ATP5MG,BLOC1S1,CHCHD10,COX4I1,COX4I2,COX6B1,COX8A,DGUOK,DNAJC15,DNAJC30,EPM2A,ETFB,HIF1A,IDH3G,MT-ATP6,MT-ATP8,MT-CO1,MT-CO2,MT-CO3,MT-CYB,MT-ND1,MT-ND2,MT-ND3,MT-ND4,MT-ND4L,MT-ND5,MT-ND6,MT3,MYC,MYOG,NDUFA10,NDUFA11,NDUFA13,NDUFA2,NDUFA3,NDUFA7,NDUFB1,NDUFB10,NDUFB7,NDUFS3,NDUFS5,NDUFS6,NDUFS7,NDUFS8,NDUFV1,NDUFV3,NOP53,PGM2,PIK3CA,PINK1,SDHA,SDHAF4,SURF1,UCN,UQCC…	DEG-DTU	AD	11
GO:0010038	response to metal ion	ALZ_B	ABCC8,ACTA1,ADCY8,AKR1C3,ASCL1,BMP6,CA2,CPNE7,CRHBP,CYBRD1,DPEP1,DUSP1,FIBIN,FOSB,GPHN,HFE,HVCN1,ICAM1,ITPKB,ITPR3,KCNMB3,MAOB,MAP1LC3A,MT1A,MT1F,MT1G,MT1H,MT1M,MT1X,MT2A,NQO1,PENK,PLN,QDPR,RASAL1,SHH,SLC30A1,SLC30A3,SPARC,SUCNR1,SYT12,SYT6,TNFRSF11B,TRPC3	DEG	AD	1
GO:0050803	regulation of synapse structure or activity	ALZ_ABC	ABHD17B,ADAM10,AGRN,APP,CAPRIN1,CTNNA2,DNM1L,HSPA8,KIF1A,LRP4,NLGN3,PPFIA2,PPT1,SPARC,VCP	DTU	AD	1
GO:0003007	heart morphogenesis	ALZ_B	ACVR1,ACVRL1,ADAMTS1,ADGRG6,APLNR,BMP4,COL2A1,CPE,DNAAF1,EPHB4,FAT4,FGF8,FGFRL1,FOXC1,FOXC2,FZD2,GATA6,GJA5,HEG1,MICAL2,MSX1,MYLK2,NOG,NOTCH2,PARVA,PKP2,S1PR1,SEMA3C,SFRP2,SHH,SHOX2,SIX1,SMO,SOX11,TBX3,TEAD2,TEK,TGFB2,TGFBR2,WNT16,YAP1	DEG	AD	2
GO:0071692	protein localization to extracellular region	ALZ_B	ABCC8,ADCY8,ADCYAP1,ANO1,ANXA1,BMP6,CACNA1A,CAVIN1,CPLX3,CRH,DNAJC1,EZR,FFAR1,GJA1,GLP1R,GLUL,GPER1,GPR68,INHBB,ITPR2,ITPR3,KCNG2,LTBP1,LTBP2,NEUROD1,NMU,NOV,PIM3,RAB13,SCG2,SLC2A1,SMAD2,SSTR5,STEAP3,SUCNR1,TGFB2,TIAM1,TLR4,VGF,VIP,WLS,ZBED6	DEG	AD	6
GO:0005840	ribosome	ALZ_C	AURKAIP1,COL11A2,EEF2,FAU,GADD45GIP1,GCN1,MRPL1,MRPL12,MRPL21,MRPL23,MRPL24,MRPL28,MRPL38,MRPL41,MRPL51,MRPL52,MRPL53,MRPL55,MRPL58,MRPL9,MRPS15,MRPS25,MRPS26,MRPS9,MT3,NDUFA7,NUFIP2,RPL10,RPL10A,RPL11,RPL12,RPL13,RPL13A,RPL15,RPL17,RPL18,RPL18A,RPL19,RPL21,RPL22,RPL23,RPL23A,RPL24,RPL26,RPL27,RPL27A,RPL28,RPL29,RPL3,RPL30,RPL32,RPL34,RPL35,RPL35A,RPL36,RPL36A,RPL36AL,RPL37,RPL37A,RPL38,RPL39,RPL…	DEG-DTU	AD	12
GO:0045333	cellular respiration	ALZ_C	ATP5F1D,ATP5F1E,ATP5MC2,ATP5ME,ATP5MG,BLOC1S1,CHCHD10,COX4I1,COX4I2,COX6B1,COX8A,DGUOK,DNAJC15,DNAJC30,ETFB,HIF1A,IDH3G,MT-ATP6,MT-ATP8,MT-CO1,MT-CO2,MT-CO3,MT-CYB,MT-ND1,MT-ND2,MT-ND3,MT-ND4,MT-ND4L,MT-ND5,MT-ND6,MYC,MYOG,NDUFA10,NDUFA11,NDUFA13,NDUFA2,NDUFA3,NDUFA7,NDUFB1,NDUFB10,NDUFB7,NDUFS3,NDUFS5,NDUFS6,NDUFS7,NDUFS8,NDUFV1,NDUFV3,NOP53,PIK3CA,PINK1,SDHA,SDHAF4,SURF1,UCN,UQCC3,UQCR10,UQCR11…	DEG-DTU	AD	12
GO:0050808	synapse organization	ALZ_ABC	ABHD17B,ADAM10,AGRN,APP,C3,CAPRIN1,CTNNA2,CTNNB1,DNM1L,HSPA8,KIF1A,LRP4,MTMR2,NDRG1,NFASC,NLGN3,NRCAM,PCDHGC3,PLXNB1,PPFIA2,SHANK1,SPARC,STAU1,VCP	DTU	AD	2
GO:0015629	actin cytoskeleton	ALZ_ABC	ACTA1,ADCY8,AHNAK,CAPN2,EZR,FYN,GNG12,LDB3,MOBP,MYH7B,MYL5,NEBL,PARVA,PDLIM4,RHOQ,SH3PXD2A,VCL,VIL1,ARPC5,CALD1,CAPZA2,CTNNA1,CTNNA2,DHX9,EPB41L2,GJB6,HNRNPK,ILK,IQGAP1,JAM3,MTSS1,MYO10,PDCD6IP,RDX,SEPT7,SORBS1,SORBS2,SPTAN1,SPTBN1,TPM4	DEG-DTU	AD	2
GO:1902904	negative regulation of supramolecular fiber organization	ALZ_ABC	APC,ARHGEF2,CAPZA2,CLASP2,CTNNA2,HSPA8,KANK1,NCK2,RDX,SHANK1,SPTAN1,SPTBN1,STMN1	DTU	AD	5
GO:0070482	response to oxygen levels	ALZ_C	ADAM15,AGER,ALAD,ANGPT2,BAD,COX4I2,CREBBP,E2F1,EGLN2,ELOB,EP300,FAS,FIS1,HIF1A,HIPK2,HSD11B2,ITPR2,LPAR1,MDM2,MT-ATP6,MT-CYB,MT-ND4,MT-ND5,MT3,MYC,NOL3,NOP53,NPEPPS,PINK1,PLOD2,POSTN,PSMB10,PSMB3,PSMC3,PSMC5,PSMD13,PSMD4,PSME2,RBPJ,RBX1,REST,RORA,RPS27A,S100B,SEM1,SLC2A8,SMAD4,STC1,STUB1,TGFB3,UBA52,VEGFB,AQP1,ARNT2,CUL2,DNM1L,FOXO3,HP1BP3,LDHA,MTOR,NDRG1,NFE2L2,P4HB,PAM,PSMC4,PSME3,PSME4,RTN4,SC…	DEG-DTU	AD	2
GO:0048562	embryonic organ morphogenesis	ALZ_B	ACVR1,ALX1,ALX4,APLNR,BMP4,COL2A1,CRB2,DNAAF1,EPHA2,FGF8,FOXC2,FRZB,FZD2,FZD6,GLI1,LRIG1,MDFI,MFAP2,MICAL2,MMP14,MSX1,NAGLU,NEUROD1,NOG,NOTCH2,OSR1,PRRX1,RBPMS2,RDH10,SHH,SHOX2,SIX1,SIX2,SLC39A1,SMAD2,SMO,SOX11,TBX15,TBX18,TBX3,TEAD2,TGFBR2,USH1G,VAX2,WNT16,YAP1	DEG	AD	5
GO:0000377	RNA splicing, via transesterification reactions with bulged adenosine as nucleophile	ALZ_C	CELF3,CELF4,CPSF1,CPSF2,CPSF7,DDX1,DDX17,DDX5,DHX9,EFTUD2,HNRNPF,HNRNPK,HNRNPR,HNRNPU,HSPA8,LARP7,MBNL1,MBNL2,MTREX,PABPN1,PAPOLA,PAXBP1,PCBP4,POLR2B,POLR2F,POLR2L,PRPF39,RBM10,RBM14,RBM4,RBM6,SETX,SNRNP200,SNRPB2,SNRPD1,SRRM2,SRSF3,SRSF5,SRSF6,SUGP1,TFIP11,U2SURP	DTU	AD	5
GO:0060205	cytoplasmic vesicle lumen	ALZ_ABC	A1BG,CLU,DNAJC3,EGF,HGF,IGF2,ITIH4,PGM2,SLPI,TGFB2,TMSB4X,VCL,APP,ARPC5,C3,DDX3X,FN1,GNS,HSPA8,ILF2,PFKL,SERPING1,SPARC,SPTAN1,TF,VCP,VWF	DEG-DTU	AD	6
GO:0042176	regulation of protein catabolic process	ALZ_C	ABCA2,ADGRB1,AGAP2,AGTPBP1,APC,APC2,ATP13A2,AZIN1,CAMLG,CD81,CDK5RAP3,CSNK1A1,DDB1,EFNA1,EPHA4,FLNA,HUWE1,LDLR,LPCAT1,LRP1,MYCBP2,NFE2L2,NRDC,ODC1,OGT,PKD1,PSMC4,PSME3,RDX,RNF40,SUMO2,TIPARP,TLK2,TNFSF12,TRIB2,USP5,USP7,VCP,VGLL4,WAC,WWP2,XPO1	DTU	AD	6
GO:0010001	glial cell differentiation	ALZ_ABC	ADGRG6,AGER,CLU,MOBP,NOG,PARD3,SOX11,STAT3,TLR4,VIM,ABCA2,APP,ASPA,CTNNB1,DTX1,ERBB3,GPC1,IFNGR1,ILK,NDRG1,OLIG1,OPALIN,PLP1,PTPRZ1	DEG-DTU	AD	4
GO:0015934	large ribosomal subunit	ALZ_C	MRPL1,MRPL12,MRPL21,MRPL23,MRPL24,MRPL28,MRPL38,MRPL41,MRPL51,MRPL52,MRPL53,MRPL55,MRPL58,MRPL9,RPL10,RPL10A,RPL11,RPL12,RPL13,RPL13A,RPL15,RPL17,RPL18,RPL18A,RPL19,RPL21,RPL22,RPL23,RPL23A,RPL24,RPL26,RPL27,RPL27A,RPL28,RPL29,RPL3,RPL30,RPL32,RPL34,RPL35,RPL35A,RPL36,RPL36A,RPL36AL,RPL37,RPL37A,RPL38,RPL39,RPL4,RPL41,RPL5,RPL7,RPL7A,RPL8,RPLP0,RPLP1,RPLP2,UBA52,ZCCHC17	DEG	AD	9
GO:0090092	regulation of transmembrane receptor protein serine/threonine kinase signaling pathway	ALZ_ABC	BMP5,BMP6,BMPR1A,CD109,CRB2,FSTL1,GPC3,HTRA3,LTBP1,NOG,NPNT,RBPMS2,SFRP2,SMAD1,SOX11,TGFB2,TGFBR3,TGFBR3L	DEG	AD	8
GO:1903829	positive regulation of cellular protein localization	ALZ_ABC	CEMIP,EGF,EZR,FYN,SLC5A3,VIL1,YAP1,ZDHHC2,ABHD17B,ACSL3,APC,CCT4,CCT7,EPB41L2,GNAI1,IQGAP1,LARP7,LIMK2,LRP4,RAB11A,RDX,RTN4,SORBS1,SPTBN1,STOM,TARDBP,TFRC,TP53BP2	DEG-DTU	AD	1
GO:0003013	circulatory system process	ALZ_ABC	ABCC8,AGER,ANGPT1,BMP6,DSG2,DSP,FFAR3,FOXC2,FXYD4,FYN,GLP1R,HSD11B2,ITPR2,ITPR3,KEL,PLN,PRCP,SLC16A12,SLC22A2,SLC22A8,SLC38A2,SLC5A3,SLC6A20,SLC7A1,SLC7A2,SUCNR1,TGFB2,TNNI3K,YAP1,ABCA2,ABCB1,ASPH,ATP1A2,ATP1B3,ATP8A1,DNM1L,EXT2,PDE2A,PPCS,RPS6KA2,SCN4B,SERPING1,SGK1,SLC1A3,SLC38A5,SLC7A5,SRI,TFRC	DEG-DTU	AD	4
GO:0060537	muscle tissue development	ALZ_ABC	ACTA1,BMP5,BMPR1A,DCN,DMRTA2,DSG2,DSP,FOXC2,GLI1,IGF2,IGFBP5,KEL,MEGF10,MEIS1,MSX2,NEBL,NOG,OSR1,PLN,SIX1,SMAD1,SOX11,TGFB2,TGFBR3,VAX1,YAP1,CACYBP,CTNNB1,FGFR2,GJB6,GPC1,GTF3C5,HNRNPU,MRTFB,SORBS2,TIPARP	DEG-DTU	AD	3
GO:1901653	cellular response to peptide	ALZ_B	ADCY8,AGTR1,ANO1,ATP6V0E2,CA2,CACNA1A,CASP4,CRHBP,ERFE,FOXC2,FOXO1,FUT7,FYN,GJA1,GJB2,GLP1R,GPER1,ICAM1,ID1,IGF2,INHBB,IRS4,KLF15,KLF2,KLF3,KLF4,KLF5,MYO1C,NFKB1,PRLR,RAB13,RAB31,RELA,RHOQ,SLC2A4,SOCS1,STAT3,TIMELESS,TLR4,TRIM72,TSC2,VIM,ZFP36L1,ZNF106	DEG	AD	2
GO:0071559	response to transforming growth factor beta	ALZ_B	ACVR1,ACVRL1,BAMBI,CD109,COL1A1,COL1A2,COL3A1,DAB2,DLX1,EMILIN1,FSHB,FYN,HPGD,HTRA3,HYAL2,ID1,ITGB5,ITGB8,LATS2,LTBP1,LTBP2,MYOCD,NREP,PARD3,PDGFD,PENK,SLC2A10,SMAD2,SOX11,SOX5,SPRED3,TGFB1I1,TGFB2,TGFBR2,TGFBR3L,TWSG1,VASN,YES1,ZFP36L1,ZFP36L2,DKK3,FGFR2,FUT8,HDAC2,HTRA1,LTBP3,PDCD5,PDE2A,PPM1A,SFRP1,SNW1,WWOX	DEG-DTU	AD	5
GO:0070469	respirasome	ALZ_C	COX4I1,COX4I2,COX6B1,COX8A,DMAC1,MT-CO1,MT-CO2,MT-CO3,MT-CYB,MT-ND1,MT-ND2,MT-ND3,MT-ND4,MT-ND4L,MT-ND5,MT-ND6,NDUFA10,NDUFA11,NDUFA13,NDUFA2,NDUFA3,NDUFA4L2,NDUFA7,NDUFB1,NDUFB10,NDUFB7,NDUFS3,NDUFS5,NDUFS6,NDUFS7,NDUFS8,NDUFV1,NDUFV3,SDHA,SURF1,UQCC3,UQCR10,UQCR11,UQCRB,UQCRC1,UQCRQ	DEG	AD	12
GO:0034329	cell junction assembly	ALZ_C	ACTN1,ADGRB1,ADGRL2,AFDN,AGRN,APC,APP,CDH2,CLASP2,CLSTN1,CNTNAP2,CTTN,ESAM,FERMT2,FLNA,GABRA1,GJB6,GPM6B,HDAC7,HIPK1,ILK,IQGAP1,ITGB4,JAM3,LRFN3,LRP1,LRP4,NLGN3,NPTN,PLXNB1,PLXNB2,PLXND1,PTPRA,RHOC,SHANK1,SRC,TAOK2,TLN1	DTU	AD	1
GO:0051701	biological process involved in interaction with host	ALZ_C	BSG,CD46,CD74,CD81,CTSB,DDB1,EPS15,GRB2,LDLR,MAPK3,NPC1,P4HB,PABPN1,PC,SCARB1,SCARB2,SMPD1,SRC,TFRC,THOC2,TRIM28,TYRO3,VAPA,VPS4A,WWP2,ZNF639	DTU	AD	2
GO:0003012	muscle system process	ALZ_B	ABCC8,ACTA1,ACTA2,ACTG2,ARHGAP42,BDKRB2,CALCRL,CALD1,CCDC78,CLIC2,CXCR4,DES,DSG2,DTNA,FOXO1,GAMT,GATA6,GDNF,GJA1,GJA5,GPER1,GPR75-ASB3,IGFBP5,ITGB5,KCNE4,KCNJ12,KCNJ8,KLF15,KLF4,MYBPC1,MYH11,MYL12A,MYL5,MYLK2,MYOCD,NMU,NMUR1,P2RX1,P2RX2,P2RX6,PDLIM5,PKP2,PLCE1,PLN,PRKG1,PVALEF,SLN,SNTB1,SPHK1,SSPN,SYNM,TACR1,TBX3,TIAM1,TNFRSF1A,TNNI3K,TRIM72,TRPC3,UTRN,VIM	DEG	AD	3
GO:0055074	calcium ion homeostasis	ALZ_B	ACKR3,ADCY8,ADCYAP1,ADCYAP1R1,AGTR1,APLNR,ATP2C2,AVP,BDKRB2,CACNA1A,CALB1,CCR9,CDH23,CEMIP,CLIC2,CXCR4,FAM20A,FFAR1,FGF2,FYN,FZD9,GJA1,GLP1R,GNA13,GPER1,GPR20,GPR4,IAPP,ITPR2,ITPR3,NMU,P2RX1,P2RX2,PLCE1,PLN,PTGDR,PTGER2,PTGFR,RAMP3,S1PR1,SLC30A1,SWAP70,SYPL2,TAC1,TACR1,TGM2,TMEM178A,TRPC3,TSPOAP1,UBASH3B,WFS1	DEG	AD	7
GO:0015833	peptide transport	ALZ_B	ABCC8,ADCY8,ADCYAP1,ANO1,ANXA1,APLN,CA2,CACNA1A,CPLX3,CRH,CRHBP,FFAR1,FFAR2,GJA1,GLP1R,GLUL,GPER1,GPR68,HFE,INHBB,ITPR2,ITPR3,ITSN1,KCNG2,NEUROD1,NMU,NOV,PIM3,SLC2A1,SMAD2,SSTR5,TIAM1,VGF,VIP,ZBED6	DEG	AD	6
GO:0032279	asymmetric synapse	ALZ_C	ABHD17B,ADAM10,ADGRB1,ARHGEF2,BMPR2,CABP1,CAPZB,CDH2,CLSTN1,CNKSR2,DLGAP3,EPHA4,GRID1,GRIK5,HOMER3,LRFN3,LRP4,MPP2,MTMR2,NCK2,NLGN3,NPTN,PALM,PRNP,PRR12,RTN4,RUSC1,SHANK1,SRC,SYN1	DTU	AD	5
GO:0036293	response to decreased oxygen levels	ALZ_C	ADAM15,AGER,ALAD,ANGPT2,BAD,COX4I2,CREBBP,E2F1,EGLN2,ELOB,EP300,FIS1,HIF1A,HIPK2,HSD11B2,ITPR2,MDM2,MT-CYB,MT-ND4,MT-ND5,MT3,MYC,NOL3,NOP53,NPEPPS,PINK1,PLOD2,POSTN,PSMB10,PSMB3,PSMC3,PSMC5,PSMD13,PSMD4,PSME2,RBPJ,RBX1,REST,RORA,RPS27A,S100B,SEM1,SLC2A8,SMAD4,STC1,STUB1,TGFB3,UBA52,VEGFB,AQP1,ARNT2,CUL2,DNM1L,FOXO3,HP1BP3,LDHA,MTOR,NDRG1,NFE2L2,P4HB,PAM,PSMC4,PSME3,PSME4,RTN4,SCAP,SLC11A2,SLC2A1,…	DEG-DTU	AD	2
GO:0045047	protein targeting to ER	ALZ_C	CHMP4A,FAU,RPL10,RPL10A,RPL11,RPL12,RPL13,RPL13A,RPL15,RPL17,RPL18,RPL18A,RPL19,RPL21,RPL22,RPL23,RPL23A,RPL24,RPL26,RPL27,RPL27A,RPL28,RPL29,RPL3,RPL30,RPL32,RPL34,RPL35,RPL35A,RPL36,RPL36A,RPL37,RPL37A,RPL38,RPL39,RPL4,RPL41,RPL5,RPL7,RPL7A,RPL8,RPLP0,RPLP1,RPLP2,RPS10,RPS11,RPS12,RPS13,RPS14,RPS15,RPS15A,RPS16,RPS17,RPS18,RPS19,RPS2,RPS20,RPS21,RPS23,RPS24,RPS25,RPS27,RPS27A,RPS28,RPS29,RPS3,R…	DEG-DTU	AD	17
GO:0044297	cell body	ALZ_B	ACTA1,ACTA2,ACTG2,ACVRL1,ADCY8,ADCYAP1,ANXA3,APOB,ARC,ASCL1,AZIN2,C4A,CACNA1A,CACNA1F,CALB1,CNN3,CRH,CRHBP,CTSV,DCTN1,DPYSL3,EZR,FYN,G3BP1,GABRD,GFAP,GJB2,GLUL,GRIN3B,IAPP,ITPR3,ITSN1,KCNJ10,KCNN3,KIF5A,LRP4,MYO10,NOV,NQO1,P2RX2,P2RX6,PARD3,PENK,PNOC,PSD2,PTPN13,PVALB,RGS8,RNF112,SEZ6,SEZ6L2,SLC22A3,SLC3A2,SST,TAC1,TGFB2,TIAM1,TMEM266,TMPRSS3,VIP,ZNF385A,ZPBP2,ADAM10,APP,ATP1A2,CACYBP,CCT4,CCT7,C…	DEG-DTU	AD	2
GO:0003735	structural constituent of ribosome	ALZ_C	FAU,MRPL1,MRPL12,MRPL21,MRPL23,MRPL24,MRPL28,MRPL41,MRPL51,MRPL52,MRPL55,MRPL9,MRPS15,MRPS25,MRPS9,NDUFA7,RPL10,RPL10A,RPL11,RPL12,RPL13,RPL13A,RPL15,RPL17,RPL18,RPL18A,RPL19,RPL21,RPL22,RPL23,RPL23A,RPL24,RPL26,RPL27,RPL27A,RPL28,RPL29,RPL3,RPL30,RPL32,RPL34,RPL35,RPL35A,RPL36,RPL36A,RPL36AL,RPL37,RPL37A,RPL38,RPL39,RPL4,RPL41,RPL5,RPL7,RPL7A,RPL8,RPLP0,RPLP1,RPLP2,RPS10,RPS11,RPS12,RPS13,RPS14,…	DEG	AD	16
GO:0002283	neutrophil activation involved in immune response	ALZ_C	ACLY,ACTR10,ADAM10,APEH,ARPC5,ARSA,ATP6AP2,ATP6V1D,ATP8A1,C3,CD63,CTSB,CTSD,CTSH,DDX3X,GCA,GNS,GOLGA7,GPI,HSPA8,HUWE1,ILF2,IMPDH1,IQGAP1,LAMP2,LAMTOR3,LPCAT1,NFASC,PSAP,PSMD13,PTPRN2,QSOX1,RAB18,RAB5B,SLC15A4,SLC44A2,SPTAN1,STOM,TMEM179B,TOM1,TSPAN14,UBR4,VAPA,VCP,XRCC6	DTU	AD	7
GO:0060562	epithelial tube morphogenesis	ALZ_B	ACVR1,ACVRL1,ADAMTS16,APLNR,AREG,BMP4,CSF1,CXCR4,DNAAF1,EGF,EPHA2,FAT4,FGF2,FGF8,FOXC2,FOXD1,FZD2,FZD6,GDNF,GPC3,GREB1L,IRX1,KDR,MICAL2,MMP14,NOG,NOTCH2,OSR1,PGR,RDH10,RGMA,SFRP2,SHH,SIX1,SIX2,SMO,SOX11,SPINT1,TBX3,TEAD2,TGFB2,TGFBR2,TSC2,VASP,WNT6,YAP1	DEG	AD	3
GO:0055065	metal ion homeostasis	ALZ_B	ACKR3,ADCY8,ADCYAP1,ADCYAP1R1,AGTR1,APLNR,ATP2C2,ATP4A,AVP,BDH2,BDKRB2,BMP6,CACNA1A,CALB1,CCR9,CDH23,CEMIP,CLIC2,CXCR4,CYBRD1,ERFE,FAM20A,FFAR1,FGF2,FYN,FZD9,GJA1,GLP1R,GNA13,GPER1,GPR20,GPR4,HEPH,HFE,HPX,HYAL2,IAPP,ITPR2,ITPR3,KCNJ10,MT1A,MT1F,MT1G,MT1H,MT1M,MT1X,MT2A,NMU,P2RX1,P2RX2,PLCE1,PLN,PTGDR,PTGER2,PTGFR,RAMP3,S1PR1,SLC30A1,SLC30A3,SLC39A12,SLC39A8,STEAP3,SWAP70,SYPL2,TAC1,TACR1,TGM2,TME…	DEG	AD	7
GO:0010498	proteasomal protein catabolic process	ALZ_C	ANAPC5,ANAPC7,ANKRD9,ARNTL,BUB3,CAMLG,CSNK1A1,CUL2,CUL3,DDB1,DNAJC10,EDEM3,FBXO31,HUWE1,NEMF,NFE2L2,NSFL1C,OGT,PCNP,PKD1,PSMC4,PSMD13,PSME3,PSME4,RNF187,RNF40,SKP1,SUMO2,TBL1XR1,TLK2,TRIB2,UBE2G1,UBE2G2,UBR3,UBXN11,UFD1,USP5,USP7,VCP,WAC,WWP2,XPO1	DTU	AD	3
GO:2000147	positive regulation of cell motility	ALZ_B	ACKR3,ACVR1,ADAMTS1,AMOT,ANGPT1,ANXA1,ANXA3,BMP4,CAVIN1,CCL26,CEMIP,COL1A1,CSF1,CXCR4,DAB2,DDR2,DEFB1,DUOX1,EGF,F10,FAM107A,FBLN1,FBXO5,FGF2,FLT1,FOXC2,FSHB,GLI1,GPER1,GRB7,HGF,ICAM1,IGFBP5,IL1R1,INSM1,ITGA6,ITGB1,JAM2,KDR,MADCAM1,MAPRE1,MMP14,MYO1C,NEDD9,PDGFD,PECAM1,PGF,RHOC,RHOJ,RIN2,S1PR1,SASH1,SELP,SEMA3C,SEMA3F,SMO,SPARC,SPHK1,STAT3,SWAP70,SYDE1,TAC1,TACR1,TEK,TGFB2,TGFBR2,TIAM1,TMEM102,TRI…	DEG-DTU	AD	4
GO:0014855	striated muscle cell proliferation	ALZ_ABC	ANGPT1,BMPR1A,FOXC2,GLI1,MEGF10,MEIS1,NOG,SIX1,SMAD1,STAT3,TGFB2,TGFBR3,YAP1	DEG	AD	2
GO:0072507	divalent inorganic cation homeostasis	ALZ_B	ACKR3,ADCY8,ADCYAP1,ADCYAP1R1,AGTR1,APLNR,ATP2C2,AVP,BDKRB2,CACNA1A,CALB1,CCR9,CDH23,CEMIP,CLIC2,CXCR4,FAM20A,FFAR1,FGF2,FYN,FZD9,GJA1,GLP1R,GNA13,GPER1,GPR20,GPR4,IAPP,ITPR2,ITPR3,MT1A,MT1F,MT1G,MT1H,MT1M,MT1X,MT2A,NMU,P2RX1,P2RX2,PLCE1,PLN,PTGDR,PTGER2,PTGFR,RAMP3,S1PR1,SLC30A1,SLC30A3,SLC39A12,SLC39A8,SWAP70,SYPL2,TAC1,TACR1,TGM2,TMEM178A,TRPC3,TSPOAP1,UBASH3B,WFS1	DEG	AD	7
GO:2001233	regulation of apoptotic signaling pathway	ALZ_B	ACKR3,ACSL5,ACVR1,AVP,BDKRB2,BDNF,BMP4,CLU,COL2A1,CREB3L1,EYA2,FYN,FZD9,GDNF,GPER1,HGF,HYAL2,ICAM1,INHBB,ITGA6,ITPRIP,LTBR,MCL1,MSX1,MUC1,NACC2,NOG,NUPR1,PTTG1IP,RELA,SCG2,SCRT2,SFRP2,TIMP3,TNFRSF10A,TNFRSF10B,TNFRSF12A,TPD52L1,WFS1,YAP1,YBX3,ZNF385A,ARHGEF2,ARMC10,CTNNB1,DDX3X,DNM1L,ERP29,HNRNPK,ITGAV,IVNS1ABP,NCK2,NFE2L2,SFRP1,STRADB,TMBIM6,WWOX	DEG-DTU	AD	1
GO:0072503	cellular divalent inorganic cation homeostasis	ALZ_B	ACKR3,ADCY8,ADCYAP1,ADCYAP1R1,AGTR1,APLNR,ATP2C2,AVP,BDKRB2,CACNA1A,CALB1,CCR9,CDH23,CEMIP,CLIC2,CXCR4,FFAR1,FGF2,FYN,FZD9,GJA1,GLP1R,GNA13,GPER1,GPR20,GPR4,IAPP,ITPR2,ITPR3,MT1A,MT1F,MT1G,MT1H,MT1M,MT1X,MT2A,NMU,P2RX1,P2RX2,PLCE1,PLN,PTGDR,PTGER2,PTGFR,RAMP3,S1PR1,SLC30A1,SLC30A3,SLC39A12,SLC39A8,SWAP70,SYPL2,TAC1,TACR1,TGM2,TMEM178A,TRPC3,TSPOAP1,UBASH3B,WFS1	DEG	AD	7
GO:0071773	cellular response to BMP stimulus	ALZ_ABC	BMP5,BMP6,BMPR1A,COL2A1,CRB2,FSTL1,GPC3,HTRA3,NOG,RBPMS2,SFRP2,SMAD1,SOX11,TGFB2,TGFBR3	DEG	AD	5
GO:0072599	establishment of protein localization to endoplasmic reticulum	ALZ_C	CHMP4A,FAU,RPL10,RPL10A,RPL11,RPL12,RPL13,RPL13A,RPL15,RPL17,RPL18,RPL18A,RPL19,RPL21,RPL22,RPL23,RPL23A,RPL24,RPL26,RPL27,RPL27A,RPL28,RPL29,RPL3,RPL30,RPL32,RPL34,RPL35,RPL35A,RPL36,RPL36A,RPL37,RPL37A,RPL38,RPL39,RPL4,RPL41,RPL5,RPL7,RPL7A,RPL8,RPLP0,RPLP1,RPLP2,RPS10,RPS11,RPS12,RPS13,RPS14,RPS15,RPS15A,RPS16,RPS17,RPS18,RPS19,RPS2,RPS20,RPS21,RPS23,RPS24,RPS25,RPS27,RPS27A,RPS28,RPS29,RPS3,R…	DEG-DTU	AD	17
GO:0071772	response to BMP	ALZ_ABC	BMP5,BMP6,BMPR1A,COL2A1,CRB2,FSTL1,GPC3,HTRA3,NOG,RBPMS2,SFRP2,SMAD1,SOX11,TGFB2,TGFBR3	DEG	AD	5
GO:0019083	viral transcription	ALZ_C	EP300,FAU,NELFE,NUP214,NUP93,POLR2F,POLR2I,POLR2J,POU2F3,PSMC3,REST,RPL10,RPL10A,RPL11,RPL12,RPL13,RPL13A,RPL15,RPL17,RPL18,RPL18A,RPL19,RPL21,RPL22,RPL23,RPL23A,RPL24,RPL26,RPL27,RPL27A,RPL28,RPL29,RPL3,RPL30,RPL32,RPL34,RPL35,RPL35A,RPL36,RPL36A,RPL37,RPL37A,RPL38,RPL39,RPL4,RPL41,RPL5,RPL7,RPL7A,RPL8,RPLP0,RPLP1,RPLP2,RPS10,RPS11,RPS12,RPS13,RPS14,RPS15,RPS15A,RPS16,RPS17,RPS18,RPS19,RPS2,RPS2…	DEG	AD	14
GO:0019080	viral gene expression	ALZ_C	EIF3F,EIF3G,EIF3L,EP300,FAU,MAN1B1,NELFE,NUP214,NUP93,POLR2F,POLR2I,POLR2J,POU2F3,PRKCSH,PSMC3,REST,RPL10,RPL10A,RPL11,RPL12,RPL13,RPL13A,RPL15,RPL17,RPL18,RPL18A,RPL19,RPL21,RPL22,RPL23,RPL23A,RPL24,RPL26,RPL27,RPL27A,RPL28,RPL29,RPL3,RPL30,RPL32,RPL34,RPL35,RPL35A,RPL36,RPL36A,RPL37,RPL37A,RPL38,RPL39,RPL4,RPL41,RPL5,RPL7,RPL7A,RPL8,RPLP0,RPLP1,RPLP2,RPS10,RPS11,RPS12,RPS13,RPS14,RPS15,RPS15A,R…	DEG	AD	10
GO:0005743	mitochondrial inner membrane	ALZ_C	ADCK1,ATP5F1D,ATP5F1E,ATP5MC2,ATP5ME,ATP5MG,ATP5MPL,AURKAIP1,CHCHD10,COA3,COQ3,COQ4,COX4I1,COX4I2,COX6B1,COX8A,CYP2U1,DMAC1,DNAJC15,DNAJC30,GCAT,MRPL1,MRPL12,MRPL21,MRPL23,MRPL24,MRPL28,MRPL38,MRPL41,MRPL51,MRPL52,MRPL53,MRPL55,MRPL58,MRPL9,MRPS15,MRPS25,MRPS26,MRPS9,MT-ATP6,MT-ATP8,MT-CO1,MT-CO2,MT-CO3,MT-CYB,MT-ND1,MT-ND2,MT-ND3,MT-ND4,MT-ND4L,MT-ND5,MT-ND6,NDUFA10,NDUFA11,NDUFA13,NDUFA2,NDUFA3…	DEG	AD	2
GO:1903311	regulation of mRNA metabolic process	ALZ_C	AXIN2,BARD1,CDK11B,E2F1,FASTK,FUS,HNRNPA1,IWS1,LSM2,LSM4,LSM7,NANOS3,NELFE,NOVA1,NSRP1,NUP214,PABPN1,PAF1,PRPF19,PSMB10,PSMB3,PSMC3,PSMC5,PSMD13,PSMD4,PSME2,REST,RPS27A,SAMD4B,SAP18,SEM1,SNRNP70,SUPT5H,TAF15,TNPO1,TNRC6B,UBA52,VIRMA,XRN1,CELF3,CELF4,CNOT1,CNOT9,CPSF7,DDX17,DDX5,DDX6,DHX9,HNRNPK,HNRNPR,HNRNPU,HSPA8,LARP7,MBNL1,MBNL2,MTOR,NBAS,NT5C3B,PAPOLA,PCBP4,PNPT1,PSMC4,PSME3,PSME4,PUM2,RBM10,…	DEG-DTU	AD	5
GO:0036464	cytoplasmic ribonucleoprotein granule	ALZ_B	CAPRIN1,CNOT1,DDX1,DDX25,DDX3X,DHX9,EIF4E,HNRNPK,HNRNPU,IQGAP1,LIG4,MBNL1,PUM2,RBM4,RPS4X,STAU1,TARDBP,UHMK1,VCP,ZFAND1,ZFP36L1	DTU	AD	1
GO:0072006	nephron development	ALZ_B	ACTA2,ADAMTS16,ANGPT1,ANGPT2,BMP4,CALB1,CD34,EGR1,FAT4,FGF2,FGF8,FOXC1,FOXC2,FOXD1,GDNF,GPC3,GPR4,GREB1L,IRX1,KLF15,NID1,NOG,NOTCH2,OSR1,PDGFD,PECAM1,PLCE1,SHH,SIX1,SIX2,SMO,TEK,WNT6,WWTR1,YAP1	DEG	AD	4
GO:0072001	renal system development	ALZ_ABC	ANGPT1,ANGPT2,BMP6,DCN,FOXC2,GPC3,GREB1L,KANK2,MMP9,NOG,NPNT,OSR1,PECAM1,PLCE1,SIX1,SIX2,SMAD1,SOX11,TGFB2,WFS1,YAP1,ZBTB16,ANKS6,CTNNB1,FGFR2,ILK,IQGAP1,LRP4,MTSS1,PKD1,SEC61A1,SULF2,TIPARP	DEG-DTU	AD	4
GO:0099572	postsynaptic specialization	ALZ_C	ABHD17B,ADAM10,ADGRB1,ARHGEF2,BMPR2,CABP1,CAPZB,CDH2,CLSTN1,CNKSR2,DLGAP3,EPHA4,GABRA1,GRID1,GRIK5,HOMER3,HSPA8,LRFN3,LRP4,MPP2,MTMR2,NCK2,NPTN,PALM,PRNP,PRR12,RTN4,RUSC1,SHANK1,SRC,SYN1	DTU	AD	5
GO:0045862	positive regulation of proteolysis	ALZ_C	ACER2,AGER,ANGPTL8,ANP32B,AURKAIP1,BAD,BAG6,DLC1,EGF,ELOB,F2R,FAS,FIS1,GABARAP,GBA,HSPBP1,JAK2,MALT1,MBP,MDM2,MYC,MYH9,NDUFA13,NLRP2,NOP53,OGT,PCOLCE2,PINK1,PSMC3,PSMC5,PSME2,RBX1,REST,RPS3,SFRP2,SIRT6,STAT3,STUB1,XBP1,AGTPBP1,APP,ASPH,CSNK1A1,CTSD,CTSH,DDX3X,EFNA1,EPHA4,F3,GRAMD4,IFI16,NFE2L2,NRDC,PDCD2,PDCD6,PSENEN,PSMC4,PSME3,PSME4,RNF40,SLC11A2,SRC,SUMO2,TRIB2,USP5,VCP,WDR48	DEG-DTU	AD	3
GO:0008366	axon ensheathment	ALZ_ABC	ABCA2,ASPA,CLDN11,CTNNB1,GPC1,ILK,JAM3,MBP,MOBP,MTMR2,NDRG1,NFASC,PLP1,PTPRZ1	DTU	AD	3
GO:0006936	muscle contraction	ALZ_B	ACTA1,ACTA2,ACTG2,ARHGAP42,BDKRB2,CALCRL,CALD1,CCDC78,CLIC2,CXCR4,DES,DSG2,DTNA,GAMT,GDNF,GJA1,GJA5,GPER1,GPR75-ASB3,ITGB5,KCNE4,KCNJ12,KCNJ8,MYBPC1,MYH11,MYL12A,MYL5,MYLK2,MYOCD,NMU,NMUR1,P2RX1,P2RX2,P2RX6,PKP2,PLCE1,PLN,PRKG1,PVALEF,SNTB1,SPHK1,SSPN,SYNM,TACR1,TBX3,TNNI3K,TRIM72,UTRN,VIM,ASPH,ATP1A2,CRYAB,GNAO1,SCN4B,SPX,SRI,SULF2,TPM2	DEG-DTU	AD	3
GO:0071396	cellular response to lipid	ALZ_B	ADCY8,ADCYAP1,AKR1C1,AKR1C3,ANXA1,BMP4,BMP6,CEBPB,CLU,COL1A1,CRH,CRHBP,CXCL5,DAB2,DEFA3,FAM107A,FFAR2,FLT3,FOXO1,GFI1,GJB2,GPER1,ICAM1,ID3,IRAK1,KANK2,KLF4,KMO,LBH,MSN,MYB,MYD88,NFKB1,NFKBIA,NPAS4,OSR1,PENK,PGR,PHEX,PLPP1,PLSCR4,PRPF8,RAMP3,RELA,SASH1,SMO,SPON2,SSTR5,TEAD2,TLR4,TNIP2,TRIM5,VIM,WNT6,YAP1,YES1,ZFP36L1,ZFP36L2,ZNF366,ADCY6,AQP1,ATP1A2,CDK19,CNOT1,DNM1L,EIF4E,FGFR2,GIT1,GNAI1,HDAC2,H…	DEG-DTU	AD	3
GO:0007272	ensheathment of neurons	ALZ_ABC	ABCA2,ASPA,CLDN11,CTNNB1,GPC1,ILK,JAM3,MBP,MOBP,MTMR2,NDRG1,NFASC,PLP1,PTPRZ1	DTU	AD	3
GO:0042119	neutrophil activation	ALZ_C	A1BG,AGPAT2,ALAD,APRT,ARSA,ATP11A,CD177,CD44,CLEC4D,CPNE1,CXCL1,CXCR2,DNAJC3,DPP7,DSN1,EEF1A1,EEF2,FCGR2B,FRMPD3,FTH1,FTL,GUSB,IGF2R,IL18RAP,LTF,MCEMP1,MIF,MMP9,NME2,PECAM1,PGM2,PLA2G2A,PRTN3,PSMC3,PSMD13,PTGES2,QSOX1,RAB4B,S100A12,TRAPPC1,VCL,VNN1,ACLY,ACTR10,ADAM10,APEH,ARPC5,ATP6AP2,ATP6V1D,ATP8A1,C3,CD63,CTSB,CTSD,CTSH,DDX3X,GCA,GNS,GOLGA7,GPI,HSPA8,HUWE1,ILF2,IMPDH1,IQGAP1,LAMP2,LAMTOR3,LPCA…	DEG-DTU	AD	7
GO:0034774	secretory granule lumen	ALZ_C	ACLY,ACTN1,ACTN4,ACTR10,APP,ARPC5,ARSA,C3,CTSD,CTSH,DDX3X,GCA,GNS,GPI,HSPA8,HUWE1,ILF2,IMPDH1,LGALS3BP,PSMD13,QSOX1,SERPING1,SPTAN1,TF,VCP,VTI1B,VWF,XRCC6	DTU	AD	6
GO:0030055	cell-substrate junction	ALZ_B	AJUBA,ALKBH6,ALOX15B,ANXA1,ANXA5,ARHGAP31,CNN3,CSRP1,DAB2,DDR2,ENAH,EPHA2,ERBIN,EZR,FAM107A,FBLIM1,FLT1,FZD1,FZD2,G3BP1,GJA1,GNA12,GNA13,GRB7,ICAM1,IL16,ITGA5,ITGA6,ITGB1,ITGB5,ITGB8,ITGBL1,LPP,MAPRE1,MMP14,MSN,NEDD9,NRAP,PALLD,PARVA,PDLIM1,PHLDB2,PRAG1,RSU1,SNTB1,TEK,TES,TGFB1I1,TGM2,TRIP6,VASP,VIM,XIRP1,YES1	DEG	AD	1
GO:0014706	striated muscle tissue development	ALZ_B	ACTA1,ACVR1,BMP4,DCN,DMRTA2,DSG2,EGR1,EGR2,EYA2,FGF2,FGF8,FOXC1,FOXC2,GATA6,GJA1,GJA5,GLI1,GPCPD1,HEG1,IGF2,ITGB1,KLF5,MAFF,MEGF10,MEIS1,MEOX2,MSX1,MSX2,MYLK2,MYOCD,NEBL,NOG,NOTCH2,NRAP,NUPR1,P2RX2,PDLIM5,PKP2,PLN,S1PR1,SEMA3C,SGCD,SHH,SHOX2,SIX1,SMO,SOX11,TBX18,TBX3,TGFB2,TGFBR2,TP73,VAX1,YAP1,YBX3,CACYBP,CTNNB1,FGFR2,GJB6,GTF3C5,HNRNPU,MRTFB,SAV1,SORBS2	DEG-DTU	AD	3
GO:0042470	melanosome	ALZ_ABC	ATP1B3,CCT4,CD63,CLTC,ERP29,HSPA8,PDCD6IP,RAB5B,RAB9A,STOM,SYTL2,TFRC,TPP1	DTU	AD	1
GO:0051056	regulation of small GTPase mediated signal transduction	ALZ_B	ABRA,ADCYAP1R1,ADGRG1,AMOT,ARHGAP29,ARHGAP31,ARHGAP42,ARHGDIG,ARHGEF26,ARHGEF5,ARHGEF6,COL3A1,CSF1,DEPDC1B,EPS8,ERBIN,FBXO8,GARNL3,GNA13,GPR20,GPR4,HEG1,ITGB1,ITPKB,ITSN1,KANK2,NOTCH2,PLCE1,PRAG1,PSD2,PSD4,RASAL1,RASGRF1,RHOC,RHOJ,RHOQ,SYDE1,TGFB2,TGM2,TIAM1,TRIM67,TRIP10,TSC2	DEG	AD	2
GO:0043434	response to peptide hormone	ALZ_B	ABCC8,ADCY8,AGTR1,ANXA1,AREG,ATP6V0E2,CA2,COL1A1,CRHBP,EGR1,EGR2,ERFE,FOXC2,FOXO1,FUT7,FYN,GJA1,GJB2,GLP1R,GPER1,ICAM1,IGF2,IGFBP5,INHBB,INPPL1,IRS4,KLF15,MYO1C,NFKB1,PHEX,PLN,PRLR,QDPR,RAB13,RAB31,RELA,RHOQ,SLC2A1,SLC2A4,SOCS1,SPARC,STAT3,TEK,TIMP1,TRIM72,TSC2,VGF,ZFP36L1,ZNF106	DEG	AD	2
GO:0044403	biological process involved in symbiotic interaction	ALZ_C	AQP1,BSG,CD46,CD74,CD81,CSF1R,CTSB,DDB1,EPS15,GRB2,HSPA8,LDLR,MAPK3,NPC1,P4HB,PABPN1,PC,RAB9A,SCARB1,SCARB2,SMPD1,SRC,STOM,TARDBP,TFRC,THOC2,TRIM28,TYRO3,VAPA,VPS4A,WWP2,ZNF639	DTU	AD	2
GO:0097060	synaptic membrane	ALZ_A	ACTN2,BAIAP2,CTNNB1,GABRG2,KCNC1,LRRC4B,NTNG2,SHANK1	DTU	AD	6
GO:0043312	neutrophil degranulation	ALZ_C	A1BG,AGPAT2,ALAD,APRT,ARSA,ATP11A,CD177,CD44,CLEC4D,CPNE1,CXCL1,CXCR2,DNAJC3,DPP7,DSN1,EEF1A1,EEF2,FRMPD3,FTH1,FTL,GUSB,IGF2R,LTF,MCEMP1,MIF,MMP9,NME2,PECAM1,PGM2,PRTN3,PSMC3,PSMD13,PTGES2,QSOX1,RAB4B,S100A12,TRAPPC1,VCL,VNN1,ACLY,ACTR10,ADAM10,APEH,ARPC5,ATP6AP2,ATP6V1D,ATP8A1,C3,CD63,CTSB,CTSD,CTSH,DDX3X,GCA,GNS,GOLGA7,GPI,HSPA8,HUWE1,ILF2,IMPDH1,IQGAP1,LAMP2,LAMTOR3,LPCAT1,NFASC,PSAP,PTPRN2,RA…	DEG-DTU	AD	7
GO:0006091	generation of precursor metabolites and energy	ALZ_C	ATP5F1D,ATP5F1E,ATP5MC2,ATP5ME,ATP5MG,BLOC1S1,CHCHD10,COX4I1,COX4I2,COX6B1,COX8A,DGUOK,DNAJC15,DNAJC30,EP300,EPM2A,ETFB,FDX2,HDAC4,HIF1A,IDH3G,MT-ATP6,MT-ATP8,MT-CO1,MT-CO2,MT-CO3,MT-CYB,MT-ND1,MT-ND2,MT-ND3,MT-ND4,MT-ND4L,MT-ND5,MT-ND6,MT3,MYC,MYOG,NDUFA10,NDUFA11,NDUFA13,NDUFA2,NDUFA3,NDUFA4L2,NDUFA7,NDUFB1,NDUFB10,NDUFB7,NDUFS3,NDUFS5,NDUFS6,NDUFS7,NDUFS8,NDUFV1,NDUFV3,NOP53,NUP214,NUP93,OGT,P…	DEG-DTU	AD	6
GO:0000398	mRNA splicing, via spliceosome	ALZ_C	CELF3,CELF4,CPSF1,CPSF2,CPSF7,DDX1,DDX17,DDX5,DHX9,EFTUD2,HNRNPF,HNRNPK,HNRNPR,HNRNPU,HSPA8,LARP7,MBNL1,MBNL2,MTREX,PABPN1,PAPOLA,PAXBP1,PCBP4,POLR2B,POLR2F,POLR2L,PRPF39,RBM10,RBM14,RBM4,RBM6,SETX,SNRNP200,SNRPB2,SNRPD1,SRRM2,SRSF3,SRSF5,SRSF6,SUGP1,TFIP11,U2SURP	DTU	AD	5
GO:0007178	transmembrane receptor protein serine/threonine kinase signaling pathway	ALZ_ABC	BMP5,BMP6,BMPR1A,CD109,COL3A1,CRB2,FMOD,FSTL1,GPC3,HTRA3,ITGB8,LTBP1,LTBP2,NOG,NPNT,PARD3,RBPMS2,SFRP2,SMAD1,SOX11,TGFB2,TGFBR3,TGFBR3L,VIM	DEG	AD	8
GO:0007179	transforming growth factor beta receptor signaling pathway	ALZ_ABC	BMPR1A,CD109,COL3A1,FMOD,HTRA3,ITGB8,LTBP1,LTBP2,NPNT,PARD3,SMAD1,SOX11,TGFB2,TGFBR3,TGFBR3L	DEG	AD	5
GO:0008380	RNA splicing	ALZ_C	ARL6IP4,BUD13,CASC3,CLASRP,CPSF3,CTNNBL1,DDX39B,DDX41,FASTK,FUS,HNRNPA1,HNRNPA1P48,IWS1,LSM2,LSM4,LSM7,LUC7L,NOL3,NOVA1,NSRP1,PABPN1,POLR2F,POLR2I,POLR2J,PPP2R1A,PRKRIP1,PRPF19,PRPF8,RBM12B,RBM6,RBMX2,REST,RP9,RPS13,SAP18,SART1,SCNM1,SF3A2,SF3B5,SNRNP35,SNRNP70,SNRPA1,SNRPD2,SNRPF,SNU13,SREK1,SREK1IP1,SUGP1,SUGP2,SYMPK,TRPT1,TSEN54,U2AF1L4,VIRMA,WDR83,XAB2,ZCRB1,ZNF326,ZRSR2,AKAP8L,CELF3,CELF4,CL…	DEG-DTU	AD	4
GO:0036230	granulocyte activation	ALZ_C	A1BG,AGPAT2,ALAD,APRT,ARSA,ATP11A,CD177,CD44,CLEC4D,CPNE1,CXCL1,CXCR2,DNAJC3,DPP7,DSN1,EEF1A1,EEF2,FCGR2B,FRMPD3,FTH1,FTL,GUSB,IGF2R,IL18RAP,LTF,MCEMP1,MIF,MMP9,NME2,PECAM1,PGM2,PLA2G2A,PRTN3,PSMC3,PSMD13,PTGES2,QSOX1,RAB4B,S100A12,TRAPPC1,VCL,VNN1,ACLY,ACTR10,ADAM10,APEH,ARPC5,ATP6AP2,ATP6V1D,ATP8A1,C3,CD63,CTSB,CTSD,CTSH,DDX3X,GCA,GNS,GOLGA7,GPI,HSPA8,HUWE1,ILF2,IMPDH1,IQGAP1,LAMP2,LAMTOR3,LPCA…	DEG-DTU	AD	7
GO:0032535	regulation of cellular component size	ALZ_C	AKT1S1,AQP1,ARFIP2,ARPC1B,ARPC4,ARPC5,ATP13A2,BMPR2,CAPG,CAPZA2,CAPZB,CARMIL1,CLASP2,CTTN,EIF4G2,ESAM,GBA2,GRB2,HAX1,HP1BP3,ILK,LRP1,LRRC8A,MTOR,NCK2,PPP1CA,RAB11A,RAB21,RAP1GAP2,RDX,RTN4,SIN3A,SPTAN1,TMEM123,WASH6P,WASHC5	DTU	AD	7
GO:0030111	regulation of Wnt signaling pathway	ALZ_B	APCDD1,BAMBI,COL1A1,DAB2,DEPDC1B,DKK2,DKK4,EDA,EGF,EGR1,FGF2,FRZB,FZD6,FZD9,G3BP1,GLI1,GPC3,IGFBP4,KLF15,KREMEN2,LATS2,LRP4,MDFI,NFKB1,NOG,PLEKHA4,SFRP2,SHH,SPEF1,TBL1X,TBX18,TIAM1,TLE6,TRABD2B,TSC2,TSKU,WLS,WWTR1,YAP1,APC,APP,CSNK1A1,CSNK1G3,CTNNB1,CTNND1,CUL3,DDX3X,DKK3,FGFR2,GPRC5B,ILK,PPM1A,RNF220,SFRP1,SULF2,VCP,WWOX,XIAP	DEG-DTU	AD	3
GO:0070972	protein localization to endoplasmic reticulum	ALZ_C	CHMP4A,FAU,RPL10,RPL10A,RPL11,RPL12,RPL13,RPL13A,RPL15,RPL17,RPL18,RPL18A,RPL19,RPL21,RPL22,RPL23,RPL23A,RPL24,RPL26,RPL27,RPL27A,RPL28,RPL29,RPL3,RPL30,RPL32,RPL34,RPL35,RPL35A,RPL36,RPL36A,RPL37,RPL37A,RPL38,RPL39,RPL4,RPL41,RPL5,RPL7,RPL7A,RPL8,RPLP0,RPLP1,RPLP2,RPS10,RPS11,RPS12,RPS13,RPS14,RPS15,RPS15A,RPS16,RPS17,RPS18,RPS19,RPS2,RPS20,RPS21,RPS23,RPS24,RPS25,RPS27,RPS27A,RPS28,RPS29,RPS3,R…	DEG	AD	16
GO:0098984	neuron to neuron synapse	ALZ_C	ABHD17A,ADCY8,ADD1,BCAS1,CAMK2N1,CDH2,DTNB,DYNLL2,GPHN,IGSF9B,LIN7B,MT-ND2,MT3,PKP4,PTPRS,RPL10A,RPL12,RPL18A,RPL23,RPL30,RPL38,RPL7,RPL8,RPLP0,RPS13,RPS14,RPS18,RPS19,RPS25,RPS27,RPS3,SH3GL3,SHARPIN,SHISA8,SOS1,STAT3,TIAM1,ZDHHC2,ABHD17B,ADAM10,ADGRB1,AKAP7,ARHGEF2,BMPR2,CABP1,CAPZB,CLSTN1,CNKSR2,DLGAP3,EPHA4,GRID1,GRIK5,HOMER3,LRFN3,LRP4,MPP2,MTMR2,NCK2,NLGN3,NPTN,PALM,PRNP,PRR12,RTN4,RUSC1,SHA…	DEG-DTU	AD	5
GO:0050684	regulation of mRNA processing	ALZ_ABC	DHX9,HNRNPK,HNRNPU,HSPA8,LARP7,MBNL1,MBNL2,PCBP4,PTBP1,RBM4,SRSF3,SRSF6,ZFP36L1	DTU	AD	5
GO:0043254	regulation of protein-containing complex assembly	ALZ_C	ABCA3,ARFIP2,ARPC1B,ARPC4,ARPC5,CAPG,CAPZA2,CAPZB,CARMIL1,CLASP2,CTTN,DDB1,DDX3X,ESAM,FERMT2,GBA2,GRB2,HAX1,HCFC1,HSPA8,JAM3,LAMP2,MTOR,NAPA,NCK2,NCLN,NUMA1,PIEZO1,PSMC4,RANGRF,RDX,RHOC,SAR1B,SLC39A12,SPTAN1,SRC,STMN1,TFIP11,TFRC,VCP,WASH6P,WASHC5	DTU	AD	7
GO:0061448	connective tissue development	ALZ_B	ACTA2,ACVRL1,BMP4,BMP6,CD34,CHI3L1,CHRDL2,CHSY1,COL1A1,COL2A1,CSF1,CTSK,EGR1,EVC,FGF2,FOXC2,FOXD1,FRZB,GPR4,HYAL2,ITGB8,LUM,MGP,MSX1,NOG,NOV,OSR1,PDGFD,PRRX1,RFLNA,SFRP2,SHOX2,SIX2,SOX5,TGFBI,TGFBR2,TIMP1,TRPS1,TSKU,ZBTB16	DEG	AD	2
GO:0031331	positive regulation of cellular catabolic process	ALZ_C	ABCA2,AGTPBP1,APP,CAMKK2,CD81,CNOT1,CNOT9,CSNK1A1,DCN,DDX6,FBXO7,FOXO3,GPSM1,HNRNPR,LDLR,LRP1,MAPK3,NFE2L2,NPRL2,NRDC,NT5C3B,PFKFB3,PNPLA2,PNPT1,PSMC4,PTPN1,RDX,RNF40,SAMD4B,SCOC,SPTLC1,SUMO2,TARDBP,TMEM59,TNKS1BP1,TRIB2,UPF1,USP5,VCP,VGLL4,VPS13D,WAC	DTU	AD	4
GO:0005765	lysosomal membrane	ALZ_C	ABCA2,ABCA3,ABCB6,AP3D1,ATP13A2,ATP6AP2,ATP6V1D,ATP8A1,CD164,CD63,CD74,CLCN4,CLCN7,CLEC16A,CLTC,COL6A1,CTSD,GNAI1,HSPA8,LAMP2,LAMTOR3,LDLR,LPCAT1,LRP1,LRRC8A,M6PR,MTOR,NPC1,NPRL2,NPRL3,OSTM1,PLEKHM2,PSAP,RNF13,SCARB1,SCARB2,SLC11A2,SLC15A4,SLC44A2,SLC7A5,SNX14,SPG11,STOM,TMEM106B,TMEM179B,TMEM59,TOM1,VAPA,VTI1B	DTU	AD	2
GO:0006612	protein targeting to membrane	ALZ_C	CEMIP,CHMP4A,CIB1,FAU,FIS1,HRAS,PEX16,PEX5,RPL10,RPL10A,RPL11,RPL12,RPL13,RPL13A,RPL15,RPL17,RPL18,RPL18A,RPL19,RPL21,RPL22,RPL23,RPL23A,RPL24,RPL26,RPL27,RPL27A,RPL28,RPL29,RPL3,RPL30,RPL32,RPL34,RPL35,RPL35A,RPL36,RPL36A,RPL37,RPL37A,RPL38,RPL39,RPL4,RPL41,RPL5,RPL7,RPL7A,RPL8,RPLP0,RPLP1,RPLP2,RPS10,RPS11,RPS12,RPS13,RPS14,RPS15,RPS15A,RPS16,RPS17,RPS18,RPS19,RPS2,RPS20,RPS21,RPS23,RPS24,RPS25…	DEG-DTU	AD	10
GO:0043010	camera-type eye development	ALZ_B	ACVRL1,ANGPTL7,ATOH7,BMP4,CALB1,CRB2,CRYBA4,CRYGN,CYP1B1,DLX1,EPHA2,FGF2,FLT1,FOXC1,FOXC2,KLF4,LIMK2,MEIS1,NAGLU,NES,NEUROD1,NOTCH2,RDH10,RHOJ,SHH,SOX11,SPRED3,TGFB2,TGFBR2,TGIF2,TSKU,TWSG1,VAX1,VAX2,VIM,WNT16,WNT6	DEG	AD	2
GO:0046883	regulation of hormone secretion	ALZ_B	ABCC8,ADCY8,ADCYAP1,AGTR1,ANO1,ANXA1,APLN,BMP6,CACNA1A,CRH,CRHBP,FFAR1,FFAR2,GJA1,GLP1R,GLUL,GPER1,GPR68,HFE,INHBB,ITPR2,ITPR3,ITSN1,KCNG2,MYB,NEUROD1,NMU,NOV,PIM3,SLC2A1,SOX11,SSTR5,TAC1,TIAM1,ZBED6	DEG	AD	6
GO:0016072	rRNA metabolic process	ALZ_C	BUD23,DDX51,DDX54,DDX56,FBL,HEATR1,LAS1L,MRPL1,MRTO4,NHP2,NOC4L,NOP53,NUDT16,NVL,PELP1,PES1,RPL10,RPL10A,RPL11,RPL12,RPL13,RPL13A,RPL15,RPL17,RPL18,RPL18A,RPL19,RPL21,RPL22,RPL23,RPL23A,RPL24,RPL26,RPL27,RPL27A,RPL28,RPL29,RPL3,RPL30,RPL32,RPL34,RPL35,RPL35A,RPL36,RPL36A,RPL37,RPL37A,RPL38,RPL39,RPL4,RPL41,RPL5,RPL7,RPL7A,RPL8,RPLP0,RPLP1,RPLP2,RPS14,RPS15,RPS16,RPS17,RPS19,RPS2,RPS21,RPS24,RPS25…	DEG	AD	3
GO:0048813	dendrite morphogenesis	ALZ_ABC	ADAM10,CAPRIN1,CTNNA2,DNM1L,ILK,KIF1A,LRP4,PPFIA2,SDC2,SHANK1,SLC11A2,TMEM106B,TRAK1	DTU	AD	1
GO:0045667	regulation of osteoblast differentiation	ALZ_ABC	BMP6,BMPR1A,GLI1,HGF,IGFBP5,NOG,NPNT,RANBP3L,SFRP2,SMAD1,SOX11,YAP1,ZHX3	DEG	AD	1
GO:0110053	regulation of actin filament organization	ALZ_C	ARFIP2,ARHGEF18,ARPC1B,ARPC4,ARPC5,CAPG,CAPZA2,CAPZB,CARMIL1,CLASP2,CTTN,ESAM,FERMT2,FLNA,GBA2,GRB2,HAX1,MTOR,NCK2,RAPGEF3,RDX,RHOC,SHANK1,SPTAN1,STMN1,TTC8,WASH6P,WASHC5	DTU	AD	8
GO:0046879	hormone secretion	ALZ_B	ABCC8,ADCY8,ADCYAP1,AGTR1,ANO1,ANXA1,APLN,BMP6,CACNA1A,CPLX3,CRH,CRHBP,FFAR1,FFAR2,FOXD1,GJA1,GLP1R,GLUL,GPER1,GPR68,HFE,INHBB,ITPR2,ITPR3,ITSN1,KCNG2,MYB,NEUROD1,NMU,NOV,PIM3,SLC2A1,SMAD2,SOX11,SSTR5,TAC1,TBX3,TIAM1,VGF,VIP,ZBED6	DEG	AD	6
GO:0061564	axon development	ALZ_ABC	CDH11,EZR,FYN,KEL,NOG,NTN5,PARD3,S100A6,TIAM1,VAX1,VCL,APP,CERS2,CLASP2,CTNNA1,CTNNA2,EIF4G2,ENAH,FEZ2,FGFR2,FN1,GAB1,GPC1,ILK,JAM3,LGI1,LRP4,NFASC,NLGN3,NRCAM,PLP1,PLXNB1,PTPRA,PTPRZ1,RAB11A,RTN4,SPTAN1,SPTBN1,STMN1,TOP2B,TRAK1,USP33	DEG-DTU	AD	3
GO:0022625	cytosolic large ribosomal subunit	ALZ_C	MRPL1,RPL10,RPL10A,RPL11,RPL12,RPL13,RPL13A,RPL15,RPL17,RPL18,RPL18A,RPL19,RPL21,RPL22,RPL23,RPL23A,RPL24,RPL26,RPL27,RPL27A,RPL28,RPL29,RPL3,RPL30,RPL32,RPL34,RPL35,RPL35A,RPL36,RPL36A,RPL36AL,RPL37,RPL37A,RPL38,RPL39,RPL4,RPL41,RPL5,RPL7,RPL7A,RPL8,RPLP0,RPLP1,RPLP2,UBA52,ZCCHC17	DEG	AD	11
GO:0098857	membrane microdomain	ALZ_ABC	APP,ATP1A2,ATP1B3,CTNNA1,CTNNB1,GNAI1,GPC1,GPM6B,IQGAP1,LAMP2,LAMTOR3,LRP4,NPC1,PPT1,SCARB1,SORBS1,STOM,TPP1	DTU	AD	1
GO:0098978	glutamatergic synapse	ALZ_B	ABHD17B,ABR,ADAM10,ARHGEF2,CLCN3,CTBP1,CTBP2,CTNND1,EIF4E,EPS15,HSPA8,ITSN1,LGI1,NDRG1,NLGN3,PACSIN2,PPFIA2,PPP2R2A,PRKCI,RAB11A,SPTBN1,STAU1,VCP,WASF3	DTU	AD	5
GO:0098852	lytic vacuole membrane	ALZ_B	ABCA2,AP2A1,AP3M1,ATP6V1C1,ATP8A1,CD63,CLCN3,CLTC,GNAI1,GOPC,HSPA8,LAMP2,LAMTOR3,M6PR,NPC1,RDH14,RNF13,SCARB1,SCARB2,SLC11A2,SLC44A2,SLC7A5,TFEB,TMEM106B,WDR11	DTU	AD	2
GO:0023061	signal release	ALZ_B	ABCC8,ADCY8,ADCYAP1,AGTR1,ANO1,ANXA1,APLN,BMP6,CACNA1A,CPLX3,CRH,CRHBP,FFAR1,FFAR2,FOXD1,GAD1,GAD2,GDNF,GJA1,GLP1R,GLUL,GPER1,GPR68,HFE,INHBB,ITPR2,ITPR3,ITSN1,KCNG2,KMO,MAOB,MYB,NEUROD1,NMU,NOV,P2RX1,PIM3,RPH3A,SLC2A1,SLC30A1,SLC32A1,SMAD2,SOX11,SSTR5,SUCNR1,SYT12,SYT6,TAC1,TBX3,TIAM1,VGF,VIP,WLS,ZBED6	DEG	AD	6
GO:0043488	regulation of mRNA stability	ALZ_C	CNOT1,CNOT9,DDX6,DHX9,HNRNPR,HNRNPU,HSPA8,MTOR,NT5C3B,NUP214,PCBP4,PNPT1,PSMC4,PSMD13,PSME3,PSME4,PUM2,RBM10,SAMD4B,SERBP1,TARDBP,TNKS1BP1,UPF1,XPO1,YBX3,YWHAZ	DTU	AD	3
GO:0009896	positive regulation of catabolic process	ALZ_C	ABCA2,AGTPBP1,APC,APC2,APP,CAMKK2,CD81,CNOT1,CNOT9,CSNK1A1,DCN,DDB1,DDX6,FBXO7,FOXO3,GPSM1,HNRNPR,HUWE1,LDLR,LPCAT1,LRP1,MAPK3,NFE2L2,NPRL2,NRDC,NT5C3B,PFKFB3,PNPLA2,PNPT1,PSMC4,PTPN1,RDX,RNF40,SAMD4B,SCOC,SPTLC1,SUMO2,TARDBP,TIPARP,TMEM59,TNFSF12,TNKS1BP1,TRIB2,UPF1,USP5,VCP,VGLL4,VPS13D,WAC,WWP2	DTU	AD	3
GO:0000184	nuclear-transcribed mRNA catabolic process, nonsense-mediated decay	ALZ_C	CASC3,CTIF,FAU,HELZ2,PPP2R1A,PYM1,RPL10,RPL10A,RPL11,RPL12,RPL13,RPL13A,RPL15,RPL17,RPL18,RPL18A,RPL19,RPL21,RPL22,RPL23,RPL23A,RPL24,RPL26,RPL27,RPL27A,RPL28,RPL29,RPL3,RPL30,RPL32,RPL34,RPL35,RPL35A,RPL36,RPL36A,RPL37,RPL37A,RPL38,RPL39,RPL4,RPL41,RPL5,RPL7,RPL7A,RPL8,RPLP0,RPLP1,RPLP2,RPS10,RPS11,RPS12,RPS13,RPS14,RPS15,RPS15A,RPS16,RPS17,RPS18,RPS19,RPS2,RPS20,RPS21,RPS23,RPS24,RPS25,RPS27,RP…	DEG-DTU	AD	16
GO:0000956	nuclear-transcribed mRNA catabolic process	ALZ_C	CASC3,CTIF,FAU,HELZ2,LSM2,LSM4,LSM7,MRTO4,NANOS3,PPP2R1A,PYM1,RPL10,RPL10A,RPL11,RPL12,RPL13,RPL13A,RPL15,RPL17,RPL18,RPL18A,RPL19,RPL21,RPL22,RPL23,RPL23A,RPL24,RPL26,RPL27,RPL27A,RPL28,RPL29,RPL3,RPL30,RPL32,RPL34,RPL35,RPL35A,RPL36,RPL36A,RPL37,RPL37A,RPL38,RPL39,RPL4,RPL41,RPL5,RPL7,RPL7A,RPL8,RPLP0,RPLP1,RPLP2,RPS10,RPS11,RPS12,RPS13,RPS14,RPS15,RPS15A,RPS16,RPS17,RPS18,RPS19,RPS2,RPS20,RPS2…	DEG	AD	11
GO:0022626	cytosolic ribosome	ALZ_C	FAU,MRPL1,RPL10,RPL10A,RPL11,RPL12,RPL13,RPL13A,RPL15,RPL17,RPL18,RPL18A,RPL19,RPL21,RPL22,RPL23,RPL23A,RPL24,RPL26,RPL27,RPL27A,RPL28,RPL29,RPL3,RPL30,RPL32,RPL34,RPL35,RPL35A,RPL36,RPL36A,RPL36AL,RPL37,RPL37A,RPL38,RPL39,RPL4,RPL41,RPL5,RPL7,RPL7A,RPL8,RPLP0,RPLP1,RPLP2,RPS10,RPS11,RPS12,RPS13,RPS14,RPS15,RPS15A,RPS16,RPS17,RPS18,RPS19,RPS2,RPS20,RPS21,RPS23,RPS24,RPS25,RPS27,RPS27A,RPS28,RPS29…	DEG-DTU	AD	17
GO:0050673	epithelial cell proliferation	ALZ_B	ACVRL1,AGTR1,APLN,APLNR,AREG,ATP5IF1,B4GALT1,BMP4,BMP6,CCL26,CD109,CD34,CEBPB,EGF,EPHA2,FGF2,FLT1,FSHB,FUT2,GJA1,GLI1,GLUL,GPC3,HGF,ID1,IGF2,IGFBP4,IGFBP5,KDR,MMP14,NOG,NOTCH2,NOV,NUPR1,OSR1,PEX2,PGF,PGR,SCG2,SFRP2,SHH,SIX1,SMO,SOX11,SPARC,STAT3,TEK,TGFB2,TLR4,UHRF1,VIP,WNT16,YAP1,ZFP36L1	DEG	AD	1
GO:0002237	response to molecule of bacterial origin	ALZ_B	ABCC8,ALPL,APOB,BMP6,C4B,CEBPB,CXCL5,DCN,DEFA3,ERBIN,GFI1,GJA1,GJB2,HPGD,ICAM1,IRAK1,IRAK3,KCNJ8,KMO,MAOB,MAPKAPK2,MYD88,NFKB1,NFKBIA,PENK,PLSCR4,PRPF8,PTGFR,RELA,SASH1,SELP,SPARC,SPON2,SSC5D,TAB2,TAC1,TLR4,TNIP2,TRIM5,VIM	DEG	AD	2
GO:0031589	cell-substrate adhesion	ALZ_B	ACER2,ACVRL1,AJUBA,ANGPT1,ANGPT2,ANTXR1,CCDC80,CCL25,CD34,COL1A1,COL3A1,CSF1,EDA,EGFLAM,EMILIN1,FAM107A,FBLN1,FBLN5,FREM1,ID1,ITGA10,ITGA5,ITGA6,ITGB1,ITGB5,ITGB8,ITGBL1,KDR,LYVE1,MADCAM1,MEGF9,MMP14,NDNF,NEDD9,NID1,PARVA,PHLDB2,RIN2,RSU1,S100A10,SIGLEC1,TECTA,TEK,TIAM1,TRIP6,UTRN,VTN,VWC2,CD63,CLASP2,CTNNB1,EDIL3,GPM6B,ILK,IQGAP1,ITGAV,JAM3,NF1,PARVB,PPFIA1,PPFIA2,PREX1,PTPRA,SFRP1,SGCE,SPOCK1,T…	DEG-DTU	AD	1
GO:0043484	regulation of RNA splicing	ALZ_ABC	CLK1,HNRNPK,HNRNPLL,HNRNPU,HSPA8,LARP7,MBNL1,MBNL2,PCBP4,PTBP1,RBM4,SETX,SRSF3,SRSF6,TMBIM6	DTU	AD	6
GO:0007265	Ras protein signal transduction	ALZ_B	ABRA,ADGRG1,AGTR1,ARHGAP29,ARHGAP42,ARHGDIG,CDC42EP4,CDK2,COL1A2,COL3A1,CSF1,EPS8,ERAS,ERBIN,FBXO8,FGF2,G3BP1,GNA12,GNA13,GPR20,GPR4,HEG1,ITGB1,ITPKB,KANK2,MRAS,NOTCH2,PLCE1,PRAG1,PSD2,PSD4,RAB9A,RASAL1,RASGRF1,RCC1,RHOJ,TGFB2,TIAM1,TRIM67	DEG	AD	2
GO:1901342	regulation of vasculature development	ALZ_B	ABCC8,ACVRL1,ADAM12,ADAMTS1,AMOT,ANGPT2,ANGPTL7,ANXA3,APLNR,CD34,CHI3L1,CREB3L1,CXCR4,CYP1B1,DCN,EGLN1,EMILIN1,EPHA2,FGF2,FLT1,FOXC1,FOXC2,GATA6,GLUL,GPR4,HGF,ID1,ITGA5,ITGB1,ITGB8,KDR,KLF2,KLF4,PGF,RHOJ,SASH1,SFRP2,SLC39A12,SPARC,SPHK1,STAT3,TEK,TGFB2,TGFBR2,YJEFN3	DEG	AD	1
GO:0060485	mesenchyme development	ALZ_B	ACTA1,ACTA2,ACTG2,ACVR1,ACVRL1,ALX1,APLNR,BAMBI,BMP4,BNC2,COL1A1,CRB2,DAB2,EFNB1,FGF8,FOXC1,FOXC2,FOXD1,FRZB,GDNF,HGF,MSX1,NOG,OSR1,PHLDB2,RDH10,S100A4,SEMA3C,SEMA3F,SFRP2,SHH,SIX1,SIX2,SMAD2,SMO,SOX11,SPRED3,TBX3,TEAD2,TGFB1I1,TGFB2,TGFBR2,TGFBR3L,TIAM1,VASN,WNT16,WWTR1,YAP1,ZFP36L1,CLASP2,CTNNB1,FGFR2,HDAC2,RTN4,SFRP1	DEG-DTU	AD	1
GO:0007264	small GTPase mediated signal transduction	ALZ_B	ABRA,ADCYAP1R1,ADGRG1,AGTR1,AMOT,ARHGAP29,ARHGAP31,ARHGAP42,ARHGDIG,ARHGEF26,ARHGEF5,ARHGEF6,CDC42EP4,CDK2,COL1A2,COL3A1,CSF1,DEPDC1B,EPS8,ERAS,ERBIN,FBXO8,FGF2,G3BP1,GARNL3,GNA12,GNA13,GPR20,GPR4,HEG1,ITGB1,ITPKB,ITSN1,KANK2,MRAS,NOTCH2,PLCE1,PRAG1,PSD2,PSD4,RAB9A,RASAL1,RASGEF1C,RASGRF1,RCC1,RHOC,RHOJ,RHOQ,RIN2,SYDE1,TGFB2,TGM2,TIAM1,TRIM67,TRIP10,TSC2,ABR,ARFGEF1,ARHGAP21,ARHGAP5,ARHGEF17,ARHG…	DEG-DTU	AD	2
GO:0030027	lamellipodium	ALZ_A	AKT1,BAIAP2,CTNNB1,ENAH,EVL,GSN	DTU	AD	1
GO:0001822	kidney development	ALZ_ABC	ANGPT1,ANGPT2,BMP6,DCN,FOXC2,GPC3,GREB1L,KANK2,MMP9,NOG,NPNT,OSR1,PECAM1,PLCE1,SIX1,SIX2,SMAD1,SOX11,TGFB2,WFS1,YAP1,ZBTB16	DEG	AD	4
GO:0007015	actin filament organization	ALZ_B	ACTA1,AMOT,ARHGEF5,CALD1,CCL26,CDC42EP4,CORO6,DPYSL3,ENAH,EPS8,ESAM,EZR,FAM107A,FCHSD2,ICAM1,ID1,INPPL1,ITGB5,KANK4,MICAL2,MYO1C,NAA80,NEBL,NEDD9,NRAP,PDLIM1,PHLDB2,RFLNA,RHOC,S100A10,S1PR1,SAMD14,SPTB,SPTBN5,SWAP70,TAC1,TENM1,TLE6,VASP,VIL1,XIRP1,ACTR3,ARFGEF1,ARHGEF2,ARPC5,BCAR1,CAPZA2,CLASP2,COBL,CUL3,ELMO1,ELMO2,NCK2,PPFIA1,PREX1,PRKCI,RDX,SFRP1,SORBS2,SPTAN1,SPTBN1,STMN1,TF,TJP1,TPM2,WASF3,W…	DEG-DTU	AD	9
GO:0042254	ribosome biogenesis	ALZ_C	AATF,BUD23,DDX51,DDX54,DDX56,FBL,GNL2,GNL3L,HEATR1,LAS1L,MRPL1,MRTO4,NHP2,NOC2L,NOC4L,NOP53,NUDT16,NVL,PELP1,PES1,RPL10,RPL10A,RPL11,RPL12,RPL13,RPL13A,RPL15,RPL17,RPL18,RPL18A,RPL19,RPL21,RPL22,RPL23,RPL23A,RPL24,RPL26,RPL27,RPL27A,RPL28,RPL29,RPL3,RPL30,RPL32,RPL34,RPL35,RPL35A,RPL36,RPL36A,RPL37,RPL37A,RPL38,RPL39,RPL4,RPL41,RPL5,RPL7,RPL7A,RPL8,RPLP0,RPLP1,RPLP2,RPS10,RPS14,RPS15,RPS16,RPS17,…	DEG	AD	3
GO:0032970	regulation of actin filament-based process	ALZ_C	ARFIP2,ARHGEF18,ARPC1B,ARPC4,ARPC5,ATP1A2,CAMK2D,CAPG,CAPZA2,CAPZB,CARMIL1,CLASP2,CRK,CSF1R,CTTN,ESAM,FERMT2,FLNA,GBA2,GPM6B,GRB2,HAX1,ILK,IQGAP1,JAM3,LRP1,MTOR,NCK2,PAM,RANGRF,RAPGEF3,RDX,RHOC,SHANK1,SPTAN1,SRI,STMN1,TAOK2,TTC8,WASH6P,WASHC5	DTU	AD	8
GO:0007204	positive regulation of cytosolic calcium ion concentration	ALZ_B	ACKR3,ADCY8,ADCYAP1,ADCYAP1R1,AGTR1,APLNR,AVP,BDKRB2,CACNA1A,CCR9,CEMIP,CLIC2,CXCR4,FFAR1,FGF2,FYN,GJA1,GLP1R,GNA13,GPER1,GPR20,GPR4,IAPP,ITPR2,ITPR3,NMU,P2RX1,P2RX2,PLCE1,PLN,PTGDR,PTGER2,PTGFR,RAMP3,S1PR1,SWAP70,TAC1,TACR1,TGM2,TRPC3,UBASH3B	DEG	AD	7
GO:0042886	amide transport	ALZ_B	ABCC8,ADCY8,ADCYAP1,ANO1,ANXA1,APLN,CA2,CACNA1A,CPLX3,CRH,CRHBP,FFAR1,FFAR2,GJA1,GLP1R,GLUL,GPER1,GPR68,HFE,INHBB,ITPR2,ITPR3,ITSN1,KCNG2,NEUROD1,NMU,NOV,PIM3,PLTP,SLC2A1,SLC47A1,SMAD2,SSTR5,TIAM1,VGF,VIP,ZBED6	DEG	AD	6
GO:0051480	regulation of cytosolic calcium ion concentration	ALZ_B	ACKR3,ADCY8,ADCYAP1,ADCYAP1R1,AGTR1,APLNR,AVP,BDKRB2,CACNA1A,CALB1,CCR9,CDH23,CEMIP,CLIC2,CXCR4,FFAR1,FGF2,FYN,FZD9,GJA1,GLP1R,GNA13,GPER1,GPR20,GPR4,IAPP,ITPR2,ITPR3,NMU,P2RX1,P2RX2,PLCE1,PLN,PTGDR,PTGER2,PTGFR,RAMP3,S1PR1,SWAP70,TAC1,TACR1,TGM2,TMEM178A,TRPC3,TSPOAP1,UBASH3B	DEG	AD	7
GO:0030203	glycosaminoglycan metabolic process	ALZ_ABC	ANGPT1,CEMIP,DCN,DSE,EGF,FMOD,GPC3,GPC4,HGF,HS3ST3B1,ITIH2,ITIH4,LYVE1,NDNF,OGN,PRELP	DEG	AD	2
GO:0060070	canonical Wnt signaling pathway	ALZ_B	BAMBI,COL1A1,DAB2,DKK2,DKK4,EDA,EGF,EGR1,FGF2,FRZB,FZD1,FZD2,FZD6,FZD8,FZD9,G3BP1,GLI1,GPC3,IGFBP4,KLF4,KREMEN2,LATS2,LRP4,NFKB1,NOG,PLEKHA4,SFRP2,SHH,TBL1X,TBX18,TLE6,WLS,WNT16,WNT6,WWTR1,YAP1,APC,CSNK1A1,CSNK1G3,CTNNB1,CTNND1,CUL3,DDX3X,DKK3,FGFR2,GPRC5B,ILK,PPM1A,RNF220,SFRP1,SULF2,VCP,XIAP	DEG-DTU	AD	3
GO:0051216	cartilage development	ALZ_ABC	BMP5,BMP6,BMPR1A,CHRDL2,COL11A2,COL2A1,EVC,ITGB8,MGP,NOG,OSR1,SFRP2,SIX2,SMAD1,TRPS1,ZBTB16	DEG	AD	2
GO:0030335	positive regulation of cell migration	ALZ_B	ACKR3,ACVR1,ADAMTS1,AMOT,ANGPT1,ANXA1,ANXA3,BMP4,CCL26,CEMIP,COL1A1,CSF1,CXCR4,DAB2,DDR2,EGF,F10,FAM107A,FBLN1,FBXO5,FGF2,FLT1,FOXC2,FSHB,GLI1,GPER1,GRB7,HGF,ICAM1,IGFBP5,IL1R1,INSM1,ITGA6,ITGB1,JAM2,KDR,MADCAM1,MAPRE1,MMP14,MYO1C,NEDD9,PDGFD,PECAM1,PGF,RHOC,RHOJ,RIN2,S1PR1,SASH1,SELP,SEMA3C,SEMA3F,SMO,SPARC,SPHK1,STAT3,SWAP70,SYDE1,TAC1,TEK,TGFB2,TGFBR2,TIAM1,TMEM102,TRIP6,VIL1,VTN	DEG	AD	4
GO:0031300	intrinsic component of organelle membrane	ALZ_C	ABCB6,ABHD17B,ASPH,ATP13A2,CAMLG,CD74,CLSTN1,ELOVL7,EMC10,EMC3,ETFDH,FAR1,GOLGA7,IMMT,ITM2B,KTN1,LAMP2,LRRC8A,MFN1,MTX1,NPC1,PEX2,PGAP3,PIGS,POMGNT1,PTPRN2,QSOX1,RFNG,RTN4,SEC61A1,SFXN5,SLC15A4,SLC25A3,SLC35A5,SYN1,VOPP1,WLS,ZDHHC9	DTU	AD	1
GO:0010975	regulation of neuron projection development	ALZ_ABC	BMP5,EFHC2,FYN,HGF,KEL,NDNF,PTK6,RAB29,SFRP2,TIAM1,TRIM67,VIM,ADAM10,CAPRIN1,CERS2,CTNNA2,DNM1L,EIF4G2,FBXO7,FN1,ILK,IQGAP1,KANK1,KIF1A,LRP4,NFE2L2,PLXNB1,PPFIA2,RAB11A,RTN4,SCARB2,SDC2,SETX,THOC2,TMEM106B,TRAK1,WASHC5	DEG-DTU	AD	4
GO:0016055	Wnt signaling pathway	ALZ_B	APCDD1,BAMBI,COL1A1,CPE,CPZ,DAB2,DEPDC1B,DKK2,DKK4,EDA,EGF,EGR1,FGF2,FRZB,FZD1,FZD2,FZD6,FZD8,FZD9,G3BP1,GLI1,GPC3,GPC4,GPC6,IGFBP4,KLF15,KLF4,KREMEN2,LATS2,LRP4,MDFI,NFKB1,NOG,PLEKHA4,SFRP2,SHH,SPEF1,TBL1X,TBX18,TGFB1I1,TIAM1,TLE6,TRABD2B,TSC2,TSKU,VAX2,WLS,WNT16,WNT6,WWTR1,YAP1,AP2A1,APC,APP,CLTC,CSNK1A1,CSNK1G3,CTNNB1,CTNND1,CUL3,DDX3X,DKK3,FGFR2,GNAO1,GPRC5B,ILK,PPM1A,RNF220,SFRP1,SKP1,SULF2,…	DEG-DTU	AD	3
GO:0097447	dendritic tree	ALZ_B	ABHD17B,ABR,ADAM10,APP,ASAP1,ATP1A2,CAPRIN1,CNN3,COBL,CRYAB,CTNND1,GNAO1,GOPC,HNRNPR,HNRNPU,HSPA8,ILK,ITSN1,KIF1A,KIF5C,LRP4,MTMR2,NF1,NFASC,NSMF,PPFIA2,PPT1,PREX1,RGS10,SAV1,SGCE,SRI,STAU1,TTLL7,UHMK1,ZFYVE27	DTU	AD	2
GO:0006119	oxidative phosphorylation	ALZ_C	ATP5F1D,ATP5F1E,ATP5MC2,ATP5ME,ATP5MG,CHCHD10,COX4I1,COX4I2,COX6B1,COX8A,DGUOK,DNAJC15,DNAJC30,MT-ATP6,MT-ATP8,MT-CO1,MT-CO2,MT-CO3,MT-CYB,MT-ND1,MT-ND2,MT-ND3,MT-ND4,MT-ND4L,MT-ND5,MT-ND6,MYC,MYOG,NDUFA10,NDUFA11,NDUFA13,NDUFA2,NDUFA3,NDUFA7,NDUFB1,NDUFB10,NDUFB7,NDUFS3,NDUFS5,NDUFS6,NDUFS7,NDUFS8,NDUFV1,NDUFV3,PINK1,SDHA,SURF1,UQCC3,UQCR10,UQCR11,UQCRB,UQCRC1,UQCRQ	DEG	AD	13
GO:0006364	rRNA processing	ALZ_C	BUD23,DDX51,DDX54,DDX56,FBL,HEATR1,LAS1L,MRPL1,MRTO4,NHP2,NOC4L,NOP53,NUDT16,NVL,PELP1,PES1,RPL10,RPL10A,RPL11,RPL12,RPL13,RPL13A,RPL15,RPL17,RPL18,RPL18A,RPL19,RPL21,RPL22,RPL23,RPL23A,RPL24,RPL26,RPL27,RPL27A,RPL28,RPL29,RPL3,RPL30,RPL32,RPL34,RPL35,RPL35A,RPL36,RPL36A,RPL37,RPL37A,RPL38,RPL39,RPL4,RPL41,RPL5,RPL7,RPL7A,RPL8,RPLP0,RPLP1,RPLP2,RPS14,RPS15,RPS16,RPS17,RPS19,RPS2,RPS21,RPS24,RPS25…	DEG	AD	3
GO:0018108	peptidyl-tyrosine phosphorylation	ALZ_B	ACVR1,ANGPT1,AREG,BDNF,BMP6,CTF1,DDR2,EGF,EPHA2,EPHB4,FGF8,FLT1,FLT3,FYN,GPRC5A,HGF,HIPK3,HPX,HYAL2,ICAM1,IGF2,ITGA5,KDR,LRP4,NEDD9,PARP9,PDGFD,PECAM1,PRLR,SFRP2,SOCS1,STAT3,TEK,TMEM102,TNFRSF1A,TNK1,TSLP,VTN,WEE1,YES1,AATK,APP,ARHGEF2,CLK1,EFEMP1,ERBB3,FGFR2,FGFR3,GPRC5B,HDAC2,HIPK1,IQGAP1,NCK2,RAP2C,SFRP1,THBS4	DEG-DTU	AD	1
GO:0061013	regulation of mRNA catabolic process	ALZ_C	CNOT1,CNOT9,DDX6,DHX9,HNRNPR,HNRNPU,HSPA8,MTOR,NBAS,NT5C3B,NUP214,PCBP4,PNPT1,PSMC4,PSMD13,PSME3,PSME4,PUM2,RBM10,SAMD4B,SECISBP2,SERBP1,TARDBP,TNKS1BP1,UPF1,XPO1,YBX3,YWHAZ	DTU	AD	3
GO:0007517	muscle organ development	ALZ_B	ACTA1,ALX4,BMP4,COL6A3,CTF1,DCN,DMRTA2,EGR1,EGR2,EID2B,EVC,FGF8,FGFRL1,FOXC1,FOXC2,FZD2,GPCPD1,HEG1,ID3,IGF2,KLF5,MAFF,MEGF10,MEOX2,MRAS,MSX1,MYLK2,MYOCD,NOG,NUPR1,P2RX2,PKP2,S1PR1,SGCD,SHH,SHOX2,SIX1,SMO,SOX11,TCF12,TEAD4,TGFB2,TRIM72,UTRN,VAX1,YBX3,ZBTB42	DEG	AD	2
GO:0016358	dendrite development	ALZ_ABC	ADAM10,APP,CAPRIN1,CTNNA2,DNM1L,EIF4G2,ILK,IQGAP1,KIF1A,LRP4,NCK2,PPFIA2,SDC2,SHANK1,SLC11A2,TMEM106B,TRAK1	DTU	AD	3
GO:0098798	mitochondrial protein-containing complex	ALZ_C	ATP5F1D,ATP5F1E,ATP5MC2,ATP5ME,ATP5MG,ATP5MPL,CHCHD10,COX4I1,COX4I2,DMAC1,DNAJC15,MRPL12,MRPL21,MRPL23,MRPL24,MRPL28,MRPL38,MRPL41,MRPL51,MRPL52,MRPL53,MRPL55,MRPL58,MRPL9,MRPS15,MRPS26,MRPS9,MT-ATP6,MT-ATP8,MT-CO1,MT-CYB,MT-ND1,MT-ND2,MT-ND3,MT-ND4,MT-ND4L,MT-ND5,NDUFA10,NDUFA11,NDUFA13,NDUFA2,NDUFA3,NDUFA4L2,NDUFA7,NDUFB1,NDUFB10,NDUFB7,NDUFS3,NDUFS5,NDUFS6,NDUFS7,NDUFS8,NDUFV1,NDUFV3,PAM16,POL…	DEG	AD	5
GO:0098793	presynapse	ALZ_C	ADAM10,AP3D1,APBB1,APP,CDH2,CLCN4,CPLX2,CTBP1,DNM1L,EPHA4,GABBR1,GRIK5,HNRNPR,HSPA8,ILK,KCNIP3,KCNJ10,KIF1A,KIF1B,LGI3,LRFN3,MTMR2,NAPA,NLGN3,NPTN,PDE2A,PPFIA2,PPP1CA,PPT1,PRNP,PTPRN,PTPRN2,RNF40,SLC2A1,SLC9A6,SNPH,SRI,SYN1,TSPOAP1,UNC13C,VTI1B	DTU	AD	2
GO:0040017	positive regulation of locomotion	ALZ_B	ACKR3,ACVR1,ADAMTS1,AMOT,ANGPT1,ANXA1,ANXA3,ARTN,AZU1,BMP4,CAVIN1,CCL26,CEMIP,COL1A1,CSF1,CXCR4,DAB2,DDR2,DEFB1,DUOX1,EGF,F10,FAM107A,FBLN1,FBXO5,FGF2,FLT1,FOXC2,FSHB,GLI1,GPER1,GRB7,HGF,ICAM1,IGFBP5,IL16,IL1R1,INSM1,ITGA6,ITGB1,JAM2,KDR,MADCAM1,MAPRE1,MMP14,MYO1C,NEDD9,PDGFD,PECAM1,PGF,RHOC,RHOJ,RIN2,S1PR1,SASH1,SCG2,SELP,SEMA3C,SEMA3F,SMO,SPARC,SPHK1,STAT3,SUCNR1,SWAP70,SYDE1,TAC1,TACR1,TEK,TGF…	DEG	AD	4
GO:0022900	electron transport chain	ALZ_C	COX4I1,COX4I2,COX6B1,COX8A,DGUOK,DNAJC15,ETFB,FDX2,MT-CO1,MT-CO2,MT-CO3,MT-CYB,MT-ND1,MT-ND2,MT-ND3,MT-ND4,MT-ND4L,MT-ND5,MT-ND6,NDUFA10,NDUFA11,NDUFA13,NDUFA2,NDUFA3,NDUFA4L2,NDUFA7,NDUFB1,NDUFB10,NDUFB7,NDUFS3,NDUFS5,NDUFS6,NDUFS7,NDUFS8,NDUFV1,NDUFV3,PINK1,SDHA,SURF1,UQCC3,UQCR10,UQCR11,UQCRB,UQCRC1,UQCRQ	DEG	AD	12
GO:0042552	myelination	ALZ_ABC	ABCA2,ASPA,CTNNB1,GPC1,ILK,JAM3,MBP,MOBP,MTMR2,NDRG1,NFASC,PLP1,PTPRZ1	DTU	AD	3
GO:0051272	positive regulation of cellular component movement	ALZ_B	ACKR3,ACVR1,ADAMTS1,AMOT,ANGPT1,ANXA1,ANXA3,BMP4,CAVIN1,CCL26,CEMIP,COL1A1,CSF1,CXCR4,DAB2,DDR2,DEFB1,DUOX1,EGF,F10,FAM107A,FBLN1,FBXO5,FGF2,FLT1,FOXC2,FSHB,GLI1,GPER1,GRB7,HGF,ICAM1,IGFBP5,IL1R1,INSM1,ITGA6,ITGB1,JAM2,KDR,MADCAM1,MAPRE1,MMP14,MYO1C,NEDD9,PDGFD,PECAM1,PGF,RHOC,RHOJ,RIN2,S1PR1,SASH1,SELP,SEMA3C,SEMA3F,SMO,SPARC,SPHK1,STAT3,SWAP70,SYDE1,TAC1,TACR1,TEK,TGFB2,TGFBR2,TIAM1,TMEM102,TRI…	DEG-DTU	AD	4
GO:0022904	respiratory electron transport chain	ALZ_C	COX4I1,COX4I2,COX6B1,COX8A,DGUOK,DNAJC15,ETFB,MT-CO1,MT-CO2,MT-CO3,MT-CYB,MT-ND1,MT-ND2,MT-ND3,MT-ND4,MT-ND4L,MT-ND5,MT-ND6,NDUFA10,NDUFA11,NDUFA13,NDUFA2,NDUFA3,NDUFA7,NDUFB1,NDUFB10,NDUFB7,NDUFS3,NDUFS5,NDUFS6,NDUFS7,NDUFS8,NDUFV1,NDUFV3,PINK1,SDHA,UQCC3,UQCR10,UQCR11,UQCRB,UQCRC1,UQCRQ	DEG	AD	11
GO:0002181	cytoplasmic translation	ALZ_C	EEF2,EIF3F,EIF3G,EIF3L,FAU,RPL10,RPL10A,RPL11,RPL12,RPL13,RPL13A,RPL15,RPL17,RPL18,RPL18A,RPL19,RPL21,RPL22,RPL23,RPL23A,RPL24,RPL26,RPL27,RPL27A,RPL28,RPL29,RPL3,RPL30,RPL32,RPL34,RPL35,RPL35A,RPL36,RPL36A,RPL37,RPL37A,RPL38,RPL39,RPL4,RPL41,RPL5,RPL7,RPL7A,RPL8,RPLP0,RPLP1,RPLP2,RPS10,RPS11,RPS12,RPS13,RPS14,RPS15,RPS15A,RPS16,RPS17,RPS18,RPS19,RPS2,RPS20,RPS21,RPS23,RPS24,RPS25,RPS27,RPS27A,RP…	DEG	AD	16
GO:0031983	vesicle lumen	ALZ_ABC	A1BG,CLU,DNAJC3,EGF,HGF,IGF2,ITIH4,PGM2,SLPI,TGFB2,TMSB4X,VCL,APP,ARPC5,C3,DDX3X,FN1,GNS,HSPA8,ILF2,PFKL,SERPING1,SPARC,SPTAN1,TF,VCP,VWF	DEG-DTU	AD	7
GO:0051493	regulation of cytoskeleton organization	ALZ_C	APC,APC2,ARFIP2,ARHGEF18,ARHGEF2,ARPC1B,ARPC4,ARPC5,CAPG,CAPZA2,CAPZB,CARMIL1,CLASP2,CLTC,CRK,CSF1R,CTTN,EML3,ESAM,FERMT2,FLNA,GBA2,GNAI1,GPM6B,GRB2,HAX1,HNRNPU,ILK,IQGAP1,JAM3,LRP1,MAPK3,MTOR,MYCBP2,NCK2,NUMA1,PAM,PKD1,PLXNB1,RANGRF,RAPGEF3,RBM14,RDX,RHOC,SHANK1,SLC39A12,SPTAN1,STMN1,TAOK2,TTC8,WASH6P,WASHC5	DTU	AD	8
GO:0031625	ubiquitin protein ligase binding	ALZ_ABC	ABCB1,APC,CACYBP,CCDC50,CUL2,CUL3,DNAJB2,DNM1L,DTX1,ERBB3,FBXO7,HSPA8,JKAMP,PRKACB,RTN4,TMBIM6,TRIB2,UBE2G1,UBE2N,VCP	DTU	AD	1
GO:0032956	regulation of actin cytoskeleton organization	ALZ_C	ARFIP2,ARHGEF18,ARPC1B,ARPC4,ARPC5,CAPG,CAPZA2,CAPZB,CARMIL1,CLASP2,CRK,CSF1R,CTTN,ESAM,FERMT2,FLNA,GBA2,GPM6B,GRB2,HAX1,ILK,IQGAP1,JAM3,LRP1,MTOR,NCK2,PAM,RAPGEF3,RDX,RHOC,SHANK1,SPTAN1,STMN1,TAOK2,TTC8,WASH6P,WASHC5	DTU	AD	8
GO:0007423	sensory organ development	ALZ_B	ACVRL1,ANGPTL7,ASCL1,ATOH7,BMP4,BMP6,BNC2,CALB1,CDH23,COL2A1,CRB2,CRYBA4,CRYGN,CYP1B1,DLX1,ECE1,EPHA2,FAT4,FGF2,FGF8,FLT1,FOXC1,FOXC2,FRZB,FZD2,FZD6,GJB2,KLF4,LIMK2,LRIG1,LRP10,MAPKAPK2,MEIS1,MFAP2,MSX1,NAGLU,NES,NEUROD1,NOG,NOTCH2,OSR1,PBX3,PRRX1,PVALB,RDH10,RHOJ,SHH,SIX1,SIX2,SOX11,SPARC,SPRED3,STAT3,TBX18,TGFB2,TGFBR2,TGIF2,TSKU,TWSG1,USH1G,VAX1,VAX2,VIM,WNT16,WNT6	DEG	AD	4
GO:0019646	aerobic electron transport chain	ALZ_C	COX4I1,COX4I2,COX6B1,COX8A,DNAJC15,MT-CO1,MT-CO2,MT-CO3,MT-CYB,MT-ND1,MT-ND2,MT-ND3,MT-ND4,MT-ND4L,MT-ND5,MT-ND6,NDUFA10,NDUFA11,NDUFA13,NDUFA2,NDUFA3,NDUFA7,NDUFB1,NDUFB10,NDUFB7,NDUFS3,NDUFS5,NDUFS6,NDUFS7,NDUFS8,NDUFV1,NDUFV3,PINK1,SDHA,UQCC3,UQCR10,UQCR11,UQCRB,UQCRC1,UQCRQ	DEG	AD	11
GO:0048667	cell morphogenesis involved in neuron differentiation	ALZ_ABC	ADAM10,APP,CAPRIN1,CLASP2,CTNNA2,DNM1L,EIF4G2,ENAH,FEZ2,FGFR2,FN1,GAB1,GPC1,ILK,KIF1A,LGI1,LRP4,NFASC,NLGN3,NRCAM,PLXNB1,PPFIA2,PTPRA,PTPRZ1,RAB11A,RTN4,SDC2,SHANK1,SLC11A2,SLC1A3,SPTAN1,SPTBN1,STMN1,TMEM106B,TOP2B,TRAK1,USP33	DTU	AD	4
GO:0009060	aerobic respiration	ALZ_C	ATP5F1D,ATP5F1E,ATP5MC2,ATP5ME,ATP5MG,BLOC1S1,CHCHD10,COX4I1,COX4I2,COX6B1,COX8A,DGUOK,DNAJC15,DNAJC30,HIF1A,IDH3G,MT-ATP6,MT-ATP8,MT-CO1,MT-CO2,MT-CO3,MT-CYB,MT-ND1,MT-ND2,MT-ND3,MT-ND4,MT-ND4L,MT-ND5,MT-ND6,MYC,MYOG,NDUFA10,NDUFA11,NDUFA13,NDUFA2,NDUFA3,NDUFA7,NDUFB1,NDUFB10,NDUFB7,NDUFS3,NDUFS5,NDUFS6,NDUFS7,NDUFS8,NDUFV1,NDUFV3,NOP53,PINK1,SDHA,SURF1,UCN,UQCC3,UQCR10,UQCR11,UQCRB,UQCRC1,UQCRQ…	DEG-DTU	AD	13
GO:0001655	urogenital system development	ALZ_B	ACTA2,ADAMTS1,ADAMTS16,AGTR1,ALOX15B,ANGPT1,ANGPT2,ANXA1,BMP4,BMP6,CA2,CALB1,CD34,DCN,EGR1,EMX2,FAT4,FGF2,FGF8,FOXC1,FOXC2,FOXD1,GDNF,GLI1,GPC3,GPR4,GREB1L,HPGD,HYAL2,ID3,IRX1,KANK2,KCNJ8,KLF15,LRP4,MYOCD,NID1,NOG,NOTCH2,OSR1,PDGFD,PECAM1,PLCE1,RDH10,SHH,SIX1,SIX2,SMAD2,SMO,SOX11,TBX18,TEK,TGFB2,TP73,WFS1,WNT6,WWTR1,YAP1,ZBTB16,ANKS6,CTNNB1,FGFR2,ILK,IQGAP1,MTSS1,NF1,SEC61A1,SFRP1,SULF2,TIPARP	DEG-DTU	AD	4
GO:0043161	proteasome-mediated ubiquitin-dependent protein catabolic process	ALZ_C	ANAPC5,ANAPC7,ANKRD9,ARNTL,BUB3,CAMLG,CSNK1A1,CUL2,CUL3,DDB1,DNAJC10,EDEM3,FBXO31,HUWE1,NEMF,NFE2L2,NSFL1C,OGT,PCNP,PSMC4,PSMD13,PSME3,PSME4,RNF187,SKP1,SUMO2,TBL1XR1,TLK2,TRIB2,UBE2G1,UBE2G2,UBR3,UBXN11,UFD1,USP5,USP7,VCP,WAC,WWP2,XPO1	DTU	AD	3
GO:0007389	pattern specification process	ALZ_B	ACVR1,ACVRL1,ADGRG1,ALX4,APLNR,ARC,ASCL1,BMP4,CFC1,CHSY1,CRB2,DLX1,DMRTA2,DNAAF1,EFNB1,EGR2,EMX2,FEZF1,FGF2,FGF8,FOXC1,FOXC2,FOXD1,GDNF,GLI1,GPC3,IRX1,LRP4,MDFI,MEIS1,MEOX2,MICAL2,MSX1,NEUROD1,NOG,NOTCH2,OSR1,PBX3,RFX4,SEMA3C,SEMA3F,SFRP2,SHH,SIX1,SIX2,SMAD2,SMO,TBX18,TBX3,TGFBR2,VAX2,WLS,WNT6,ZBTB16	DEG	AD	3
GO:0006022	aminoglycan metabolic process	ALZ_ABC	ANGPT1,CEMIP,DCN,DSE,EGF,FMOD,GPC3,GPC4,HGF,HS3ST3B1,ITIH2,ITIH4,LYVE1,NDNF,OGN,PRELP	DEG	AD	2
GO:0044391	ribosomal subunit	ALZ_C	FAU,MRPL1,MRPL12,MRPL21,MRPL23,MRPL24,MRPL28,MRPL38,MRPL41,MRPL51,MRPL52,MRPL53,MRPL55,MRPL58,MRPL9,MRPS15,MRPS26,MRPS9,RPL10,RPL10A,RPL11,RPL12,RPL13,RPL13A,RPL15,RPL17,RPL18,RPL18A,RPL19,RPL21,RPL22,RPL23,RPL23A,RPL24,RPL26,RPL27,RPL27A,RPL28,RPL29,RPL3,RPL30,RPL32,RPL34,RPL35,RPL35A,RPL36,RPL36A,RPL36AL,RPL37,RPL37A,RPL38,RPL39,RPL4,RPL41,RPL5,RPL7,RPL7A,RPL8,RPLP0,RPLP1,RPLP2,RPS10,RPS11,RPS1…	DEG	AD	14
GO:0010008	endosome membrane	ALZ_C	ABCA2,ABCA3,ABCB6,ABHD17B,AP3D1,ATP13A2,ATP6AP2,CD164,CD63,CLCN4,CLEC16A,CLTC,CTSD,EPHA4,EPS15,FCGR1A,GOLIM4,ITM2B,LAMP2,LAMTOR3,LDLR,MTMR2,NDRG1,NPC1,NSG1,PLEKHM2,PSENEN,RAB11A,RAB11FIP5,RAB21,RAB5B,RNF13,SCARB2,SLC11A2,SLC15A4,SLC9A6,SNX14,SNX6,SPNS2,TF,TFRC,TMEM106B,TMEM59,VPS4A,VTI1B,WLS,YIPF2,ZFYVE16	DTU	AD	2
GO:1990778	protein localization to cell periphery	ALZ_C	ABCA2,ACSL3,ADAM10,AFDN,ATP1B3,BBIP1,BSG,CD81,CDH2,CLASP2,CLSTN1,CLTC,EPB41L2,FLNA,GNAI1,GOLGA7,GORASP2,KCNIP3,KIF1B,LAMA5,LGI1,LRP1,NFASC,NSG1,NUMA1,PALM,PREPL,PRNP,RAB11A,RANGRF,RDX,TMEM59,TSPAN14,TSPAN33,TTC8,VPS4A,VTI1B,ZDHHC5	DTU	AD	1
GO:0008015	blood circulation	ALZ_B	ABCC8,ACTA2,ACVRL1,ADAMTS16,AGTR1,AMOT,ANGPT1,APLN,ARHGAP42,AVP,AZU1,BDKRB2,BMP6,CD34,CLIC2,COL1A2,CRH,CXCR4,DES,DSG2,ECE1,FLI1,FOXC1,FOXC2,FXYD4,GJA1,GJA5,GLP1R,GPER1,GPR4,GPR75-ASB3,HRH1,ICAM1,ITPR2,ITPR3,KCNE4,KCNG2,KCNJ12,KCNJ8,KLF2,KLK1,MEOX2,MYLK2,NMU,P2RX1,P2RX2,P2RY2,PKP2,PLN,PRKG1,PTGER2,PTP4A3,SERPING1,SGCD,SHOX2,SMTNL2,SUCNR1,TAC1,TBX18,TEK,TGFB2,TNNI3K,YES1	DEG	AD	4
GO:0090287	regulation of cellular response to growth factor stimulus	ALZ_B	ACVRL1,APLN,BAMBI,BMP4,CD109,CRB2,CREB3L1,CRIM1,DAB2,DCN,DLX1,EMILIN1,FGF2,FOXD1,GPC3,HTRA3,ITGA5,LATS2,LTBP1,MMRN2,MSX1,MYO1C,MYOCD,NOG,NOTCH2,NREP,PTP4A3,RBPMS2,RGMA,RNF165,SFRP2,SLC2A10,SMAD2,SOX11,SPRED3,TGFB1I1,TGFBR2,TGFBR3L,TWSG1,VASN,VTN,VWC2,ZNF423	DEG	AD	8
GO:0062023	collagen-containing extracellular matrix	ALZ_ABC	A1BG,ADAMTS2,ANGPT1,ANGPT2,ANGPTL5,APLP1,CLU,COL11A2,COL2A1,COL3A1,COL6A3,COL9A3,DCN,FBLN5,FMOD,GPC3,GPC4,ITIH2,ITIH4,LAMC1,LTBP1,LTBP2,MFAP2,MFAP4,MGP,MMP9,NPNT,NTN5,OGN,PRELP,S100A4,S100A6,SERPINA5,SFRP2,SLPI,SSC5D,TGFB2,AGRN,EFEMP1,FGFR2,FN1,GPC1,HTRA1,LTBP3,PTPRZ1,SDC2,SERPING1,SPARC,TGM2,THBS4,VWF	DEG-DTU	AD	1
GO:0000375	RNA splicing, via transesterification reactions	ALZ_C	BUD13,CASC3,CPSF3,CTNNBL1,DDX39B,DDX41,FUS,HNRNPA1,LSM2,LSM4,LSM7,LUC7L,NOL3,NOVA1,NSRP1,PABPN1,POLR2F,POLR2I,POLR2J,PRPF19,PRPF8,RBM6,RBMX2,REST,SAP18,SART1,SCNM1,SF3A2,SF3B5,SNRNP35,SNRNP70,SNRPA1,SNRPD2,SNRPF,SNU13,SUGP1,SYMPK,U2AF1L4,WDR83,XAB2,ZCRB1,ZRSR2,CELF3,CELF4,CPSF1,CPSF2,CPSF7,DDX1,DDX17,DDX5,DHX9,EFTUD2,HNRNPF,HNRNPK,HNRNPR,HNRNPU,HSPA8,LARP7,MBNL1,MBNL2,MTREX,PAPOLA,PAXBP1,PCBP4,PO…	DEG-DTU	AD	5
GO:0042060	wound healing	ALZ_B	ABCC8,ACVRL1,AJUBA,ANXA1,ANXA2,ANXA5,B4GALT1,CD109,CD177,CD34,CLIC1,COL1A1,COL1A2,COL3A1,CSRP1,CXCR4,DCN,DGKD,DUOX1,EHD2,F10,F13A1,FBLN1,FGF2,FOXC2,FYN,FZD6,GATA6,GJA1,GNA12,GNA13,GPR4,ITGA5,ITGB1,ITPR2,ITPR3,KDR,MAFF,MMRN1,MYL12A,NDNF,NOG,NOTCH2,P2RX1,P2RX2,P2RX6,PEAR1,PHLDB2,PRKG1,RAB27A,RHOC,SELP,SERPINA5,SERPING1,SHH,SMAD2,SPARC,TGFB2,TGFBR2,TIMP1,TLR4,TNFRSF12A,TRIM72,TRPC3,TSKU,UBASH3B,VIL1…	DEG-DTU	AD	1
GO:0050839	cell adhesion molecule binding	ALZ_ABC	AHNAK,CCNB2,CD177,CDH11,CDHR5,COL3A1,DSG2,DSP,ECM2,EZR,FBLN5,IGF2,ITGA10,ITGB8,ITGBL1,MADCAM1,NPNT,PARVA,PFKP,S1PR3,SFRP2,SH3GLB2,VCL,ADAM10,BZW1,CALD1,CD46,CEMIP2,CTNNA1,CTNNA2,CTNNB1,DDX3X,EIF4G2,EPS15,FMNL2,FN1,GLDN,HNRNPK,HSPA8,ILK,IQGAP1,JAM3,KTN1,LDHA,MRTFB,NDRG1,NLGN3,PI4KA,PLEC,PPP1CA,PTPRZ1,RDX,RTN4,SEPT7,SERBP1,SPTAN1,SPTBN1,THBS4,VAPB,VWF	DEG-DTU	AD	1
GO:1902903	regulation of supramolecular fiber organization	ALZ_B	AEBP1,AMOT,ARHGEF5,CCL26,CDC42EP4,CLU,DCTN1,EMILIN1,EPS8,ESAM,FCHSD2,IAPP,ICAM1,ID1,INPP5J,KANK4,MAPRE1,MID1IP1,MYO1C,NAA80,PHLDB2,RHOC,S100A10,S1PR1,SLC39A12,SPEF1,SPTB,SPTBN5,SWAP70,TAC1,TENM1,TRIM54,VASP,VIL1,ACTR3,APC,APP,ARFGEF1,ARHGEF2,ARPC5,CAPZA2,CLASP2,CLIP1,CRYAB,GIT1,HSPA8,NCK2,PPFIA1,PREX1,RDX,SFRP1,SPTAN1,SPTBN1,STMN1,TBCD,TJP1,WASF3,WASHC5	DEG-DTU	AD	8
GO:0016324	apical plasma membrane	ALZ_ABC	ADCY8,AGER,CDHR5,CRB2,EZR,OSMR,PARD3,SLC16A8,SLC22A2,SLC22A8,SLC47A1,SLC4A11,SLC6A20,SLC7A1,TRPV5,UPK1B,ABCB1,AQP1,ATP1B3,EPS15,FN1,GJB6,MPDZ,RAB18,RDX,SEPT7,SLC11A2,SLC30A5,SLC7A5,SORBS2,TF	DEG-DTU	AD	1
GO:0010035	response to inorganic substance	ALZ_B	ABCC8,ACTA1,ADCY8,AKR1C3,ANXA1,APOB,AREG,ASCL1,BMP6,CA2,CDK2,COL1A1,CPNE7,CRHBP,CYBRD1,CYP1B1,DHFR,DPEP1,DUSP1,EGLN1,FBLN5,FIBIN,FOSB,FOXO1,FYN,GPHN,HFE,HGF,HVCN1,ICAM1,IL18RAP,ITPKB,ITPR3,KCNMB3,KDR,KLF2,KLF4,MAOB,MAP1LC3A,MT1A,MT1F,MT1G,MT1H,MT1M,MT1X,MT2A,MYB,NQO1,PDGFD,PENK,PHEX,PLN,QDPR,RASAL1,RELA,RNF112,SHH,SLC30A1,SLC30A3,SPARC,SPHK1,SUCNR1,SYT12,SYT6,TIMELESS,TNFRSF11B,TRPC3	DEG	AD	1
GO:0048738	cardiac muscle tissue development	ALZ_ABC	BMP5,BMPR1A,DSG2,DSP,FOXC2,GLI1,MEIS1,MSX2,NEBL,NOG,PLN,SMAD1,TGFB2,TGFBR3,YAP1	DEG	AD	4
GO:0003779	actin binding	ALZ_ABC	ADCY8,EZR,INF2,LDB3,MOBP,MYH7B,NEBL,PARVA,PDLIM4,S100A4,SNTB2,TMSB4X,VCL,VIL1,ARPC5,CALD1,CAPZA2,CLASP2,CTNNA1,CTNNA2,ENAH,EPB41L2,FMNL2,GJB6,HNRNPU,IQGAP1,ITPRID2,MRTFB,MTSS1,MYO10,NCK2,PLEC,RDX,SORBS1,SPTAN1,SPTBN1,TAGLN,TPM4	DEG-DTU	AD	2
GO:0001666	response to hypoxia	ALZ_C	ADAM15,AGER,ALAD,ANGPT2,BAD,COX4I2,CREBBP,E2F1,EGLN2,ELOB,EP300,FIS1,HIF1A,HIPK2,HSD11B2,ITPR2,MDM2,MT-CYB,MT-ND4,MT-ND5,MT3,MYC,NOL3,NOP53,NPEPPS,PINK1,PLOD2,POSTN,PSMB10,PSMB3,PSMC3,PSMC5,PSMD13,PSMD4,PSME2,RBPJ,RBX1,REST,RORA,RPS27A,S100B,SEM1,SLC2A8,SMAD4,STC1,STUB1,TGFB3,UBA52,VEGFB,AQP1,ARNT2,CUL2,DNM1L,FOXO3,HP1BP3,LDHA,MTOR,NDRG1,NFE2L2,P4HB,PAM,PSMC4,PSME3,PSME4,RTN4,SCAP,SLC11A2,SLC2A1,…	DEG-DTU	AD	2
GO:0048705	skeletal system morphogenesis	ALZ_B	ALPL,ALX1,ALX4,BMP4,BMP6,CHSY1,COL1A1,COL2A1,FGF8,FOXC1,FOXC2,FREM1,HYAL2,INPPL1,MDFI,MGP,MMP14,MSX1,MSX2,NOG,OSR1,PRRX1,RAB23,RDH10,RFLNA,SFRP2,SHOX2,SIX1,SIX2,SLC39A1,SMAD2,SOX11,SOX5,TBX15,TEK,TGFBR2,TSKU	DEG	AD	3
GO:0042063	gliogenesis	ALZ_ABC	ABCC8,ADGRG6,AGER,CLU,MOBP,NOG,PARD3,SOX11,STAT3,TGFB2,TIAM1,TLR4,VIM,ABCA2,APP,ASPA,CERS2,CTNNB1,DTX1,ERBB3,GPC1,IDH2,IFNGR1,ILK,NDRG1,OLIG1,OPALIN,PLP1,PTPRZ1,RTN4	DEG-DTU	AD	1
GO:1903827	regulation of cellular protein localization	ALZ_ABC	ANGPT1,CEMIP,EGF,EZR,FYN,GPC3,GPC4,MFHAS1,NVL,RAB29,RHOQ,SLC5A3,TMEM30B,TP53INP2,TRIM67,VIL1,YAP1,ZDHHC2,ABCA2,ABHD17B,ACSL3,ADAM10,APC,ASPH,CCT4,CCT7,CLTC,CTNNA1,CTNNB1,EPB41L2,GLUL,GNAI1,GPC1,GPM6B,IQGAP1,LARP7,LIMK2,LRP4,RAB11A,RDX,RTN4,SAR1B,SORBS1,SPTBN1,STOM,TARDBP,TFRC,TP53BP2,VCP,WAPL,XPO1	DEG-DTU	AD	1
GO:1901652	response to peptide	ALZ_B	ABCC8,ADCY8,AGTR1,ANO1,ANXA1,AREG,ATP6V0E2,CA2,CACNA1A,CASP4,COL1A1,CRHBP,EGR1,EGR2,ERBIN,ERFE,FOXC2,FOXO1,FUT7,FYN,GJA1,GJB2,GLP1R,GPER1,ICAM1,ID1,IGF2,IGFBP5,INHBB,INPPL1,IRS4,KLF15,KLF2,KLF3,KLF4,KLF5,MYO1C,NFKB1,NFKBIA,PHEX,PLN,PRLR,QDPR,RAB13,RAB31,RAMP3,RELA,RHOQ,SLC2A1,SLC2A4,SOCS1,SPARC,STAT3,TEK,TIMELESS,TIMP1,TLR4,TRIM72,TSC2,VGF,VIM,ZFP36L1,ZNF106,ADCY6,APC,APP,ARHGEF2,ATP6V1C1,BCAR1,C…	DEG-DTU	AD	2
GO:0019058	viral life cycle	ALZ_C	ADAR,BSG,CD46,CD74,CD81,CTBP1,CTSB,DDB1,DDX3X,DDX5,DDX6,DYNC1I2,EPS15,HNRNPK,HSPA8,IFI16,LDLR,NPC1,NUP214,P4HB,PC,PI4KA,RBBP7,SCARB1,SCARB2,SMPD1,STAU1,STOM,TFRC,TOP2B,TRIM28,TYRO3,VAPA,VCP,VPS4A,WWP2,XPO1,ZNF639	DTU	AD	2
GO:0001667	ameboidal-type cell migration	ALZ_B	ACVR1,ACVRL1,ALX1,AMOT,ANGPT1,ANGPT2,ANXA1,ANXA3,BMP4,CLEC14A,CRB2,CYP1B1,DCN,DDR2,EFNB1,EGF,EPHA2,EPHB4,FGF2,FGF8,FOXC2,GDNF,GJA1,GLUL,GNA12,GPC3,HAS1,HYAL2,ID1,ITGB1,KANK2,KDR,KLF4,MEOX2,MMRN2,NOV,PDLIM1,PTP4A3,RAB13,RHOJ,RIN2,SASH1,SCG2,SEMA3C,SEMA3F,SHH,SMO,SPARC,SYDE1,TAC1,TEK,TGFB2,TGFBR2,TIMP1,VIL1	DEG	AD	4
GO:0033002	muscle cell proliferation	ALZ_ABC	ANGPT1,BMPR1A,CALCRL,FOXC2,GLI1,IGFBP5,MEGF10,MEIS1,MMP9,NOG,OGN,RBPMS2,SIX1,SMAD1,STAT3,TGFB2,TGFBR3,YAP1	DEG	AD	1
GO:0097193	intrinsic apoptotic signaling pathway	ALZ_C	BAD,BAG6,CD44,CYP1B1,E2F1,ELL3,EP300,FBH1,FHIT,FIS1,HIF1A,HIPK2,HRAS,JAK2,MDM2,MIF,MMP9,NDUFA13,NDUFS3,NOC2L,NOL3,PINK1,RPL11,RPL26,RPS3,RPS7,SFRP2,SIVA1,STYXL1,TPT1,TXNDC12,USP28,VNN1,XBP1,ZNF622,ARHGEF2,ARMC10,CD74,CDKN2D,CUL2,CUL3,DDX3X,DDX5,DNAJC10,DNM1L,ERP29,HIPK1,HNRNPK,IFI16,IVNS1ABP,MCL1,NACC2,NCK2,NFE2L2,P4HB,PHLDA3,PPP1R13B,PTPN1,SRC,TMBIM6,TMEM109,WWOX,YBX3	DEG-DTU	AD	1
GO:0031252	cell leading edge	ALZ_B	ACTR3,APC,APP,ARHGEF2,ARPC5,BCAR1,CAPRIN1,CLASP2,CLCN3,CLIP1,COBL,CTNNB1,CTNND1,DDX3X,ENAH,ILK,IQGAP1,ITGAV,ITSN1,MTSS1,NME2,PACSIN2,PALLD,PARVB,PRKCI,PTPN13,RDX,SGCE,SNX5,SORBS2,SPTBN1,WASF3,WWC1	DTU	AD	1
GO:0043487	regulation of RNA stability	ALZ_C	CNOT1,CNOT9,DDX6,DHX9,HNRNPR,HNRNPU,HSPA8,MTOR,NT5C3B,NUP214,PCBP4,PHAX,PNPT1,PSMC4,PSMD13,PSME3,PSME4,PUM2,RBM10,SAMD4B,SERBP1,TARDBP,TNKS1BP1,UPF1,XPO1,YBX3,YWHAZ	DTU	AD	3
GO:0035770	ribonucleoprotein granule	ALZ_ABC	CAPRIN1,CNOT1,DDX1,DDX3X,DHX9,EIF4E,HNRNPK,HNRNPU,IQGAP1,MBNL1,PUM2,RBM4,RPS4X,STAU1,TARDBP,VCP,ZFP36L1	DTU	AD	1
GO:0048545	response to steroid hormone	ALZ_B	ACSBG1,ACTA1,ADCYAP1,AKR1C3,ALPL,ANXA1,ANXA3,AREG,BMP4,BMP6,CA2,CATSPER2,COL1A1,CRH,CSN1S1,CTSV,DAB2,DEFA3,DUSP1,FAM107A,FIBIN,FLT3,FOSB,FOXO1,GJB2,GPER1,ICAM1,KANK2,LBH,MAOB,NPAS4,PGR,PLPP1,RELA,SPARC,SST,SSTR5,TGFB2,TGFBR2,YAP1,ZFP36L1,ZFP36L2,ZNF366	DEG	AD	1
GO:0032496	response to lipopolysaccharide	ALZ_B	ABCC8,ALPL,APOB,BMP6,CEBPB,CXCL5,DCN,DEFA3,ERBIN,GFI1,GJA1,GJB2,HPGD,ICAM1,IRAK1,IRAK3,KCNJ8,KMO,MAOB,MAPKAPK2,MYD88,NFKB1,NFKBIA,PENK,PLSCR4,PRPF8,PTGFR,RELA,SASH1,SELP,SPARC,SPON2,TAB2,TAC1,TLR4,TNIP2,TRIM5,VIM	DEG	AD	2
GO:0005925	focal adhesion	ALZ_C	ACTN1,ACTN4,ADAM10,ADGRB1,ARHGEF2,ARPC1B,ARPC5,BSG,CD46,CD81,CDH2,CLASP2,CLTC,CTTN,EPB41L2,FERMT2,FGFR3,FHL1,FLNA,HNRNPK,HSPA8,ILK,IQGAP1,ITGB4,LAMTOR3,LRP1,MAPK3,MPRIP,NFASC,P4HB,PI4KA,PTPRA,RAB21,RDX,RPS2,RPS4X,SCARB2,SLC4A2,SORBS2,SRC,TGM2,TLN1,USP33,YWHAZ,ZYX	DTU	AD	1
GO:0048770	pigment granule	ALZ_ABC	ATP1B3,CCT4,CD63,CLTC,ERP29,HSPA8,PDCD6IP,RAB5B,RAB9A,STOM,SYTL2,TFRC,TPP1	DTU	AD	1
GO:0198738	cell-cell signaling by wnt	ALZ_B	APCDD1,BAMBI,COL1A1,CPE,CPZ,DAB2,DEPDC1B,DKK2,DKK4,EDA,EGF,EGR1,FGF2,FRZB,FZD1,FZD2,FZD6,FZD8,FZD9,G3BP1,GLI1,GPC3,GPC4,GPC6,IGFBP4,KLF15,KLF4,KREMEN2,LATS2,LRP4,MDFI,NFKB1,NOG,PLEKHA4,SFRP2,SHH,SPEF1,TBL1X,TBX18,TGFB1I1,TIAM1,TLE6,TRABD2B,TSC2,TSKU,VAX2,WLS,WNT16,WNT6,WWTR1,YAP1,AP2A1,APC,APP,CLTC,CSNK1A1,CSNK1G3,CTNNB1,CTNND1,CUL3,DDX3X,DKK3,FGFR2,GNAO1,GPRC5B,ILK,PPM1A,RNF220,SFRP1,SKP1,SULF2,…	DEG-DTU	AD	3
GO:0005774	vacuolar membrane	ALZ_C	ABCA2,ABCA3,ABCB6,AP3D1,ATP13A2,ATP6AP2,ATP6V1D,ATP8A1,CD164,CD63,CD74,CLCN4,CLCN7,CLEC16A,CLTC,COL6A1,CTSD,GNAI1,HSPA8,LAMP2,LAMTOR3,LDLR,LPCAT1,LRP1,LRRC8A,M6PR,MTMR2,MTOR,NAPA,NPC1,NPRL2,NPRL3,OSTM1,PLEKHM2,PSAP,RNF13,SCARB1,SCARB2,SLC11A2,SLC15A4,SLC44A2,SLC7A5,SNX14,SPG11,STOM,TMEM106B,TMEM179B,TMEM59,TOM1,VAPA,VPS4A,VTI1B	DTU	AD	2
GO:0001654	eye development	ALZ_B	ACVRL1,ANGPTL7,ATOH7,BMP4,BMP6,CALB1,CRB2,CRYBA4,CRYGN,CYP1B1,DLX1,EPHA2,FGF2,FLT1,FOXC1,FOXC2,KLF4,LIMK2,MEIS1,MFAP2,NAGLU,NES,NEUROD1,NOTCH2,PBX3,RDH10,RHOJ,SHH,SOX11,SPRED3,STAT3,TGFB2,TGFBR2,TGIF2,TSKU,TWSG1,VAX1,VAX2,VIM,WNT16,WNT6	DEG	AD	2
GO:0034470	ncRNA processing	ALZ_C	BUD23,CDK5RAP1,CTU2,DDX51,DDX54,DDX56,DUS1L,DUS3L,ELP2,FBL,HEATR1,INTS11,LAS1L,METTL1,MRPL1,MRTO4,NHP2,NOC4L,NOP53,NUDT16,NVL,OSGEP,PELP1,PES1,QTRT1,RPL10,RPL10A,RPL11,RPL12,RPL13,RPL13A,RPL15,RPL17,RPL18,RPL18A,RPL19,RPL21,RPL22,RPL23,RPL23A,RPL24,RPL26,RPL27,RPL27A,RPL28,RPL29,RPL3,RPL30,RPL32,RPL34,RPL35,RPL35A,RPL36,RPL36A,RPL37,RPL37A,RPL38,RPL39,RPL4,RPL41,RPL5,RPL7,RPL7A,RPL8,RPLP0,RPLP1,R…	DEG-DTU	AD	3
GO:0001649	osteoblast differentiation	ALZ_B	ACVR1,ALPL,AREG,BAMBI,BMP4,BMP6,CEBPB,CLEC5A,CLIC1,COL1A1,CREB3L1,CRIM1,DDR2,EPHA2,FBXO5,FGF2,FZD1,GLI1,HGF,ID3,IFITM1,IGF2,IGFBP5,MSX2,NOG,PENK,SFRP2,SHH,SHOX2,SMO,SOX11,TWSG1,WWTR1,YAP1,ZHX3	DEG	AD	1
GO:0045121	membrane raft	ALZ_ABC	ADCY8,AHNAK,ANGPT1,BMPR1A,CAPN2,CD177,EZR,FYN,PECAM1,RHOQ,VCL,APP,ATP1A2,ATP1B3,CTNNA1,CTNNB1,GNAI1,GPC1,GPM6B,IQGAP1,LAMP2,LAMTOR3,LRP4,NPC1,PPT1,SCARB1,SORBS1,STOM,TPP1	DEG-DTU	AD	1
GO:0050678	regulation of epithelial cell proliferation	ALZ_B	ACVRL1,AGTR1,APLN,APLNR,AREG,ATP5IF1,B4GALT1,BMP4,BMP6,CCL26,CD109,EGF,FGF2,FLT1,FUT2,GJA1,GLI1,GLUL,GPC3,ID1,IGF2,KDR,NOG,NOTCH2,NUPR1,OSR1,PEX2,PGF,PGR,SCG2,SFRP2,SHH,SIX1,SMO,SOX11,SPARC,STAT3,TEK,TGFB2,TLR4,UHRF1,VIP,YAP1,ZFP36L1	DEG	AD	1
GO:0007160	cell-matrix adhesion	ALZ_ABC	ACER2,COL3A1,ECM2,FBLN5,ITGA10,ITGB8,ITGBL1,LYVE1,MADCAM1,NPNT,SIGLEC1,TIAM1,VCL,CD63,CLASP2,CTNNB1,FN1,GPM6B,ILK,IQGAP1,JAM3,PKD1,PPFIA2,PTPRA,SORBS1	DEG-DTU	AD	1
GO:0045765	regulation of angiogenesis	ALZ_B	ABCC8,ACVRL1,ADAM12,ADAMTS1,AMOT,ANGPT2,ANXA3,APLNR,CD34,CHI3L1,CREB3L1,CXCR4,CYP1B1,DCN,EGLN1,EMILIN1,EPHA2,FGF2,FLT1,FOXC1,FOXC2,GATA6,GLUL,GPR4,HGF,ITGA5,ITGB1,ITGB8,KDR,KLF2,KLF4,PGF,RHOJ,SASH1,SFRP2,SLC39A12,SPARC,SPHK1,STAT3,TEK,TGFB2,TGFBR2,YJEFN3	DEG	AD	1
GO:0048762	mesenchymal cell differentiation	ALZ_B	ACVR1,ALX1,BAMBI,BMP4,COL1A1,CRB2,DAB2,EFNB1,FGF8,FOXC1,FOXC2,FRZB,GDNF,HGF,MSX1,NOG,OSR1,PHLDB2,RDH10,S100A4,SEMA3C,SEMA3F,SFRP2,SHH,SIX2,SMAD2,SMO,SOX11,SPRED3,TBX3,TGFB1I1,TGFB2,TGFBR2,TGFBR3L,TIAM1,VASN,WNT16,WWTR1	DEG	AD	1
GO:0031301	integral component of organelle membrane	ALZ_C	ABCB6,ASPH,ATP13A2,CAMLG,CD74,CLSTN1,ELOVL7,EMC10,EMC3,ETFDH,FAR1,IMMT,ITM2B,KTN1,LAMP2,LRRC8A,MFN1,MTX1,NPC1,PEX2,PIGS,POMGNT1,PTPRN2,QSOX1,RFNG,RTN4,SEC61A1,SFXN5,SLC15A4,SLC25A3,SLC35A5,VOPP1,WLS	DTU	AD	1
GO:0018212	peptidyl-tyrosine modification	ALZ_B	ACVR1,ANGPT1,AREG,BDNF,BMP6,CTF1,DDR2,EGF,EPHA2,EPHB4,FGF8,FLT1,FLT3,FYN,GPRC5A,HGF,HIPK3,HPX,HYAL2,ICAM1,IGF2,ITGA5,KDR,LRP4,NEDD9,PARP9,PDGFD,PECAM1,PRLR,SFRP2,SOCS1,STAT3,TEK,TMEM102,TNFRSF1A,TNK1,TPST2,TSLP,VTN,WEE1,YES1,AATK,APP,ARHGEF2,CLK1,EFEMP1,ERBB3,FGFR2,FGFR3,GPRC5B,HDAC2,HIPK1,IQGAP1,NCK2,RAP2C,SFRP1,THBS4	DEG-DTU	AD	1
GO:0030133	transport vesicle	ALZ_B	ADAM10,AFTPH,AP2A1,APP,ARCN1,CLCN3,CLTC,DNM1L,ERP29,FGFR3,GALNT15,GOLIM4,GOPC,KIF1A,LGI3,M6PR,MTMR2,MYRIP,PAM,PPT1,RAB11A,RAB4A,SAR1B,SEC23B,SPX,SYTL2,YIPF1	DTU	AD	1
GO:0044389	ubiquitin-like protein ligase binding	ALZ_ABC	ABCB1,APC,CACYBP,CCDC50,CUL2,CUL3,DNAJB2,DNM1L,DTX1,ERBB3,FBXO7,HSPA8,JKAMP,PRKACB,RTN4,TMBIM6,TRIB2,UBE2G1,UBE2N,VCP	DTU	AD	1
GO:0002062	chondrocyte differentiation	PSP_A	ADAMTS7,BMPR1B,GLI2,GLI3,NKX3-2,NOV,OSR1,SFRP2,SHOX2,SMAD3,TRPS1	DEG	PSP	1
GO:0008509	anion transmembrane transporter activity	PSP_A	GABRA2,GABRA4,LRRC8A,SLC13A3,SLC13A5,SLC16A12,SLC1A3,SLC22A3,SLC22A8,SLC26A7,SLC2A10,SLC38A3,SLC4A4,SLC6A11,SLCO1C1,SLCO2B1,TTYH2	DEG	PSP	6
GO:0008514	organic anion transmembrane transporter activity	PSP_A	LRRC8A,SLC13A3,SLC13A5,SLC16A12,SLC1A3,SLC22A3,SLC26A7,SLC2A10,SLC38A3,SLC4A4,SLC6A11,SLCO1C1,SLCO2B1	DEG	PSP	6
GO:0072073	kidney epithelium development	PSP_A	BASP1,BMP7,DCHS1,FGFR2,FOXC2,GLI3,GREB1L,NOTCH1,OSR1,PROM1,SDC4,SFRP1,SMAD3,SPRY1,WNT7B,WNT9B	DEG-DTU	PSP	9
GO:0005539	glycosaminoglycan binding	PSP_A	APOE,BMP7,CCDC80,CEMIP,COLQ,CYR61,FGFR2,NELL2,NOV,PCSK6,PTN,SERPINA5,SERPINE2,SFRP1,VIT,COL13A1	DEG-DTU	PSP	2
GO:1901681	sulfur compound binding	PSP_A	ACBD7,ACOT11,APOE,BMP7,CCDC80,COLQ,CYR61,FGFR2,FST,GAL3ST4,MGST1,NELL2,NOV,PCSK6,PTN,SERPINA5,SERPINE2,SFRP1,COL13A1	DEG-DTU	PSP	2
GO:0050767	regulation of neurogenesis	PSP_A	BMP7,DISC1,ETV5,GLI3,GORASP1,MAP2K1,NKX2-2,NOTCH1,OLIG2,OMG,PRTG,PTN,REST,SERPINE2,SHOX2,TNR,WNT2,HDAC2,LINGO1,NTRK2,NUMBL	DEG-DTU	PSP	4
GO:0016323	basolateral plasma membrane	PSP_A	ABCA1,ATP1A1,CD81,DSP,ERBB2,ERBB3,KCNJ16,MLC1,P2RY1,PLPP3,SLC13A3,SLC16A12,SLC22A8,SLC26A7,SLC38A3,SLC4A4,SLCO1C1,TJP1	DEG	PSP	2
GO:0003018	vascular process in circulatory system	PSP_A	ADRA2C,APOE,ATP1A2,FOXC2,P2RY1,SLC13A3,SLC16A12,SLC1A3,SLC22A3,SLC22A8,SLC2A10,SLC38A3,SLC4A4,SLCO1C1,SLCO2B1,TJP1,TRPM4,ABCC5,ITGB1BP1	DEG-DTU	PSP	2
GO:0071560	cellular response to transforming growth factor beta stimulus	PSP_A	COL3A1,FERMT1,FGFR2,FMOD,GDF10,HTRA1,IL17RD,ITGB5,ONECUT1,SFRP1,SLC2A10,SMAD3,SPRY1,WNT2	DEG	PSP	3
GO:0005201	extracellular matrix structural constituent	PSP_A	COL3A1,COLQ,CYR61,FMOD,LAMA4,MATN2,MFGE8,NID2,OGN,SPON1,SRPX,VWF,CHI3L1,COL13A1	DEG-DTU	PSP	1
GO:0030509	BMP signaling pathway	PSP_A	BMP5,BMP7,BMPR1B,CRB2,CYR61,FST,HTRA1,NOTCH1,PCSK6,SFRP1,SFRP2,SMAD3,KCP	DEG-DTU	PSP	5
GO:0045178	basal part of cell	PSP_A	ABCA1,ATP1A1,CD81,DSP,ERBB2,ERBB3,KCNJ16,MLC1,P2RY1,PLPP3,SLC13A3,SLC16A12,SLC1A3,SLC22A8,SLC26A7,SLC38A3,SLC4A4,SLCO1C1,TJP1	DEG	PSP	2
GO:0048565	digestive tract development	PSP_A	CXCL8,DCHS1,FGFR2,GLI2,GLI3,NKX2-2,NKX3-2,NOTCH1,PCSK5,PDGFC,SFRP1,SFRP2,SHOX2,SMAD3,SOX17	DEG-DTU	PSP	1
GO:0051960	regulation of nervous system development	PSP_A	BMP7,DISC1,ETV5,GLI3,GORASP1,LGI4,LPIN1,MAP2K1,NKX2-2,NLGN3,NOTCH1,OLIG2,OMG,PRTG,PTN,REST,SERPINE2,SHOX2,SLITRK2,TNR,WNT2	DEG	PSP	4
GO:0051962	positive regulation of nervous system development	PSP_A	DISC1,ETV5,GLI3,MAP2K1,NKX2-2,NLGN3,NOTCH1,OLIG2,PTN,SERPINE2,SHOX2,SLITRK2,WNT2,HDAC2,NTRK2,NUMBL	DEG-DTU	PSP	3
GO:0048562	embryonic organ morphogenesis	PSP_A	BMP7,CRB2,FGFR2,FOXC2,GLI2,GLI3,HOXC4,NKX3-2,NOTCH1,OSR1,POU3F4,PRRX1,SHOX2,SMAD3,SOX17,TRIOBP,WNT9B,ZIC1	DEG-DTU	PSP	5
GO:0035108	limb morphogenesis	PSP_A	BMP7,BMPR1B,FGFR2,FREM2,GLI2,GLI3,NOTCH1,OSR1,PCSK5,PRRX1,SFRP2,SHOX2	DEG	PSP	3
GO:0035107	appendage morphogenesis	PSP_A	BMP7,BMPR1B,FGFR2,FREM2,GLI2,GLI3,NOTCH1,OSR1,PCSK5,PRRX1,SFRP2,SHOX2,HDAC2	DEG-DTU	PSP	3
GO:0050807	regulation of synapse organization	PSP_A	ABHD17C,APOE,C1QL3,COLQ,DISC1,IGSF9,NLGN3,PTN,SLITRK2,TUBB,ABI2,NTRK2,VPS35,ZMYND8	DEG-DTU	PSP	1
GO:0048839	inner ear development	PSP_A	DCHS1,FGFR2,FREM2,GLI2,GLI3,GSDME,NOTCH1,PDGFRB,POU3F4,PRRX1,SDC4,TRIOBP	DEG	PSP	3
GO:0001656	metanephros development	PSP_A	BASP1,BMP7,FOXC2,GLI3,GREB1L,OSR1,PDGFRB,SOX17,SPRY1,WNT7B,WNT9B	DEG	PSP	6
GO:0071559	response to transforming growth factor beta	PSP_A	COL3A1,FERMT1,FGFR2,FMOD,GDF10,HTRA1,IL17RD,ITGB5,ONECUT1,SFRP1,SLC2A10,SMAD3,SPRY1,WNT2	DEG	PSP	3
GO:0010232	vascular transport	PSP_A	APOE,ATP1A2,SLC13A3,SLC16A12,SLC1A3,SLC22A3,SLC22A8,SLC2A10,SLC38A3,SLC4A4,SLCO1C1,SLCO2B1	DEG	PSP	2
GO:0001763	morphogenesis of a branching structure	PSP_A	BMP7,DCHS1,FGFR2,FOXC2,GLI2,GLI3,GREB1L,NOTCH1,NRARP,SFRP1,SFRP2,SHOX2,SPRY1,WNT2,WNT9B	DEG	PSP	7
GO:0071773	cellular response to BMP stimulus	PSP_A	ADAMTS7,BMP5,BMP7,BMPR1B,CRB2,CYR61,FST,HTRA1,NOTCH1,PCSK6,SFRP1,SFRP2,SMAD3,KCP	DEG-DTU	PSP	5
GO:0071772	response to BMP	PSP_A	ADAMTS7,BMP5,BMP7,BMPR1B,CRB2,CYR61,FST,HTRA1,NOTCH1,PCSK6,SFRP1,SFRP2,SMAD3,KCP	DEG-DTU	PSP	5
GO:0048754	branching morphogenesis of an epithelial tube	PSP_A	BMP7,DCHS1,FGFR2,FOXC2,GLI2,GLI3,GREB1L,NOTCH1,NRARP,SFRP2,SPRY1,WNT2,WNT9B	DEG-DTU	PSP	8
GO:0043583	ear development	PSP_A	DCHS1,FGFR2,FREM2,GLI2,GLI3,GSDME,NKX3-2,NOTCH1,OSR1,PDGFRB,POU3F4,PRRX1,SDC4,TRIOBP,ZIC1	DEG-DTU	PSP	3
GO:0005743	mitochondrial inner membrane	PSP_B	ABCB8,ACAD9,ADCK1,AIFM1,APOO,ATP5F1C,ATP5MC1,ATP5MC2,ATP5PD,ATP5PF,BCL2L1,BDH1,CHCHD10,CHCHD6,COA1,COQ2,COQ4,COQ5,COQ6,COX15,COX18,COX5B,COX6B1,COX8A,COX8C,DELE1,DMAC1,DNAJC30,FPGS,GCAT,GRPEL2,IFI6,LETMD1,MPV17,MPV17L2,MRPL11,MRPL12,MRPL18,MRPL2,MRPL20,MRPL24,MRPL28,MRPL32,MRPL50,MRPL55,MRPS18A,MRPS5,MRPS6,MTCH2,MTX1,NDUFA5,NDUFA7,NDUFA9,NDUFAF3,NDUFB1,NDUFC2-KCTD14,NDUFV3,NEU4,OXA1L,PDE2A,PLSCR3…	DEG-DTU	PSP	1
GO:0099240	intrinsic component of synaptic membrane	PSP_A	ADRA2C,CACNG4,GABRA2,GABRA4,GRIA1,GRIK4,GSG1L,NLGN3,P2RY1,SLC6A11,SLITRK2	DEG	PSP	1
GO:0046942	carboxylic acid transport	PSP_A	ATP1A2,LRRC8A,PLA2G2A,SLC13A3,SLC13A5,SLC16A12,SLC1A3,SLC22A3,SLC26A7,SLC38A3,SLC6A11,SLCO1C1,SLCO2B1,ABCC5,NTRK2,SLC1A6	DEG-DTU	PSP	5
GO:0072006	nephron development	PSP_A	BASP1,BMP7,DCHS1,FOXC2,GLI3,GREB1L,NOTCH1,OSR1,PDGFRB,PROM1,WNT7B,WNT9B	DEG-DTU	PSP	7
GO:0048706	embryonic skeletal system development	PSP_A	BMP7,FGFR2,FOXC2,GLI3,HOXC4,NKX3-2,OSR1,PCSK5,PRRX1,SHOX2,SLC2A10,SMAD3,WNT9B,XYLT1	DEG	PSP	2
GO:0031214	biomineral tissue development	PSP_A	ALOX5,BMP7,BMPR1B,CYR61,FGFR2,KLK4,NOTCH1,OSR1,PTN,SMAD3,TRPM4,ITGB1BP1	DEG-DTU	PSP	2
GO:0045667	regulation of osteoblast differentiation	PSP_A	BMP7,BMPR1B,CYR61,FGFR2,GDF10,GLI3,NOTCH1,RASSF2,REST,SFRP1,SFRP2,SMAD3,TRPM4,WNT7B	DEG	PSP	1
GO:0005178	integrin binding	PSP_A	CD81,COL3A1,CYR61,EMP2,FERMT1,IGF2,ITGB5,MFGE8,NOV,PLPP3,PTN,SFRP2,VWF,ITGB1BP1	DEG-DTU	PSP	1
GO:0001837	epithelial to mesenchymal transition	PSP_A	BMP5,BMP7,CRB2,FGFR2,IL17RD,NOTCH1,RGCC,SFRP1,SFRP2,SMAD3,SPRY1,TCF7L2,WNT2,HDAC2	DEG-DTU	PSP	2
GO:0007266	Rho protein signal transduction	PSP_A	ABCA1,AKAP13,APOE,ARHGEF28,CDC42EP4,COL3A1,GNA12,GPR174,LPAR4,PDGFRB,RHOJ,STARD13	DEG	PSP	1
GO:0090101	negative regulation of transmembrane receptor protein serine/threonine kinase signaling pathway	PSP_A	BMPR1B,FST,HTRA1,IL17RD,NOTCH1,NOV,ONECUT1,SFRP1,SFRP2,SLC2A10,SMAD3,SPRY1	DEG-DTU	PSP	6
GO:0090100	positive regulation of transmembrane receptor protein serine/threonine kinase signaling pathway	PSP_A	BMP5,BMP7,BMPR1B,CRB2,CYR61,FERMT1,GDF10,INHBB,INHBE,NOTCH1,SLC2A10,KCP	DEG-DTU	PSP	3
GO:0001823	mesonephros development	PSP_A	BASP1,BMP7,DCHS1,FGFR2,FOXC2,GLI3,GREB1L,OSR1,SDC4,SFRP1,SMAD3,SPRY1,WNT9B	DEG-DTU	PSP	9
GO:0110148	biomineralization	PSP_A	ALOX5,BMP7,BMPR1B,CYR61,FGFR2,KLK4,NOTCH1,OSR1,PTN,SMAD3,TRPM4,ITGB1BP1	DEG-DTU	PSP	2
GO:0010720	positive regulation of cell development	PSP_A	DISC1,ETV5,GLI3,LIMS2,MAP2K1,NKX2-2,NOTCH1,OLIG2,PREX1,PTN,SERPINE2,SHOX2,TRIOBP,WNT2,ARHGEF7,HDAC2,NTRK2,NUMBL	DEG-DTU	PSP	3
GO:0060173	limb development	PSP_A	BMP7,BMPR1B,FGFR2,FREM2,GLI2,GLI3,KREMEN1,NOTCH1,OSR1,PCSK5,PRRX1,SFRP2,SHOX2,HDAC2	DEG-DTU	PSP	3
GO:0030324	lung development	PSP_A	DPPA4,EPAS1,FGFR2,GLI2,GLI3,MAP2K1,NOTCH1,PDGFRB,PTN,RIDA,SPRY1,WNT2,WNT7B,CHI3L1	DEG-DTU	PSP	2
GO:0030323	respiratory tube development	PSP_A	DPPA4,EPAS1,FGFR2,GLI2,GLI3,MAP2K1,NOTCH1,PCSK5,PDGFRB,PTN,RIDA,SPRY1,WNT2,WNT7B	DEG	PSP	2
GO:0003205	cardiac chamber development	PSP_A	BMP5,BMP7,CYR61,DSP,FGFR2,FOXC2,GREB1L,NOTCH1,PCSK5,SFRP2,SHOX2,WNT2	DEG	PSP	1
GO:0072163	mesonephric epithelium development	PSP_A	BASP1,BMP7,DCHS1,FGFR2,FOXC2,GLI3,GREB1L,OSR1,SDC4,SFRP1,SMAD3,SPRY1,WNT9B	DEG-DTU	PSP	9
GO:0072164	mesonephric tubule development	PSP_A	BASP1,BMP7,DCHS1,FGFR2,FOXC2,GLI3,GREB1L,OSR1,SDC4,SFRP1,SMAD3,SPRY1,WNT9B	DEG-DTU	PSP	9
GO:0010717	regulation of epithelial to mesenchymal transition	PSP_A	BMP5,BMP7,CRB2,IL17RD,NOTCH1,RGCC,SFRP1,SFRP2,SMAD3,SPRY1,TCF7L2,HDAC2	DEG-DTU	PSP	2
GO:0015291	secondary active transmembrane transporter activity	PSP_A	SLC13A3,SLC13A5,SLC16A12,SLC1A3,SLC22A3,SLC22A8,SLC26A7,SLC2A10,SLC38A3,SLC4A4,SLC6A11,SLCO1C1,SLCO2B1,TMEM241,SLC1A6,SLC25A17	DEG-DTU	PSP	5
GO:0051216	cartilage development	PSP_A	ADAMTS7,BMP5,BMP7,BMPR1B,CYR61,EVC,GLI2,GLI3,NKX3-2,NOV,OSR1,PRRX1,SFRP2,SHOX2,SMAD3,TRPS1,WNT7B,CHI3L1	DEG-DTU	PSP	2
GO:0010975	regulation of neuron projection development	PSP_A	ALK,APOE,BMP5,BMP7,DISC1,FAT3,GORASP1,ITM2C,KREMEN1,MAP2K1,OMG,PREX1,PRRX1,PTN,SFRP1,SFRP2,SHOX2,TNR,ABI2,HDAC2,LINGO1,NTRK2	DEG-DTU	PSP	2
GO:0098656	anion transmembrane transport	PSP_A	ATP1A2,GABRA2,GABRA4,LRRC8A,SLC13A3,SLC13A5,SLC16A12,SLC1A3,SLC26A7,SLC38A3,SLC4A4,ABCC5,GABRG2,SLC1A6,SLC25A17	DEG-DTU	PSP	5
GO:0061138	morphogenesis of a branching epithelium	PSP_A	BMP7,DCHS1,FGFR2,FOXC2,GLI2,GLI3,GREB1L,NOTCH1,NRARP,SFRP1,SFRP2,SPRY1,WNT2,WNT9B	DEG-DTU	PSP	7
GO:0019866	organelle inner membrane	PSP_B	ABCB8,ACAD9,ADCK1,AIFM1,APOO,ATP5F1C,ATP5MC1,ATP5MC2,ATP5PD,ATP5PF,BCL2L1,BDH1,CHCHD10,CHCHD6,COA1,COQ2,COQ4,COQ5,COQ6,COX15,COX18,COX5B,COX6B1,COX8A,COX8C,DELE1,DMAC1,DNAJC30,EMD,FPGS,GCAT,GRPEL2,IFI6,LEMD3,LETMD1,MPV17,MPV17L2,MRPL11,MRPL12,MRPL18,MRPL2,MRPL20,MRPL24,MRPL28,MRPL32,MRPL50,MRPL55,MRPS18A,MRPS5,MRPS6,MTCH2,MTX1,NDUFA5,NDUFA7,NDUFA9,NDUFAF3,NDUFB1,NDUFC2-KCTD14,NDUFV3,NEMP2,NEU4,OX…	DEG-DTU	PSP	1
GO:0022853	active ion transmembrane transporter activity	PSP_A	ATP13A4,ATP1A1,ATP1A2,SLC13A3,SLC13A5,SLC1A3,SLC22A3,SLC22A8,SLC26A7,SLC2A10,SLC4A4,SLC6A11,SLCO1C1,SLCO2B1	DEG	PSP	3
GO:0015849	organic acid transport	PSP_A	APOE,ATP1A2,CPT1A,LRRC8A,PLA2G2A,SLC13A3,SLC13A5,SLC1A3,SLC25A20,SLC26A7,SLC38A3,SLC6A11,SLCO1C1,SLCO2B1,SPX,ABCC5,NTRK2,SLC1A6,SLC25A17	DEG-DTU	PSP	4
GO:0001657	ureteric bud development	PSP_A	BASP1,BMP7,DCHS1,FGFR2,FOXC2,GLI3,GREB1L,OSR1,SDC4,SFRP1,SMAD3,SPRY1,WNT9B	DEG-DTU	PSP	9
GO:0008201	heparin binding	PSP_A	APOE,BMP7,CCDC80,COLQ,CYR61,FGFR2,NELL2,NOV,PCSK6,PTN,SERPINA5,SERPINE2,SFRP1,COL13A1	DEG-DTU	PSP	2
GO:0009925	basal plasma membrane	PSP_A	ABCA1,ATP1A1,CD81,DSP,ERBB2,ERBB3,KCNJ16,MLC1,P2RY1,PLPP3,SLC13A3,SLC16A12,SLC1A3,SLC22A8,SLC26A7,SLC38A3,SLC4A4,SLCO1C1,TJP1,ABCC5,EPB41	DEG-DTU	PSP	2
GO:0150104	transport across blood-brain barrier	PSP_A	APOE,ATP1A2,SLC13A3,SLC16A12,SLC1A3,SLC22A3,SLC22A8,SLC2A10,SLC38A3,SLC4A4,SLCO1C1,SLCO2B1	DEG	PSP	2
GO:0090287	regulation of cellular response to growth factor stimulus	PSP_A	BMPR1B,CRB2,CYR61,FERMT1,FST,HTRA1,IL17RD,NOTCH1,ONECUT1,PCSK6,SFRP1,SFRP2,SLC2A10,SMAD3,SPRY1,SPRY4	DEG	PSP	6
GO:0062023	collagen-containing extracellular matrix	PSP_A	APOE,BMP7,CCDC80,COL3A1,COLQ,CYR61,FGFR2,FMOD,FREM2,GDF10,GPC5,HTRA1,INHBE,LAMA4,LGALS3,MATN2,MFGE8,NID2,NOV,OGN,PCSK6,PTN,SERPINA5,SERPINE2,SFRP1,SFRP2,SPARCL1,SPON1,SRPX,TNR,VIT,VWF,WNT2,COL13A1	DEG-DTU	PSP	1
GO:0050839	cell adhesion molecule binding	PSP_A	ARHGAP18,CCNB2,CD81,CDH20,CDHR3,COL3A1,CYR61,DCHS1,DSP,EMP2,FERMT1,GOLGA2,IGF2,IGSF9,ITGB5,MFGE8,MPP7,NLGN3,NOV,PLPP3,PROM1,PTN,SFRP2,TJP1,VWF	DEG	PSP	1
GO:0055123	digestive system development	PSP_A	CXCL8,DCHS1,FGFR2,GLI2,GLI3,IGF2,NKX2-2,NKX3-2,NOTCH1,PCSK5,PDGFC,SFRP1,SFRP2,SHOX2,SMAD3,SOX17	DEG	PSP	1
GO:0048705	skeletal system morphogenesis	PSP_A	BMP7,BMPR1B,FGFR2,FOXC2,GLI3,HOXC4,NKX3-2,OSR1,PRRX1,SFRP1,SFRP2,SHOX2,SMAD3,WNT9B,COL13A1	DEG-DTU	PSP	3
GO:0090596	sensory organ morphogenesis	PSP_A	BMP7,CRB2,FAT3,FGFR2,GLI2,GLI3,NKX3-2,OSR1,POU3F4,PROM1,PRRX1,PTN,SOX1,TRIOBP,WNT2,ABI2,HDAC2,NTRK2,ZIC1	DEG-DTU	PSP	3
GO:0048736	appendage development	PSP_A	BMP7,BMPR1B,FGFR2,FREM2,GLI2,GLI3,KREMEN1,NOTCH1,OSR1,PCSK5,PRRX1,SFRP2,SHOX2	DEG	PSP	3
GO:0050803	regulation of synapse structure or activity	PSP_A	ABHD17C,APOE,C1QL3,COLQ,DISC1,IGSF9,NLGN3,PTN,SLITRK2,TUBB,ABI2,NTRK2,VPS35,ZMYND8	DEG-DTU	PSP	1
GO:0099699	integral component of synaptic membrane	PSP_A	ADRA2C,CACNG4,GABRA2,GABRA4,GRIA1,GRIK4,GSG1L,NLGN3,P2RY1,SLC6A11,SLITRK2	DEG	PSP	1
GO:0030278	regulation of ossification	PSP_A	ALOX5,BMP7,BMPR1B,CYR61,KREMEN1,NOTCH1,OSR1,PTN,SFRP1,SMAD3,TPH1,TRPM4	DEG-DTU	PSP	2
GO:0001649	osteoblast differentiation	PSP_A	BMP7,BMPR1B,CYR61,FGFR2,GDF10,GLI2,GLI3,IGF2,NOTCH1,RASSF2,REST,SFRP1,SFRP2,SHOX2,SMAD3,TRPM4,WNT7B	DEG-DTU	PSP	1
GO:0048762	mesenchymal cell differentiation	PSP_A	BMP5,BMP7,CRB2,FGFR2,FOXC2,IL17RD,NOTCH1,OSR1,RGCC,SFRP1,SFRP2,SMAD3,SPRY1,TCF7L2,WNT2,HDAC2	DEG-DTU	PSP	2
GO:0046578	regulation of Ras protein signal transduction	PSP_A	ABCA1,AKAP13,APOE,ARHGEF28,COL3A1,GPR174,LPAR4,NOTCH1,PDGFRB,SPRY1,SPRY4,STARD13,BCL6	DEG-DTU	PSP	1
GO:0060541	respiratory system development	PSP_A	BASP1,DPPA4,EPAS1,FGFR2,GLI2,GLI3,MAP2K1,NOTCH1,PDGFRB,PTN,RIDA,SPRY1,WNT2,WNT7B	DEG	PSP	2
GO:0003007	heart morphogenesis	PSP_A	BMP5,BMP7,CYR61,DCHS1,DSP,FGFR2,FOXC2,NOTCH1,SFRP2,SHOX2,SMAD3,SOX17,SPRY1,WNT2	DEG	PSP	1
