# Supplementary material for: Analysis of modular gene co-expression networks reveals molecular pathways underlying Alzheimer’s disease and progressive supranuclear palsy
Source: PLoS One. 2022 Apr 14;17(4):e0266405. doi: 10.1371/journal.pone.0266405 (PMC9009680; doi:10.1371/journal.pone.0266405)
Supplement: S3 Table — (XLS) [file pone.0266405.s007.xls]

## Sheet: human_TCX_mouse_MSBB_ORA
Module	ID	Description	GeneRatio	BgRatio	p.adjust	geneID	Count	Group
M1	GOCC	synapse part	114/1049	463/27501	6.04516e-56	SNAP25/SYT1/SYP/PPP3CA/SYN1/RIMS3/SV2A/GRIA2/ATP2B2/NSF/SYN2/NPTN/GAP43/BSN/SNCA/SNAP91/CDK5R1/NRXN1/SV2B/UNC13A/PDE2A/KCNB1/SLC6A17/RAB3A/DLGAP1/CACNG8/ADD2/KCNA2/SYNPR/PTPRN2/GRIA1/SYNJ1/GRIA3/GABRA1/PPFIA4/RIMS2/PRKAR2B/GUCY1B1/GABRG2/PCLO/CLSTN2/GRIN2B/VAMP1/RAB15/SYT4/GABRA2/GRIN2A/RAB3C/ADAM23/UNC13C/AMPH/SLC4A10/SYT5/EPHA4/KCNC2/ARHGAP44/SLC8A1/RIMS1/GRM5/SVOP/SLC2A13/STON2/GRIN2C/SHANK2/G…	114	AD
M1	GOBP	synaptic signaling	97/1049	343/27501	2.90872e-53	SNAP25/SYT1/STXBP1/NAPB/SYN1/RIMS3/GRIA2/SYN2/NPTX1/BSN/MEF2C/SNCA/NRXN1/UNC13A/RAB3A/GABBR2/DLGAP1/PTPRN2/SYNJ1/GABRA1/PPFIA4/GABRB3/GABRB2/KCNQ3/RIMS2/GUCY1B1/GABRG2/SCN2B/PCLO/GRIN2B/GABRA2/GRIN2A/CACNA1E/UNC13C/AMPH/SYT5/CACNB4/RIMS1/GRM5/GLRB/CACNA1B/GRIN2C/GABRA5/GAD1/NSG1/CHRM1/RIMBP2/NPTX2/CACNB2/GABRA4/HOMER1/CHRM3/DRP2/CHRNB2/GRIK2/DLGAP2/LIN7A/AKAP5/GPR176/HTR2A/CBLN2/CDH8/GAD2/GABRA3/…	97	AD
M1	GOBP	anterograde trans-synaptic signaling	95/1049	329/27501	2.90872e-53	SNAP25/SYT1/STXBP1/NAPB/SYN1/RIMS3/GRIA2/SYN2/NPTX1/BSN/MEF2C/SNCA/NRXN1/UNC13A/RAB3A/GABBR2/DLGAP1/PTPRN2/SYNJ1/GABRA1/PPFIA4/GABRB3/GABRB2/KCNQ3/RIMS2/GABRG2/SCN2B/PCLO/GRIN2B/GABRA2/GRIN2A/CACNA1E/UNC13C/AMPH/SYT5/CACNB4/RIMS1/GRM5/GLRB/CACNA1B/GRIN2C/GABRA5/GAD1/NSG1/CHRM1/RIMBP2/NPTX2/CACNB2/GABRA4/HOMER1/CHRM3/CHRNB2/GRIK2/DLGAP2/LIN7A/AKAP5/GPR176/HTR2A/CBLN2/CDH8/GAD2/GABRA3/GRM1/HRH2/KCN…	95	AD
M1	GOBP	chemical synaptic transmission	95/1049	329/27501	2.90872e-53	SNAP25/SYT1/STXBP1/NAPB/SYN1/RIMS3/GRIA2/SYN2/NPTX1/BSN/MEF2C/SNCA/NRXN1/UNC13A/RAB3A/GABBR2/DLGAP1/PTPRN2/SYNJ1/GABRA1/PPFIA4/GABRB3/GABRB2/KCNQ3/RIMS2/GABRG2/SCN2B/PCLO/GRIN2B/GABRA2/GRIN2A/CACNA1E/UNC13C/AMPH/SYT5/CACNB4/RIMS1/GRM5/GLRB/CACNA1B/GRIN2C/GABRA5/GAD1/NSG1/CHRM1/RIMBP2/NPTX2/CACNB2/GABRA4/HOMER1/CHRM3/CHRNB2/GRIK2/DLGAP2/LIN7A/AKAP5/GPR176/HTR2A/CBLN2/CDH8/GAD2/GABRA3/GRM1/HRH2/KCN…	95	AD
M1	GOBP	trans-synaptic signaling	96/1049	337/27501	2.90872e-53	SNAP25/SYT1/STXBP1/NAPB/SYN1/RIMS3/GRIA2/SYN2/NPTX1/BSN/MEF2C/SNCA/NRXN1/UNC13A/RAB3A/GABBR2/DLGAP1/PTPRN2/SYNJ1/GABRA1/PPFIA4/GABRB3/GABRB2/KCNQ3/RIMS2/GUCY1B1/GABRG2/SCN2B/PCLO/GRIN2B/GABRA2/GRIN2A/CACNA1E/UNC13C/AMPH/SYT5/CACNB4/RIMS1/GRM5/GLRB/CACNA1B/GRIN2C/GABRA5/GAD1/NSG1/CHRM1/RIMBP2/NPTX2/CACNB2/GABRA4/HOMER1/CHRM3/CHRNB2/GRIK2/DLGAP2/LIN7A/AKAP5/GPR176/HTR2A/CBLN2/CDH8/GAD2/GABRA3/GRM1/…	96	AD
M1	GOCC	presynapse	64/1049	229/27501	2.47804e-34	SNAP25/SYT1/SYP/SYN1/RIMS3/SV2A/SYN2/NPTN/BSN/SNCA/SNAP91/NRXN1/SV2B/UNC13A/PDE2A/SLC6A17/RAB3A/KCNA2/SYNPR/PTPRN2/SYNJ1/PPFIA4/RIMS2/GUCY1B1/PCLO/VAMP1/RAB15/SYT4/GABRA2/RAB3C/ADAM23/UNC13C/AMPH/SLC4A10/SYT5/KCNC2/ARHGAP44/SLC8A1/RIMS1/SVOP/SLC2A13/STON2/KCTD16/MCTP1/ERC2/GRIK2/RAB13/SLC30A3/CDH8/ICA1/RAB3B/SYT2/CALB2/SLC17A6/FLRT3/GPER1/SV2C/SLC32A1/PDYN/SPHK1/SLC17A8/PENK/PNOC/NMU	64	AD
M1	GOCC	somatodendritic compartment	85/1049	440/27501	6.25211e-33	MAP2/THY1/KIF1C/PPP3CA/ATP1A3/STMN2/GRIA2/NSF/BSN/SERPINI1/SNCA/CDK5R1/NRXN1/ATCAY/KCNB1/PAK1/KCNA2/GRIA1/TUBB3/GRIA3/CNTNAP2/GABRA1/PRKAR2B/L1CAM/GABRG2/CX3CL1/GABRA2/ELAVL4/SLC4A10/FGF13/C4A/PDE1A/EPHA4/KCNC2/ARHGAP44/SLC8A1/CD200/BRINP1/PRKCG/PLK2/SHANK2/GABRA5/ACTN2/MAGEE1/NSG1/CHRM1/DGKI/CACNG3/GABRA4/HOMER1/CHRM3/LAMP5/AKAP5/HTR2A/FRMPD4/GABRA3/HRH2/KCND2/RGS14/EPHA5/PTPRO/CALB2/HTR5A/GABRG…	85	AD
M1	GOMF	gated channel activity	68/1049	276/27501	6.87545e-33	GRIA2/KCNB1/ITPR1/CACNG8/KCNA2/GRIA1/GRIA3/GABRA1/GABRB3/GABRB2/KCNQ3/AQP1/GABRG2/GRIN2B/P2RX7/GABRA2/GRIN2A/CACNA1E/RYR2/CACNB4/KCNC2/GLRB/CACNA1B/TMC6/GRIN2C/GABRA5/KCNK1/KCNQ5/CACNG3/CACNB2/KCNJ3/GABRA4/KCNJ6/HCN1/CHRNB2/GRIK2/KCNS1/KCNF1/KCNV1/ANO5/CACNA2D3/KCNH1/GABRA3/CACNA1G/ANO3/KCND2/KCNH5/KCNE4/GLRA3/GABRG3/LRRC55/KCNT2/GRIN3A/KCNG1/KCNS2/TMC8/KCNA4/CACNG2/GLRA2/CNGB1/KCNB2/HTR3B/CALHM1…	68	AD
M1	GOMF	ion gated channel activity	66/1049	267/27501	5.32358e-32	GRIA2/KCNB1/ITPR1/CACNG8/KCNA2/GRIA1/GRIA3/GABRA1/GABRB3/GABRB2/KCNQ3/AQP1/GABRG2/GRIN2B/P2RX7/GABRA2/GRIN2A/CACNA1E/RYR2/CACNB4/KCNC2/GLRB/CACNA1B/GRIN2C/GABRA5/KCNK1/KCNQ5/CACNG3/CACNB2/KCNJ3/GABRA4/KCNJ6/HCN1/CHRNB2/GRIK2/KCNS1/KCNF1/KCNV1/ANO5/CACNA2D3/KCNH1/GABRA3/CACNA1G/ANO3/KCND2/KCNH5/KCNE4/GLRA3/GABRG3/LRRC55/KCNT2/GRIN3A/KCNG1/KCNS2/KCNA4/CACNG2/GLRA2/CNGB1/KCNB2/HTR3B/CALHM1/TRPA1/KCN…	66	AD
M1	GOMF	ion channel activity	75/1049	376/27501	6.77145e-30	GRIA2/KCNB1/SCN2A/SCN3B/ITPR1/CACNG8/KCNA2/GRIA1/GRIA3/GABRA1/GABRB3/GABRB2/KCNQ3/AQP1/GABRG2/SCN2B/GRIN2B/P2RX7/SCN8A/GABRA2/GRIN2A/CACNA1E/RYR2/CACNB4/KCNC2/SCN1A/GLRB/CACNA1B/SCN4B/GRIN2C/GABRA5/KCNK1/KCNQ5/CACNG3/CACNB2/KCNJ3/SCN3A/GABRA4/KCNJ6/HCN1/CHRNB2/GRIK2/KCNS1/KCNF1/KCNV1/ANO5/CACNA2D3/KCNH1/GABRA3/CACNA1G/ANO3/KCND2/KCNH5/KCNE4/GLRA3/GABRG3/LRRC55/KCNT2/GRIN3A/KCNG1/KCNS2/KCNA4/CACNG…	75	AD
M1	GOMF	channel activity	80/1049	429/27501	6.89074e-30	GRIA2/KCNB1/SCN2A/SCN3B/ITPR1/CACNG8/KCNA2/GRIA1/GRIA3/GABRA1/GABRB3/GABRB2/KCNQ3/AQP1/GABRG2/SCN2B/GRIN2B/P2RX7/SCN8A/GABRA2/GRIN2A/CACNA1E/RYR2/CACNB4/KCNC2/SCN1A/GLRB/CACNA1B/SCN4B/TMC6/GRIN2C/GABRA5/KCNK1/KCNQ5/CACNG3/CACNB2/KCNJ3/SCN3A/GABRA4/KCNJ6/HCN1/CHRNB2/GRIK2/KCNS1/KCNF1/KCNV1/ANO5/CACNA2D3/KCNH1/GABRA3/CACNA1G/ANO3/KCND2/KCNH5/KCNE4/GLRA3/GABRG3/LRRC55/KCNT2/GRIN3A/KCNG1/KCNS2/TMC8/K…	80	AD
M1	GOCC	axon	70/1049	327/27501	7.14633e-30	SNAP25/SYT1/MAP2/THY1/KIF1C/ATP1A3/NEFL/STMN2/NEFM/NPTN/BSN/SNCA/CDK5R1/UNC13A/ATCAY/KCNB1/RAB3A/SCN2A/PAK1/KCNA2/SYNJ1/TUBB3/CNTNAP2/CCK/KCNQ3/SYT13/L1CAM/PCLO/SCN8A/SYT4/UNC13C/ELAVL4/SLC4A10/FGF13/SYT5/C4A/EPHA4/RASGRF1/KCNC2/SCN1A/SLC8A1/CD200/NEFH/SLC2A13/SHANK2/SCN3A/ERC2/LAMP5/LDLRAP1/CDH8/ROBO2/EPHA5/PTPRO/SYT2/CNTN4/CALB2/FLRT3/LRRTM1/GPER1/SEMA3A/MYOT/KCNA4/RET/ZNF804A/VSTM5/PDYN/CNTN6/…	70	AD
M1	GOMF	passive transmembrane transporter activity	80/1049	430/27501	7.14633e-30	GRIA2/KCNB1/SCN2A/SCN3B/ITPR1/CACNG8/KCNA2/GRIA1/GRIA3/GABRA1/GABRB3/GABRB2/KCNQ3/AQP1/GABRG2/SCN2B/GRIN2B/P2RX7/SCN8A/GABRA2/GRIN2A/CACNA1E/RYR2/CACNB4/KCNC2/SCN1A/GLRB/CACNA1B/SCN4B/TMC6/GRIN2C/GABRA5/KCNK1/KCNQ5/CACNG3/CACNB2/KCNJ3/SCN3A/GABRA4/KCNJ6/HCN1/CHRNB2/GRIK2/KCNS1/KCNF1/KCNV1/ANO5/CACNA2D3/KCNH1/GABRA3/CACNA1G/ANO3/KCND2/KCNH5/KCNE4/GLRA3/GABRG3/LRRC55/KCNT2/GRIN3A/KCNG1/KCNS2/TMC8/K…	80	AD
M1	GOCC	dendritic tree	71/1049	341/27501	1.4548e-29	MAP2/THY1/KIF1C/PPP3CA/GRIA2/NSF/BSN/CDK5R1/ATCAY/KCNB1/PAK1/KCNA2/GRIA1/TUBB3/GRIA3/CNTNAP2/GABRA1/PRKAR2B/GABRG2/GABRA2/ELAVL4/SLC4A10/FGF13/C4A/EPHA4/KCNC2/ARHGAP44/SLC8A1/BRINP1/PRKCG/PLK2/SHANK2/GABRA5/ACTN2/MAGEE1/NSG1/CHRM1/DGKI/GABRA4/HOMER1/CHRM3/LAMP5/AKAP5/HTR2A/FRMPD4/GABRA3/HRH2/KCND2/RGS14/EPHA5/PTPRO/CALB2/HTR5A/GABRG3/DRD1/GPER1/RIT2/KCNA4/ZNF804A/SLC32A1/VSTM5/PDYN/RGS8/HTR2C/HTR…	71	AD
M1	GOMF	substrate-specific channel activity	75/1049	389/27501	5.1052e-29	GRIA2/KCNB1/SCN2A/SCN3B/ITPR1/CACNG8/KCNA2/GRIA1/GRIA3/GABRA1/GABRB3/GABRB2/KCNQ3/AQP1/GABRG2/SCN2B/GRIN2B/P2RX7/SCN8A/GABRA2/GRIN2A/CACNA1E/RYR2/CACNB4/KCNC2/SCN1A/GLRB/CACNA1B/SCN4B/GRIN2C/GABRA5/KCNK1/KCNQ5/CACNG3/CACNB2/KCNJ3/SCN3A/GABRA4/KCNJ6/HCN1/CHRNB2/GRIK2/KCNS1/KCNF1/KCNV1/ANO5/CACNA2D3/KCNH1/GABRA3/CACNA1G/ANO3/KCND2/KCNH5/KCNE4/GLRA3/GABRG3/LRRC55/KCNT2/GRIN3A/KCNG1/KCNS2/KCNA4/CACNG…	75	AD
M1	GOCC	dendrite	70/1049	338/27501	5.1052e-29	MAP2/THY1/KIF1C/PPP3CA/GRIA2/NSF/BSN/CDK5R1/ATCAY/KCNB1/PAK1/KCNA2/GRIA1/TUBB3/GRIA3/CNTNAP2/GABRA1/PRKAR2B/GABRG2/GABRA2/ELAVL4/SLC4A10/FGF13/C4A/EPHA4/KCNC2/ARHGAP44/SLC8A1/BRINP1/PRKCG/PLK2/SHANK2/GABRA5/ACTN2/MAGEE1/NSG1/CHRM1/DGKI/GABRA4/HOMER1/CHRM3/LAMP5/AKAP5/HTR2A/FRMPD4/GABRA3/HRH2/KCND2/RGS14/EPHA5/PTPRO/CALB2/HTR5A/GABRG3/DRD1/GPER1/KCNA4/ZNF804A/SLC32A1/VSTM5/PDYN/RGS8/HTR2C/HTR1E/KC…	70	AD
M1	GOBP	modulation of chemical synaptic transmission	60/1049	250/27501	2.16242e-28	YWHAH/SYT1/SYP/STXBP1/NAPB/SYN1/RIMS3/NPTN/NPTX1/MEF2C/SNCA/ADCY1/NRXN1/UNC13A/KCNB1/RAB3A/DLGAP1/CACNG8/BAIAP3/RIMS2/GUCY1B1/CX3CL1/CLSTN2/GRIN2B/GRIN2A/SLC4A10/EPHA4/RASGRF1/RIMS1/GRM5/CACNA1B/PLK2/GRIN2C/SHANK2/NSG1/DGKI/CACNG3/NPTX2/MCTP1/HOMER1/CHRNB2/GRIK2/DLGAP2/AKAP5/VGF/CUX2/GRM1/RAB3B/NFATC4/RGS14/NETO1/CNTN4/CALB2/DRD1/GPER1/CACNG2/GRM8/CBLN1/NPAS4/NMU	60	AD
M1	GOBP	regulation of trans-synaptic signaling	60/1049	251/27501	2.61e-28	YWHAH/SYT1/SYP/STXBP1/NAPB/SYN1/RIMS3/NPTN/NPTX1/MEF2C/SNCA/ADCY1/NRXN1/UNC13A/KCNB1/RAB3A/DLGAP1/CACNG8/BAIAP3/RIMS2/GUCY1B1/CX3CL1/CLSTN2/GRIN2B/GRIN2A/SLC4A10/EPHA4/RASGRF1/RIMS1/GRM5/CACNA1B/PLK2/GRIN2C/SHANK2/NSG1/DGKI/CACNG3/NPTX2/MCTP1/HOMER1/CHRNB2/GRIK2/DLGAP2/AKAP5/VGF/CUX2/GRM1/RAB3B/NFATC4/RGS14/NETO1/CNTN4/CALB2/DRD1/GPER1/CACNG2/GRM8/CBLN1/NPAS4/NMU	60	AD
M1	GOBP	regulation of membrane potential	67/1049	319/27501	3.70429e-28	YWHAH/ATP1A3/RIMS3/MEF2C/NRXN1/KCNB1/MLLT11/SCN2A/SCN3B/KCNA2/CAMK2D/GABRA1/GABRB3/GABRB2/RIMS2/GABRG2/SCN2B/GRIN2B/P2RX7/SCN8A/GABRA2/GRIN2A/CACNA1E/FGF13/RYR2/CACNB4/SCN1A/FGF12/SLC8A1/RIMS1/GLRB/CACNA1B/SCN4B/GRIN2C/SHANK2/GABRA5/ACTN2/KCNK1/NOS1AP/CACNB2/KCNJ3/SCN3A/GABRA4/HCN1/CHRNB2/KCNH1/OPRD1/GABRA3/CACNA1G/CUX2/KCND2/KCNH5/CAV1/KCNE4/GLRA3/KDR/GABRG3/GPER1/CACNG2/GABRQ/GLRA2/CBLN1/HTR3B/…	67	AD
M1	GOCC	ion channel complex	58/1049	238/27501	7.69457e-28	SNAP25/GRIA2/KCNB1/SCN2A/SCN3B/CACNG8/KCNA2/GRIA1/GRIA3/CNTNAP2/KCNQ3/SCN2B/GRIN2B/SCN8A/GRIN2A/RYR2/CACNB4/KCNC2/SCN1A/GLRB/MICU3/SCN4B/GRIN2C/SHANK2/KCNK1/KCNQ5/KCNIP4/CACNG3/NOS1AP/CACNB2/KCNJ3/SCN3A/KCNJ6/HCN1/CHRNB2/GRIK2/KCNS1/KCNF1/KCNV1/CACNA2D3/KCNH1/CACNA1G/KCND2/KCNE4/GLRA3/VWC2/KCNAB3/LRRC55/GRIN3A/KCNG1/KCNS2/KCNA4/CACNG2/VWC2L/KCNB2/HTR3B/TRPC5/KCNG3	58	AD
M1	GOCC	cation channel complex	54/1049	206/27501	1.44111e-27	SNAP25/GRIA2/KCNB1/SCN2A/SCN3B/CACNG8/KCNA2/GRIA1/GRIA3/CNTNAP2/KCNQ3/SCN2B/GRIN2B/SCN8A/GRIN2A/RYR2/CACNB4/KCNC2/SCN1A/MICU3/SCN4B/GRIN2C/KCNK1/KCNQ5/KCNIP4/CACNG3/NOS1AP/CACNB2/KCNJ3/SCN3A/KCNJ6/HCN1/GRIK2/KCNS1/KCNF1/KCNV1/CACNA2D3/KCNH1/CACNA1G/KCND2/KCNE4/VWC2/KCNAB3/LRRC55/GRIN3A/KCNG1/KCNS2/KCNA4/CACNG2/VWC2L/KCNB2/HTR3B/TRPC5/KCNG3	54	AD
M1	GOCC	transmembrane transporter complex	60/1049	260/27501	1.75043e-27	SNAP25/ATP1A3/GRIA2/KCNB1/SCN2A/SCN3B/CACNG8/KCNA2/GRIA1/GRIA3/CNTNAP2/KCNQ3/SCN2B/GRIN2B/SCN8A/GRIN2A/RYR2/CACNB4/KCNC2/SCN1A/GLRB/MICU3/SCN4B/GRIN2C/SHANK2/KCNK1/KCNQ5/KCNIP4/CACNG3/NOS1AP/CACNB2/KCNJ3/SCN3A/KCNJ6/HCN1/CHRNB2/GRIK2/KCNS1/KCNF1/KCNV1/CACNA2D3/KCNH1/CACNA1G/KCND2/KCNE4/GLRA3/VWC2/KCNAB3/LRRC55/GRIN3A/KCNG1/KCNS2/KCNA4/CACNG2/VWC2L/CNGB1/KCNB2/HTR3B/TRPC5/KCNG3	60	AD
M1	GOCC	transporter complex	60/1049	275/27501	4.37917e-26	SNAP25/ATP1A3/GRIA2/KCNB1/SCN2A/SCN3B/CACNG8/KCNA2/GRIA1/GRIA3/CNTNAP2/KCNQ3/SCN2B/GRIN2B/SCN8A/GRIN2A/RYR2/CACNB4/KCNC2/SCN1A/GLRB/MICU3/SCN4B/GRIN2C/SHANK2/KCNK1/KCNQ5/KCNIP4/CACNG3/NOS1AP/CACNB2/KCNJ3/SCN3A/KCNJ6/HCN1/CHRNB2/GRIK2/KCNS1/KCNF1/KCNV1/CACNA2D3/KCNH1/CACNA1G/KCND2/KCNE4/GLRA3/VWC2/KCNAB3/LRRC55/GRIN3A/KCNG1/KCNS2/KCNA4/CACNG2/VWC2L/CNGB1/KCNB2/HTR3B/TRPC5/KCNG3	60	AD
M1	GOBP	metal ion transport	77/1049	471/27501	4.65216e-25	ATP1A3/ATP2B1/ATP2B2/ATP6V1G2/ATP6V1A/KCNB1/SLC6A17/SCN2A/SCN3B/ITPR1/CACNG8/KCNA2/KCNQ3/AQP1/LMTK2/SCN2B/GRIN2B/P2RX7/SCN8A/GRIN2A/CACNA1E/FGF13/RYR2/KCNC2/SCN1A/SLC8A1/CACNA1B/MICU3/SCN4B/GRIN2C/KCNK1/KCNQ5/ATP2B3/STEAP2/CACNG3/CACNB2/KCNJ3/TUSC3/SCN3A/NIPAL2/KCNJ6/HCN1/CHRNB2/SLC9B2/KCNS1/SLC30A3/PLCG2/KCNF1/KCNV1/SLC6A9/HTR2A/SLC6A12/CP/KCNH1/CACNA1G/KCND2/CDH23/KCNH5/CAV1/KCNE4/TCIRG1/KCNAB3…	77	AD
M1	GOMF	neurotransmitter receptor activity	39/1049	111/27501	6.14285e-25	GRIA2/GABBR2/GRIA1/GRIA3/GABRA1/GABRB3/GABRB2/GABRG2/GRIN2B/GABRA2/GRIN2A/GRM5/GLRB/GRIN2C/GABRA5/CHRM1/GABRA4/CHRM3/CHRNB2/GRIK2/HTR2A/GABRA3/GRM1/HRH2/GLRA3/HTR5A/GABRG3/DRD1/GRIN3A/GABRQ/GLRA2/HTR2C/HTR1E/HTR3B/DRD5/HTR1A/CHRM4/GABRA6/CHRNB3	39	AD
M1	GOBP	regulation of ion transport	74/1049	464/27501	2.28903e-23	YWHAH/SYT1/THY1/NEFL/GRIA2/ATP2B1/MEF2C/SNCA/SCN3B/CACNG8/KCNA2/GRIA1/CAMK2D/GRIA3/PRKCE/SYT13/CX3CL1/SCN2B/GRIN2B/P2RX7/SYT4/GRIN2A/FGF13/SYT5/RYR2/CACNB4/FGF12/SLC8A1/GRM5/SCN4B/DAPK1/STAC2/SHANK2/ACTN2/CHRM1/KCNIP4/FABP3/CACNG3/NOS1AP/CACNB2/KCNJ3/HOMER1/KCNJ6/CHRM3/CHRNB2/KCNS1/HECW1/FGF14/SLC6A9/RAB3B/NKAIN4/NETO1/FGF11/SYT2/CAV1/KCNE4/DRD1/GPER1/KCNAB3/LRRC55/CASQ1/KCNG1/KCNS2/CACNG2/VIP/PI…	74	AD
M1	GOMF	cation channel activity	58/1049	294/27501	7.67413e-23	GRIA2/KCNB1/SCN2A/SCN3B/ITPR1/CACNG8/KCNA2/GRIA1/GRIA3/KCNQ3/AQP1/SCN2B/GRIN2B/P2RX7/SCN8A/GRIN2A/CACNA1E/RYR2/CACNB4/KCNC2/SCN1A/CACNA1B/SCN4B/GRIN2C/KCNK1/KCNQ5/CACNG3/CACNB2/KCNJ3/SCN3A/KCNJ6/HCN1/CHRNB2/GRIK2/KCNS1/KCNF1/KCNV1/CACNA2D3/KCNH1/CACNA1G/KCND2/KCNH5/KCNE4/LRRC55/KCNT2/GRIN3A/KCNG1/KCNS2/KCNA4/CACNG2/CNGB1/KCNB2/HTR3B/CALHM1/TRPA1/TRPC5/KCNG3/KCNH7	58	AD
M1	GOCC	postsynapse	56/1049	278/27501	1.68669e-22	PPP3CA/GRIA2/ATP2B2/NSF/GAP43/CDK5R1/KCNB1/DLGAP1/CACNG8/ADD2/GRIA1/GRIA3/GABRA1/PRKAR2B/GABRG2/CLSTN2/GRIN2B/GABRA2/GRIN2A/EPHA4/KCNC2/ARHGAP44/SLC8A1/GRM5/GRIN2C/SHANK2/GABRA5/ACTN2/LRRTM2/MAGEE1/DGKI/KCTD16/CACNG3/GABRA4/HOMER1/GRIK2/DLGAP2/SH2D5/AKAP5/FRMPD4/GABRA3/GRM1/LRFN5/KCND2/RGS14/NETO1/PTPRO/LRRTM1/GABRG3/DRD1/GPER1/KCNA4/CACNG2/ZNF804A/CBLN1/GABRA6	56	AD
M1	GOBP	inorganic ion transmembrane transport	68/1049	416/27501	4.77521e-22	ATP1A3/KCNB1/SLC6A17/SCN2A/SCN3B/ITPR1/KCNA2/GABRA1/GABRB3/GABRB2/KCNQ3/GABRG2/SCN2B/GRIN2B/P2RX7/SCN8A/GABRA2/GRIN2A/RYR2/KCNC2/SCN1A/SLC8A1/GLRB/MICU3/SCN4B/GRIN2C/GABRA5/KCNK1/KCNQ5/KCNJ3/SCN3A/GABRA4/KCNJ6/HCN1/KCNS1/SLC30A3/PLCG2/KCNF1/KCNV1/ANO5/SLC6A9/HTR2A/SLC6A12/KCNH1/GABRA3/CACNA1G/ANO3/KCND2/KCNH5/KCNE4/GLRA3/GABRG3/LRRC55/KCNT2/KCNG1/KCNS2/KCNA4/GABRQ/SLC6A13/GLRA2/HTR2C/KCNB2/TRPA1/…	68	AD
M1	GOBP	regulation of ion transmembrane transport	58/1049	315/27501	2.65276e-21	YWHAH/THY1/NEFL/GRIA2/MEF2C/SNCA/SCN3B/CACNG8/GRIA1/CAMK2D/GRIA3/PRKCE/CX3CL1/SCN2B/GRIN2B/P2RX7/GRIN2A/FGF13/RYR2/CACNB4/FGF12/SLC8A1/GRM5/SCN4B/DAPK1/STAC2/SHANK2/ACTN2/KCNIP4/CACNG3/NOS1AP/CACNB2/KCNJ3/HOMER1/KCNJ6/CHRM3/KCNS1/HECW1/FGF14/SLC6A9/NETO1/FGF11/CAV1/KCNE4/DRD1/GPER1/KCNAB3/LRRC55/CASQ1/KCNG1/KCNS2/CACNG2/PIRT/CALHM1/TLR9/CRH/CXCL11/SLN	58	AD
M1	GOMF	voltage-gated cation channel activity	37/1049	126/27501	1.4376e-20	KCNB1/CACNG8/KCNA2/KCNQ3/GRIN2B/GRIN2A/CACNA1E/CACNB4/KCNC2/CACNA1B/GRIN2C/KCNK1/KCNQ5/CACNG3/CACNB2/KCNJ3/KCNJ6/HCN1/KCNS1/KCNF1/KCNV1/CACNA2D3/KCNH1/CACNA1G/KCND2/KCNH5/KCNE4/LRRC55/KCNT2/GRIN3A/KCNG1/KCNS2/KCNA4/CACNG2/KCNB2/KCNG3/KCNH7	37	AD
M1	GOBP	regulation of transmembrane transport	62/1049	371/27501	1.49619e-20	YWHAH/THY1/NEFL/GRIA2/PRKCB/MEF2C/SNCA/SCN3B/CACNG8/GRIA1/CAMK2D/GRIA3/C3/PRKCE/CX3CL1/SCN2B/GRIN2B/P2RX7/GRIN2A/FGF13/RYR2/CACNB4/FGF12/SLC8A1/GRM5/SCN4B/DAPK1/STAC2/SHANK2/ACTN2/KCNIP4/CACNG3/NOS1AP/CACNB2/KCNJ3/HOMER1/KCNJ6/CHRM3/KCNS1/HECW1/FGF14/SLC6A9/NETO1/FGF11/OCLN/CAV1/KCNE4/DRD1/GPER1/KCNAB3/LRRC55/CASQ1/KCNG1/KCNS2/CACNG2/NR4A3/PIRT/CALHM1/TLR9/CRH/CXCL11/SLN	62	AD
M1	GOMF	voltage-gated ion channel activity	39/1049	144/27501	2.48072e-20	KCNB1/CACNG8/KCNA2/KCNQ3/GRIN2B/GRIN2A/CACNA1E/CACNB4/KCNC2/CACNA1B/GRIN2C/KCNK1/KCNQ5/CACNG3/CACNB2/KCNJ3/KCNJ6/HCN1/KCNS1/KCNF1/KCNV1/CACNA2D3/KCNH1/CACNA1G/KCND2/KCNH5/KCNE4/LRRC55/KCNT2/GRIN3A/KCNG1/KCNS2/KCNA4/CACNG2/KCNB2/CALHM1/KCNG3/KCNH7/CLCNKA	39	AD
M1	GOMF	voltage-gated channel activity	39/1049	145/27501	3.10385e-20	KCNB1/CACNG8/KCNA2/KCNQ3/GRIN2B/GRIN2A/CACNA1E/CACNB4/KCNC2/CACNA1B/GRIN2C/KCNK1/KCNQ5/CACNG3/CACNB2/KCNJ3/KCNJ6/HCN1/KCNS1/KCNF1/KCNV1/CACNA2D3/KCNH1/CACNA1G/KCND2/KCNH5/KCNE4/LRRC55/KCNT2/GRIN3A/KCNG1/KCNS2/KCNA4/CACNG2/KCNB2/CALHM1/KCNG3/KCNH7/CLCNKA	39	AD
M1	GOCC	exocytic vesicle	39/1049	147/27501	5.22415e-20	SYT1/SYP/SYN1/SV2A/SYN2/BSN/SNAP91/SV2B/UNC13A/SLC6A17/RAB3A/SYNPR/PTPRN2/SYT13/VAMP1/RAB15/SYT4/GABRA2/RAB3C/UNC13C/AMPH/SYT5/SVOP/SLC2A13/STON2/MCTP1/RAB13/SLC30A3/ICA1/RAB3B/SYTL4/SYT2/SLC17A6/SV2C/UNC13D/SLC32A1/SYTL5/SLC17A8/SYT10	39	AD
M1	GOBP	regulation of system process	65/1049	420/27501	8.69112e-20	ATP1A3/ATP2B1/ATP2B2/NPTX1/CHGA/NRXN1/SCN3B/DLGAP1/ITPR1/CACNG8/CAMK2D/RIMS2/AQP1/SCN2B/FGF13/RYR2/CACNB4/FGF12/SLC8A1/RIMS1/SCN4B/SHANK2/KCNK1/ATP2B3/KCNIP4/CACNG3/NOS1AP/NPTX2/CACNB2/SPX/KCNJ3/APLN/CHRM3/DLGAP2/CACNA2D3/CACNA1G/CUX2/KCND2/PTPRO/ITGAX/CAV1/KCNE4/MYL9/GPER1/CASQ1/MLIP/C1QTNF1/OPRK1/CARTPT/ADRA1B/CACNG2/TBX2/ADM/VIP/NR4A3/CBLN1/HTR2C/PTGER3/KCNB2/SPHK1/HSPB7/CRH/FGF10/SLN/NMU	65	AD
M1	GOBP	regulation of cation transmembrane transport	52/1049	274/27501	1.06488e-19	YWHAH/THY1/NEFL/GRIA2/MEF2C/SNCA/SCN3B/CACNG8/GRIA1/CAMK2D/GRIA3/PRKCE/CX3CL1/SCN2B/GRIN2B/GRIN2A/FGF13/RYR2/CACNB4/FGF12/SLC8A1/SCN4B/DAPK1/STAC2/SHANK2/ACTN2/KCNIP4/CACNG3/NOS1AP/CACNB2/HOMER1/KCNS1/HECW1/FGF14/SLC6A9/NETO1/FGF11/CAV1/KCNE4/DRD1/GPER1/KCNAB3/LRRC55/CASQ1/KCNG1/KCNS2/CACNG2/PIRT/TLR9/CRH/CXCL11/SLN	52	AD
M1	GOCC	synaptic membrane	39/1049	151/27501	1.40688e-19	SNAP25/RIMS3/ATP2B2/NPTN/SNAP91/NRXN1/UNC13A/PDE2A/KCNB1/CACNG8/GRIA1/SYNJ1/RIMS2/CLSTN2/GRIN2B/GRIN2A/ADAM23/UNC13C/KCNC2/RIMS1/GRM5/GRIN2C/SHANK2/LRRTM2/MAGEE1/KCTD16/CACNG3/ERC2/GRIK2/GRM1/LRFN5/KCND2/NETO1/FLRT3/LRRTM1/GPER1/CACNG2/CBLN1/SRPX2	39	AD
M1	GOMF	metal ion transmembrane transporter activity	61/1049	389/27501	7.86159e-19	ATP1A3/ATP2B1/ATP2B2/KCNB1/SCN2A/SCN3B/ITPR1/CACNG8/KCNA2/KCNQ3/AQP1/SCN2B/GRIN2B/SCN8A/GRIN2A/CACNA1E/SLC4A10/RYR2/CACNB4/KCNC2/SCN1A/SLC8A1/CACNA1B/SCN4B/GRIN2C/KCNK1/KCNQ5/ATP2B3/CACNG3/CACNB2/KCNJ3/TUSC3/SCN3A/KCNJ6/HCN1/SLC9B2/GRIK2/KCNS1/SLC30A3/KCNF1/KCNV1/SLC6A9/SLC6A12/CACNA2D3/KCNH1/CACNA1G/KCND2/KCNH5/KCNE4/LRRC55/KCNT2/KCNG1/KCNS2/KCNA4/CACNG2/SLC6A13/KCNB2/TRPA1/TRPC5/KCNG3/KCNH7	61	AD
M1	GOBP	regulation of transmembrane transporter activity	46/1049	229/27501	2.14486e-18	YWHAH/NEFL/GRIA2/MEF2C/SNCA/SCN3B/CACNG8/GRIA1/CAMK2D/GRIA3/PRKCE/SCN2B/GRIN2B/GRIN2A/FGF13/RYR2/CACNB4/FGF12/GRM5/SCN4B/DAPK1/STAC2/SHANK2/ACTN2/CACNG3/NOS1AP/CACNB2/HOMER1/CHRM3/KCNS1/HECW1/FGF14/SLC6A9/NETO1/FGF11/CAV1/KCNE4/LRRC55/CASQ1/KCNG1/KCNS2/CACNG2/PIRT/TLR9/CRH/SLN	46	AD
M1	GOBP	regulation of ion transmembrane transporter activity	45/1049	222/27501	3.68356e-18	YWHAH/NEFL/GRIA2/MEF2C/SCN3B/CACNG8/GRIA1/CAMK2D/GRIA3/PRKCE/SCN2B/GRIN2B/GRIN2A/FGF13/RYR2/CACNB4/FGF12/GRM5/SCN4B/DAPK1/STAC2/SHANK2/ACTN2/CACNG3/NOS1AP/CACNB2/HOMER1/CHRM3/KCNS1/HECW1/FGF14/SLC6A9/NETO1/FGF11/CAV1/KCNE4/LRRC55/CASQ1/KCNG1/KCNS2/CACNG2/PIRT/TLR9/CRH/SLN	45	AD
M1	GOBP	regulation of secretion	64/1049	447/27501	1.00661e-17	SNAP25/SYT1/STXBP1/RAPGEF4/NAPB/SYN1/RIMS3/NSF/MEF2C/SNCA/CHGA/KCNB1/RAB3A/SCG5/ITPR1/KCNA2/BAIAP3/RIMS2/AQP1/SYT13/CADPS/RAB15/SYT4/RAB3C/CACNA1E/SYT5/KCNC2/CD200/RIMS1/CADPS2/NNAT/TGFB3/SPX/MCTP1/STXBP5L/CHRNB2/RAB13/CACNA1G/RAB27B/REST/RAB3B/EPHA5/SYTL4/RHBDF2/SYT2/RBP4/GPER1/C1QTNF1/LLGL2/UNC13D/OPRK1/CARTPT/ADCYAP1/VIP/GIPR/HTR2C/NRG1/PTGER3/HTR1A/KLRC2/CRH/FGF10/SYT10/FFAR3	64	AD
M1	GOMF	g protein-coupled receptor activity	58/1049	373/27501	1.01276e-17	GABBR2/RORB/GRM5/CHRM1/ADGRL2/CNR1/CHRM3/GPR176/HTR2A/ELOVL4/SORCS1/OPRD1/OPN3/GRM1/HRH2/GPR17/NPY1R/RXFP1/SSTR1/PTH1R/GPR22/GPR12/SSTR3/HTR5A/DRD1/NPY/GPR83/CXCR4/ADORA2A/OPRK1/ADRA1B/MAS1/MCHR1/GRM8/GIPR/GPR88/HTR2C/GPR26/PTGER3/HTR1E/GPR150/SPHK1/PDGFRL/GLP2R/CXCR5/PTGDR2/MCHR2/NPY2R/GPR6/DRD5/NPY5R/HTR1A/CHRM4/TACR1/GPR52/PROKR2/FFAR3/GPR149	58	AD
M1	GOCC	synaptic vesicle	34/1049	126/27501	1.10772e-17	SYT1/SYP/SYN1/SV2A/SYN2/BSN/SNAP91/SV2B/UNC13A/SLC6A17/RAB3A/SYNPR/PTPRN2/VAMP1/RAB15/SYT4/GABRA2/RAB3C/UNC13C/AMPH/SYT5/SVOP/SLC2A13/STON2/MCTP1/RAB13/SLC30A3/ICA1/RAB3B/SYT2/SLC17A6/SV2C/SLC32A1/SLC17A8	34	AD
M1	GOCC	exocytic vesicle membrane	23/1049	51/27501	1.8107e-17	SYT1/SYP/SYN1/SV2A/SYN2/SV2B/UNC13A/RAB3A/SYNPR/PTPRN2/VAMP1/SYT4/GABRA2/UNC13C/SYT5/MCTP1/ICA1/RAB3B/SYT2/SLC17A6/SV2C/SLC32A1/SLC17A8	23	AD
M1	GOCC	synaptic vesicle membrane	23/1049	51/27501	1.8107e-17	SYT1/SYP/SYN1/SV2A/SYN2/SV2B/UNC13A/RAB3A/SYNPR/PTPRN2/VAMP1/SYT4/GABRA2/UNC13C/SYT5/MCTP1/ICA1/RAB3B/SYT2/SLC17A6/SV2C/SLC32A1/SLC17A8	23	AD
M1	GOBP	regulation of transporter activity	46/1049	242/27501	1.89925e-17	YWHAH/NEFL/GRIA2/MEF2C/SNCA/SCN3B/CACNG8/GRIA1/CAMK2D/GRIA3/PRKCE/SCN2B/GRIN2B/GRIN2A/FGF13/RYR2/CACNB4/FGF12/GRM5/SCN4B/DAPK1/STAC2/SHANK2/ACTN2/CACNG3/NOS1AP/CACNB2/HOMER1/CHRM3/KCNS1/HECW1/FGF14/SLC6A9/NETO1/FGF11/CAV1/KCNE4/LRRC55/CASQ1/KCNG1/KCNS2/CACNG2/PIRT/TLR9/CRH/SLN	46	AD
M1	GOBP	regulation of neuron differentiation	60/1049	405/27501	2.4161e-17	CHN1/YWHAH/SYT1/MAP2/THY1/STMN2/NPTN/MEF2C/SERPINI1/CDK5R1/UNC13A/INPP5F/CAMK1D/PAK1/PLXNB3/ZNF365/NGEF/METRN/RIMS2/L1CAM/CX3CL1/SYT4/TBR1/FGF13/EPHA4/NREP/CPNE5/ARHGAP44/RIMS1/PAK3/BRINP1/SHANK2/PLXNA4/KIAA0319/CHRNB2/HECW1/EFNB3/TENM3/EFNA1/SLIT2/CUX2/REST/ROBO2/CSMD3/RTN4RL1/PTPRO/PCP4/SYT2/CNTN4/PLPPR5/MCF2/HES1/VWC2/SEMA3A/NGFR/RIT2/RET/DLX1/HEYL/ZNF804A	60	AD
M1	GOBP	neurotransmitter transport	34/1049	131/27501	3.87331e-17	SNAP25/SYT1/STXBP1/SYN1/RIMS3/SYN2/SNCA/NRXN1/UNC13A/SLC6A17/RAB3A/PTPRN2/SYNJ1/PPFIA4/RIMS2/AQP1/PCLO/GABRA2/UNC13C/SYT5/RIMS1/SLC25A12/GAD1/LIN7A/SLC6A9/GAD2/SLC38A5/SYT2/SLC17A6/SLC6A13/SLC32A1/SLC1A7/SLC17A8/SYT10	34	AD
M1	GOMF	ligand-gated channel activity	33/1049	127/27501	1.20612e-16	GRIA2/ITPR1/GRIA1/GRIA3/GABRA1/GABRB3/GABRB2/AQP1/GABRG2/GRIN2B/P2RX7/GABRA2/GRIN2A/RYR2/GLRB/GRIN2C/GABRA5/KCNK1/KCNJ3/GABRA4/KCNJ6/HCN1/CHRNB2/GRIK2/GABRA3/GLRA3/GABRG3/GRIN3A/GLRA2/CNGB1/HTR3B/TRPA1/GABRA6	33	AD
M1	GOMF	ligand-gated ion channel activity	33/1049	127/27501	1.20612e-16	GRIA2/ITPR1/GRIA1/GRIA3/GABRA1/GABRB3/GABRB2/AQP1/GABRG2/GRIN2B/P2RX7/GABRA2/GRIN2A/RYR2/GLRB/GRIN2C/GABRA5/KCNK1/KCNJ3/GABRA4/KCNJ6/HCN1/CHRNB2/GRIK2/GABRA3/GLRA3/GABRG3/GRIN3A/GLRA2/CNGB1/HTR3B/TRPA1/GABRA6	33	AD
M1	GOMF	extracellular ligand-gated ion channel activity	24/1049	62/27501	2.07307e-16	GRIA2/GRIA1/GRIA3/GABRA1/GABRB3/GABRB2/GABRG2/GRIN2B/P2RX7/GABRA2/GRIN2A/GLRB/GRIN2C/GABRA5/GABRA4/CHRNB2/GRIK2/GABRA3/GLRA3/GABRG3/GRIN3A/GLRA2/HTR3B/GABRA6	24	AD
M1	GOMF	transmitter-gated channel activity	22/1049	52/27501	5.37308e-16	GRIA2/GRIA1/GRIA3/GABRA1/GABRB3/GABRB2/GABRG2/GRIN2B/GABRA2/GRIN2A/GRIN2C/GABRA5/GABRA4/CHRNB2/GRIK2/GABRA3/GLRA3/GABRG3/GRIN3A/GLRA2/HTR3B/GABRA6	22	AD
M1	GOMF	transmitter-gated ion channel activity	22/1049	52/27501	5.37308e-16	GRIA2/GRIA1/GRIA3/GABRA1/GABRB3/GABRB2/GABRG2/GRIN2B/GABRA2/GRIN2A/GRIN2C/GABRA5/GABRA4/CHRNB2/GRIK2/GABRA3/GLRA3/GABRG3/GRIN3A/GLRA2/HTR3B/GABRA6	22	AD
M1	GOBP	second-messenger-mediated signaling	48/1049	288/27501	7.45868e-16	PPP3CA/PPP3R1/ADCY1/CHGA/CAMKK2/PDE2A/CAP2/CAMK2D/GNG2/RIMS2/AQP1/GUCY1B1/P2RX7/RYR2/KCNC2/SLC8A1/GRM5/ADGRL2/KSR2/CNR1/MCTP1/CHRM3/PLCG2/GUCY1A1/NFATC4/EPHA5/RXFP1/PTH1R/GPR12/KDR/DRD1/GPER1/CASQ1/CXCR4/ADORA2A/ADCYAP1/ADRA1B/ADM/VIP/HTR2C/GPR26/PTGER3/SPHK1/CXCR5/PTGDR2/GPR6/DRD5/CXCL11	48	AD
M1	GOBP	regulation of secretion by cell	58/1049	410/27501	7.82134e-16	SNAP25/SYT1/STXBP1/RAPGEF4/NAPB/SYN1/RIMS3/NSF/MEF2C/SNCA/CHGA/KCNB1/RAB3A/SCG5/ITPR1/KCNA2/BAIAP3/RIMS2/SYT13/CADPS/RAB15/SYT4/RAB3C/CACNA1E/SYT5/KCNC2/CD200/RIMS1/CADPS2/NNAT/TGFB3/MCTP1/STXBP5L/CHRNB2/RAB13/CACNA1G/RAB27B/REST/RAB3B/EPHA5/SYTL4/RHBDF2/SYT2/RBP4/GPER1/C1QTNF1/LLGL2/UNC13D/CARTPT/ADCYAP1/VIP/GIPR/HTR2C/HTR1A/KLRC2/CRH/SYT10/FFAR3	58	AD
M1	GOBP	regulation of synaptic plasticity	31/1049	119/27501	1.13531e-15	YWHAH/SYP/RIMS3/NPTN/MEF2C/ADCY1/KCNB1/RAB3A/RIMS2/CX3CL1/GRIN2B/GRIN2A/SLC4A10/EPHA4/RASGRF1/RIMS1/PLK2/GRIN2C/SHANK2/NSG1/MCTP1/GRIK2/AKAP5/VGF/NFATC4/RGS14/NETO1/CNTN4/CALB2/CBLN1/NPAS4	31	AD
M1	GOBP	cell morphogenesis	64/1049	493/27501	1.18925e-15	CHN1/MAP2/STXBP1/NPTN/NPTX1/GAP43/MEF2C/CDK5R1/NRXN1/DCLK1/SH3GL2/SHC3/WASF1/RAB3A/PAK1/PLXNB3/ZNF365/CAP2/TUBB3/CNTNAP2/CCK/SLIT1/L1CAM/LMTK2/ATRNL1/EPHA4/NRXN3/MICALL2/PAK3/PLPPR4/NEFH/DOK6/LAMA5/SHANK2/LAMB2/PLXNA4/SPTB/B4GALT6/COL18A1/CHRNB2/EFNB3/CDH8/EFNA1/SLIT2/GFRA2/SLIT3/ROBO2/LRTM2/MET/EPHA5/PTPRO/UNC5D/EPHA7/CNTN4/FLRT3/CDH18/WNT3/SEMA3A/CXCR4/CDH9/RET/CDH7/CDH12/CNTN6	64	AD
M1	GOCC	axon part	37/1049	174/27501	1.19374e-15	SNAP25/MAP2/THY1/STMN2/SNCA/CDK5R1/UNC13A/RAB3A/SCN2A/KCNA2/SYNJ1/TUBB3/CNTNAP2/KCNQ3/L1CAM/SCN8A/UNC13C/SLC4A10/FGF13/RASGRF1/SLC8A1/SLC2A13/SHANK2/ERC2/LAMP5/CDH8/ROBO2/PTPRO/CALB2/FLRT3/LRRTM1/GPER1/ZNF804A/PDYN/PENK/PNOC/NMU	37	AD
M1	GOBP	regulation of cation channel activity	34/1049	146/27501	1.26029e-15	NEFL/GRIA2/MEF2C/CACNG8/GRIA1/CAMK2D/GRIA3/GRIN2B/GRIN2A/FGF13/CACNB4/FGF12/DAPK1/STAC2/SHANK2/ACTN2/CACNG3/NOS1AP/CACNB2/HOMER1/KCNS1/FGF14/SLC6A9/NETO1/FGF11/CAV1/KCNE4/LRRC55/CASQ1/KCNG1/KCNS2/CACNG2/PIRT/CRH	34	AD
M1	GOBP	g protein-coupled receptor signaling pathway, coupled to cyclic nucleotide second messenger	42/1049	226/27501	1.37331e-15	ADCY1/CHGA/PDE2A/GNG2/CHRM1/ADGRL2/CNR1/CHRM3/AKAP5/HTR2A/OPRD1/HRH2/NPY1R/RXFP1/SSTR1/PTH1R/GPR12/SSTR3/HTR5A/DRD1/GPER1/NPY/ADORA2A/OPRK1/ADCYAP1/ADRA1B/ADM/MCHR1/VIP/GRM8/GIPR/HTR2C/GPR26/PTGER3/HTR1E/GLP2R/GPR6/DRD5/HTR1A/CHRM4/CXCL11/FFAR3	42	AD
M1	GOBP	regulation of neuron projection development	51/1049	330/27501	1.6833e-15	CHN1/YWHAH/SYT1/MAP2/THY1/STMN2/NPTN/MEF2C/SERPINI1/CDK5R1/UNC13A/INPP5F/CAMK1D/PAK1/PLXNB3/ZNF365/NGEF/METRN/RIMS2/L1CAM/CX3CL1/SYT4/TBR1/FGF13/EPHA4/CPNE5/ARHGAP44/RIMS1/PAK3/SHANK2/PLXNA4/KIAA0319/CHRNB2/HECW1/EFNB3/TENM3/EFNA1/SLIT2/CUX2/ROBO2/CSMD3/RTN4RL1/PTPRO/SYT2/PLPPR5/MCF2/SEMA3A/NGFR/RIT2/RET/ZNF804A	51	AD
M1	GOBP	positive regulation of synaptic transmission	26/1049	84/27501	4.20267e-15	SYT1/RIMS3/NPTN/ADCY1/NRXN1/CACNG8/BAIAP3/RIMS2/CLSTN2/GRIN2B/GRIN2A/RIMS1/PLK2/GRIN2C/SHANK2/CACNG3/GRIK2/AKAP5/CUX2/RAB3B/NFATC4/RGS14/DRD1/GPER1/CACNG2/NMU	26	AD
M1	GOCC	potassium channel complex	27/1049	92/27501	4.72745e-15	SNAP25/KCNB1/KCNA2/CNTNAP2/KCNQ3/KCNC2/KCNK1/KCNQ5/KCNIP4/NOS1AP/KCNJ3/KCNJ6/HCN1/GRIK2/KCNS1/KCNF1/KCNV1/KCNH1/KCND2/KCNE4/KCNAB3/LRRC55/KCNG1/KCNS2/KCNA4/KCNB2/KCNG3	27	AD
M1	GOBP	synapse organization	37/1049	182/27501	5.23285e-15	BSN/SNCA/NRXN1/UNC13A/RAB3A/ZNF365/SYBU/GABRA1/PPFIA4/GABRB3/GABRB2/C3/L1CAM/GABRG2/CX3CL1/PCLO/GABRA2/UNC13C/FGF13/CACNB4/ARHGAP44/PAK3/GRM5/SHANK2/NOS1AP/CACNB2/CBLN2/REST/LRFN5/LRRTM3/CBLN4/FLRT3/DRD1/MYOT/CBLN1/IGFN1/NPAS4	37	AD
M1	GOCC	voltage-gated potassium channel complex	26/1049	85/27501	5.59461e-15	SNAP25/KCNB1/KCNA2/CNTNAP2/KCNQ3/KCNC2/KCNK1/KCNQ5/KCNIP4/NOS1AP/KCNJ3/KCNJ6/HCN1/KCNS1/KCNF1/KCNV1/KCNH1/KCND2/KCNE4/KCNAB3/LRRC55/KCNG1/KCNS2/KCNA4/KCNB2/KCNG3	26	AD
M1	GOBP	behavior	40/1049	215/27501	7.19795e-15	MEF2C/NRXN1/SCN2A/SYNJ1/CNTNAP2/CCK/PLCB1/GRIN2B/CLDN5/GRIN2A/FGF13/RASGRF1/NRXN3/GRM5/PLK2/SHANK2/CAMK4/RASD2/APLN/CHRNB2/GPR176/EGR1/CUX2/NFATC4/RGS14/NETO1/MRAP2/DRD1/NPY/OPRK1/CARTPT/MCHR1/VIP/GPR88/HTR2C/NPY2R/HTR1A/CRH/GPR52/NPAS4	40	AD
M1	GOCC	transport vesicle	46/1049	285/27501	1.08736e-14	SYT1/SYP/SYN1/SV2A/SYN2/BSN/SNAP91/SV2B/UNC13A/SLC6A17/RAB3A/SYNPR/PTPRN2/GRIA1/NCALD/SYT13/VAMP1/RAB15/SYT4/GABRA2/RAB3C/UNC13C/AMPH/SYT5/SVOP/SLC2A13/STON2/AP1G2/STEAP2/BGN/MCTP1/RAB13/SLC30A3/PLIN3/ICA1/RAB27B/RAB3B/SYTL4/SYT2/SLC17A6/SV2C/UNC13D/SLC32A1/SYTL5/SLC17A8/SYT10	46	AD
M1	GOCC	receptor complex	54/1049	384/27501	1.17985e-14	GRIA2/GABBR2/PLXNB3/CACNG8/PTPRN2/GRIA1/GRIA3/GABRA1/GABRB3/GABRB2/LMTK2/GABRG2/GRIN2B/GABRA2/GRIN2A/ITGB4/EPHA4/GRIN2C/SHANK2/GABRA5/PLXNA4/CACNG3/NT5DC3/GABRA4/CHRNB2/GRIK2/HTR2A/GABRA3/GFRA2/GRM1/KIT/MET/EPHA5/PTH1R/ITGAX/EPHA7/CSF3R/GPRC5C/IL3RA/KDR/GABRG3/VWC2/GRIN3A/CACNG2/RET/GABRQ/ITGA10/VWC2L/HTR2C/HTR3B/ROS1/KLRC2/FLT3/GABRA6	54	AD
M1	GOCC	distal axon	32/1049	140/27501	1.77341e-14	SNAP25/MAP2/THY1/STMN2/SNCA/CDK5R1/UNC13A/RAB3A/KCNA2/SYNJ1/TUBB3/L1CAM/UNC13C/SLC4A10/FGF13/RASGRF1/SLC8A1/SLC2A13/SHANK2/ERC2/LAMP5/CDH8/PTPRO/CALB2/FLRT3/LRRTM1/GPER1/ZNF804A/PDYN/PENK/PNOC/NMU	32	AD
M1	GOBP	neuron projection development	60/1049	470/27501	2.33784e-14	CHN1/MAP2/STXBP1/STMN2/NPTN/NPTX1/GAP43/CDK5R1/NRXN1/DCLK1/SH3GL2/SHC3/ATCAY/RAB3A/PAK1/PLXNB3/ZNF365/TUBB3/CNTNAP2/CCK/SLIT1/L1CAM/LMTK2/EPHA4/NREP/RASGRF1/NRXN3/MICALL2/PAK3/PLPPR4/NEFH/DOK6/LAMA5/SHANK2/PLXNA4/SPTB/GPRIN1/B4GALT6/CHRNB2/RAB13/EFNB3/EFNA1/SLIT2/GFRA2/SLIT3/ROBO2/LRTM2/RTN4RL1/EPHA5/PTPRO/UNC5D/EPHA7/CNTN4/FLRT3/NPY/SEMA3A/CXCR4/ADCYAP1/RET/CNTN6	60	AD
M1	GOBP	inorganic cation transmembrane transport	52/1049	368/27501	3.42081e-14	ATP1A3/KCNB1/SLC6A17/SCN2A/SCN3B/ITPR1/KCNA2/KCNQ3/SCN2B/GRIN2B/P2RX7/SCN8A/GRIN2A/RYR2/KCNC2/SCN1A/SLC8A1/MICU3/SCN4B/GRIN2C/KCNK1/KCNQ5/KCNJ3/SCN3A/KCNJ6/HCN1/KCNS1/SLC30A3/PLCG2/KCNF1/KCNV1/SLC6A9/HTR2A/SLC6A12/KCNH1/CACNA1G/KCND2/KCNH5/KCNE4/LRRC55/KCNT2/KCNG1/KCNS2/KCNA4/SLC6A13/HTR2C/KCNB2/TRPA1/TRPC5/KCNG3/KCNH7/CCL19	52	AD
M1	GOBP	neurotransmitter secretion	24/1049	77/27501	4.91254e-14	SNAP25/SYT1/STXBP1/SYN1/RIMS3/SYN2/SNCA/NRXN1/UNC13A/RAB3A/PTPRN2/SYNJ1/PPFIA4/RIMS2/PCLO/UNC13C/SYT5/RIMS1/GAD1/LIN7A/GAD2/SYT2/SLC32A1/SYT10	24	AD
M1	GOBP	signal release from synapse	24/1049	77/27501	4.91254e-14	SNAP25/SYT1/STXBP1/SYN1/RIMS3/SYN2/SNCA/NRXN1/UNC13A/RAB3A/PTPRN2/SYNJ1/PPFIA4/RIMS2/PCLO/UNC13C/SYT5/RIMS1/GAD1/LIN7A/GAD2/SYT2/SLC32A1/SYT10	24	AD
M1	GOBP	plasma membrane bounded cell projection morphogenesis	51/1049	365/27501	9.90369e-14	CHN1/MAP2/STXBP1/NPTN/NPTX1/GAP43/CDK5R1/NRXN1/DCLK1/SH3GL2/SHC3/WASF1/RAB3A/PAK1/PLXNB3/ZNF365/TUBB3/CNTNAP2/CCK/SLIT1/L1CAM/LMTK2/EPHA4/NRXN3/PAK3/PLPPR4/NEFH/DOK6/LAMA5/SHANK2/PLXNA4/SPTB/B4GALT6/CHRNB2/EFNB3/EFNA1/SLIT2/GFRA2/SLIT3/ROBO2/LRTM2/EPHA5/PTPRO/UNC5D/EPHA7/CNTN4/FLRT3/SEMA3A/CXCR4/RET/CNTN6	51	AD
M1	GOBP	cation transmembrane transport	53/1049	394/27501	1.35772e-13	ATP1A3/KCNB1/SLC6A17/SCN2A/SCN3B/ITPR1/KCNA2/KCNQ3/SCN2B/GRIN2B/P2RX7/SCN8A/GRIN2A/RYR2/KCNC2/SCN1A/SLC8A1/MICU3/SCN4B/GRIN2C/KCNK1/KCNQ5/KCNJ3/SCN3A/KCNJ6/HCN1/KCNS1/SLC30A3/PLCG2/KCNF1/KCNV1/SLC6A9/HTR2A/SLC6A12/KCNH1/CACNA1G/KCND2/SLC38A5/KCNH5/KCNE4/LRRC55/KCNT2/KCNG1/KCNS2/KCNA4/SLC6A13/HTR2C/KCNB2/TRPA1/TRPC5/KCNG3/KCNH7/CCL19	53	AD
M1	GOBP	cell projection morphogenesis	51/1049	368/27501	1.35772e-13	CHN1/MAP2/STXBP1/NPTN/NPTX1/GAP43/CDK5R1/NRXN1/DCLK1/SH3GL2/SHC3/WASF1/RAB3A/PAK1/PLXNB3/ZNF365/TUBB3/CNTNAP2/CCK/SLIT1/L1CAM/LMTK2/EPHA4/NRXN3/PAK3/PLPPR4/NEFH/DOK6/LAMA5/SHANK2/PLXNA4/SPTB/B4GALT6/CHRNB2/EFNB3/EFNA1/SLIT2/GFRA2/SLIT3/ROBO2/LRTM2/EPHA5/PTPRO/UNC5D/EPHA7/CNTN4/FLRT3/SEMA3A/CXCR4/RET/CNTN6	51	AD
M1	GOMF	voltage-gated potassium channel activity	24/1049	81/27501	1.65476e-13	KCNB1/KCNA2/KCNQ3/KCNC2/KCNK1/KCNQ5/KCNJ3/KCNJ6/HCN1/KCNS1/KCNF1/KCNV1/KCNH1/KCND2/KCNH5/KCNE4/LRRC55/KCNT2/KCNG1/KCNS2/KCNA4/KCNB2/KCNG3/KCNH7	24	AD
M1	GOMF	ligand-gated anion channel activity	13/1049	18/27501	1.94925e-13	GABRA1/GABRB3/GABRB2/GABRG2/GABRA2/GLRB/GABRA5/GABRA4/GABRA3/GLRA3/GABRG3/GLRA2/GABRA6	13	AD
M1	GOCC	neuron projection membrane	17/1049	36/27501	2.3362e-13	THY1/KCNB1/GRIA1/CNTNAP2/GABRA1/GABRG2/GABRA2/KCNC2/GABRA5/GABRA4/LAMP5/AKAP5/GABRA3/ROBO2/GABRG3/GPER1/GABRA6	17	AD
M1	GOBP	neuron projection morphogenesis	50/1049	362/27501	2.79084e-13	CHN1/MAP2/STXBP1/NPTN/NPTX1/GAP43/CDK5R1/NRXN1/DCLK1/SH3GL2/SHC3/RAB3A/PAK1/PLXNB3/ZNF365/TUBB3/CNTNAP2/CCK/SLIT1/L1CAM/LMTK2/EPHA4/NRXN3/PAK3/PLPPR4/NEFH/DOK6/LAMA5/SHANK2/PLXNA4/SPTB/B4GALT6/CHRNB2/EFNB3/EFNA1/SLIT2/GFRA2/SLIT3/ROBO2/LRTM2/EPHA5/PTPRO/UNC5D/EPHA7/CNTN4/FLRT3/SEMA3A/CXCR4/RET/CNTN6	50	AD
M1	GOBP	multicellular organismal signaling	28/1049	117/27501	3.20457e-13	ATP1A3/SCN2A/SCN3B/CACNG8/KCNA2/CAMK2D/CNTNAP2/SCN2B/SCN8A/RYR2/CACNB4/SCN1A/SLC8A1/SCN4B/KCNK1/KCNIP4/CACNG3/CACNB2/KCNJ3/SCN3A/CACNA2D3/CACNA1G/KCND2/CAV1/KCNE4/DRD1/GPER1/CACNG2	28	AD
M1	GOBP	cell part morphogenesis	51/1049	378/27501	3.77983e-13	CHN1/MAP2/STXBP1/NPTN/NPTX1/GAP43/CDK5R1/NRXN1/DCLK1/SH3GL2/SHC3/WASF1/RAB3A/PAK1/PLXNB3/ZNF365/TUBB3/CNTNAP2/CCK/SLIT1/L1CAM/LMTK2/EPHA4/NRXN3/PAK3/PLPPR4/NEFH/DOK6/LAMA5/SHANK2/PLXNA4/SPTB/B4GALT6/CHRNB2/EFNB3/EFNA1/SLIT2/GFRA2/SLIT3/ROBO2/LRTM2/EPHA5/PTPRO/UNC5D/EPHA7/CNTN4/FLRT3/SEMA3A/CXCR4/RET/CNTN6	51	AD
M1	GOBP	cell morphogenesis involved in neuron differentiation	46/1049	318/27501	6.02239e-13	CHN1/MAP2/STXBP1/NPTN/NPTX1/GAP43/MEF2C/CDK5R1/NRXN1/SHC3/RAB3A/PLXNB3/ZNF365/TUBB3/CCK/SLIT1/L1CAM/LMTK2/EPHA4/NRXN3/PAK3/PLPPR4/NEFH/DOK6/LAMA5/SHANK2/PLXNA4/SPTB/B4GALT6/CHRNB2/EFNB3/EFNA1/SLIT2/GFRA2/SLIT3/ROBO2/LRTM2/EPHA5/PTPRO/UNC5D/EPHA7/CNTN4/SEMA3A/CXCR4/RET/CNTN6	46	AD
M1	GOCC	dendrite membrane	15/1049	28/27501	8.34648e-13	THY1/KCNB1/GRIA1/GABRA1/GABRG2/GABRA2/KCNC2/GABRA5/GABRA4/LAMP5/AKAP5/GABRA3/GABRG3/GPER1/GABRA6	15	AD
M1	GOBP	positive regulation of nervous system development	45/1049	309/27501	8.8305e-13	SYT1/STMN2/NPTN/MEF2C/SERPINI1/NRXN1/UNC13A/CAMK1D/PLXNB3/ZNF365/METRN/RIMS2/L1CAM/CX3CL1/CLSTN2/SYT4/CPNE5/RIMS1/BRINP1/SHANK2/PLXNA4/CSF1/TENM3/SLIT2/CUX2/REST/ROBO2/RGS14/PCP4/ITGAX/SYT2/PLPPR5/HES1/GPER1/VWC2/SEMA3A/CXCR4/NGFR/RIT2/RET/DLX1/HEYL/ZNF804A/VSTM5/SRPX2	45	AD
M1	GOBP	axon development	44/1049	297/27501	9.22401e-13	CHN1/STXBP1/NPTN/NPTX1/GAP43/CDK5R1/NRXN1/SHC3/RAB3A/PLXNB3/TUBB3/CCK/SLIT1/L1CAM/LMTK2/EPHA4/NREP/NRXN3/PAK3/PLPPR4/NEFH/DOK6/LAMA5/PLXNA4/SPTB/B4GALT6/CHRNB2/EFNB3/EFNA1/SLIT2/GFRA2/SLIT3/ROBO2/LRTM2/RTN4RL1/EPHA5/PTPRO/UNC5D/EPHA7/CNTN4/SEMA3A/CXCR4/RET/CNTN6	44	AD
M1	GOBP	adenylate cyclase-modulating g protein-coupled receptor signaling pathway	35/1049	193/27501	1.015e-12	ADCY1/CHGA/PDE2A/GNG2/CHRM1/ADGRL2/CNR1/CHRM3/AKAP5/NPY1R/RXFP1/PTH1R/GPR12/HTR5A/DRD1/GPER1/ADORA2A/OPRK1/ADCYAP1/ADRA1B/ADM/MCHR1/VIP/GRM8/GIPR/GPR26/PTGER3/HTR1E/GLP2R/GPR6/DRD5/HTR1A/CHRM4/CXCL11/FFAR3	35	AD
M1	GOBP	cell morphogenesis involved in differentiation	51/1049	389/27501	1.10469e-12	CHN1/MAP2/STXBP1/NPTN/NPTX1/GAP43/MEF2C/CDK5R1/NRXN1/SHC3/RAB3A/PLXNB3/ZNF365/TUBB3/CCK/SLIT1/L1CAM/LMTK2/ATRNL1/EPHA4/NRXN3/MICALL2/PAK3/PLPPR4/NEFH/DOK6/LAMA5/SHANK2/LAMB2/PLXNA4/SPTB/B4GALT6/COL18A1/CHRNB2/EFNB3/EFNA1/SLIT2/GFRA2/SLIT3/ROBO2/LRTM2/MET/EPHA5/PTPRO/UNC5D/EPHA7/CNTN4/SEMA3A/CXCR4/RET/CNTN6	51	AD
M1	GOBP	membrane depolarization	18/1049	45/27501	1.14238e-12	YWHAH/SCN2A/SCN3B/SCN2B/P2RX7/SCN8A/CACNA1E/CACNB4/SCN1A/SLC8A1/CACNA1B/SCN4B/CACNB2/SCN3A/CHRNB2/CACNA1G/CAV1/CACNG2	18	AD
M1	GOBP	regulation of neurotransmitter levels	39/1049	239/27501	1.1569e-12	SNAP25/SYT1/STXBP1/NAPB/SYN1/RIMS3/SYN2/MEF2C/SNCA/NRXN1/UNC13A/RAB3A/PTPRN2/SYNJ1/PPFIA4/BAIAP3/RIMS2/PCLO/GABRA2/UNC13C/SYT5/RIMS1/GAD1/NOS1AP/MCTP1/LIN7A/SLC6A9/GAD2/MOXD1/RAB3B/KLF2/SYT2/CAV1/DRD1/GPER1/SLC32A1/SLC1A7/HTR1A/SYT10	39	AD
M1	GOBP	regulation of metal ion transport	43/1049	288/27501	1.32927e-12	YWHAH/THY1/ATP2B1/SNCA/SCN3B/CAMK2D/PRKCE/CX3CL1/SCN2B/P2RX7/FGF13/RYR2/CACNB4/FGF12/SLC8A1/SCN4B/STAC2/ACTN2/KCNIP4/NOS1AP/CACNB2/HOMER1/KCNS1/HECW1/FGF14/SLC6A9/NKAIN4/NETO1/FGF11/CAV1/KCNE4/DRD1/GPER1/KCNAB3/LRRC55/CASQ1/KCNG1/KCNS2/VIP/SIK1/TLR9/CXCL11/SLN	43	AD
M1	GOBP	axonogenesis	42/1049	279/27501	1.98622e-12	CHN1/STXBP1/NPTN/NPTX1/GAP43/CDK5R1/NRXN1/SHC3/RAB3A/PLXNB3/TUBB3/CCK/SLIT1/L1CAM/LMTK2/EPHA4/NRXN3/PAK3/PLPPR4/NEFH/DOK6/LAMA5/PLXNA4/SPTB/B4GALT6/CHRNB2/EFNB3/EFNA1/SLIT2/GFRA2/SLIT3/ROBO2/LRTM2/EPHA5/PTPRO/UNC5D/EPHA7/CNTN4/SEMA3A/CXCR4/RET/CNTN6	42	AD
M1	GOCC	neuronal cell body	35/1049	200/27501	2.8885e-12	MAP2/THY1/ATP1A3/STMN2/GRIA2/SERPINI1/SNCA/CDK5R1/NRXN1/KCNB1/KCNA2/GRIA1/CNTNAP2/L1CAM/CX3CL1/SLC4A10/C4A/PDE1A/KCNC2/SLC8A1/CD200/BRINP1/SHANK2/KCND2/EPHA5/GRIN3A/MYOT/ADCYAP1/VIP/ZNF804A/PDYN/RGS8/KCNB2/PENK/PNOC	35	AD
M1	GOBP	cellular divalent inorganic cation homeostasis	48/1049	361/27501	3.61393e-12	THY1/ATP2B1/ATP2B2/NPTN/SNCA/MT2A/ITPR1/CAMK2D/MT1E/CX3CL1/GRIN2B/P2RX7/GRIN2A/MT1X/RYR2/SLC8A1/MICU3/GRIN2C/ATP2B3/MT1F/PLCG2/MT1M/HTR2A/GRM1/GPR17/PTH1R/CDH23/CAV1/CALB2/CD24/DRD1/GPER1/CASQ1/C1QTNF1/CXCR4/ADCYAP1/ADRA1B/TAC1/HTR2C/PTGER3/CXCR5/DRD5/MT1H/TACR1/TRPC5/CXCL11/CCL19/CCL14	48	AD
M1	GOBP	blood circulation	40/1049	260/27501	3.77999e-12	ATP2B1/CHGA/PDE2A/SCN3B/CAMK2D/GUCY1B1/SCN2B/CLDN5/RYR2/SCN1A/FGF12/SLC8A1/SCN4B/CACNB2/SPX/KCNJ3/APLN/CHRM3/SLIT2/TRHDE/CACNA1G/GUCY1A1/ELN/PTPRO/KLF2/CAV1/PCSK5/KCNE4/GPER1/ADORA2A/TCAP/CARTPT/ADRA1B/ADM/ERAP2/GNB3/TAC3/ANPEP/CYP4F12/FFAR3	40	AD
M1	GOBP	divalent inorganic cation homeostasis	49/1049	375/27501	3.8075e-12	THY1/ATP2B1/ATP2B2/NPTN/SNCA/MT2A/ITPR1/CAMK2D/MT1E/CX3CL1/GRIN2B/P2RX7/GRIN2A/MT1X/RYR2/SLC8A1/MICU3/GRIN2C/ATP2B3/MT1F/PLCG2/MT1M/HTR2A/GRM1/GPR17/PTH1R/CDH23/CAV1/CALB2/CD24/DRD1/GPER1/CASQ1/C1QTNF1/CXCR4/TMC8/ADCYAP1/ADRA1B/TAC1/HTR2C/PTGER3/CXCR5/DRD5/MT1H/TACR1/TRPC5/CXCL11/CCL19/CCL14	49	AD
M1	GOMF	monovalent inorganic cation transmembrane transporter activity	46/1049	336/27501	4.03024e-12	ATP1A3/ATP6V1A/KCNB1/SCN2A/SCN3B/KCNA2/KCNQ3/AQP1/SCN2B/SCN8A/SLC4A10/KCNC2/SCN1A/SLC8A1/SCN4B/SLC2A13/KCNK1/KCNQ5/KCNJ3/SCN3A/SLC45A4/KCNJ6/HCN1/SLC9B2/GRIK2/KCNS1/KCNF1/KCNV1/SLC6A9/SLC6A12/KCNH1/CACNA1G/KCND2/KCNH5/KCNE4/TCIRG1/LRRC55/KCNT2/KCNG1/KCNS2/KCNA4/SLC6A13/SLC32A1/KCNB2/KCNG3/KCNH7	46	AD
M1	GOBP	head development	49/1049	376/27501	4.14555e-12	YWHAH/BASP1/CDK5R1/SLC6A17/INA/ZNF365/SYNJ1/CNTNAP2/SLIT1/DDIT4/AQP1/PLCB1/GRIN2B/CLDN5/GRIN2A/TBR1/FGF13/FOXG1/GRIN2C/SHANK2/NNAT/TGFB3/ADGRL2/CA10/CHRNB2/SLIT2/MDGA1/EMX1/SLIT3/ROBO2/EPHA5/ZIC2/AFF2/EPHA7/CNTN4/FLRT3/HES1/ZIC1/DRD1/WNT3/NPY/SEMA3A/LHX6/CXCR4/FGF9/FOXJ1/CBLN1/WNT1/AMIGO3	49	AD
M1	GOMF	calcium ion binding	47/1049	351/27501	4.82472e-12	SYT1/PPP3CA/PPP3R1/SNCA/CDK5R1/NRXN1/CAMKK2/ITPR1/BAIAP3/SLIT1/RPH3A/SYT13/PCLO/SYT4/SYT5/RYR2/SLC8A1/MICU3/SLC25A12/KCNIP4/CDH13/MCTP1/CDH8/SLIT2/RASGRP1/SLIT3/CDH23/PCP4/S100A10/SYT2/CALB2/CDH18/CASQ1/PVALB/CDH9/RET/SELL/CDH7/CDH12/CLGN/CLEC4E/S100A4/CDHR5/ASAH2/PRF1/SYT10/ANXA8L1	47	AD
M1	GOMF	inhibitory extracellular ligand-gated ion channel activity	11/1049	14/27501	4.82472e-12	GABRA1/GABRG2/GABRA2/GLRB/GABRA5/GABRA4/GABRA3/GLRA3/GABRG3/GLRA2/GABRA6	11	AD
M1	GOBP	monovalent inorganic cation transport	41/1049	275/27501	5.12173e-12	ATP1A3/KCNB1/SLC6A17/SCN2A/SCN3B/KCNA2/KCNQ3/AQP1/SCN2B/SCN8A/FGF13/KCNC2/SCN1A/SLC8A1/SCN4B/KCNK1/KCNQ5/KCNJ3/SCN3A/KCNJ6/HCN1/SLC9B2/KCNS1/KCNF1/KCNV1/SLC6A9/SLC6A12/KCNH1/KCND2/KCNH5/KCNE4/KCNAB3/LRRC55/KCNT2/KCNG1/KCNS2/KCNA4/SLC6A13/KCNB2/KCNG3/KCNH7	41	AD
M1	GOMF	potassium channel activity	26/1049	112/27501	5.20639e-12	KCNB1/KCNA2/KCNQ3/AQP1/KCNC2/KCNK1/KCNQ5/KCNJ3/KCNJ6/HCN1/GRIK2/KCNS1/KCNF1/KCNV1/KCNH1/KCND2/KCNH5/KCNE4/LRRC55/KCNT2/KCNG1/KCNS2/KCNA4/KCNB2/KCNG3/KCNH7	26	AD
M1	GOCC	cell body	37/1049	228/27501	5.7219e-12	MAP2/THY1/ATP1A3/STMN2/GRIA2/SERPINI1/SNCA/CDK5R1/NRXN1/KCNB1/KCNA2/GRIA1/CNTNAP2/L1CAM/CX3CL1/SLC4A10/C4A/PDE1A/KCNC2/SLC8A1/CD200/BRINP1/SLC2A13/SHANK2/KCND2/EPHA5/GRIN3A/MYOT/RIT2/ADCYAP1/VIP/ZNF804A/PDYN/RGS8/KCNB2/PENK/PNOC	37	AD
M1	GOBP	learning or memory	26/1049	113/27501	6.3622e-12	MEF2C/NRXN1/SCN2A/SYNJ1/CNTNAP2/PLCB1/GRIN2B/CLDN5/GRIN2A/FGF13/RASGRF1/NRXN3/GRM5/PLK2/SHANK2/CAMK4/CHRNB2/CUX2/NFATC4/RGS14/NETO1/DRD1/VIP/GPR88/CRH/NPAS4	26	AD
M1	GOCC	postsynaptic specialization	30/1049	152/27501	6.3622e-12	GRIA2/ATP2B2/NSF/GAP43/CDK5R1/DLGAP1/CACNG8/ADD2/GRIA1/GRIN2B/GRIN2A/ARHGAP44/SLC8A1/GRM5/GRIN2C/SHANK2/LRRTM2/CACNG3/HOMER1/DLGAP2/SH2D5/AKAP5/GRM1/LRFN5/KCND2/RGS14/NETO1/LRRTM1/GPER1/CACNG2	30	AD
M1	GOBP	regulation of exocytosis	30/1049	152/27501	6.3622e-12	SYT1/STXBP1/NAPB/SYN1/RIMS3/NSF/SNCA/KCNB1/RAB3A/BAIAP3/RIMS2/SYT13/CADPS/RAB15/SYT4/RAB3C/SYT5/RIMS1/CADPS2/STXBP5L/RAB13/CACNA1G/RAB27B/REST/RAB3B/SYTL4/SYT2/UNC13D/KLRC2/SYT10	30	AD
M1	GOBP	circulatory system process	40/1049	265/27501	6.47121e-12	ATP2B1/CHGA/PDE2A/SCN3B/CAMK2D/GUCY1B1/SCN2B/CLDN5/RYR2/SCN1A/FGF12/SLC8A1/SCN4B/CACNB2/SPX/KCNJ3/APLN/CHRM3/SLIT2/TRHDE/CACNA1G/GUCY1A1/ELN/PTPRO/KLF2/CAV1/PCSK5/KCNE4/GPER1/ADORA2A/TCAP/CARTPT/ADRA1B/ADM/ERAP2/GNB3/TAC3/ANPEP/CYP4F12/FFAR3	40	AD
M1	GOMF	calmodulin binding	24/1049	96/27501	7.68102e-12	PPP3CA/PPP3R1/GAP43/UNC13A/CAMKK2/RGS4/CAMK1D/CAMKV/CAMK2D/CAMKK1/KCNQ3/PLCB1/UNC13C/MKNK2/RYR2/SLC8A1/DAPK1/CAMK4/KCNQ5/CAMK1G/PCP4/NGFR/RIT2/SPHK1	24	AD
M1	GOBP	signal release	26/1049	114/27501	7.68102e-12	SNAP25/SYT1/STXBP1/SYN1/RIMS3/SYN2/SNCA/NRXN1/UNC13A/RAB3A/PTPRN2/SYNJ1/PPFIA4/RIMS2/PCLO/UNC13C/SYT5/RIMS1/GAD1/LIN7A/GAD2/SYT2/ADCYAP1/VIP/SLC32A1/SYT10	26	AD
M1	GOBP	regulation of neurotransmitter receptor activity	20/1049	66/27501	1.56691e-11	NEFL/GRIA2/NPTX1/MEF2C/DLGAP1/CACNG8/GRIA1/GRIA3/GRIN2B/GRIN2A/DAPK1/SHANK2/ACTN2/CACNG3/NPTX2/DLGAP2/SLC6A9/NETO1/CACNG2/CRH	20	AD
M1	GOBP	regulation of heart contraction	34/1049	203/27501	2.10241e-11	ATP1A3/ATP2B1/ATP2B2/CHGA/SCN3B/ITPR1/CACNG8/CAMK2D/SCN2B/FGF13/RYR2/CACNB4/SLC8A1/SCN4B/KCNK1/ATP2B3/KCNIP4/CACNG3/NOS1AP/CACNB2/SPX/KCNJ3/APLN/CACNA2D3/CACNA1G/KCND2/CAV1/KCNE4/CASQ1/ADRA1B/CACNG2/TBX2/ADM/HSPB7	34	AD
M1	GOCC	neurotransmitter receptor complex	17/1049	46/27501	2.32376e-11	GRIA2/CACNG8/GRIA1/GRIA3/GRIN2B/GRIN2A/GRIN2C/SHANK2/CACNG3/GRIK2/HTR2A/VWC2/GRIN3A/CACNG2/VWC2L/HTR2C/HTR3B	17	AD
M1	GOBP	chemotaxis	50/1049	410/27501	2.62915e-11	CHN1/NPTN/GAP43/CHGA/CDK5R1/NRXN1/SHC3/MAP2K1/PLXNB3/TUBB3/SLIT1/L1CAM/CX3CL1/EPHA4/NRXN3/SCG2/DOK6/LAMA5/PLXNA4/SPTB/RAB13/EGR3/EFNB3/EFNA1/SLIT2/GFRA2/SLIT3/ROBO2/KIT/LRTM2/MET/EPHA5/PTPRO/UNC5D/EPHA7/CNTN4/SEMA3A/CXCR4/RET/CNTN6/CXCR5/PTGDR2/CXCL1/CXCL2/JAML/FGF10/CXCL11/PPBP/CCL19/CCL14	50	AD
M1	GOBP	taxis	50/1049	410/27501	2.62915e-11	CHN1/NPTN/GAP43/CHGA/CDK5R1/NRXN1/SHC3/MAP2K1/PLXNB3/TUBB3/SLIT1/L1CAM/CX3CL1/EPHA4/NRXN3/SCG2/DOK6/LAMA5/PLXNA4/SPTB/RAB13/EGR3/EFNB3/EFNA1/SLIT2/GFRA2/SLIT3/ROBO2/KIT/LRTM2/MET/EPHA5/PTPRO/UNC5D/EPHA7/CNTN4/SEMA3A/CXCR4/RET/CNTN6/CXCR5/PTGDR2/CXCL1/CXCL2/JAML/FGF10/CXCL11/PPBP/CCL19/CCL14	50	AD
M1	GOBP	positive regulation of neurogenesis	40/1049	277/27501	2.63038e-11	SYT1/STMN2/NPTN/MEF2C/SERPINI1/UNC13A/CAMK1D/PLXNB3/ZNF365/METRN/RIMS2/L1CAM/CX3CL1/SYT4/CPNE5/RIMS1/BRINP1/SHANK2/PLXNA4/CSF1/TENM3/SLIT2/CUX2/REST/ROBO2/RGS14/PCP4/SYT2/PLPPR5/HES1/GPER1/VWC2/SEMA3A/CXCR4/NGFR/RIT2/RET/DLX1/HEYL/ZNF804A	40	AD
M1	GOCC	transport vesicle membrane	26/1049	121/27501	3.19319e-11	SYT1/SYP/SYN1/SV2A/SYN2/SV2B/UNC13A/RAB3A/SYNPR/PTPRN2/GRIA1/NCALD/VAMP1/SYT4/GABRA2/UNC13C/SYT5/AP1G2/MCTP1/ICA1/RAB3B/SYT2/SLC17A6/SV2C/SLC32A1/SLC17A8	26	AD
M1	GOBP	brain development	46/1049	359/27501	3.78735e-11	YWHAH/BASP1/CDK5R1/SLC6A17/INA/ZNF365/SYNJ1/CNTNAP2/SLIT1/DDIT4/AQP1/PLCB1/GRIN2B/GRIN2A/TBR1/FGF13/FOXG1/GRIN2C/SHANK2/NNAT/ADGRL2/CA10/CHRNB2/SLIT2/MDGA1/EMX1/SLIT3/ROBO2/EPHA5/ZIC2/AFF2/EPHA7/CNTN4/HES1/ZIC1/DRD1/WNT3/NPY/SEMA3A/LHX6/CXCR4/FGF9/FOXJ1/CBLN1/WNT1/AMIGO3	46	AD
M1	GOBP	regulation of cytosolic calcium ion concentration	37/1049	244/27501	4.23924e-11	THY1/ATP2B1/ATP2B2/NPTN/SNCA/ITPR1/CX3CL1/GRIN2B/P2RX7/GRIN2A/RYR2/SLC8A1/GRIN2C/ATP2B3/PLCG2/HTR2A/GRM1/GPR17/CDH23/CAV1/CALB2/CD24/DRD1/GPER1/CASQ1/C1QTNF1/CXCR4/ADCYAP1/ADRA1B/TAC1/HTR2C/PTGER3/CXCR5/TACR1/TRPC5/CXCL11/CCL19	37	AD
M1	GOBP	regulation of vesicle-mediated transport	50/1049	416/27501	4.37178e-11	SYT1/MAP2/STXBP1/NAPB/SYN1/RIMS3/NSF/SNCA/SNAP91/INPP5F/KCNB1/CAMK1D/RAB3A/MAP2K1/BAIAP3/C3/RIMS2/SYT13/CADPS/RAB15/SYT4/RAB3C/SYT5/C4A/RIMS1/CADPS2/STON2/ACTN2/CDH13/MCTP1/STXBP5L/APLN/RAB13/AKAP5/LDLRAP1/CACNA1G/RAB27B/REST/RAB3B/SYTL4/SYT2/CAV1/UNC13D/RIT2/SPHK1/SERPINE1/KLRC2/MAPK15/SYT10/CCL19	50	AD
M1	GOCC	gaba receptor complex	12/1049	20/27501	4.42436e-11	GABBR2/GABRA1/GABRB3/GABRB2/GABRG2/GABRA2/GABRA5/GABRA4/GABRA3/GABRG3/GABRQ/GABRA6	12	AD
M1	GOBP	cellular metal ion homeostasis	52/1049	447/27501	5.37997e-11	THY1/ATP1A3/ATP2B1/ATP2B2/NPTN/SNCA/MT2A/ATP6V1A/ITPR1/CAMK2D/MT1E/CX3CL1/GRIN2B/P2RX7/GRIN2A/MT1X/RYR2/SLC8A1/MICU3/GRIN2C/ATP2B3/MT1F/PLCG2/MT1M/HTR2A/CP/GRM1/GPR17/PTH1R/CDH23/CAV1/CALB2/CD24/HMOX1/DRD1/GPER1/CASQ1/C1QTNF1/CXCR4/ADCYAP1/ADRA1B/TAC1/HTR2C/PTGER3/CXCR5/DRD5/MT1H/TACR1/TRPC5/CXCL11/CCL19/CCL14	52	AD
M1	GOMF	gaba-gated chloride ion channel activity	10/1049	13/27501	8.23279e-11	GABRA1/GABRB3/GABRB2/GABRG2/GABRA2/GABRA5/GABRA4/GABRA3/GABRG3/GABRA6	10	AD
M1	GOBP	regulation of catecholamine secretion	15/1049	37/27501	1.03166e-10	SYT1/SNCA/CHGA/KCNB1/KCNA2/SYT13/SYT4/SYT5/CHRNB2/SYT2/CARTPT/VIP/CRH/SYT10/FFAR3	15	AD
M1	GOBP	metal ion homeostasis	54/1049	485/27501	1.09697e-10	THY1/ATP1A3/ATP2B1/ATP2B2/NPTN/SNCA/MT2A/ATP6V1A/ITPR1/CAMK2D/MT1E/CX3CL1/GRIN2B/P2RX7/GRIN2A/MT1X/RYR2/SLC8A1/MICU3/GRIN2C/ATP2B3/MT1F/PLCG2/MT1M/HTR2A/CP/GRM1/GPR17/PTH1R/CDH23/CAV1/CALB2/CD24/HMOX1/DRD1/GPER1/CASQ1/C1QTNF1/CXCR4/TMC8/ADCYAP1/ADRA1B/TAC1/HTR2C/PTGER3/CXCR5/DRD5/MT1H/TACR1/TRPC5/CYP4F12/CXCL11/CCL19/CCL14	54	AD
M1	GOBP	neuropeptide signaling pathway	19/1049	65/27501	1.10965e-10	GLRB/SORCS1/OPRD1/SSTR1/SSTR3/GLRA3/NPY/OPRK1/ADCYAP1/MCHR1/PDYN/GLRA2/PTGDR2/MCHR2/PENK/PNOC/NXPH2/NMU/GPR149	19	AD
M1	GOBP	regulation of blood circulation	35/1049	229/27501	1.30683e-10	ATP1A3/ATP2B1/ATP2B2/CHGA/SCN3B/ITPR1/CACNG8/CAMK2D/SCN2B/FGF13/RYR2/CACNB4/SLC8A1/SCN4B/KCNK1/ATP2B3/KCNIP4/CACNG3/NOS1AP/CACNB2/SPX/KCNJ3/APLN/CHRM3/CACNA2D3/CACNA1G/KCND2/CAV1/KCNE4/CASQ1/ADRA1B/CACNG2/TBX2/ADM/HSPB7	35	AD
M1	GOBP	regulation of glutamate receptor signaling pathway	18/1049	58/27501	1.32724e-10	NEFL/GRIA2/MEF2C/FRRS1L/CACNG8/GRIA1/GRIA3/CX3CL1/GRIN2B/GRIN2A/DAPK1/SHANK2/ACTN2/CACNG3/SLC6A9/NETO1/CACNG2/CRH	18	AD
M1	GOBP	cell-cell adhesion	46/1049	375/27501	1.63351e-10	STXBP1/THY1/NPTN/CDK5R1/NRXN1/HSPB1/PLXNB3/ADD2/L1CAM/CX3CL1/CLDN5/PTPRT/NRXN3/CD200/CD99/LAMA5/CDH13/FAT3/TENM3/CDH8/LRFN5/ROBO2/KIT/CDH23/UNC5D/ITGAX/CNTN4/CD24/FLRT3/MYL9/CDH18/MYOT/CLDN15/CDH9/RET/SELL/CDH7/CDH12/CBLN1/CLDN9/CNTN6/COL8A2/SRPX2/IGFN1/JAML/AMIGO3	46	AD
M1	GOMF	gaba receptor activity	12/1049	22/27501	1.95765e-10	GABBR2/GABRA1/GABRB3/GABRB2/GABRG2/GABRA2/GABRA5/GABRA4/GABRA3/GABRG3/GABRQ/GABRA6	12	AD
M1	GOBP	cognition	28/1049	153/27501	2.33252e-10	MEF2C/NRXN1/SCN2A/SYNJ1/CNTNAP2/PLCB1/GRIN2B/CLDN5/GRIN2A/FGF13/RASGRF1/NRXN3/GRM5/PLK2/JAKMIP1/SHANK2/CAMK4/TUSC3/CHRNB2/CUX2/NFATC4/RGS14/NETO1/DRD1/VIP/GPR88/CRH/NPAS4	28	AD
M1	GOBP	cyclic-nucleotide-mediated signaling	28/1049	153/27501	2.33252e-10	ADCY1/CHGA/PDE2A/CAP2/GNG2/RIMS2/AQP1/GUCY1B1/KCNC2/ADGRL2/CNR1/EPHA5/RXFP1/PTH1R/GPR12/DRD1/GPER1/ADORA2A/ADCYAP1/ADRA1B/ADM/VIP/HTR2C/GPR26/PTGER3/GPR6/DRD5/CXCL11	28	AD
M1	GOCC	gaba-ergic synapse	11/1049	18/27501	2.76644e-10	ATP2B1/ATP2B2/BSN/PCLO/LRRTM2/ATP2B3/MDGA1/LRFN5/PTPRO/CBLN4/LRRTM1	11	AD
M1	GOBP	potassium ion transport	27/1049	145/27501	3.59006e-10	ATP1A3/KCNB1/KCNA2/KCNQ3/AQP1/KCNC2/KCNK1/KCNQ5/KCNJ3/KCNJ6/HCN1/KCNS1/KCNF1/KCNV1/KCNH1/KCND2/KCNH5/KCNE4/KCNAB3/LRRC55/KCNT2/KCNG1/KCNS2/KCNA4/KCNB2/KCNG3/KCNH7	27	AD
M1	GOMF	neurotransmitter binding	15/1049	40/27501	3.64209e-10	GRIN2B/GLRB/CBS/CHRM3/CHRNB2/HTR2A/SLC6A12/GLRA3/HTR5A/GRIN3A/SLC6A13/GLRA2/HTR2C/HTR1E/HTR1A	15	AD
M1	GOBP	synaptic transmission, gabaergic	9/1049	11/27501	3.91443e-10	GABRA1/GABRB2/GABRG2/GABRA2/GABRA5/GABRA4/GABRA3/GABRG3/GABRA6	9	AD
M1	GOMF	potassium ion transmembrane transporter activity	27/1049	146/27501	4.1648e-10	ATP1A3/KCNB1/KCNA2/KCNQ3/AQP1/KCNC2/KCNK1/KCNQ5/KCNJ3/KCNJ6/HCN1/GRIK2/KCNS1/KCNF1/KCNV1/KCNH1/KCND2/KCNH5/KCNE4/LRRC55/KCNT2/KCNG1/KCNS2/KCNA4/KCNB2/KCNG3/KCNH7	27	AD
M1	GOBP	cellular calcium ion homeostasis	42/1049	331/27501	4.46267e-10	THY1/ATP2B1/ATP2B2/NPTN/SNCA/ITPR1/CAMK2D/CX3CL1/GRIN2B/P2RX7/GRIN2A/RYR2/SLC8A1/MICU3/GRIN2C/ATP2B3/PLCG2/HTR2A/GRM1/GPR17/PTH1R/CDH23/CAV1/CALB2/CD24/DRD1/GPER1/CASQ1/C1QTNF1/CXCR4/ADCYAP1/ADRA1B/TAC1/HTR2C/PTGER3/CXCR5/DRD5/TACR1/TRPC5/CXCL11/CCL19/CCL14	42	AD
M1	GOBP	axon guidance	32/1049	205/27501	5.74865e-10	CHN1/NPTN/GAP43/CDK5R1/NRXN1/SHC3/PLXNB3/TUBB3/SLIT1/L1CAM/EPHA4/NRXN3/DOK6/LAMA5/PLXNA4/SPTB/EFNB3/EFNA1/SLIT2/GFRA2/SLIT3/ROBO2/LRTM2/EPHA5/PTPRO/UNC5D/EPHA7/CNTN4/SEMA3A/CXCR4/RET/CNTN6	32	AD
M1	GOBP	neuron projection guidance	32/1049	205/27501	5.74865e-10	CHN1/NPTN/GAP43/CDK5R1/NRXN1/SHC3/PLXNB3/TUBB3/SLIT1/L1CAM/EPHA4/NRXN3/DOK6/LAMA5/PLXNA4/SPTB/EFNB3/EFNA1/SLIT2/GFRA2/SLIT3/ROBO2/LRTM2/EPHA5/PTPRO/UNC5D/EPHA7/CNTN4/SEMA3A/CXCR4/RET/CNTN6	32	AD
M1	GOMF	gaba-a receptor activity	11/1049	19/27501	5.98643e-10	GABRA1/GABRB3/GABRB2/GABRG2/GABRA2/GABRA5/GABRA4/GABRA3/GABRG3/GABRQ/GABRA6	11	AD
M1	GOCC	gaba-a receptor complex	11/1049	19/27501	5.98643e-10	GABRA1/GABRB3/GABRB2/GABRG2/GABRA2/GABRA5/GABRA4/GABRA3/GABRG3/GABRQ/GABRA6	11	AD
M1	GOBP	regulation of calcium ion-dependent exocytosis	17/1049	56/27501	7.16266e-10	SYT1/STXBP1/NAPB/SYN1/RIMS3/KCNB1/RAB3A/BAIAP3/RIMS2/SYT13/SYT4/SYT5/RIMS1/CACNA1G/REST/SYT2/SYT10	17	AD
M1	GOBP	positive regulation of neuron differentiation	33/1049	219/27501	7.18654e-10	SYT1/STMN2/NPTN/MEF2C/SERPINI1/UNC13A/CAMK1D/PLXNB3/METRN/RIMS2/L1CAM/CX3CL1/SYT4/CPNE5/RIMS1/BRINP1/SHANK2/PLXNA4/TENM3/SLIT2/CUX2/REST/ROBO2/PCP4/SYT2/PLPPR5/VWC2/NGFR/RIT2/RET/DLX1/HEYL/ZNF804A	33	AD
M1	GOBP	chloride transmembrane transport	16/1049	49/27501	7.95938e-10	GABRA1/GABRB3/GABRB2/GABRG2/GABRA2/GLRB/GABRA5/GABRA4/ANO5/GABRA3/ANO3/GLRA3/GABRG3/GABRQ/GLRA2/GABRA6	16	AD
M1	GOCC	presynaptic membrane	16/1049	49/27501	7.95938e-10	SNAP25/RIMS3/NPTN/SNAP91/NRXN1/UNC13A/PDE2A/RIMS2/ADAM23/UNC13C/KCNC2/RIMS1/KCTD16/ERC2/GRIK2/GPER1	16	AD
M1	GOBP	calcium ion homeostasis	42/1049	338/27501	8.34268e-10	THY1/ATP2B1/ATP2B2/NPTN/SNCA/ITPR1/CAMK2D/CX3CL1/GRIN2B/P2RX7/GRIN2A/RYR2/SLC8A1/MICU3/GRIN2C/ATP2B3/PLCG2/HTR2A/GRM1/GPR17/PTH1R/CDH23/CAV1/CALB2/CD24/DRD1/GPER1/CASQ1/C1QTNF1/CXCR4/ADCYAP1/ADRA1B/TAC1/HTR2C/PTGER3/CXCR5/DRD5/TACR1/TRPC5/CXCL11/CCL19/CCL14	42	AD
M1	GOCC	postsynaptic membrane	22/1049	100/27501	9.20711e-10	ATP2B2/KCNB1/CACNG8/CLSTN2/GRIN2B/GRIN2A/KCNC2/GRM5/GRIN2C/SHANK2/LRRTM2/MAGEE1/KCTD16/CACNG3/GRIK2/GRM1/LRFN5/KCND2/NETO1/LRRTM1/CACNG2/CBLN1	22	AD
M1	GOBP	regulation of amine transport	17/1049	57/27501	9.49231e-10	SYT1/SNCA/CHGA/KCNB1/KCNA2/SYT13/SYT4/SYT5/CHRNB2/RAB3B/SYT2/DRD1/CARTPT/VIP/CRH/SYT10/FFAR3	17	AD
M1	GOBP	positive regulation of cell development	42/1049	341/27501	1.09048e-09	SYT1/STMN2/NPTN/MEF2C/SERPINI1/UNC13A/CAMK1D/PLXNB3/ZNF365/METRN/RIMS2/L1CAM/CX3CL1/CLDN5/SYT4/CPNE5/RIMS1/BRINP1/SHANK2/PLXNA4/CSF1/TENM3/SLIT2/CUX2/REST/ROBO2/RGS14/PCP4/S100A10/SYT2/PLPPR5/HES1/GPER1/VWC2/SEMA3A/CXCR4/NGFR/RIT2/RET/DLX1/HEYL/ZNF804A	42	AD
M1	GOCC	presynaptic active zone	14/1049	37/27501	1.42422e-09	SYP/RIMS3/BSN/UNC13A/RAB3A/PPFIA4/RIMS2/GUCY1B1/PCLO/UNC13C/ARHGAP44/RIMS1/ERC2/GPER1	14	AD
M1	GOCC	postsynaptic density	26/1049	144/27501	1.59318e-09	GRIA2/ATP2B2/NSF/GAP43/CDK5R1/CACNG8/ADD2/GRIA1/GRIN2B/GRIN2A/ARHGAP44/SLC8A1/GRM5/GRIN2C/SHANK2/CACNG3/HOMER1/SH2D5/AKAP5/GRM1/LRFN5/KCND2/RGS14/NETO1/GPER1/CACNG2	26	AD
M1	GOCC	neuron to neuron synapse	27/1049	155/27501	1.59318e-09	ATP1A3/GRIA2/ATP2B2/NSF/GAP43/CDK5R1/CACNG8/ADD2/GRIA1/GRIN2B/GRIN2A/ARHGAP44/SLC8A1/GRM5/GRIN2C/SHANK2/CACNG3/HOMER1/SH2D5/AKAP5/GRM1/LRFN5/KCND2/RGS14/NETO1/GPER1/CACNG2	27	AD
M1	GOCC	neuron spine	21/1049	94/27501	1.84549e-09	PPP3CA/GRIA2/CDK5R1/GRIA1/GRIA3/PRKAR2B/EPHA4/ARHGAP44/SHANK2/ACTN2/DGKI/HOMER1/AKAP5/FRMPD4/KCND2/RGS14/PTPRO/DRD1/GPER1/KCNA4/ZNF804A	21	AD
M1	GOBP	synaptic vesicle cycle	20/1049	85/27501	1.93827e-09	SNAP25/SYT1/RIMS3/SNCA/SNAP91/UNC13A/RAB3A/SYNJ1/RIMS2/PCLO/UNC13C/AMPH/SYT5/RIMS1/STON2/SYT2/SLC17A6/SLC32A1/SLC17A8/SYT10	20	AD
M1	GOBP	calcium ion transport	28/1049	168/27501	2.02392e-09	ATP2B1/ATP2B2/ITPR1/CACNG8/GRIN2B/P2RX7/GRIN2A/CACNA1E/RYR2/SLC8A1/CACNA1B/MICU3/GRIN2C/ATP2B3/CACNG3/CACNB2/CHRNB2/PLCG2/HTR2A/CACNA1G/CDH23/CAV1/GRIN3A/HTR2C/TRPA1/TRPC5/SLN/CCL19	28	AD
M1	GOBP	glutamate receptor signaling pathway	14/1049	38/27501	2.10183e-09	GRIA2/CDK5R1/KCNB1/GRIA3/PLCB1/GRIN2B/GRIN2A/GRM5/GRIN2C/HOMER1/GRIK2/GRM1/GRIN3A/GRM8	14	AD
M1	GOBP	gamma-aminobutyric acid signaling pathway	11/1049	21/27501	2.35388e-09	GABBR2/GABRA1/GABRB3/GABRB2/GABRG2/GABRA2/GABRA5/GABRA4/GABRA3/GABRG3/GABRA6	11	AD
M1	GOCC	postsynaptic specialization membrane	13/1049	32/27501	2.3749e-09	ATP2B2/CACNG8/GRIN2B/GRIN2A/GRM5/GRIN2C/LRRTM2/CACNG3/GRM1/LRFN5/NETO1/LRRTM1/CACNG2	13	AD
M1	GOBP	cellular potassium ion transport	25/1049	136/27501	2.39191e-09	ATP1A3/KCNB1/KCNA2/KCNQ3/KCNC2/KCNK1/KCNQ5/KCNJ3/KCNJ6/HCN1/KCNS1/KCNF1/KCNV1/KCNH1/KCND2/KCNH5/KCNE4/LRRC55/KCNT2/KCNG1/KCNS2/KCNA4/KCNB2/KCNG3/KCNH7	25	AD
M1	GOBP	potassium ion transmembrane transport	25/1049	136/27501	2.39191e-09	ATP1A3/KCNB1/KCNA2/KCNQ3/KCNC2/KCNK1/KCNQ5/KCNJ3/KCNJ6/HCN1/KCNS1/KCNF1/KCNV1/KCNH1/KCND2/KCNH5/KCNE4/LRRC55/KCNT2/KCNG1/KCNS2/KCNA4/KCNB2/KCNG3/KCNH7	25	AD
M1	GOBP	divalent inorganic cation transport	31/1049	205/27501	2.39191e-09	ATP2B1/ATP2B2/ITPR1/CACNG8/GRIN2B/P2RX7/GRIN2A/CACNA1E/RYR2/SLC8A1/CACNA1B/MICU3/GRIN2C/ATP2B3/CACNG3/CACNB2/TUSC3/NIPAL2/CHRNB2/SLC30A3/PLCG2/HTR2A/CACNA1G/CDH23/CAV1/GRIN3A/HTR2C/TRPA1/TRPC5/SLN/CCL19	31	AD
M1	GOBP	divalent metal ion transport	31/1049	205/27501	2.39191e-09	ATP2B1/ATP2B2/ITPR1/CACNG8/GRIN2B/P2RX7/GRIN2A/CACNA1E/RYR2/SLC8A1/CACNA1B/MICU3/GRIN2C/ATP2B3/CACNG3/CACNB2/TUSC3/NIPAL2/CHRNB2/SLC30A3/PLCG2/HTR2A/CACNA1G/CDH23/CAV1/GRIN3A/HTR2C/TRPA1/TRPC5/SLN/CCL19	31	AD
M1	GOBP	action potential	19/1049	78/27501	2.9328e-09	YWHAH/KCNB1/SCN2A/SCN3B/KCNA2/SCN2B/SCN8A/RYR2/SCN1A/FGF12/SLC8A1/SCN4B/CACNB2/KCNJ3/SCN3A/CACNA1G/KCND2/KCNE4/GPER1	19	AD
M1	GOMF	postsynaptic neurotransmitter receptor activity	13/1049	33/27501	3.61921e-09	GRIA1/GABRA1/GABRG2/GABRA2/GRM5/GABRA5/GABRA4/CHRNB2/GRIK2/GABRA3/GRM1/GABRG3/GABRA6	13	AD
M1	GOBP	regulation of synapse structure or activity	24/1049	128/27501	3.62436e-09	MEF2C/SNCA/CDK5R1/NRXN1/NGEF/SLIT1/CLSTN2/GRIN2B/EPHA4/ARHGAP44/HOMER1/CHRNB2/FRMPD4/EFNA1/MDGA1/CUX2/LRFN5/ROBO2/SLC17A6/VSTM5/CBLN1/SRPX2/SLC17A8/IL1RAPL2	24	AD
M1	GOCC	asymmetric synapse	26/1049	151/27501	4.36437e-09	GRIA2/ATP2B2/NSF/GAP43/CDK5R1/CACNG8/ADD2/GRIA1/GRIN2B/GRIN2A/ARHGAP44/SLC8A1/GRM5/GRIN2C/SHANK2/CACNG3/HOMER1/SH2D5/AKAP5/GRM1/LRFN5/KCND2/RGS14/NETO1/GPER1/CACNG2	26	AD
M1	GOBP	response to drug	49/1049	462/27501	4.7887e-09	MEF2C/SNCA/ADCY1/CDK5R1/SLC6A17/AQP1/GUCY1B1/PLCB1/GRIN2B/P2RX7/GRIN2A/RYR2/KCNC2/IPCEF1/SLC8A1/SLC25A12/PRKCG/CHRM1/TGFB3/ADIRF/CHRM3/CHRNB2/SLC6A9/HTR2A/EGR1/SLIT2/PPM1E/REST/LYPD1/SLIT3/SLC35F3/SLC38A5/CAV1/DDX11/KDR/HMOX1/DRD1/GRIN3A/SLC6A13/GLRA2/RGS8/HTR2C/CALHM1/CHRM4/HP/MAPK15/CHRNB3/GPR52/CCL19	49	AD
M1	GOBP	cellular response to nitrogen compound	47/1049	433/27501	5.22531e-09	ATP1A3/MEF2C/SNCA/ADCY1/CDK5R1/ATP6V1G2/ATP6V1A/PDE2A/FOXO4/GOT1/GNG2/GABRB3/GABRB2/PRKAR2B/AQP1/GUCY1B1/PLCB1/GABRG2/P2RX7/RAB15/GRIN2A/RYR2/EPHA4/KCNC2/SLC8A1/GRM5/ACTN2/CHRM1/CHRM3/HCN1/CHRNB2/RAB13/EGR1/SLIT2/LYPD1/RARRES2/CAV1/DDX11/TCIRG1/DRD1/GPER1/NGFR/GLRA2/NR4A3/RGS8/DRD5/CHRM4	47	AD
M1	GOBP	regulation of postsynaptic membrane potential	13/1049	34/27501	5.47853e-09	MEF2C/GABRA1/GABRG2/GRIN2B/GABRA2/GRIN2A/GRIN2C/GABRA5/GABRA4/GABRA3/GABRG3/GABRA6/NPAS4	13	AD
M1	GOMF	ion channel binding	22/1049	110/27501	5.72525e-09	YWHAH/RIMS3/KCNB1/SCN3B/CAMK2D/RIMS2/FGF13/RYR2/FGF12/SLC8A1/RIMS1/SCN4B/ACTN2/HOMER1/ANK1/S100A10/CAV1/KCNE4/KCNAB3/LRRC55/TCAP/PIRT	22	AD
M1	GOBP	negative regulation of nervous system development	27/1049	165/27501	6.19527e-09	YWHAH/MAP2/THY1/STMN2/INPP5F/ZNF365/NGEF/SLIT1/CX3CL1/FGF13/EPHA4/KIAA0319/EFNB3/EFNA1/SLIT2/REST/ROBO2/RTN4RL1/NEXMIF/PTPRO/CNTN4/MCF2/HES1/SEMA3A/NGFR/DLX1/CBLN1	27	AD
M1	GOCC	ionotropic glutamate receptor complex	14/1049	41/27501	6.21238e-09	GRIA2/CACNG8/GRIA1/GRIA3/GRIN2B/GRIN2A/GRIN2C/SHANK2/CACNG3/GRIK2/VWC2/GRIN3A/CACNG2/VWC2L	14	AD
M1	GOMF	benzodiazepine receptor activity	8/1049	10/27501	6.65128e-09	GABRA1/GABRG2/GABRA2/GABRA5/GABRA4/GABRA3/GABRG3/GABRA6	8	AD
M1	GOMF	channel regulator activity	24/1049	133/27501	7.89247e-09	YWHAH/NRXN1/SCN3B/ITPR1/CACNG8/CAMK2D/SCN2B/FGF13/FGF12/SCN4B/KCNIP4/CACNG3/KCNS1/FGF14/KCNV1/FGF11/CAV1/KCNE4/NPY/KCNAB3/LRRC55/CACNG2/NPY2R/RRAD	24	AD
M1	GOBP	positive regulation of cytosolic calcium ion concentration	31/1049	216/27501	8.45519e-09	THY1/NPTN/SNCA/ITPR1/CX3CL1/GRIN2B/P2RX7/GRIN2A/RYR2/SLC8A1/GRIN2C/PLCG2/HTR2A/GRM1/GPR17/CAV1/CD24/DRD1/GPER1/CASQ1/C1QTNF1/CXCR4/ADCYAP1/ADRA1B/TAC1/HTR2C/PTGER3/CXCR5/TACR1/CXCL11/CCL19	31	AD
M1	GOBP	regulation of signaling receptor activity	24/1049	134/27501	9.09901e-09	NEFL/GRIA2/NPTX1/MEF2C/FBXW7/DLGAP1/CACNG8/GRIA1/GRIA3/GRIN2B/GRIN2A/DAPK1/SHANK2/ACTN2/CACNG3/NPTX2/DLGAP2/SLC6A9/NETO1/GREM2/CACNG2/SERPINE1/CRH/FSHB	24	AD
M1	GOBP	cell-cell adhesion via plasma-membrane adhesion molecules	27/1049	168/27501	9.09901e-09	NPTN/PLXNB3/L1CAM/CLDN5/PTPRT/CDH13/TENM3/CDH8/LRFN5/ROBO2/CDH23/UNC5D/CNTN4/FLRT3/CDH18/MYOT/CLDN15/CDH9/SELL/CDH7/CDH12/CBLN1/CLDN9/CNTN6/IGFN1/JAML/AMIGO3	27	AD
M1	GOBP	cardiac conduction	20/1049	93/27501	9.42507e-09	ATP1A3/SCN3B/CACNG8/CAMK2D/SCN2B/RYR2/CACNB4/SLC8A1/SCN4B/KCNK1/KCNIP4/CACNG3/CACNB2/KCNJ3/CACNA2D3/CACNA1G/KCND2/CAV1/KCNE4/CACNG2	20	AD
M1	GOCC	dendritic spine	20/1049	93/27501	9.42507e-09	PPP3CA/GRIA2/CDK5R1/GRIA1/GRIA3/PRKAR2B/EPHA4/ARHGAP44/SHANK2/ACTN2/DGKI/AKAP5/FRMPD4/KCND2/RGS14/PTPRO/DRD1/GPER1/KCNA4/ZNF804A	20	AD
M1	GOMF	chloride channel activity	17/1049	66/27501	1.01289e-08	GABRA1/GABRB3/GABRB2/GABRG2/GABRA2/GLRB/GABRA5/GABRA4/ANO5/GABRA3/ANO3/GLRA3/GABRG3/GABRQ/GLRA2/GABRA6/CLCNKA	17	AD
M1	GOBP	anion transport	48/1049	458/27501	1.02943e-08	SNAP25/SYT1/STXBP1/GLS/MID1IP1/SLC6A17/RAB3A/GABRA1/PPFIA4/GABRB3/GABRB2/AQP1/GABRG2/GABRA2/SLC4A10/RIMS1/SLC7A14/GLRB/SLC25A12/GABRA5/FABP3/SPX/ATP8A2/GABRA4/SLC4A2/ANO5/SLC6A9/SLC6A12/GABRA3/ANO3/SLC25A48/SLC38A5/ABCD2/SLC17A6/GLRA3/GABRG3/SLC38A11/SLC26A4/LLGL2/GABRQ/SLC6A13/GLRA2/SLC7A4/CALHM1/SLC1A7/SLC17A8/GABRA6/CLCNKA	48	AD
M1	GOBP	chloride transport	18/1049	75/27501	1.06297e-08	GABRA1/GABRB3/GABRB2/GABRG2/GABRA2/SLC4A10/GLRB/GABRA5/GABRA4/ANO5/GABRA3/ANO3/GLRA3/GABRG3/GABRQ/GLRA2/GABRA6/CLCNKA	18	AD
M1	GOCC	axon terminus	16/1049	58/27501	1.0852e-08	SNCA/UNC13A/RAB3A/KCNA2/SYNJ1/UNC13C/SLC4A10/SLC8A1/CDH8/CALB2/FLRT3/GPER1/PDYN/PENK/PNOC/NMU	16	AD
M1	GOBP	regulation of regulated secretory pathway	20/1049	94/27501	1.12158e-08	SYT1/STXBP1/NAPB/SYN1/RIMS3/KCNB1/RAB3A/BAIAP3/RIMS2/SYT13/RAB15/SYT4/SYT5/RIMS1/CACNA1G/REST/SYT2/UNC13D/KLRC2/SYT10	20	AD
M1	GOBP	synaptic vesicle exocytosis	14/1049	43/27501	1.19476e-08	SNAP25/SYT1/RIMS3/SNCA/UNC13A/RAB3A/SYNJ1/RIMS2/PCLO/UNC13C/SYT5/RIMS1/SYT2/SYT10	14	AD
M1	GOBP	calcium ion regulated exocytosis	16/1049	59/27501	1.40945e-08	SNAP25/SYT1/RIMS3/SNCA/UNC13A/RAB3A/SYNJ1/RIMS2/SYT13/PCLO/SYT4/UNC13C/SYT5/RIMS1/SYT2/SYT10	16	AD
M1	GOBP	negative regulation of neuron differentiation	22/1049	118/27501	2.1415e-08	YWHAH/MAP2/THY1/STMN2/INPP5F/ZNF365/NGEF/FGF13/EPHA4/KIAA0319/EFNB3/EFNA1/SLIT2/REST/RTN4RL1/PTPRO/CNTN4/MCF2/HES1/SEMA3A/NGFR/DLX1	22	AD
M1	GOBP	inhibitory synapse assembly	8/1049	11/27501	2.15855e-08	GABRA1/GABRB3/GABRB2/GABRG2/GABRA2/FGF13/CBLN4/NPAS4	8	AD
M1	GOBP	camp-mediated signaling	24/1049	140/27501	2.16007e-08	ADCY1/CHGA/PDE2A/CAP2/GNG2/RIMS2/ADGRL2/CNR1/EPHA5/RXFP1/PTH1R/GPR12/DRD1/GPER1/ADORA2A/ADCYAP1/ADRA1B/ADM/VIP/GPR26/PTGER3/GPR6/DRD5/CXCL11	24	AD
M1	GOBP	regulation of synapse organization	22/1049	119/27501	2.49851e-08	MEF2C/SNCA/CDK5R1/NRXN1/NGEF/SLIT1/CLSTN2/GRIN2B/EPHA4/ARHGAP44/HOMER1/CHRNB2/FRMPD4/EFNA1/MDGA1/CUX2/LRFN5/ROBO2/VSTM5/CBLN1/SRPX2/IL1RAPL2	22	AD
M1	GOCC	neuron projection terminus	17/1049	70/27501	2.58232e-08	SNCA/UNC13A/RAB3A/KCNA2/SYNJ1/UNC13C/SLC4A10/SLC8A1/CDH8/CALB2/FLRT3/GPER1/SLC32A1/PDYN/PENK/PNOC/NMU	17	AD
M1	GOMF	syntaxin binding	16/1049	62/27501	3.06673e-08	SNAP25/SYT1/SYP/STXBP1/NAPB/NSF/UNC13A/SYNPR/BAIAP3/VAMP1/UNC13C/SYT5/DAPK1/STXBP5L/SYT2/SYT10	16	AD
M1	GOBP	inorganic anion transmembrane transport	16/1049	63/27501	3.89456e-08	GABRA1/GABRB3/GABRB2/GABRG2/GABRA2/GLRB/GABRA5/GABRA4/ANO5/GABRA3/ANO3/GLRA3/GABRG3/GABRQ/GLRA2/GABRA6	16	AD
M1	GOMF	delayed rectifier potassium channel activity	12/1049	33/27501	4.7787e-08	KCNB1/KCNA2/KCNQ3/KCNC2/KCNQ5/KCNS1/KCNH1/KCNE4/KCNG1/KCNA4/KCNB2/KCNG3	12	AD
M1	GOBP	cellular response to inorganic substance	24/1049	146/27501	4.97843e-08	SYT1/MEF2C/SNCA/ADCY1/MT2A/CAMK2D/MT1E/AQP1/SYT13/GUCY1B1/SYT4/MT1X/SYT5/CPNE5/KCNC2/MT1F/CPNE4/MT1M/KCNH1/SYT2/DDX11/GLRA2/MT1H/SYT10	24	AD
M1	GOMF	receptor regulator activity	43/1049	405/27501	5.30752e-08	MTRNR2L11/FGF1/MTRNR2L6/METRN/FAM3C/CCK/CX3CL1/CHGB/SCG2/TGFB3/SPX/APLN/MTRNR2L10/CSF1/MTRNR2L4/VGF/KITLG/LYPD1/MRAP2/EPHA7/FGF17/WNT3/NPY/SEMA3A/FGF9/ADCYAP1/GREM2/SST/VIP/NRG1/WFIKKN2/CXCL1/PENK/CXCL2/PNOC/CRH/WNT1/FGF10/CXCL11/PPBP/CCL19/CCL14/FSHB	43	AD
M1	GOMF	glutamate receptor activity	11/1049	27/27501	5.47112e-08	GRIA2/GRIA1/GRIA3/GRIN2B/GRIN2A/GRM5/GRIN2C/GRIK2/GRM1/GRIN3A/GRM8	11	AD
M1	GOCC	postsynaptic density membrane	11/1049	27/27501	5.47112e-08	ATP2B2/CACNG8/GRIN2B/GRIN2A/GRM5/GRIN2C/CACNG3/GRM1/LRFN5/NETO1/CACNG2	11	AD
M1	GOBP	regulation of synaptic transmission, glutamatergic	14/1049	48/27501	5.59697e-08	SYT1/MEF2C/NRXN1/UNC13A/CACNG8/GRM5/SHANK2/DGKI/CACNG3/HOMER1/GRM1/DRD1/CACNG2/GRM8	14	AD
M1	GOMF	ligand-gated cation channel activity	20/1049	103/27501	5.59697e-08	GRIA2/ITPR1/GRIA1/GRIA3/AQP1/GRIN2B/P2RX7/GRIN2A/RYR2/GRIN2C/KCNK1/KCNJ3/KCNJ6/HCN1/CHRNB2/GRIK2/GRIN3A/CNGB1/HTR3B/TRPA1	20	AD
M1	GOMF	snare binding	20/1049	103/27501	5.59697e-08	SNAP25/SYT1/SYP/STXBP1/NAPB/NSF/SNCA/SNAP91/UNC13A/SYNPR/BAIAP3/SYT13/VAMP1/SYT4/UNC13C/SYT5/DAPK1/STXBP5L/SYT2/SYT10	20	AD
M1	GOCC	growth cone	18/1049	84/27501	6.82191e-08	SNAP25/MAP2/THY1/STMN2/SNCA/CDK5R1/TUBB3/L1CAM/FGF13/RASGRF1/SLC2A13/SHANK2/ERC2/LAMP5/PTPRO/FLRT3/LRRTM1/ZNF804A	18	AD
M1	GOBP	regulation of neurotransmitter transport	17/1049	75/27501	7.56956e-08	SYT1/STXBP1/NAPB/SYN1/RIMS3/MEF2C/SNCA/RAB3A/BAIAP3/RIMS2/RIMS1/MCTP1/RAB3B/DRD1/GPER1/HTR2C/HTR1A	17	AD
M1	GOCC	glutamatergic synapse	16/1049	66/27501	7.74719e-08	ATP2B1/ATP2B2/NPTX1/BSN/DLGAP1/CADPS/PCLO/CADPS2/ATP2B3/NOS1AP/NPTX2/DLGAP2/LRFN5/LRRTM3/PTPRO/IL1RAPL2	16	AD
M1	GOCC	dense core granule	9/1049	17/27501	9.13558e-08	SYT1/CHGA/BAIAP3/SYT4/SYT5/SPX/SLC6A9/SYT2/NPY	9	AD
M1	GOBP	negative regulation of neurogenesis	24/1049	151/27501	9.40752e-08	YWHAH/MAP2/THY1/STMN2/INPP5F/ZNF365/NGEF/CX3CL1/FGF13/EPHA4/KIAA0319/EFNB3/EFNA1/SLIT2/REST/RTN4RL1/NEXMIF/PTPRO/CNTN4/MCF2/HES1/SEMA3A/NGFR/DLX1	24	AD
M1	GOBP	transmission of nerve impulse	12/1049	35/27501	9.77432e-08	SCN2A/CACNG8/KCNA2/CNTNAP2/SCN8A/SCN1A/CACNG3/SCN3A/CACNA1G/DRD1/GPER1/CACNG2	12	AD
M1	GOBP	positive regulation of neuron projection development	26/1049	176/27501	1.03652e-07	SYT1/STMN2/NPTN/SERPINI1/UNC13A/CAMK1D/PLXNB3/METRN/RIMS2/L1CAM/CX3CL1/SYT4/CPNE5/RIMS1/SHANK2/PLXNA4/TENM3/SLIT2/CUX2/ROBO2/SYT2/PLPPR5/NGFR/RIT2/RET/ZNF804A	26	AD
M1	GOCC	extracellular matrix	48/1049	497/27501	1.29634e-07	L1CAM/ATRNL1/FLRT2/LAMA5/LAMB2/ADAMTS1/TGFB3/AEBP1/BGN/CDH13/HAPLN4/COL18A1/LRRC32/COL27A1/SERPINH1/AZGP1/RTN4RL1/LRRTM3/ELN/RARRES2/COL7A1/COL5A2/S100A10/COL6A2/LRRTM4/FRAS1/CBLN4/FLRT3/ANGPTL2/LRRTM1/COL20A1/COL24A1/PODN/OTOGL/CBLN1/ADAMTS3/MEPE/S100A4/LINGO2/COL8A2/SERPINE1/COL25A1/SRPX2/MUC6/HAPLN1/POSTN/FREM3/FGF10	48	AD
M1	GOMF	anion channel activity	17/1049	78/27501	1.36629e-07	GABRA1/GABRB3/GABRB2/GABRG2/GABRA2/GLRB/GABRA5/GABRA4/ANO5/GABRA3/ANO3/GLRA3/GABRG3/GABRQ/GLRA2/GABRA6/CLCNKA	17	AD
M1	GOBP	regulation of synapse assembly	14/1049	52/27501	1.66396e-07	MEF2C/SNCA/NRXN1/SLIT1/CLSTN2/CHRNB2/MDGA1/CUX2/LRFN5/ROBO2/VSTM5/CBLN1/SRPX2/IL1RAPL2	14	AD
M1	GOCC	site of polarized growth	18/1049	89/27501	1.69269e-07	SNAP25/MAP2/THY1/STMN2/SNCA/CDK5R1/TUBB3/L1CAM/FGF13/RASGRF1/SLC2A13/SHANK2/ERC2/LAMP5/PTPRO/FLRT3/LRRTM1/ZNF804A	18	AD
M1	GOBP	membrane depolarization during action potential	11/1049	30/27501	1.87424e-07	YWHAH/SCN2A/SCN3B/SCN2B/SCN8A/SCN1A/SLC8A1/SCN4B/CACNB2/SCN3A/CACNA1G	11	AD
M1	GOBP	regulation of nmda receptor activity	11/1049	30/27501	1.87424e-07	NEFL/GRIA2/MEF2C/GRIA1/GRIA3/GRIN2B/GRIN2A/DAPK1/ACTN2/SLC6A9/CRH	11	AD
M1	GOBP	negative regulation of cell projection organization	21/1049	122/27501	1.98077e-07	YWHAH/MAP2/THY1/STMN2/INPP5F/PLXNB3/ZNF365/NGEF/GRIN2B/FGF13/EPHA4/ARHGAP44/KIAA0319/EFNB3/EFNA1/SLIT2/RTN4RL1/PTPRO/MCF2/SEMA3A/NGFR	21	AD
M1	GOBP	regulation of cell morphogenesis	39/1049	365/27501	2.26422e-07	CHN1/YWHAH/SYT1/MAP2/THY1/CDK5R1/UNC13A/PAK1/PLXNB3/NGEF/METRN/RIMS2/L1CAM/SYT4/FGF13/EPHA4/CPNE5/ARHGAP44/RIMS1/PAK3/PLXNA4/KIAA0319/RND1/CHRNB2/HECW1/EFNB3/SYNE3/EFNA1/SLIT2/CUX2/ROBO2/KIT/PTPRO/S100A10/SYT2/MCF2/KDR/SEMA3A/NGFR	39	AD
M1	GOBP	response to inorganic substance	34/1049	292/27501	2.39062e-07	SYT1/PPP3CA/MEF2C/SNCA/ADCY1/MT2A/CAMK2D/MT1E/AQP1/SYT13/GUCY1B1/SYT4/MT1X/SYT5/RYR2/CPNE5/KCNC2/SLC25A12/HOMER1/MT1F/SLC30A3/CPNE4/MT1M/KCNH1/SYT2/CAV1/DDX11/KDR/HMOX1/GLRA2/MT1H/HP/SYT10/CCL19	34	AD
M1	GOMF	chloride transmembrane transporter activity	18/1049	91/27501	2.39674e-07	GABRA1/GABRB3/GABRB2/GABRG2/GABRA2/GLRB/GABRA5/GABRA4/ANO5/GABRA3/ANO3/GLRA3/GABRG3/SLC26A4/GABRQ/GLRA2/GABRA6/CLCNKA	18	AD
M1	GOBP	phospholipase c-activating g protein-coupled receptor signaling pathway	17/1049	81/27501	2.40433e-07	GRM5/ACTN2/CHRM1/HOMER1/HTR2A/OPRD1/GRM1/GPR17/PTH1R/DRD1/OPRK1/ADRA1B/VIP/HTR2C/PTGER3/DRD5/TACR1	17	AD
M1	GOBP	regulation of response to drug	15/1049	63/27501	2.89315e-07	SYT1/SNCA/KCNA2/SYT13/SYT4/SYT5/ADIRF/CHRNB2/RAB3B/MET/SYT2/DRD1/NR4A3/CRH/SYT10	15	AD
M1	GOBP	amino acid transport	19/1049	103/27501	3.07747e-07	SNAP25/SYT1/STXBP1/GLS/SLC6A17/RAB3A/PPFIA4/RIMS1/SLC7A14/SLC25A12/SLC6A9/SLC6A12/SLC25A48/SLC38A5/SLC38A11/LLGL2/SLC6A13/SLC7A4/SLC1A7	19	AD
M1	GOBP	inorganic anion transport	19/1049	103/27501	3.07747e-07	GABRA1/GABRB3/GABRB2/GABRG2/GABRA2/SLC4A10/GLRB/GABRA5/GABRA4/ANO5/GABRA3/ANO3/GLRA3/GABRG3/SLC26A4/GABRQ/GLRA2/GABRA6/CLCNKA	19	AD
M1	GOBP	negative regulation of neuron projection development	18/1049	93/27501	3.34658e-07	YWHAH/MAP2/THY1/STMN2/INPP5F/ZNF365/NGEF/FGF13/EPHA4/KIAA0319/EFNB3/EFNA1/SLIT2/RTN4RL1/PTPRO/MCF2/SEMA3A/NGFR	18	AD
M1	GOBP	regulation of cell morphogenesis involved in differentiation	28/1049	216/27501	4.62697e-07	CHN1/YWHAH/MAP2/THY1/CDK5R1/PAK1/PLXNB3/NGEF/METRN/L1CAM/FGF13/EPHA4/ARHGAP44/PAK3/PLXNA4/KIAA0319/CHRNB2/HECW1/EFNB3/EFNA1/SLIT2/CUX2/ROBO2/PTPRO/S100A10/MCF2/SEMA3A/NGFR	28	AD
M1	GOBP	response to metal ion	27/1049	203/27501	4.76645e-07	SYT1/PPP3CA/MEF2C/SNCA/ADCY1/MT2A/CAMK2D/MT1E/AQP1/SYT13/SYT4/MT1X/SYT5/RYR2/CPNE5/SLC25A12/HOMER1/MT1F/SLC30A3/CPNE4/MT1M/KCNH1/SYT2/CAV1/GLRA2/MT1H/SYT10	27	AD
M1	GOCC	leading edge membrane	19/1049	106/27501	4.89515e-07	THY1/KCNB1/GRIA1/CNTNAP2/GABRA1/GABRG2/GABRA2/AMPH/KCNC2/ARHGAP44/GABRA5/GABRA4/LAMP5/AKAP5/GABRA3/ROBO2/GABRG3/GPER1/GABRA6	19	AD
M1	GOBP	cellular response to metal ion	21/1049	129/27501	5.20326e-07	SYT1/MEF2C/SNCA/ADCY1/MT2A/CAMK2D/MT1E/AQP1/SYT13/SYT4/MT1X/SYT5/CPNE5/MT1F/CPNE4/MT1M/KCNH1/SYT2/GLRA2/MT1H/SYT10	21	AD
M1	GOBP	transmembrane receptor protein tyrosine kinase signaling pathway	44/1049	456/27501	5.31308e-07	CHN1/FGF1/CDK5R1/ATP6V1G2/ATP6V1A/KALRN/SHC3/PAK1/HSPB1/FOXO4/NGEF/DDIT4/PLCB1/LMTK2/GRIN2B/FLRT2/PTPRT/EPHA4/PAK3/CSF1/EFNB3/EFNA1/GFRA2/KIT/NFATC4/RGS14/MET/EPHA5/RARRES2/EPHA7/FGF17/FLRT3/PTPRR/TCIRG1/KDR/FGF9/NGFR/RET/NR4A3/STYK1/NRG1/ROS1/FLT3/FGF10	44	AD
M1	GOBP	negative regulation of cell development	25/1049	179/27501	5.87232e-07	YWHAH/MAP2/THY1/STMN2/INPP5F/FBXW7/ZNF365/NGEF/CX3CL1/FGF13/EPHA4/KIAA0319/EFNB3/EFNA1/SLIT2/REST/RTN4RL1/NEXMIF/PTPRO/CNTN4/MCF2/HES1/SEMA3A/NGFR/DLX1	25	AD
M1	GOMF	calcium ion transmembrane transporter activity	20/1049	119/27501	6.39587e-07	ATP2B1/ATP2B2/ITPR1/CACNG8/GRIN2B/GRIN2A/CACNA1E/RYR2/CACNB4/SLC8A1/CACNA1B/GRIN2C/ATP2B3/CACNG3/CACNB2/CACNA2D3/CACNA1G/CACNG2/TRPA1/TRPC5	20	AD
M1	GOBP	synapse assembly	16/1049	77/27501	7.18438e-07	BSN/NRXN1/GABRA1/GABRB3/GABRB2/GABRG2/PCLO/GABRA2/FGF13/SHANK2/LRRTM3/CBLN4/FLRT3/DRD1/IGFN1/NPAS4	16	AD
M1	GOBP	muscle system process	28/1049	222/27501	8.15734e-07	CRYAB/CHGA/INPP5F/SCN3B/CAMK2D/SCN2B/RYR2/SCN1A/FGF12/SLC8A1/SCN4B/STAC2/ACTN2/CACNB2/KCNJ3/CHRNB2/SMTN/CACNA1G/TPM2/LMOD1/MYH11/KCNE4/MYL9/HMOX1/MYOT/TCAP/PGAM2/PTGER3	28	AD
M1	GOBP	regulation of neurological system process	16/1049	78/27501	8.59444e-07	NPTX1/NRXN1/DLGAP1/RIMS2/FGF12/RIMS1/SHANK2/NPTX2/SPX/DLGAP2/CUX2/ITGAX/CARTPT/VIP/CBLN1/HTR2C	16	AD
M1	GOBP	adenylate cyclase-activating g protein-coupled receptor signaling pathway	20/1049	122/27501	9.62034e-07	ADCY1/CHGA/GNG2/ADGRL2/CNR1/RXFP1/PTH1R/GPR12/DRD1/GPER1/ADORA2A/ADCYAP1/ADRA1B/ADM/VIP/GPR26/PTGER3/GPR6/DRD5/CXCL11	20	AD
M1	GOBP	positive regulation of cell projection organization	31/1049	266/27501	9.62711e-07	SYT1/STMN2/NPTN/SERPINI1/UNC13A/CAMK1D/PLXNB3/METRN/RIMS2/L1CAM/CX3CL1/P2RX7/SYT4/CPNE5/RIMS1/SHANK2/PLXNA4/TGFB3/TENM3/SLIT2/CUX2/ROBO2/OCLN/SYT2/PLPPR5/NGFR/RIT2/RET/ZNF804A/WNT1/CCL19	31	AD
M1	GOBP	adenylate cyclase-inhibiting g protein-coupled receptor signaling pathway	14/1049	60/27501	1.08473e-06	ADCY1/PDE2A/CHRM1/CHRM3/AKAP5/NPY1R/HTR5A/OPRK1/MCHR1/GRM8/HTR1E/HTR1A/CHRM4/FFAR3	14	AD
M1	GOCC	intrinsic component of synaptic vesicle membrane	8/1049	16/27501	1.08473e-06	SYP/RAB3A/SYT4/GABRA2/RAB3B/SLC17A6/SLC32A1/SLC17A8	8	AD
M1	GOCC	cell leading edge	32/1049	283/27501	1.17759e-06	THY1/STMN2/KCNB1/WASF1/PAK1/KCNA2/GRIA1/TUBB3/CNTNAP2/GABRA1/GABRG2/GABRA2/ITGB4/AMPH/KCNC2/ARHGAP44/LDB2/GABRA5/GABRA4/RAB13/LAMP5/AKAP5/GABRA3/KITLG/ROBO2/PTPRO/OCLN/GABRG3/GPER1/CXCR4/GABRA6/CDC42BPG	32	AD
M1	GOBP	establishment of synaptic vesicle localization	15/1049	70/27501	1.20228e-06	SNAP25/SYT1/RIMS3/SNCA/SNAP91/UNC13A/RAB3A/SYNJ1/RIMS2/PCLO/UNC13C/SYT5/RIMS1/SYT2/SYT10	15	AD
M1	GOBP	synaptic vesicle transport	15/1049	70/27501	1.20228e-06	SNAP25/SYT1/RIMS3/SNCA/SNAP91/UNC13A/RAB3A/SYNJ1/RIMS2/PCLO/UNC13C/SYT5/RIMS1/SYT2/SYT10	15	AD
M1	GOBP	positive regulation of secretion by cell	25/1049	186/27501	1.20228e-06	SYT1/SNCA/KCNB1/RAB3A/BAIAP3/CADPS/RAB15/SYT4/CADPS2/NNAT/TGFB3/CHRNB2/CACNA1G/RAB27B/SYTL4/RBP4/GPER1/C1QTNF1/UNC13D/CARTPT/ADCYAP1/VIP/KLRC2/CRH/SYT10	25	AD
M1	GOMF	syntaxin-1 binding	9/1049	22/27501	1.2989e-06	SNAP25/SYT1/SYP/STXBP1/NSF/UNC13A/SYNPR/UNC13C/DAPK1	9	AD
M1	GOMF	voltage-gated sodium channel activity	9/1049	22/27501	1.2989e-06	SCN2A/SCN3B/SCN2B/SCN8A/SCN1A/SCN4B/SCN3A/HCN1/CACNA1G	9	AD
M1	GOBP	synaptic vesicle localization	15/1049	71/27501	1.45361e-06	SNAP25/SYT1/RIMS3/SNCA/SNAP91/UNC13A/RAB3A/SYNJ1/RIMS2/PCLO/UNC13C/SYT5/RIMS1/SYT2/SYT10	15	AD
M1	GOCC	cell projection membrane	27/1049	215/27501	1.48036e-06	THY1/GAP43/KCNB1/GRIA1/CNTNAP2/GABRA1/AQP1/GABRG2/GABRA2/KCNC2/SHANK2/GABRA5/GABRA4/LAMP5/AKAP5/GABRA3/ROBO2/SSTR3/GABRG3/DRD1/GPER1/SLC26A4/CNGB1/CDHR5/DRD5/GABRA6/GUCA1C	27	AD
M1	GOBP	regulation of neurotransmitter secretion	12/1049	44/27501	1.48866e-06	SYT1/STXBP1/NAPB/SYN1/RIMS3/MEF2C/RAB3A/BAIAP3/RIMS2/RIMS1/MCTP1/GPER1	12	AD
M1	GOBP	vesicle-mediated transport in synapse	17/1049	92/27501	1.56444e-06	SNAP25/SYT1/RIMS3/SNCA/SNAP91/UNC13A/RAB3A/SYNJ1/RIMS2/PCLO/UNC13C/AMPH/SYT5/RIMS1/STON2/SYT2/SYT10	17	AD
M1	GOMF	ionotropic glutamate receptor activity	8/1049	17/27501	1.88614e-06	GRIA2/GRIA1/GRIA3/GRIN2B/GRIN2A/GRIN2C/GRIK2/GRIN3A	8	AD
M1	GOCC	voltage-gated sodium channel complex	8/1049	17/27501	1.88614e-06	SCN2A/SCN3B/SCN2B/SCN8A/SCN1A/SCN4B/SCN3A/CACNA1G	8	AD
M1	GOBP	positive regulation of secretion	26/1049	204/27501	1.88614e-06	SYT1/SNCA/KCNB1/RAB3A/BAIAP3/AQP1/CADPS/RAB15/SYT4/CADPS2/NNAT/TGFB3/CHRNB2/CACNA1G/RAB27B/SYTL4/RBP4/GPER1/C1QTNF1/UNC13D/CARTPT/ADCYAP1/VIP/KLRC2/CRH/SYT10	26	AD
M1	GOBP	regulation of axonogenesis	19/1049	116/27501	1.99731e-06	CHN1/MAP2/THY1/PAK1/PLXNB3/METRN/L1CAM/FGF13/EPHA4/PAK3/PLXNA4/KIAA0319/EFNB3/SLIT2/ROBO2/PTPRO/MCF2/SEMA3A/NGFR	19	AD
M1	GOBP	learning	13/1049	54/27501	2.08678e-06	NRXN1/SYNJ1/CNTNAP2/CLDN5/FGF13/NRXN3/SHANK2/CHRNB2/RGS14/NETO1/DRD1/GPR88/NPAS4	13	AD
M1	GOBP	regulation of sodium ion transport	15/1049	73/27501	2.08678e-06	YWHAH/SCN3B/CAMK2D/PRKCE/SCN2B/P2RX7/FGF13/FGF12/SCN4B/HECW1/FGF14/NKAIN4/NETO1/FGF11/SIK1	15	AD
M1	GOMF	neurotransmitter receptor activity involved in regulation of postsynaptic membrane potential	10/1049	30/27501	2.22309e-06	GABRA1/GABRG2/GABRA2/GABRA5/GABRA4/CHRNB2/GRIK2/GABRA3/GABRG3/GABRA6	10	AD
M1	GOMF	transmitter-gated ion channel activity involved in regulation of postsynaptic membrane potential	10/1049	30/27501	2.22309e-06	GABRA1/GABRG2/GABRA2/GABRA5/GABRA4/CHRNB2/GRIK2/GABRA3/GABRG3/GABRA6	10	AD
M1	GOBP	circulatory system development	44/1049	482/27501	2.37083e-06	THY1/MEF2C/FBXW7/PDE2A/CLDN5/TBR1/FLRT2/RYR2/FGF12/SCG2/SLC8A1/CDH13/APLN/COL18A1/EGR3/PRKX/EGR1/EFNA1/SLIT2/REST/SLIT3/ROBO2/NPY1R/ELN/CITED2/MYH11/CAV1/RBP4/PCSK5/FLRT3/ANGPTL2/KDR/HES1/HMOX1/TCAP/TBX2/ADM/HEYL/NRG1/RSPO3/SIK1/SERPINE1/NPY2R/NPY5R	44	AD
M1	GOMF	peptide binding	32/1049	293/27501	2.48323e-06	CRYAB/PPP3CA/ATP1A3/PPP3R1/GRIA2/GRIA1/GRIA3/GRIN2B/GRIN2A/EPHA4/CACNA1B/LDLRAP1/OPRD1/TRHDE/SSTR1/PTH1R/GPR22/PCSK5/SSTR3/NGFR/OPRK1/MAS1/ERAP2/MCHR1/GIPR/GPR150/GLP2R/PTGDR2/COL25A1/ANPEP/LILRB3/GPR149	32	AD
M1	GOBP	response to hormone	44/1049	484/27501	2.6493e-06	YWHAH/ATP1A3/MEF2C/ADCY1/CDK5R1/ATP6V1G2/ATP6V1A/FOXO4/GOT1/GNG2/PRKAR2B/AQP1/PLCB1/RAB15/THRB/ZFP36L2/ACTN2/CHRM1/STEAP2/TGFB3/CHRM3/CHRNB2/RAB13/SLIT2/REST/LYPD1/SLIT3/ROBO2/GGT5/RXFP1/SSTR1/RARRES2/CAV1/STAT4/FHL2/SSTR3/TCIRG1/GPER1/SST/NR4A3/RGS8/CHRM4/CCL19/FSHB	44	AD
M1	GOBP	central nervous system neuron differentiation	16/1049	85/27501	2.77938e-06	MAP2/SLIT1/TBR1/EPHA4/B4GALT6/CHRNB2/SLIT2/MDGA1/SLIT3/ROBO2/DRD1/WNT3/NPY/LHX6/CBLN1/WNT1	16	AD
M1	GOBP	cellular response to hormone stimulus	38/1049	388/27501	2.9179e-06	YWHAH/ATP1A3/MEF2C/ADCY1/CDK5R1/ATP6V1G2/ATP6V1A/FOXO4/GOT1/GNG2/PRKAR2B/AQP1/PLCB1/RAB15/THRB/ZFP36L2/ACTN2/CHRM1/CHRM3/CHRNB2/RAB13/SLIT2/REST/LYPD1/SLIT3/ROBO2/RXFP1/SSTR1/RARRES2/CAV1/SSTR3/TCIRG1/GPER1/SST/NR4A3/RGS8/CHRM4/FSHB	38	AD
M1	GOMF	receptor ligand activity	36/1049	357/27501	3.02034e-06	FGF1/METRN/FAM3C/CCK/CX3CL1/CHGB/SCG2/TGFB3/SPX/APLN/CSF1/VGF/KITLG/EPHA7/FGF17/WNT3/NPY/SEMA3A/FGF9/ADCYAP1/GREM2/SST/VIP/NRG1/CXCL1/PENK/CXCL2/PNOC/CRH/WNT1/FGF10/CXCL11/PPBP/CCL19/CCL14/FSHB	36	AD
M1	GOBP	cellular response to organonitrogen compound	37/1049	373/27501	3.06977e-06	ATP1A3/MEF2C/SNCA/ADCY1/ATP6V1G2/ATP6V1A/PDE2A/FOXO4/GOT1/GNG2/GABRB3/GABRB2/PRKAR2B/AQP1/GABRG2/P2RX7/RAB15/GRIN2A/RYR2/EPHA4/SLC8A1/GRM5/ACTN2/HCN1/RAB13/EGR1/SLIT2/RARRES2/CAV1/DDX11/TCIRG1/DRD1/GPER1/NGFR/GLRA2/NR4A3/DRD5	37	AD
M1	GOBP	vesicle docking involved in exocytosis	10/1049	31/27501	3.07696e-06	SNAP25/STXBP1/UNC13A/KCNB1/RAB3A/RAB15/RAB3C/UNC13C/RAB13/RAB3B	10	AD
M1	GOBP	synaptic transmission, glutamatergic	8/1049	18/27501	3.12155e-06	NAPB/GRIA2/UNC13A/UNC13C/GRIK2/CDH8/SLC17A6/SLC17A8	8	AD
M1	GOBP	cardiac muscle cell contraction	11/1049	39/27501	3.39685e-06	SCN3B/CAMK2D/SCN2B/RYR2/SCN1A/FGF12/SCN4B/CACNB2/KCNJ3/CACNA1G/KCNE4	11	AD
M1	GOBP	calcium-mediated signaling	19/1049	121/27501	3.76289e-06	PPP3CA/PPP3R1/CAMKK2/CAMK2D/P2RX7/RYR2/SLC8A1/GRM5/KSR2/MCTP1/CHRM3/PLCG2/NFATC4/KDR/CASQ1/CXCR4/SPHK1/CXCR5/PTGDR2	19	AD
M1	GOBP	muscle contraction	25/1049	198/27501	3.76289e-06	CRYAB/SCN3B/CAMK2D/SCN2B/RYR2/SCN1A/FGF12/SLC8A1/SCN4B/STAC2/ACTN2/CACNB2/KCNJ3/CHRNB2/SMTN/CACNA1G/TPM2/LMOD1/MYH11/KCNE4/MYL9/MYOT/TCAP/PGAM2/PTGER3	25	AD
M1	GOBP	response to ammonium ion	13/1049	57/27501	3.89997e-06	CDK5R1/GABRB3/GABRB2/PLCB1/GABRG2/PRKCG/CHRM1/CHRM3/CHRNB2/LYPD1/DRD1/RGS8/CHRM4	13	AD
M1	GOBP	exocytic process	12/1049	48/27501	3.90773e-06	SNAP25/STXBP1/SNCA/UNC13A/KCNB1/RAB3A/SYNJ1/RAB15/RAB3C/UNC13C/RAB13/RAB3B	12	AD
M1	GOBP	regulation of sodium ion transmembrane transporter activity	12/1049	48/27501	3.90773e-06	YWHAH/SCN3B/CAMK2D/PRKCE/SCN2B/FGF13/FGF12/SCN4B/HECW1/FGF14/NETO1/FGF11	12	AD
M1	GOBP	regulation of dopamine secretion	9/1049	25/27501	4.31453e-06	SYT1/SNCA/KCNA2/SYT13/SYT4/SYT5/CHRNB2/SYT2/SYT10	9	AD
M1	GOCC	sodium channel complex	9/1049	25/27501	4.31453e-06	SCN2A/SCN3B/SCN2B/SCN8A/SCN1A/SCN4B/SCN3A/GRIK2/CACNA1G	9	AD
M1	GOBP	regulation of heart rate	15/1049	78/27501	4.83778e-06	SCN3B/CAMK2D/SCN2B/RYR2/SLC8A1/SCN4B/NOS1AP/CACNB2/SPX/KCNJ3/CACNA1G/CAV1/KCNE4/ADRA1B/ADM	15	AD
M1	GOBP	cellular response to drug	25/1049	202/27501	5.37323e-06	MEF2C/ADCY1/CDK5R1/AQP1/GUCY1B1/PLCB1/P2RX7/RYR2/KCNC2/SLC8A1/CHRM1/ADIRF/CHRM3/CHRNB2/EGR1/SLIT2/PPM1E/REST/LYPD1/DDX11/KDR/DRD1/GLRA2/RGS8/CHRM4	25	AD
M1	GOBP	mapk cascade	33/1049	320/27501	5.61887e-06	NEFL/FGF1/MEF2C/CAMKK2/SHC3/MAP2K1/PAK1/GRIN2B/FGF13/RASGRF1/SCG2/ZFP36L2/MAP3K9/ACTN2/SPTB/RASGRP1/KITLG/GFRA2/KIT/MET/MAP3K6/FGF17/IL3RA/KDR/FGF9/RIT2/RET/MAP3K21/MLKL/NRG1/FLT3/FGF10/CCL19	33	AD
M1	GOBP	signal transduction by protein phosphorylation	33/1049	320/27501	5.61887e-06	NEFL/FGF1/MEF2C/CAMKK2/SHC3/MAP2K1/PAK1/GRIN2B/FGF13/RASGRF1/SCG2/ZFP36L2/MAP3K9/ACTN2/SPTB/RASGRP1/KITLG/GFRA2/KIT/MET/MAP3K6/FGF17/IL3RA/KDR/FGF9/RIT2/RET/MAP3K21/MLKL/NRG1/FLT3/FGF10/CCL19	33	AD
M1	GOMF	sodium channel activity	11/1049	41/27501	5.67749e-06	SCN2A/SCN3B/SCN2B/SCN8A/SCN1A/SCN4B/KCNK1/SCN3A/HCN1/GRIK2/CACNA1G	11	AD
M1	GOMF	anion transmembrane transporter activity	33/1049	322/27501	6.44759e-06	GABRA1/GABRB3/GABRB2/GABRG2/GABRA2/SLC4A10/SLC7A14/GLRB/SLC25A12/GABRA5/GABRA4/SLC4A2/ANO5/SLC6A9/SLC6A12/GABRA3/ANO3/SLC38A5/SLC17A6/GLRA3/GABRG3/SLC38A11/SLC26A4/GABRQ/SLC6A13/SLC32A1/GLRA2/SLC7A4/OCA2/SLC1A7/SLC17A8/GABRA6/CLCNKA	33	AD
M1	GOBP	heart process	15/1049	80/27501	6.71932e-06	CHGA/SCN3B/CAMK2D/SCN2B/RYR2/SCN1A/FGF12/SLC8A1/SCN4B/CACNB2/KCNJ3/CACNA1G/CAV1/KCNE4/TCAP	15	AD
M1	GOBP	cellular response to ammonium ion	12/1049	51/27501	7.69708e-06	CDK5R1/GABRB3/GABRB2/PLCB1/GABRG2/CHRM1/CHRM3/CHRNB2/LYPD1/DRD1/RGS8/CHRM4	12	AD
M1	GOCC	ampa glutamate receptor complex	8/1049	20/27501	7.81259e-06	GRIA2/CACNG8/GRIA1/GRIA3/CACNG3/VWC2/CACNG2/VWC2L	8	AD
M1	GOBP	cellular response to copper ion	8/1049	20/27501	7.81259e-06	SNCA/MT2A/MT1E/AQP1/MT1X/MT1F/MT1M/MT1H	8	AD
M1	GOMF	amide binding	34/1049	341/27501	8.02322e-06	CRYAB/PPP3CA/ATP1A3/PPP3R1/GRIA2/GRIA1/GRIA3/GRIN2B/GRIN2A/ACOT7/EPDR1/EPHA4/CACNA1B/LDLRAP1/OPRD1/TRHDE/SSTR1/PTH1R/GPR22/PCSK5/SSTR3/NGFR/OPRK1/MAS1/ERAP2/MCHR1/GIPR/GPR150/GLP2R/PTGDR2/COL25A1/ANPEP/LILRB3/GPR149	34	AD
M1	GOBP	positive regulation of exocytosis	14/1049	71/27501	8.52574e-06	SYT1/SNCA/KCNB1/RAB3A/CADPS/RAB15/SYT4/CADPS2/CACNA1G/RAB27B/SYTL4/UNC13D/KLRC2/SYT10	14	AD
M1	GOBP	anion transmembrane transport	22/1049	167/27501	9.12034e-06	MID1IP1/GABRA1/GABRB3/GABRB2/GABRG2/GABRA2/GLRB/SLC25A12/GABRA5/GABRA4/ANO5/SLC6A9/GABRA3/ANO3/SLC38A5/GLRA3/GABRG3/SLC38A11/GABRQ/SLC6A13/GLRA2/GABRA6	22	AD
M1	GOCC	plasma membrane receptor complex	22/1049	167/27501	9.12034e-06	GRIA2/GABBR2/CACNG8/GRIA1/GRIA3/GRIN2B/GRIN2A/GRIN2C/SHANK2/CACNG3/CHRNB2/GRIK2/HTR2A/GRM1/ITGAX/VWC2/GRIN3A/CACNG2/ITGA10/VWC2L/HTR2C/HTR3B	22	AD
M1	GOBP	central nervous system neuron development	11/1049	43/27501	9.32347e-06	MAP2/SLIT1/EPHA4/B4GALT6/CHRNB2/SLIT2/SLIT3/ROBO2/DRD1/NPY/LHX6	11	AD
M1	GOBP	protein secretion	14/1049	72/27501	9.9818e-06	RAB3A/PTPRN2/RIMS2/RAB15/RAB3C/SCG2/RAB13/RAB3B/PCSK5/ARL4D/ADCYAP1/VIP/CTAGE4/CTAGE8	14	AD
M1	GOBP	cardiac muscle contraction	13/1049	62/27501	1.01857e-05	SCN3B/CAMK2D/SCN2B/RYR2/SCN1A/FGF12/SLC8A1/SCN4B/CACNB2/KCNJ3/CACNA1G/KCNE4/TCAP	13	AD
M1	GOBP	positive regulation of ion transport	24/1049	196/27501	1.06304e-05	THY1/ATP2B1/SNCA/SCN3B/CX3CL1/P2RX7/RYR2/SCN4B/STAC2/ACTN2/CHRM1/FABP3/NOS1AP/CACNB2/CHRNB2/SLC6A9/RAB3B/CAV1/DRD1/GPER1/LRRC55/CASQ1/PIRT/CXCL11	24	AD
M1	GOBP	response to calcium ion	17/1049	106/27501	1.10697e-05	SYT1/PPP3CA/MEF2C/ADCY1/CAMK2D/SYT13/SYT4/SYT5/RYR2/CPNE5/SLC25A12/HOMER1/CPNE4/KCNH1/SYT2/CAV1/SYT10	17	AD
M1	GOBP	regulation of g protein-coupled receptor signaling pathway	18/1049	119/27501	1.25628e-05	SYP/SNCA/CHGA/RGS4/GPRASP1/C3/PLCB1/APLN/RGS6/RGS14/MET/MRAP2/GPER1/ADCYAP1/ADM/CNGB1/RGS8/GUCA1C	18	AD
M1	GOBP	cardiac muscle cell action potential involved in contraction	10/1049	36/27501	1.30443e-05	SCN3B/SCN2B/RYR2/SCN1A/FGF12/SCN4B/CACNB2/KCNJ3/CACNA1G/KCNE4	10	AD
M1	GOBP	regulation of synaptic vesicle cycle	10/1049	36/27501	1.30443e-05	SYT1/STXBP1/NAPB/SYN1/RIMS3/SNCA/RAB3A/RIMS2/RIMS1/RAB3B	10	AD
M1	GOBP	actin-mediated cell contraction	15/1049	85/27501	1.41629e-05	SCN3B/CAMK2D/SCN2B/EPDR1/RYR2/SCN1A/FGF12/SCN4B/ACTN2/CACNB2/KCNJ3/CACNA1G/TPM2/KCNE4/TCAP	15	AD
M1	GOBP	striated muscle contraction	15/1049	85/27501	1.41629e-05	SCN3B/CAMK2D/SCN2B/RYR2/SCN1A/FGF12/SLC8A1/SCN4B/STAC2/CACNB2/KCNJ3/CACNA1G/KCNE4/TCAP/PGAM2	15	AD
M1	GOBP	protein localization to cell periphery	23/1049	187/27501	1.63894e-05	STXBP1/NSF/KCNB1/RAB3A/SCN3B/RAB15/RAB3C/FGF13/ARHGAP44/ACTN2/KCNIP4/CACNB2/RAB13/LIN7A/RAB3B/ANK1/ZDHHC23/S100A10/MRAP2/CAV1/VAMP5/GRIP2/KCNB2	23	AD
M1	GOBP	regulation of synaptic vesicle transport	9/1049	29/27501	1.65657e-05	SYT1/MAP2/STXBP1/NAPB/SYN1/RIMS3/RAB3A/RIMS2/RIMS1	9	AD
M1	GOBP	acidic amino acid transport	10/1049	37/27501	1.68801e-05	SNAP25/SYT1/STXBP1/GLS/RAB3A/PPFIA4/RIMS1/SLC25A12/SLC6A13/SLC1A7	10	AD
M1	GOCC	collagen-containing extracellular matrix	36/1049	386/27501	1.70853e-05	L1CAM/ATRNL1/LAMA5/LAMB2/ADAMTS1/TGFB3/AEBP1/BGN/CDH13/COL18A1/COL27A1/SERPINH1/AZGP1/ELN/RARRES2/COL7A1/COL5A2/S100A10/COL6A2/FRAS1/CBLN4/ANGPTL2/COL20A1/COL24A1/PODN/CBLN1/ADAMTS3/S100A4/COL8A2/SERPINE1/COL25A1/SRPX2/HAPLN1/POSTN/FREM3/FGF10	36	AD
M1	GOBP	sodium ion transmembrane transport	15/1049	87/27501	1.88779e-05	ATP1A3/SLC6A17/SCN2A/SCN3B/SCN2B/SCN8A/SCN1A/SLC8A1/SCN4B/KCNK1/SCN3A/HCN1/SLC6A9/SLC6A12/SLC6A13	15	AD
M1	GOBP	sodium ion transport	17/1049	111/27501	2.05686e-05	ATP1A3/SLC6A17/SCN2A/SCN3B/SCN2B/SCN8A/FGF13/SCN1A/SLC8A1/SCN4B/KCNK1/SCN3A/HCN1/SLC9B2/SLC6A9/SLC6A12/SLC6A13	17	AD
M1	GOBP	negative regulation of cell morphogenesis involved in differentiation	13/1049	66/27501	2.05686e-05	YWHAH/MAP2/THY1/NGEF/FGF13/KIAA0319/EFNB3/EFNA1/SLIT2/PTPRO/MCF2/SEMA3A/NGFR	13	AD
M1	GOBP	memory	12/1049	56/27501	2.0589e-05	SCN2A/PLCB1/FGF13/RASGRF1/PLK2/CAMK4/CHRNB2/CUX2/NFATC4/RGS14/NETO1/NPAS4	12	AD
M1	GOBP	response to wounding	37/1049	406/27501	2.08156e-05	STXBP1/PPP3CA/FGF1/GAP43/PRKCB/RAB3A/PAK1/HSPB1/ITPR1/GNG2/PRKCE/PRKAR2B/P2RX7/ITGB4/NREP/ZFP36L2/PRKCG/LARGE1/DGKI/EPB41L4B/AHNAK2/PLCG2/DGKB/PPL/RTN4RL1/MAFF/SYTL4/FLRT3/MYL9/KDR/HMOX1/ADORA2A/NRG1/GP1BB/JAML/WNT1/FGF10	37	AD
M1	GOMF	g protein-coupled neurotransmitter receptor activity	10/1049	38/27501	2.16029e-05	GABBR2/CHRM1/CHRM3/HTR2A/HRH2/HTR5A/HTR2C/HTR1E/HTR1A/CHRM4	10	AD
M1	GOBP	regulation of sequestering of calcium ion	15/1049	88/27501	2.16029e-05	THY1/SNCA/ITPR1/CAMK2D/CX3CL1/RYR2/SLC8A1/PLCG2/HTR2A/DRD1/GPER1/CASQ1/HTR2C/CXCL11/CCL19	15	AD
M1	GOCC	clathrin-coated vesicle	21/1049	163/27501	2.19179e-05	SYT1/SNAP91/SH3GL2/INPP5F/RAB3A/NECAP1/NCALD/STON2/GAD1/CLVS2/AP1G2/STEAP2/KIAA0319/RAB13/LDLRAP1/GAD2/RAB27B/SYT2/UNC13D/SLC32A1/TYRP1	21	AD
M1	GOBP	long-term synaptic potentiation	8/1049	23/27501	2.45701e-05	NPTN/GRIN2B/GRIN2A/PLK2/GRIN2C/SHANK2/NFATC4/RGS14	8	AD
M1	GOCC	neuronal cell body membrane	8/1049	23/27501	2.45701e-05	THY1/ATP1A3/KCNB1/KCNA2/KCNC2/KCND2/RGS8/KCNB2	8	AD
M1	GOBP	regulation of sodium ion transmembrane transport	12/1049	57/27501	2.46379e-05	YWHAH/SCN3B/CAMK2D/PRKCE/SCN2B/FGF13/FGF12/SCN4B/HECW1/FGF14/NETO1/FGF11	12	AD
M1	GOMF	inorganic anion transmembrane transporter activity	18/1049	126/27501	2.76155e-05	GABRA1/GABRB3/GABRB2/GABRG2/GABRA2/GLRB/GABRA5/GABRA4/ANO5/GABRA3/ANO3/GLRA3/GABRG3/SLC26A4/GABRQ/GLRA2/GABRA6/CLCNKA	18	AD
M1	GOBP	cardiac muscle cell action potential	11/1049	48/27501	2.77123e-05	SCN3B/SCN2B/RYR2/SCN1A/FGF12/SLC8A1/SCN4B/CACNB2/KCNJ3/CACNA1G/KCNE4	11	AD
M1	GOMF	hormone activity	14/1049	79/27501	2.94805e-05	METRN/CCK/CHGB/SPX/APLN/VGF/NPY/ADCYAP1/SST/VIP/PENK/PNOC/CRH/FSHB	14	AD
M1	GOBP	regulation of smooth muscle cell proliferation	14/1049	79/27501	2.94805e-05	MEF2C/CX3CL1/ADAMTS1/TGFB3/CDH13/APLN/LDLRAP1/IGFBP3/ELN/HMOX1/GPER1/FGF9/VIP/NR4A3	14	AD
M1	GOMF	g protein-coupled receptor binding	27/1049	253/27501	3.0083e-05	UCHL1/HSPA1A/HSPA1B/C3/CX3CL1/ITGB4/GPRASP2/REEP1/APLN/HOMER1/AKAP5/MRAP2/WNT3/NPY/ADM/PDYN/TAC1/CXCL1/PENK/CXCL2/PNOC/WNT1/CXCL11/NMU/PPBP/CCL19/CCL14	27	AD
M1	GOMF	calcium channel activity	16/1049	103/27501	3.34681e-05	ITPR1/CACNG8/GRIN2B/GRIN2A/CACNA1E/RYR2/CACNB4/CACNA1B/GRIN2C/CACNG3/CACNB2/CACNA2D3/CACNA1G/CACNG2/TRPA1/TRPC5	16	AD
M1	GOMF	calmodulin-dependent protein kinase activity	8/1049	24/27501	3.47788e-05	CAMK1D/CAMKV/CAMK2D/CAMKK1/MKNK2/DAPK1/CAMK4/CAMK1G	8	AD
M1	GOBP	heart morphogenesis	20/1049	155/27501	3.69336e-05	MEF2C/CLDN5/TBR1/FLRT2/RYR2/EFNA1/SLIT2/SLIT3/ROBO2/NPY1R/ELN/CITED2/RBP4/HES1/TCAP/TBX2/HEYL/NRG1/NPY2R/NPY5R	20	AD
M1	GOMF	ammonium ion binding	12/1049	60/27501	4.21573e-05	CHRM3/CHRNB2/HTR2A/RASGRP1/HTR5A/DRD1/HTR2C/HTR1E/DRD5/HTR1A/RPE65/IGHM	12	AD
M1	GOMF	clathrin binding	12/1049	60/27501	4.21573e-05	SYT1/SNAP91/NCALD/SYT13/SYT4/SYT5/STON2/NSG1/AP1G2/LDLRAP1/SYT2/SYT10	12	AD
M1	GOCC	integral component of synaptic vesicle membrane	6/1049	12/27501	4.21573e-05	SYP/SYT4/GABRA2/SLC17A6/SLC32A1/SLC17A8	6	AD
M1	GOBP	negative regulation of cell differentiation	39/1049	455/27501	4.56032e-05	YWHAH/MAP2/THY1/STMN2/INPP5F/FBXW7/FOXO4/ZNF365/NGEF/CX3CL1/ANP32B/RORB/FGF13/EPHA4/ZFP36L2/KIAA0319/EFNB3/EFNA1/PRICKLE1/SLIT2/REST/RTN4RL1/NEXMIF/PTPRO/COL5A2/CNTN4/CAV1/MCF2/HES1/GPER1/SEMA3A/FGF9/NGFR/CARTPT/DLX1/SOSTDC1/FOXJ1/LILRB3/WNT1	39	AD
M1	GOBP	heart contraction	13/1049	71/27501	4.56032e-05	SCN3B/CAMK2D/SCN2B/RYR2/SCN1A/FGF12/SLC8A1/SCN4B/CACNB2/KCNJ3/CACNA1G/KCNE4/TCAP	13	AD
M1	GOBP	positive regulation of dendrite extension	7/1049	18/27501	4.60201e-05	SYT1/UNC13A/RIMS2/SYT4/CPNE5/RIMS1/SYT2	7	AD
M1	GOCC	cell body membrane	8/1049	25/27501	4.74035e-05	THY1/ATP1A3/KCNB1/KCNA2/KCNC2/KCND2/RGS8/KCNB2	8	AD
M1	GOBP	glutamate secretion	8/1049	25/27501	4.74035e-05	SNAP25/SYT1/STXBP1/GLS/RAB3A/PPFIA4/RIMS1/SLC1A7	8	AD
M1	GOBP	regulation of synaptic vesicle exocytosis	8/1049	25/27501	4.74035e-05	SYT1/STXBP1/NAPB/SYN1/RIMS3/RAB3A/RIMS2/RIMS1	8	AD
M1	GOBP	tube development	36/1049	405/27501	4.74035e-05	THY1/FGF1/MEF2C/PAK1/TBR1/RYR2/SCG2/TGFB3/CDH13/COL18A1/EGR3/PRKX/PRICKLE1/SLIT2/ROBO2/KIT/MET/ATOH8/RARRES2/CITED2/CAV1/RBP4/PCSK5/ANGPTL2/KDR/HES1/HMOX1/NPY/FGF9/TBX2/ADM/RET/FOXJ1/RSPO3/SERPINE1/FGF10	36	AD
M1	GOBP	protein localization to plasma membrane	21/1049	172/27501	4.8758e-05	STXBP1/NSF/KCNB1/RAB3A/SCN3B/RAB15/RAB3C/FGF13/ARHGAP44/ACTN2/KCNIP4/CACNB2/RAB13/RAB3B/ANK1/ZDHHC23/S100A10/MRAP2/VAMP5/GRIP2/KCNB2	21	AD
M1	GOMF	calcium-dependent phospholipid binding	11/1049	51/27501	4.91864e-05	SYT1/RPH3A/SYT13/PCLO/SYT4/SYT5/CPNE5/MCTP1/CPNE4/SYT2/SYT10	11	AD
M1	GOBP	vesicle docking	11/1049	51/27501	4.91864e-05	SNAP25/STXBP1/NSF/UNC13A/KCNB1/RAB3A/RAB15/RAB3C/UNC13C/RAB13/RAB3B	11	AD
M1	GOMF	g protein-coupled peptide receptor activity	18/1049	132/27501	5.08673e-05	SORCS1/OPRD1/GPR17/NPY1R/RXFP1/SSTR1/PTH1R/CXCR4/OPRK1/MAS1/MCHR1/GIPR/GLP2R/CXCR5/MCHR2/NPY2R/NPY5R/TACR1	18	AD
M1	GOCC	z disc	14/1049	83/27501	5.08724e-05	PAK1/SCN3B/SCN8A/RYR2/SCN1A/SLC8A1/ACTN2/NOS1AP/AHNAK2/FHL2/CASQ1/MYOT/TCAP/IGFN1	14	AD
M1	GOBP	regulation of hormone secretion	22/1049	188/27501	5.68337e-05	SNAP25/RAPGEF4/CHGA/KCNB1/SCG5/ITPR1/BAIAP3/CACNA1E/KCNC2/NNAT/REST/EPHA5/RBP4/GPER1/C1QTNF1/CARTPT/ADCYAP1/VIP/GIPR/HTR2C/CRH/FFAR3	22	AD
M1	GOBP	peptide secretion	14/1049	84/27501	5.82004e-05	RAB3A/PTPRN2/RIMS2/RAB15/RAB3C/SCG2/RAB13/RAB3B/PCSK5/ARL4D/ADCYAP1/VIP/CTAGE4/CTAGE8	14	AD
M1	GOBP	regulation of calcium ion transmembrane transport	16/1049	108/27501	5.89188e-05	THY1/SNCA/CAMK2D/CX3CL1/RYR2/CACNB4/SLC8A1/STAC2/NOS1AP/CACNB2/DRD1/GPER1/CASQ1/TLR9/CXCL11/SLN	16	AD
M1	GOMF	neurotransmitter transporter activity	11/1049	52/27501	5.89188e-05	AQP1/SLC25A12/SLC6A9/SLC6A12/SLC38A5/SLC17A6/GABRQ/SLC6A13/SLC32A1/SLC1A7/SLC17A8	11	AD
M1	GOBP	regulation of hormone levels	35/1049	393/27501	6.03086e-05	SNAP25/YWHAH/RAPGEF4/CHGA/KCNB1/SCG5/ITPR1/PTPRN2/BAIAP3/RIMS2/CACNA1E/KCNC2/NNAT/PCSK2/EGR1/CYP26B1/REST/PCSK1/EPHA5/RBP4/PCSK5/GPER1/C1QTNF1/CARTPT/ADCYAP1/ADM/VIP/GNB3/GIPR/STAR/HTR2C/SDR16C5/CRH/FFAR3/FSHB	35	AD
M1	GOBP	heart development	29/1049	295/27501	6.07516e-05	MEF2C/PDE2A/CLDN5/TBR1/FLRT2/RYR2/FGF12/SLC8A1/APLN/EFNA1/SLIT2/REST/SLIT3/ROBO2/NPY1R/ELN/CITED2/MYH11/RBP4/PCSK5/FLRT3/HES1/TCAP/TBX2/HEYL/NRG1/SIK1/NPY2R/NPY5R	29	AD
M1	GOMF	g protein-coupled serotonin receptor activity	9/1049	34/27501	6.28967e-05	CHRM1/CHRM3/HTR2A/HRH2/HTR5A/HTR2C/HTR1E/HTR1A/CHRM4	9	AD
M1	GOMF	serotonin receptor activity	9/1049	34/27501	6.28967e-05	CHRM1/CHRM3/HTR2A/HRH2/HTR5A/HTR2C/HTR1E/HTR1A/CHRM4	9	AD
M1	GOBP	acetylcholine receptor signaling pathway	8/1049	26/27501	6.28967e-05	CDK5R1/PLCB1/CHRM1/CHRM3/CHRNB2/LYPD1/RGS8/CHRM4	8	AD
M1	GOBP	regulation of smooth muscle contraction	8/1049	26/27501	6.28967e-05	ATP2B1/SPX/CHRM3/CAV1/GPER1/KCNB2/SPHK1/NMU	8	AD
M1	GOBP	response to copper ion	8/1049	26/27501	6.28967e-05	SNCA/MT2A/MT1E/AQP1/MT1X/MT1F/MT1M/MT1H	8	AD
M1	GOBP	signal transduction involved in cellular response to ammonium ion	8/1049	26/27501	6.28967e-05	CDK5R1/PLCB1/CHRM1/CHRM3/CHRNB2/LYPD1/RGS8/CHRM4	8	AD
M1	GOBP	cellular response to zinc ion	7/1049	19/27501	6.57542e-05	MT2A/MT1E/MT1X/MT1F/MT1M/GLRA2/MT1H	7	AD
M1	GOBP	regulation of dendrite extension	7/1049	19/27501	6.57542e-05	SYT1/UNC13A/RIMS2/SYT4/CPNE5/RIMS1/SYT2	7	AD
M1	GOBP	positive regulation of lipid metabolic process	17/1049	122/27501	6.74982e-05	EEF1A2/FGF1/MID1IP1/SREBF1/FABP3/HTR2A/LDLRAP1/KIT/ABCD2/PLIN5/ADM/NR4A3/STAR/HTR2C/FLT3/CCL19/FSHB	17	AD
M1	GOBP	outflow tract morphogenesis	11/1049	53/27501	6.97555e-05	MEF2C/CLDN5/ROBO2/NPY1R/ELN/CITED2/HES1/TBX2/HEYL/NPY2R/NPY5R	11	AD
M1	GOBP	response to toxic substance	20/1049	163/27501	7.30737e-05	MT2A/MT1E/AQP1/GRIN2B/GRIN2A/MT1X/ADIRF/CHRNB2/MT1F/MT1M/EGR1/OPRD1/DDX11/KDR/HMOX1/GRIN3A/GLRA2/MT1H/HP/CHRNB3	20	AD
M1	GOMF	peptide receptor activity	18/1049	136/27501	7.42452e-05	SORCS1/OPRD1/GPR17/NPY1R/RXFP1/SSTR1/PTH1R/CXCR4/OPRK1/MAS1/MCHR1/GIPR/GLP2R/CXCR5/MCHR2/NPY2R/NPY5R/TACR1	18	AD
M1	GOMF	transmembrane receptor protein tyrosine kinase activity	12/1049	64/27501	7.85152e-05	LMTK2/EPHA4/EFNB3/KIT/MET/EPHA5/EPHA7/KDR/RET/PDGFRL/ROS1/FLT3	12	AD
M1	GOBP	regulation of neuron death	21/1049	178/27501	7.90453e-05	MEF2C/SNCA/CHGA/CDK5R1/FBXW7/KCNB1/OXR1/DDIT4/CX3CL1/GRIN2B/CD200/PRKCG/TGFB3/NAIP/NUPR1/CSF1/EGR1/REST/NFATC4/EPHA7/NR4A3	21	AD
M1	GOBP	neuron recognition	9/1049	35/27501	7.94146e-05	NPTN/GAP43/CDK5R1/CNTNAP2/OPCML/EPHA4/ROBO2/CNTN4/CNTN6	9	AD
M1	GOBP	positive regulation of kinase activity	40/1049	486/27501	8.34361e-05	EEF1A2/FGF1/SNCA/ADCY1/FBXW7/MAP2K1/DIRAS2/PAK1/CAMKK1/PRKAR2B/LMTK2/EPHA4/PAK3/GRM5/MAP3K9/CSF1/EGR1/EFNA1/PAK5/RASGRP1/KIT/MET/EPHA5/MAP3K6/EPHA7/CD24/KDR/GADD45G/CXCR4/CARTPT/ADCYAP1/RET/MAP3K21/MLKL/NRG1/ROS1/FLT3/TLR9/FGF10/CCL19	40	AD
M1	GOMF	neuropeptide hormone activity	8/1049	27/27501	8.41739e-05	CCK/SPX/NPY/ADCYAP1/VIP/PENK/PNOC/CRH	8	AD
M1	GOMF	ion channel regulator activity	15/1049	99/27501	8.48511e-05	NRXN1/SCN3B/ITPR1/CACNG8/CAMK2D/KCNIP4/KCNS1/KCNV1/CAV1/KCNE4/NPY/KCNAB3/LRRC55/NPY2R/RRAD	15	AD
M1	GOBP	positive regulation of cellular component movement	39/1049	469/27501	8.51288e-05	MAP2/THY1/PPP3CA/FGF1/CAMK1D/PAK1/HSPB1/PRKCE/CX3CL1/CAVIN1/CD99/ADAMTS1/NOS1AP/CDH13/EPB41L4B/CSF1/PLCG2/KIT/MET/ATOH8/RARRES2/ITGAX/CAV1/MMP14/KDR/HMOX1/DRD1/GPER1/SEMA3A/FGF9/RET/NR4A3/SPHK1/SERPINE1/SRPX2/TACR1/FGF10/CCL19/FSHB	39	AD
M1	GOBP	regulation of potassium ion transport	13/1049	76/27501	9.09424e-05	ACTN2/KCNIP4/NOS1AP/KCNS1/NETO1/CAV1/KCNE4/DRD1/KCNAB3/LRRC55/KCNG1/KCNS2/VIP	13	AD
M1	GOBP	response to organic cyclic compound	32/1049	352/27501	9.70038e-05	YWHAH/ATP1A3/MEF2C/SNCA/ADCY1/PDE2A/GOT1/GNG2/GABRB3/GABRB2/AQP1/GABRG2/P2RX7/RYR2/SLC8A1/ZFP36L2/PRKCG/TGFB3/HCN1/CHRNB2/VGF/EGR1/SLIT2/REST/SLIT3/GGT5/SSTR1/CAV1/DRD1/GPER1/NR4A3/DRD5	32	AD
M1	GOBP	regulation of peptide secretion	24/1049	225/27501	9.87838e-05	SNAP25/RAPGEF4/CHGA/KCNB1/ITPR1/BAIAP3/CACNA1E/KCNC2/CD200/NNAT/TGFB3/STXBP5L/REST/EPHA5/SYTL4/RHBDF2/RBP4/GPER1/LLGL2/ADCYAP1/GIPR/HTR2C/CRH/FFAR3	24	AD
M1	GOBP	neuron migration	11/1049	55/27501	9.90679e-05	TUBB2A/MEF2C/CDK5R1/CCK/DDIT4/FGF13/KIAA0319/MDGA1/DRD1/SEMA3A/LHX6	11	AD
M1	GOBP	actin filament-based movement	16/1049	113/27501	0.000100822	SCN3B/CAMK2D/SCN2B/EPDR1/RYR2/SCN1A/FGF12/SCN4B/ACTN2/CACNB2/KCNJ3/WIPF3/CACNA1G/TPM2/KCNE4/TCAP	16	AD
M1	GOCC	contractile fiber	20/1049	167/27501	0.000102551	CDK5R1/PAK1/SCN3B/SCN8A/RYR2/SCN1A/SLC8A1/ACTN2/NOS1AP/AHNAK2/TPM2/LMOD1/MYH11/FHL2/MYL9/CASQ1/MYOT/TCAP/IGFN1/KRT19	20	AD
M1	GOBP	cellular response to acetylcholine	8/1049	28/27501	0.000111309	CDK5R1/PLCB1/CHRM1/CHRM3/CHRNB2/LYPD1/RGS8/CHRM4	8	AD
M1	GOBP	response to acetylcholine	8/1049	28/27501	0.000111309	CDK5R1/PLCB1/CHRM1/CHRM3/CHRNB2/LYPD1/RGS8/CHRM4	8	AD
M1	GOBP	regulation of muscle system process	19/1049	154/27501	0.000111614	ATP2B1/CHGA/CAMK2D/FGF13/RYR2/SLC8A1/NOS1AP/SPX/CHRM3/CAV1/MYL9/GPER1/CASQ1/MLIP/NR4A3/KCNB2/SPHK1/SLN/NMU	19	AD
M1	GOBP	regulation of blood pressure	16/1049	114/27501	0.000111896	ATP2B1/CHGA/SPX/APLN/TRHDE/PTPRO/PCSK5/CARTPT/ADRA1B/ADM/ERAP2/GNB3/TAC3/ANPEP/CYP4F12/FFAR3	16	AD
M1	GOBP	positive regulation of transmembrane transport	19/1049	155/27501	0.000121896	THY1/SNCA/C3/CX3CL1/P2RX7/RYR2/STAC2/ACTN2/NOS1AP/CACNB2/SLC6A9/OCLN/DRD1/GPER1/LRRC55/CASQ1/NR4A3/PIRT/CXCL11	19	AD
M1	GOMF	voltage-gated calcium channel activity	9/1049	37/27501	0.000125344	CACNG8/CACNA1E/CACNB4/CACNA1B/CACNG3/CACNB2/CACNA2D3/CACNA1G/CACNG2	9	AD
M1	GOMF	sodium ion transmembrane transporter activity	18/1049	142/27501	0.000130463	ATP1A3/SCN2A/SCN3B/SCN2B/SCN8A/SLC4A10/SCN1A/SLC8A1/SCN4B/KCNK1/SCN3A/HCN1/SLC9B2/GRIK2/SLC6A9/SLC6A12/CACNA1G/SLC6A13	18	AD
M1	GOBP	regulation of lipid metabolic process	31/1049	341/27501	0.00013068	EEF1A2/FGF1/MID1IP1/FBXW7/PDP1/SREBF1/C3/CCDC3/FABP3/HTR2A/LDLRAP1/EGR1/REST/KIT/PLIN2/RARRES2/CAV1/ABCD2/PLIN5/FHL2/GPER1/ADM/GNB3/NR4A3/STAR/HTR2C/SPHK1/SIK1/FLT3/CCL19/FSHB	31	AD
M1	GOBP	positive regulation of locomotion	39/1049	479/27501	0.000133765	THY1/PPP3CA/FGF1/CAMK1D/PAK1/HSPB1/PRKCE/CX3CL1/SCG2/CAVIN1/CD99/ADAMTS1/CDH13/EPB41L4B/CSF1/PLCG2/SLIT2/KIT/MET/ATOH8/RARRES2/ITGAX/CAV1/MMP14/KDR/HMOX1/DRD1/GPER1/SEMA3A/FGF9/RET/NR4A3/SPHK1/SERPINE1/SRPX2/TACR1/FGF10/CCL19/FSHB	39	AD
M1	GOBP	cardiac chamber morphogenesis	13/1049	79/27501	0.000135739	MEF2C/RYR2/SLIT2/SLIT3/ROBO2/CITED2/RBP4/HES1/TBX2/HEYL/NRG1/NPY2R/NPY5R	13	AD
M1	GOBP	establishment of vesicle localization	23/1049	215/27501	0.000140554	SNAP25/SYT1/KIF1C/RIMS3/NSF/SNCA/SNAP91/UNC13A/RAB3A/GRIA1/SYNJ1/RIMS2/PCLO/SYT4/UNC13C/DYNC1I1/SYT5/RIMS1/RAB27B/COL7A1/SYT2/F8A3/SYT10	23	AD
M1	GOBP	negative regulation of axonogenesis	10/1049	47/27501	0.00014087	MAP2/THY1/FGF13/KIAA0319/EFNB3/SLIT2/PTPRO/MCF2/SEMA3A/NGFR	10	AD
M1	GOBP	cellular response to calcium ion	12/1049	68/27501	0.000141949	SYT1/MEF2C/ADCY1/CAMK2D/SYT13/SYT4/SYT5/CPNE5/CPNE4/KCNH1/SYT2/SYT10	12	AD
M1	GOBP	regulation of muscle contraction	16/1049	117/27501	0.000152141	ATP2B1/CHGA/CAMK2D/FGF13/RYR2/SLC8A1/NOS1AP/SPX/CHRM3/CAV1/MYL9/GPER1/CASQ1/KCNB2/SPHK1/NMU	16	AD
M1	GOMF	amyloid-beta binding	13/1049	80/27501	0.000154193	CRYAB/ATP1A3/GRIA2/GRIA1/GRIA3/GRIN2B/GRIN2A/EPHA4/CACNA1B/LDLRAP1/NGFR/COL25A1/LILRB3	13	AD
M1	GOBP	regulation of growth	34/1049	395/27501	0.000154193	SYT1/MAP2/BASP1/HSPA1A/HSPA1B/MEF2C/UNC13A/MT2A/CAMK2D/MT1E/RIMS2/L1CAM/PLCB1/SYT4/MT1X/FGF13/CPNE5/RIMS1/KIAA0319/MT1F/MT1M/BST2/PAK5/SLIT2/SLIT3/SYT2/RBP4/MMP14/SEMA3A/TMC8/TBX2/SPHK1/ROS1/MT1H	34	AD
M1	GOMF	sodium channel regulator activity	9/1049	38/27501	0.000154193	YWHAH/SCN3B/CAMK2D/SCN2B/FGF13/FGF12/SCN4B/FGF14/FGF11	9	AD
M1	GOBP	regulation of calcium ion transport	20/1049	173/27501	0.00016641	THY1/ATP2B1/SNCA/CAMK2D/CX3CL1/P2RX7/RYR2/CACNB4/SLC8A1/STAC2/NOS1AP/CACNB2/HOMER1/CAV1/DRD1/GPER1/CASQ1/TLR9/CXCL11/SLN	20	AD
M1	GOCC	contractile fiber part	19/1049	159/27501	0.000170097	PAK1/SCN3B/SCN8A/RYR2/SCN1A/SLC8A1/ACTN2/NOS1AP/AHNAK2/TPM2/LMOD1/MYH11/FHL2/MYL9/CASQ1/MYOT/TCAP/IGFN1/KRT19	19	AD
M1	GOBP	vesicle localization	23/1049	218/27501	0.000172076	SNAP25/SYT1/KIF1C/RIMS3/NSF/SNCA/SNAP91/UNC13A/RAB3A/GRIA1/SYNJ1/RIMS2/PCLO/SYT4/UNC13C/DYNC1I1/SYT5/RIMS1/RAB27B/COL7A1/SYT2/F8A3/SYT10	23	AD
M1	GOBP	detoxification of copper ion	6/1049	15/27501	0.000172076	MT2A/MT1E/MT1X/MT1F/MT1M/MT1H	6	AD
M1	GOBP	detoxification of inorganic compound	6/1049	15/27501	0.000172076	MT2A/MT1E/MT1X/MT1F/MT1M/MT1H	6	AD
M1	GOMF	myosin v binding	6/1049	15/27501	0.000172076	RAB6B/RAB3A/RAB3C/RAB27B/RAB3B/NPC1L1	6	AD
M1	GOBP	negative regulation of synapse organization	6/1049	15/27501	0.000172076	NGEF/SLIT1/GRIN2B/EFNA1/ROBO2/CBLN1	6	AD
M1	GOBP	stress response to copper ion	6/1049	15/27501	0.000172076	MT2A/MT1E/MT1X/MT1F/MT1M/MT1H	6	AD
M1	GOBP	stress response to metal ion	6/1049	15/27501	0.000172076	MT2A/MT1E/MT1X/MT1F/MT1M/MT1H	6	AD
M1	GOCC	i band	14/1049	93/27501	0.000172076	PAK1/SCN3B/SCN8A/RYR2/SCN1A/SLC8A1/ACTN2/NOS1AP/AHNAK2/FHL2/CASQ1/MYOT/TCAP/IGFN1	14	AD
M1	GOBP	regulation of dendrite development	14/1049	93/27501	0.000172076	YWHAH/MEF2C/CDK5R1/CAMK1D/NGEF/EPHA4/ARHGAP44/SHANK2/KIAA0319/CHRNB2/HECW1/EFNA1/CUX2/CSMD3	14	AD
M1	GOBP	neuronal action potential	7/1049	22/27501	0.00017944	SCN2A/KCNA2/SCN8A/SCN1A/SCN3A/CACNA1G/GPER1	7	AD
M1	GOMF	neuropeptide binding	7/1049	22/27501	0.00017944	OPRD1/SSTR1/SSTR3/OPRK1/MCHR1/PTGDR2/GPR149	7	AD
M1	GOMF	drug binding	37/1049	451/27501	0.000180599	PPP3CA/ATP1A3/PPP3R1/SYN1/HSPA1A/HSPA1B/SYN2/GABRA1/LMTK2/GRIN2B/P2RX7/MKNK2/RYR2/HSPA4L/GLRB/DAPK1/CBS/NAIP/CHRM3/CHRNB2/HTR2A/PRPS2/THNSL2/MAP3K6/ABCD2/GLRA3/PRMT8/DRD1/GRIN3A/MLKL/GLRA2/HTR2C/HSPA6/SPHK1/SIK1/DRD5/CDC42BPG	37	AD
M1	GOBP	regulation of peptide hormone secretion	18/1049	146/27501	0.000180599	SNAP25/RAPGEF4/CHGA/KCNB1/ITPR1/BAIAP3/CACNA1E/KCNC2/NNAT/REST/EPHA5/RBP4/GPER1/ADCYAP1/GIPR/HTR2C/CRH/FFAR3	18	AD
M1	GOBP	forebrain generation of neurons	8/1049	30/27501	0.000180599	SLIT1/TBR1/SLIT2/SLIT3/ROBO2/HES1/DRD1/LHX6	8	AD
M1	GOBP	response to zinc ion	8/1049	30/27501	0.000180599	MT2A/MT1E/MT1X/MT1F/SLC30A3/MT1M/GLRA2/MT1H	8	AD
M1	GOBP	positive regulation of ion transmembrane transport	16/1049	119/27501	0.000180634	THY1/SNCA/CX3CL1/P2RX7/RYR2/STAC2/ACTN2/NOS1AP/CACNB2/SLC6A9/DRD1/GPER1/LRRC55/CASQ1/PIRT/CXCL11	16	AD
M1	GOBP	positive regulation of regulated secretory pathway	9/1049	39/27501	0.000185186	SYT1/KCNB1/RAB3A/RAB15/SYT4/CACNA1G/UNC13D/KLRC2/SYT10	9	AD
M1	GOBP	regulation of heart rate by cardiac conduction	9/1049	39/27501	0.000185186	SCN3B/CAMK2D/SCN2B/SCN4B/CACNB2/KCNJ3/CACNA1G/CAV1/KCNE4	9	AD
M1	GOBP	cardiac chamber development	14/1049	95/27501	0.000215109	MEF2C/PDE2A/RYR2/SLIT2/SLIT3/ROBO2/CITED2/RBP4/HES1/TBX2/HEYL/NRG1/NPY2R/NPY5R	14	AD
M1	GOBP	homophilic cell adhesion via plasma membrane adhesion molecules	11/1049	60/27501	0.000215109	NPTN/PLXNB3/L1CAM/PTPRT/CDH13/TENM3/ROBO2/CNTN4/MYOT/CNTN6/IGFN1	11	AD
M1	GOMF	transmembrane receptor protein kinase activity	13/1049	83/27501	0.000220156	LMTK2/EPHA4/EFNB3/KIT/MET/EPHA5/EPHA7/KDR/RET/SOSTDC1/PDGFRL/ROS1/FLT3	13	AD
M1	GOBP	positive regulation of cell motility	37/1049	456/27501	0.000226005	THY1/PPP3CA/FGF1/CAMK1D/PAK1/HSPB1/PRKCE/CX3CL1/CAVIN1/CD99/ADAMTS1/CDH13/EPB41L4B/CSF1/PLCG2/KIT/MET/ATOH8/RARRES2/ITGAX/CAV1/MMP14/KDR/HMOX1/DRD1/GPER1/SEMA3A/FGF9/RET/NR4A3/SPHK1/SERPINE1/SRPX2/TACR1/FGF10/CCL19/FSHB	37	AD
M1	GOMF	g protein-coupled amine receptor activity	10/1049	50/27501	0.000234754	CHRM1/CHRM3/HTR2A/HRH2/HTR5A/ADRA1B/HTR2C/HTR1E/HTR1A/CHRM4	10	AD
M1	GOMF	heparin binding	14/1049	96/27501	0.000240752	FGF1/NELL2/SLIT1/SLIT2/SLIT3/LRTM2/RTN4RL1/NELL1/GREM2/SELL/COL25A1/POSTN/FGF10/CXCL11	14	AD
M1	GOBP	forebrain neuron differentiation	7/1049	23/27501	0.000240752	SLIT1/TBR1/SLIT2/SLIT3/ROBO2/DRD1/LHX6	7	AD
M1	GOBP	positive regulation of cation transmembrane transport	15/1049	109/27501	0.000246232	THY1/SNCA/CX3CL1/RYR2/STAC2/ACTN2/NOS1AP/CACNB2/SLC6A9/DRD1/GPER1/LRRC55/CASQ1/PIRT/CXCL11	15	AD
M1	GOMF	phospholipid binding	33/1049	388/27501	0.000246396	SYT1/THY1/GAP43/SNCA/SNAP91/ITPR1/BAIAP3/RPH3A/SYT13/PLCB1/PCLO/SYT4/EPDR1/AMPH/SYT5/SNX10/CPNE5/ARHGAP44/ACTN2/CLVS2/MCTP1/CPNE4/LDLRAP1/FRMPD4/KCNH1/RASGRP1/SYTL4/SYT2/FRMPD2/PIRT/SYT10/RPE65/IGHM	33	AD
M1	GOMF	amino acid transmembrane transporter activity	13/1049	84/27501	0.000246859	SLC7A14/SLC25A12/SLC6A9/SLC6A12/SLC38A5/SLC17A6/SLC38A11/SLC6A13/SLC32A1/SLC7A4/OCA2/SLC1A7/SLC17A8	13	AD
M1	GOBP	g protein-coupled serotonin receptor signaling pathway	5/1049	10/27501	0.00024693	HTR2A/HTR5A/HTR2C/HTR1E/HTR1A	5	AD
M1	GOBP	serotonin receptor signaling pathway	5/1049	10/27501	0.00024693	HTR2A/HTR5A/HTR2C/HTR1E/HTR1A	5	AD
M1	GOBP	synaptic vesicle priming	5/1049	10/27501	0.00024693	SNAP25/SNCA/UNC13A/SYNJ1/UNC13C	5	AD
M1	GOBP	forebrain neuron development	6/1049	16/27501	0.000250583	SLIT1/SLIT2/SLIT3/ROBO2/DRD1/LHX6	6	AD
M1	GOBP	cardiac ventricle development	12/1049	73/27501	0.000273616	MEF2C/PDE2A/RYR2/SLIT2/SLIT3/ROBO2/CITED2/HES1/HEYL/NRG1/NPY2R/NPY5R	12	AD
M1	GOBP	calcium ion transmembrane import into cytosol	10/1049	51/27501	0.000274166	ITPR1/GRIN2B/GRIN2A/RYR2/SLC8A1/GRIN2C/PLCG2/HTR2A/HTR2C/CCL19	10	AD
M1	GOBP	positive regulation of calcium ion transport	13/1049	85/27501	0.000276854	THY1/ATP2B1/SNCA/CX3CL1/P2RX7/RYR2/STAC2/CACNB2/CAV1/DRD1/GPER1/CASQ1/CXCL11	13	AD
M1	GOCC	excitatory synapse	7/1049	24/27501	0.000318889	GRIA2/BSN/AKAP5/NETO1/SLC17A6/SRPX2/SLC17A8	7	AD
M1	GOBP	protein transport within lipid bilayer	7/1049	24/27501	0.000318889	CACNG8/ARHGAP44/NSG1/CACNG3/CD24/GRIP2/CACNG2	7	AD
M1	GOBP	positive regulation of calcium ion transmembrane transport	10/1049	52/27501	0.000324663	THY1/SNCA/CX3CL1/RYR2/STAC2/CACNB2/DRD1/GPER1/CASQ1/CXCL11	10	AD
M1	GOBP	negative regulation of cell proliferation	38/1049	483/27501	0.00033077	HSPA1A/HSPA1B/MEF2C/FBXW7/MAP2K1/PAK1/FOXO4/TNS2/SCG2/CD200/ADAMTS1/TGFB3/FABP3/SMYD2/ATP8A2/CDH13/APLN/NUPR1/COL18A1/IFITM1/IGFBP3/REST/AZGP1/ATOH8/SSTR1/CAV1/RBP4/NELL1/SSTR3/HES1/HMOX1/GPER1/RFPL1/NGFR/PODN/SST/VIP/CXCL1	38	AD
M1	GOBP	calcium ion transmembrane transport	15/1049	112/27501	0.00033077	ITPR1/GRIN2B/P2RX7/GRIN2A/RYR2/SLC8A1/MICU3/GRIN2C/PLCG2/HTR2A/CACNA1G/HTR2C/TRPA1/TRPC5/CCL19	15	AD
M1	GOBP	regulation of microtubule polymerization or depolymerization	12/1049	75/27501	0.000355368	MAP2/HSPA1A/STMN2/HSPA1B/SNCA/CDK5R1/MID1IP1/PAK1/FGF13/MET/OCLN/TOGARAM2	12	AD
M1	GOBP	membrane depolarization during cardiac muscle cell action potential	6/1049	17/27501	0.000365188	SCN3B/SCN2B/SLC8A1/SCN4B/CACNB2/CACNA1G	6	AD
M1	GOBP	regulation of calcium ion transport into cytosol	12/1049	76/27501	0.000405107	THY1/SNCA/CAMK2D/CX3CL1/P2RX7/RYR2/SLC8A1/CAV1/DRD1/GPER1/CASQ1/CXCL11	12	AD
M1	GOMF	glycine binding	5/1049	11/27501	0.00042386	GRIN2B/GLRB/GLRA3/GRIN3A/GLRA2	5	AD
M1	GOCC	endoplasmic reticulum lumen	26/1049	281/27501	0.000439281	C3/CHGB/C4A/SCG2/LAMB2/COL18A1/CSF1/CP/VGF/IGFBP3/STS/COL27A1/SERPINH1/COL7A1/COL5A2/COL6A2/COL20A1/WNT3/CASQ1/COL24A1/ERAP2/MEPE/COL8A2/COL25A1/PENK/WNT1	26	AD
M1	GOBP	positive regulation of mapk cascade	35/1049	436/27501	0.000445104	FGF1/FBXW7/MAP2K1/DIRAS2/PAK1/PLCB1/CX3CL1/MAP3K9/HTR2A/TRAF1/RASGRP1/KIT/RELL2/MAP3K6/CD24/KDR/GADD45G/GPER1/SEMA3A/CXCR4/RIT2/CARTPT/ADCYAP1/ADRA1B/RET/MAP3K21/MLKL/HTR2C/NRG1/SPHK1/FLT3/TLR9/FGF10/CCL19/CCL14	35	AD
M1	GOBP	wound healing	31/1049	366/27501	0.000450933	STXBP1/PPP3CA/FGF1/GAP43/PRKCB/RAB3A/PAK1/HSPB1/ITPR1/GNG2/PRKCE/PRKAR2B/P2RX7/PRKCG/LARGE1/DGKI/EPB41L4B/AHNAK2/PLCG2/DGKB/PPL/MAFF/SYTL4/MYL9/KDR/HMOX1/ADORA2A/NRG1/GP1BB/JAML/FGF10	31	AD
M1	GOBP	positive regulation of cell migration	35/1049	437/27501	0.000463871	THY1/PPP3CA/FGF1/CAMK1D/PAK1/HSPB1/PRKCE/CX3CL1/CD99/ADAMTS1/CDH13/EPB41L4B/CSF1/PLCG2/KIT/MET/ATOH8/RARRES2/ITGAX/CAV1/MMP14/KDR/HMOX1/DRD1/GPER1/SEMA3A/FGF9/RET/NR4A3/SPHK1/SERPINE1/SRPX2/FGF10/CCL19/FSHB	35	AD
M1	GOBP	extracellular matrix organization	27/1049	299/27501	0.000473168	ITGB4/FLRT2/LAMA5/LAMB2/ADAMTS1/BGN/ICAM5/COL18A1/COL27A1/SERPINH1/ELN/COL7A1/COL5A2/MYH11/ITGAX/COL6A2/MMP14/KDR/KLK7/COL24A1/ITGA10/ADAMTS3/COL8A2/SERPINE1/HAPLN1/POSTN/TTR	27	AD
M1	GOBP	g protein-coupled acetylcholine receptor signaling pathway	6/1049	18/27501	0.000517896	CDK5R1/PLCB1/CHRM1/CHRM3/RGS8/CHRM4	6	AD
M1	GOBP	cell junction assembly	18/1049	160/27501	0.000571589	THY1/CLDN5/ITGB4/MICALL2/ACTN2/RAB13/CDH8/PTPRO/OCLN/CDH18/FRMPD2/MPP7/CLDN15/CDH9/CDH7/CDH12/CLDN9/KRT5	18	AD
M1	GOBP	positive regulation of calcium ion transport into cytosol	9/1049	45/27501	0.000575247	THY1/SNCA/CX3CL1/P2RX7/CAV1/DRD1/GPER1/CASQ1/CXCL11	9	AD
M1	GOBP	regulation of microtubule polymerization	9/1049	45/27501	0.000575247	MAP2/HSPA1A/STMN2/HSPA1B/SNCA/CDK5R1/PAK1/MET/OCLN	9	AD
M1	GOBP	regulation of potassium ion transmembrane transport	11/1049	67/27501	0.000579416	ACTN2/KCNIP4/NOS1AP/KCNS1/NETO1/CAV1/KCNE4/KCNAB3/LRRC55/KCNG1/KCNS2	11	AD
M1	GOBP	positive regulation of developmental growth	12/1049	80/27501	0.000663338	SYT1/BASP1/MEF2C/UNC13A/RIMS2/L1CAM/PLCB1/SYT4/CPNE5/RIMS1/SYT2/TBX2	12	AD
M1	GOBP	establishment of organelle localization	31/1049	374/27501	0.000664505	SNAP25/SYT1/KIF1C/NEFL/RIMS3/NSF/SNCA/SNAP91/CHGA/UNC13A/RAB3A/SYBU/GRIA1/SYNJ1/RIMS2/PCLO/SYT4/UNC13C/DYNC1I1/SYT5/RIMS1/SYNE3/RAB27B/KIT/COL7A1/SYT2/LLGL2/NR4A3/F8A3/KIF25/SYT10	31	AD
M1	GOBP	regulation of lipid biosynthetic process	18/1049	162/27501	0.000666478	FGF1/MID1IP1/FBXW7/SREBF1/C3/FABP3/HTR2A/EGR1/REST/ABCD2/PLIN5/GPER1/ADM/STAR/HTR2C/SPHK1/SIK1/FSHB	18	AD
M1	GOMF	amine binding	5/1049	12/27501	0.000675973	HTR2A/HTR5A/HTR2C/HTR1E/HTR1A	5	AD
M1	GOCC	clathrin-sculpted vesicle	5/1049	12/27501	0.000675973	SYT1/RAB3A/GAD1/GAD2/SLC32A1	5	AD
M1	GOMF	serotonin binding	5/1049	12/27501	0.000675973	HTR2A/HTR5A/HTR2C/HTR1E/HTR1A	5	AD
M1	GOBP	calcium-dependent cell-cell adhesion via plasma membrane cell adhesion molecules	8/1049	36/27501	0.000676927	CDH13/CDH8/CDH23/CDH18/CDH9/SELL/CDH7/CDH12	8	AD
M1	GOBP	regulation of vascular smooth muscle cell proliferation	8/1049	36/27501	0.000676927	MEF2C/ADAMTS1/TGFB3/APLN/LDLRAP1/GPER1/FGF9/NR4A3	8	AD
M1	GOBP	synaptic vesicle recycling	9/1049	46/27501	0.000676927	SYT1/SNCA/SNAP91/RAB3A/SYNJ1/AMPH/SYT5/STON2/SYT2	9	AD
M1	GOBP	cellular response to organic cyclic compound	24/1049	256/27501	0.000677253	YWHAH/ATP1A3/MEF2C/SNCA/ADCY1/PDE2A/GNG2/GABRB3/GABRB2/AQP1/GABRG2/P2RX7/RYR2/SLC8A1/ZFP36L2/HCN1/EGR1/REST/SSTR1/CAV1/DRD1/GPER1/NR4A3/DRD5	24	AD
M1	GOCC	dendritic shaft	6/1049	19/27501	0.000704137	MAP2/NSF/PRKAR2B/EPHA4/GPER1/ZNF804A	6	AD
M1	GOBP	neurotransmitter receptor transport	6/1049	19/27501	0.000704137	CACNG8/ARHGAP44/NSG1/CACNG3/GRIP2/CACNG2	6	AD
M1	GOBP	ovulation cycle	6/1049	19/27501	0.000704137	TGFB3/EGR1/SLIT2/SLIT3/ROBO2/FSHB	6	AD
M1	GOBP	protein transport within plasma membrane	6/1049	19/27501	0.000704137	CACNG8/ARHGAP44/NSG1/CACNG3/GRIP2/CACNG2	6	AD
M1	GOBP	positive regulation of lipid biosynthetic process	11/1049	69/27501	0.000740384	FGF1/MID1IP1/SREBF1/FABP3/HTR2A/ABCD2/PLIN5/ADM/STAR/HTR2C/FSHB	11	AD
M1	GOMF	structural constituent of cytoskeleton	13/1049	94/27501	0.0007535	NEFL/TUBB2A/NEFM/TUBA4A/INA/TUBB3/NEFH/EPB41L4B/TUBA8/PPL/ANK1/KRT19/KRT5	13	AD
M1	GOBP	carboxylic acid transport	23/1049	242/27501	0.000766047	SNAP25/SYT1/STXBP1/GLS/MID1IP1/SLC6A17/RAB3A/PPFIA4/RIMS1/SLC7A14/SLC25A12/FABP3/SPX/SLC6A9/SLC6A12/SLC25A48/SLC38A5/ABCD2/SLC38A11/LLGL2/SLC6A13/SLC7A4/SLC1A7	23	AD
M1	GOBP	organic acid transport	23/1049	243/27501	0.000814746	SNAP25/SYT1/STXBP1/GLS/MID1IP1/SLC6A17/RAB3A/PPFIA4/RIMS1/SLC7A14/SLC25A12/FABP3/SPX/SLC6A9/SLC6A12/SLC25A48/SLC38A5/ABCD2/SLC38A11/LLGL2/SLC6A13/SLC7A4/SLC1A7	23	AD
M1	GOBP	cell-cell junction assembly	14/1049	108/27501	0.000815049	CLDN5/MICALL2/RAB13/CDH8/PTPRO/OCLN/CDH18/FRMPD2/MPP7/CLDN15/CDH9/CDH7/CDH12/CLDN9	14	AD
M1	GOBP	ephrin receptor signaling pathway	12/1049	82/27501	0.000815049	CHN1/CDK5R1/KALRN/PAK1/NGEF/GRIN2B/EPHA4/PAK3/EFNB3/EFNA1/EPHA5/EPHA7	12	AD
M1	GOCC	perinuclear region of cytoplasm	34/1049	434/27501	0.000869689	HSPA1A/STMN2/HSPA1B/SNCA/CHGA/CDK5R1/SH3GL2/PDE2A/RAB3A/SYNJ1/PRKCE/LMTK2/CX3CL1/RAB15/HHATL/RAB3C/DYNC1I1/PRKCG/MAGEE1/NOS1AP/NUPR1/KCNS1/CSF1/RAB3B/EPHA5/GBP4/CAV1/VAMP5/NELL1/HMGCLL1/HMOX1/GPER1/KCNS2/S100A4	34	AD
M1	GOBP	positive regulation of heart contraction	7/1049	28/27501	0.000869689	CHGA/SCN3B/RYR2/NOS1AP/APLN/ADRA1B/ADM	7	AD
M1	GOMF	myosin binding	10/1049	59/27501	0.000922954	RAB6B/RAB3A/LMTK2/RAB3C/STXBP5L/RAB27B/RAB3B/LLGL2/CXCR4/NPC1L1	10	AD
M1	GOBP	multicellular organismal homeostasis	21/1049	213/27501	0.000923335	ADCY1/HSPB1/PRKAR2B/AQP1/EGR1/AZGP1/MET/CDH23/MRAP2/RBP4/NR4A3/CNGB1/MUC6/CYP4F12/TLR9/IGKC/RPE65/IRX3/IGHA1/IGHG3/IGHA2	21	AD
M1	GOBP	regulation of potassium ion transmembrane transporter activity	9/1049	48/27501	0.000927727	ACTN2/NOS1AP/KCNS1/NETO1/CAV1/KCNE4/LRRC55/KCNG1/KCNS2	9	AD
M1	GOBP	positive regulation of muscle contraction	6/1049	20/27501	0.000947282	CHGA/NOS1AP/SPX/GPER1/SPHK1/NMU	6	AD
M1	GOBP	olfactory bulb development	5/1049	13/27501	0.00101254	SLIT1/SLIT2/SLIT3/ROBO2/SEMA3A	5	AD
M1	GOMF	molecular adaptor activity	21/1049	215/27501	0.00104293	NEFL/FBXW7/MAP2K1/DLGAP1/SGTB/FLRT2/NEFH/STON2/AP1G2/ARRDC4/HOMER1/DLGAP2/AKAP5/LDLRAP1/ZDHHC11/ANK1/CAV1/FLRT3/MPP7/TCAP/COL8A2	21	AD
M1	GOBP	calcium ion transport into cytosol	10/1049	60/27501	0.00104845	ITPR1/GRIN2B/GRIN2A/RYR2/SLC8A1/GRIN2C/PLCG2/HTR2A/HTR2C/CCL19	10	AD
M1	GOBP	regulation of release of sequestered calcium ion into cytosol	10/1049	60/27501	0.00104845	THY1/SNCA/CAMK2D/CX3CL1/RYR2/SLC8A1/DRD1/GPER1/CASQ1/CXCL11	10	AD
M1	GOBP	leukocyte migration	28/1049	332/27501	0.00104845	CHGA/ADD2/L1CAM/CX3CL1/SCG2/CD99/KIT/PTPRO/ITGAX/CAV1/CXCR4/RET/SELL/FOXJ1/CXCL1/CXCL2/JAML/IGKC/CXCL11/IGHA1/PPBP/IGHM/CCL19/IGLC2/CCL14/IGHA2/IGLC3/IGLC1	28	AD
M1	GOBP	cytosolic calcium ion transport	11/1049	72/27501	0.00106457	ITPR1/GRIN2B/GRIN2A/RYR2/SLC8A1/MICU3/GRIN2C/PLCG2/HTR2A/HTR2C/CCL19	11	AD
M1	GOBP	positive regulation of neuron death	9/1049	49/27501	0.00107375	SNCA/CDK5R1/FBXW7/DDIT4/GRIN2B/NUPR1/EGR1/REST/EPHA7	9	AD
M1	GOBP	positive regulation of protein kinase activity	33/1049	422/27501	0.00110594	FGF1/SNCA/ADCY1/FBXW7/MAP2K1/DIRAS2/PAK1/CAMKK1/PRKAR2B/EPHA4/PAK3/GRM5/MAP3K9/CSF1/EGR1/EFNA1/PAK5/RASGRP1/KIT/MAP3K6/CD24/GADD45G/CXCR4/CARTPT/ADCYAP1/RET/MAP3K21/MLKL/NRG1/FLT3/TLR9/FGF10/CCL19	33	AD
M1	GOBP	telencephalon development	13/1049	98/27501	0.0011152	CNTNAP2/SLIT1/AQP1/PLCB1/FGF13/SLIT2/SLIT3/ROBO2/EPHA5/DRD1/NPY/SEMA3A/LHX6	13	AD
M1	GOBP	detection of abiotic stimulus	12/1049	85/27501	0.00111887	SCN1A/GRIK2/CDS1/OPN3/KIT/TCAP/GPR88/CNGB1/TAC1/TACR1/RPE65/GPR52	12	AD
M1	GOBP	cell junction organization	20/1049	201/27501	0.00115246	THY1/CLDN5/ITGB4/MICALL2/ACTN2/TGFB3/CDH13/RAB13/CDH8/PTPRO/OCLN/CDH18/FRMPD2/MPP7/CLDN15/CDH9/CDH7/CDH12/CLDN9/KRT5	20	AD
M1	GOBP	presynaptic endocytosis	8/1049	39/27501	0.00115246	SYT1/SNCA/SNAP91/SYNJ1/AMPH/SYT5/STON2/SYT2	8	AD
M1	GOBP	synaptic vesicle endocytosis	8/1049	39/27501	0.00115246	SYT1/SNCA/SNAP91/SYNJ1/AMPH/SYT5/STON2/SYT2	8	AD
M1	GOBP	positive regulation of small molecule metabolic process	14/1049	112/27501	0.0011551	FGF1/SNCA/MID1IP1/PRKCE/P2RX7/NUPR1/LDLRAP1/PTH1R/ABCD2/PLIN5/GPER1/ADM/NR4A3/STAR	14	AD
M1	GOBP	inflammatory response	25/1049	283/27501	0.00115966	SNCA/ADCY1/CX3CL1/SCG2/NAIP/KIT/NFATC4/CIITA/GGT5/HMOX1/CXCR4/ADORA2A/ADM/HPR/TAC1/PTGER3/CXCL1/TACR1/HP/CXCL2/CRH/CXCL11/PPBP/CCL19/CCL14	25	AD
M1	GOCC	calcium channel complex	10/1049	61/27501	0.00117687	CACNG8/RYR2/CACNB4/MICU3/CACNG3/NOS1AP/CACNB2/CACNA2D3/CACNA1G/TRPC5	10	AD
M1	GOCC	coated vesicle	23/1049	250/27501	0.00118219	SYT1/SNAP91/SH3GL2/INPP5F/RAB3A/GRIA1/NECAP1/NCALD/STON2/GAD1/CLVS2/AP1G2/STEAP2/KIAA0319/RAB13/LDLRAP1/GAD2/RAB27B/COL7A1/SYT2/UNC13D/SLC32A1/TYRP1	23	AD
M1	GOBP	positive regulation of synaptic transmission, glutamatergic	6/1049	21/27501	0.00122836	NRXN1/CACNG8/SHANK2/CACNG3/DRD1/CACNG2	6	AD
M1	GOBP	positive regulation of map kinase activity	20/1049	203/27501	0.00129923	FGF1/MAP2K1/DIRAS2/PAK1/MAP3K9/RASGRP1/KIT/MAP3K6/CD24/GADD45G/CXCR4/CARTPT/RET/MAP3K21/MLKL/NRG1/FLT3/TLR9/FGF10/CCL19	20	AD
M1	GOBP	regulation of protein secretion	20/1049	203/27501	0.00129923	SNAP25/RAPGEF4/CHGA/KCNB1/ITPR1/BAIAP3/CACNA1E/KCNC2/CD200/NNAT/TGFB3/STXBP5L/REST/EPHA5/SYTL4/RHBDF2/RBP4/GPER1/LLGL2/GIPR	20	AD
M1	GOCC	blood microparticle	16/1049	142/27501	0.00130644	HSPA1A/HSPA1B/C3/C4A/CP/HPR/HSPA6/HP/IGKC/IGHA1/IGHM/IGLC2/IGHG3/IGHA2/IGLC3/IGLC1	16	AD
M1	GOMF	glycosaminoglycan binding	16/1049	142/27501	0.00130644	FGF1/NELL2/SLIT1/SLIT2/SLIT3/LRTM2/RTN4RL1/NELL1/GREM2/SELL/COL25A1/POSTN/FGF10/CXCL11/USP17L6P/IGHM	16	AD
M1	GOCC	sarcomere	16/1049	142/27501	0.00130644	PAK1/SCN3B/SCN8A/RYR2/SCN1A/SLC8A1/ACTN2/NOS1AP/AHNAK2/TPM2/LMOD1/FHL2/CASQ1/MYOT/TCAP/IGFN1	16	AD
M1	GOBP	positive regulation of microtubule polymerization or depolymerization	7/1049	30/27501	0.00130644	HSPA1A/STMN2/HSPA1B/CDK5R1/PAK1/MET/OCLN	7	AD
M1	GOBP	protein localization to synapse	7/1049	30/27501	0.00130644	BSN/NRXN1/HSPB1/PCLO/ARHGAP44/RAB27B/GRIP2	7	AD
M1	GOCC	main axon	8/1049	40/27501	0.00135746	MAP2/THY1/SCN2A/KCNA2/CNTNAP2/KCNQ3/SCN8A/ROBO2	8	AD
M1	GOMF	sulfur compound binding	18/1049	173/27501	0.00139563	FGF1/NELL2/SLIT1/ACOT7/RYR2/CBS/SLIT2/SLIT3/LRTM2/RTN4RL1/NELL1/PRMT8/GREM2/SELL/COL25A1/POSTN/FGF10/CXCL11	18	AD
M1	GOCC	myofibril	17/1049	158/27501	0.00141602	PAK1/SCN3B/SCN8A/RYR2/SCN1A/SLC8A1/ACTN2/NOS1AP/AHNAK2/TPM2/LMOD1/FHL2/CASQ1/MYOT/TCAP/IGFN1/KRT19	17	AD
M1	GOBP	cgmp-mediated signaling	5/1049	14/27501	0.00142371	PDE2A/AQP1/GUCY1B1/KCNC2/HTR2C	5	AD
M1	GOBP	glomerular epithelial cell differentiation	5/1049	14/27501	0.00142371	BASP1/KLF15/PTPRO/CD24/FOXJ1	5	AD
M1	GOBP	olfactory lobe development	5/1049	14/27501	0.00142371	SLIT1/SLIT2/SLIT3/ROBO2/SEMA3A	5	AD
M1	GOBP	ovulation cycle process	5/1049	14/27501	0.00142371	TGFB3/SLIT2/SLIT3/ROBO2/FSHB	5	AD
M1	GOBP	regulation of neuron projection regeneration	5/1049	14/27501	0.00142371	THY1/INPP5F/EPHA4/KIAA0319/RTN4RL1	5	AD
M1	GOCC	clathrin-coated vesicle membrane	13/1049	101/27501	0.00145097	SYT1/SH3GL2/RAB3A/NECAP1/NCALD/GAD1/AP1G2/KIAA0319/LDLRAP1/GAD2/SYT2/SLC32A1/TYRP1	13	AD
M1	GOBP	cellular response to catecholamine stimulus	6/1049	22/27501	0.00157251	SNCA/GNG2/RYR2/DRD1/NR4A3/DRD5	6	AD
M1	GOBP	cellular response to monoamine stimulus	6/1049	22/27501	0.00157251	SNCA/GNG2/RYR2/DRD1/NR4A3/DRD5	6	AD
M1	GOBP	response to catecholamine	6/1049	22/27501	0.00157251	SNCA/GNG2/RYR2/DRD1/NR4A3/DRD5	6	AD
M1	GOBP	response to monoamine	6/1049	22/27501	0.00157251	SNCA/GNG2/RYR2/DRD1/NR4A3/DRD5	6	AD
M1	GOCC	catenin complex	7/1049	31/27501	0.00158768	CDH13/CDH8/CDH23/CDH18/CDH9/CDH7/CDH12	7	AD
M1	GOBP	adult behavior	8/1049	41/27501	0.00158768	NRXN1/CNTNAP2/NRXN3/SHANK2/CHRNB2/DRD1/NPY/CARTPT	8	AD
M1	GOMF	structural constituent of muscle	8/1049	41/27501	0.00158768	ACTN2/SMTN/TPM2/MYH11/MYL9/MYOT/TCAP/KRT19	8	AD
M1	GOBP	rhythmic process	14/1049	116/27501	0.00160384	SREBF1/TGFB3/EGR3/ID3/GPR176/EGR1/SLIT2/SLIT3/ROBO2/NGFR/CARTPT/SERPINE1/PROKR2/FSHB	14	AD
M1	GOBP	muscle structure development	23/1049	256/27501	0.00160384	BASP1/MEF2C/RYR2/SLC8A1/ACTN2/LARGE1/EGR3/TAGLN/KCNH1/SMTN/REST/LMOD1/MYH11/CAV1/VAMP5/HES1/CASQ1/TCAP/TBX2/MKX/NRG1/SIK1/KRT19	23	AD
M1	GOBP	regulation of developmental growth	17/1049	160/27501	0.00160384	SYT1/MAP2/BASP1/MEF2C/UNC13A/RIMS2/L1CAM/PLCB1/SYT4/FGF13/CPNE5/RIMS1/KIAA0319/SYT2/RBP4/SEMA3A/TBX2	17	AD
M1	GOBP	regulation of map kinase activity	24/1049	273/27501	0.00161106	UCHL1/FGF1/RGS4/MAP2K1/DIRAS2/PAK1/MAP3K9/RASGRP1/KIT/RGS14/MAP3K6/CAV1/CD24/GADD45G/CXCR4/CARTPT/RET/MAP3K21/MLKL/NRG1/FLT3/TLR9/FGF10/CCL19	24	AD
M1	GOBP	developmental maturation	14/1049	117/27501	0.00173434	SYP/STXBP1/UNC13A/SYBU/CNTNAP2/BAIAP3/C3/CX3CL1/UNC13C/SRRM4/B4GALT6/RND1/LHX6/CCL19	14	AD
M1	GOMF	protein tyrosine kinase activity	14/1049	117/27501	0.00173434	CAMKK2/LMTK2/EPHA4/EFNB3/KIT/MET/EPHA5/EPHA7/KDR/RET/STYK1/PDGFRL/ROS1/FLT3	14	AD
M1	GOMF	gtpase activity	22/1049	242/27501	0.00185079	RAB6B/EEF1A2/RGS4/RAB3A/DIRAS2/RAB3C/RASD2/ARL4C/RND1/RGS7/RAB27B/RAB3B/GNG11/RGS6/RGS14/GBP4/RASL12/RIT2/ARL4D/GNB3/RGS8/RAB6D	22	AD
M1	GOBP	positive regulation of blood circulation	8/1049	42/27501	0.00185748	CHGA/SCN3B/RYR2/NOS1AP/APLN/CAV1/ADRA1B/ADM	8	AD
M1	GOCC	cell cortex region	7/1049	32/27501	0.00190773	RIMS3/BSN/UNC13A/RIMS2/PCLO/UNC13C/RIMS1	7	AD
M1	GOBP	negative regulation of smooth muscle cell proliferation	7/1049	32/27501	0.00190773	MEF2C/TGFB3/APLN/IGFBP3/HMOX1/GPER1/VIP	7	AD
M1	GOBP	regulation of neuronal synaptic plasticity	7/1049	32/27501	0.00190773	SYP/NPTN/RAB3A/SLC4A10/MCTP1/GRIK2/NETO1	7	AD
M1	GOMF	heparan sulfate sulfotransferase activity	5/1049	15/27501	0.00197618	HS6ST3/HS3ST4/HS3ST2/HS6ST2/NDST3	5	AD
M1	GOBP	regulation of triglyceride biosynthetic process	5/1049	15/27501	0.00197618	FBXW7/SREBF1/C3/PLIN5/SIK1	5	AD
M1	GOBP	forebrain development	16/1049	148/27501	0.00198467	CNTNAP2/SLIT1/AQP1/PLCB1/TBR1/FGF13/CHRNB2/SLIT2/SLIT3/ROBO2/EPHA5/HES1/DRD1/NPY/SEMA3A/LHX6	16	AD
M1	GOBP	cell-cell junction organization	15/1049	134/27501	0.0021268	CLDN5/MICALL2/TGFB3/RAB13/CDH8/PTPRO/OCLN/CDH18/FRMPD2/MPP7/CLDN15/CDH9/CDH7/CDH12/CLDN9	15	AD
M1	GOBP	negative regulation of transporter activity	10/1049	66/27501	0.00213112	SNCA/CAMK2D/PRKCE/ACTN2/HECW1/SLC6A9/CAV1/KCNE4/TLR9/SLN	10	AD
M1	GOBP	cell communication involved in cardiac conduction	8/1049	43/27501	0.00216004	ATP1A3/SCN3B/RYR2/SLC8A1/SCN4B/CACNB2/KCNJ3/CACNA1G	8	AD
M1	GOBP	cell recognition	19/1049	196/27501	0.00217154	NPTN/GAP43/CDK5R1/CNTNAP2/OPCML/EPHA4/ROBO2/CNTN4/CNTN6/PRF1/IGKC/IGHA1/IGHM/CCL19/IGLC2/IGHG3/IGHA2/IGLC3/IGLC1	19	AD
M1	GOBP	regulation of peptide transport	32/1049	422/27501	0.00220097	SNAP25/RAPGEF4/CHGA/FBXW7/KCNB1/ITPR1/SREBF1/BAIAP3/ANP32B/CACNA1E/KCNC2/MICALL2/CD200/NNAT/TGFB3/STXBP5L/IFI27/AKAP5/MTCL1/REST/EPHA5/SYTL4/RHBDF2/RBP4/ZIC1/GPER1/LLGL2/ADCYAP1/GIPR/HTR2C/CRH/FFAR3	32	AD
M1	GOBP	regulation of insulin secretion	14/1049	120/27501	0.00220097	SNAP25/RAPGEF4/CHGA/KCNB1/ITPR1/BAIAP3/CACNA1E/KCNC2/NNAT/REST/EPHA5/RBP4/GPER1/GIPR	14	AD
M1	GOBP	response to antibiotic	13/1049	106/27501	0.00223025	MEF2C/ADCY1/AQP1/GRIN2B/GRIN2A/CHRNB2/EGR1/CIITA/DDX11/HMOX1/GRIN3A/GLRA2/HP	13	AD
M1	GOBP	feeding behavior	7/1049	33/27501	0.00227659	CCK/APLN/MRAP2/NPY/CARTPT/MCHR1/HTR2C	7	AD
M1	GOMF	neuropeptide receptor activity	7/1049	33/27501	0.00227659	SORCS1/NPY1R/SSTR1/MCHR1/NPY2R/NPY5R/TACR1	7	AD
M1	GOBP	regulation of smooth muscle cell migration	7/1049	33/27501	0.00227659	MEF2C/ADAMTS1/IGFBP3/SLIT2/FGF9/NR4A3/SERPINE1	7	AD
M1	GOBP	zinc ion homeostasis	7/1049	33/27501	0.00227659	MT2A/MT1E/MT1X/MT1F/MT1M/TMC8/MT1H	7	AD
M1	GOBP	dicarboxylic acid transport	9/1049	55/27501	0.00238756	SNAP25/SYT1/STXBP1/GLS/RAB3A/PPFIA4/RIMS1/SLC25A12/SLC1A7	9	AD
M1	GOBP	negative regulation of neuron death	13/1049	107/27501	0.00242866	MEF2C/SNCA/CHGA/OXR1/CX3CL1/CD200/PRKCG/TGFB3/NAIP/CSF1/REST/NFATC4/NR4A3	13	AD
M1	GOMF	protein serine/threonine kinase activity	29/1049	370/27501	0.00244393	PRKCB/KALRN/CAMK1D/MAP2K1/PAK1/CAMKV/CAMK2D/CAMKK1/PRKCE/LMTK2/CDK14/MKNK2/PAK3/DAPK1/PRKCG/PLK2/MAP3K9/CAMK4/CAMK1G/PRKX/PAK5/MAP3K6/SRPK3/HUNK/MLKL/SOSTDC1/SIK1/MAPK15/CDC42BPG	29	AD
M1	GOMF	excitatory extracellular ligand-gated ion channel activity	6/1049	24/27501	0.00247714	P2RX7/GLRB/CHRNB2/GRIK2/GLRA3/GLRA2	6	AD
M1	GOBP	neuron maturation	6/1049	24/27501	0.00247714	CNTNAP2/C3/CX3CL1/SRRM4/B4GALT6/RND1	6	AD
M1	GOBP	negative regulation of transport	26/1049	317/27501	0.00249364	CRYAB/HSPA1A/PRKCB/SNCA/CHGA/KCNB1/CAMK2D/PRKCE/SYT4/CD200/ACTN2/SPX/MCTP1/HECW1/SLC6A9/BST2/REST/RHBDF2/CAV1/KCNE4/VIP/NRG1/PTGER3/TLR9/CRH/SLN	26	AD
M1	GOBP	regulation of intracellular transport	26/1049	317/27501	0.00249364	CRYAB/SYT1/MAP2/STXBP1/NAPB/SYN1/RIMS3/INPP5F/FBXW7/KCNB1/RAB3A/MAP2K1/SREBF1/RIMS2/ANP32B/MICALL2/RIMS1/NEFH/ACTN2/IFI27/AKAP5/LDLRAP1/MTCL1/ZIC1/UNC13D/MAPK15	26	AD
M1	GOMF	purine ribonucleoside triphosphate binding	34/1049	463/27501	0.00251745	ATP1A3/TUBB2A/SYN1/HSPA1A/HSPA1B/SYN2/SCG5/DIRAS2/TUBA4A/TUBB3/LMTK2/P2RX7/MKNK2/HSPA4L/DAPK1/ARL4C/NAIP/RND1/RAB13/TUBA8/RAB27B/PRPS2/MAP3K6/GBP4/ABCD2/RASL12/RIT2/ARL4D/MLKL/HSPA6/SPHK1/SIK1/RRAD/CDC42BPG	34	AD
M1	GOBP	regulation of cardiac conduction	10/1049	68/27501	0.00264554	ATP1A3/ATP2B1/ATP2B2/ITPR1/CAMK2D/RYR2/SLC8A1/ATP2B3/CAV1/CASQ1	10	AD
M1	GOBP	motor neuron axon guidance	5/1049	16/27501	0.00265317	CHN1/SLIT1/EPHA4/SLIT2/SEMA3A	5	AD
M1	GOBP	neuron cell-cell adhesion	5/1049	16/27501	0.00265317	CDK5R1/NRXN1/NRXN3/CNTN4/RET	5	AD
M1	GOBP	positive regulation of calcium ion-dependent exocytosis	5/1049	16/27501	0.00265317	SYT1/KCNB1/SYT4/CACNA1G/SYT10	5	AD
M1	GOMF	hormone binding	11/1049	81/27501	0.00267634	ATP1A3/THRB/ALDH1A1/CDH13/CHRM3/CHRNB2/PTH1R/GPER1/GIPR/GLP2R/TTR	11	AD
M1	GOBP	protein autophosphorylation	17/1049	168/27501	0.00267634	CAMKK2/PAK1/CAMK2D/LMTK2/MKNK2/EPHA4/DAPK1/MAP3K9/CAMK4/PRKX/KIT/KDR/MAP3K21/STYK1/SIK1/MAPK15/FLT3	17	AD
M1	GOBP	positive regulation of release of sequestered calcium ion into cytosol	7/1049	34/27501	0.00268947	THY1/SNCA/CX3CL1/DRD1/GPER1/CASQ1/CXCL11	7	AD
M1	GOBP	regulation of protein serine/threonine kinase activity	31/1049	410/27501	0.00277299	UCHL1/THY1/FGF1/SNCA/CDK5R1/RGS4/MAP2K1/DIRAS2/PAK1/PRKAR2B/SLC8A1/MAP3K9/RASGRP1/KIT/RGS14/MAP3K6/CAV1/CD24/GADD45G/CXCR4/CARTPT/RET/MAP3K21/MLKL/CCNA1/NRG1/CCNO/FLT3/TLR9/FGF10/CCL19	31	AD
M1	GOMF	cell adhesion molecule binding	35/1049	487/27501	0.00301208	THY1/FGF1/HSPA1A/NPTN/CDK5R1/NRXN1/DNAJB1/RPS26/CX3CL1/ADAM23/ITGB4/PTPRT/NRXN3/LAMA5/ACTN2/LAMB2/CDH13/ICAM5/PLIN3/TENM3/CDH8/PPL/CDH23/PTPRO/ITGAX/KDR/CDH18/MPP7/CDH9/CDH7/CDH12/NRG1/CDHR5/POSTN/JAML	35	AD
M1	GOBP	positive regulation of apoptotic process	35/1049	487/27501	0.00301208	YWHAH/PPP3R1/PNMA2/MEF2C/SNCA/CDK5R1/KALRN/FBXW7/MLLT11/MOAP1/NGEF/CAMK2D/ANP32B/CSRNP3/DAPK1/ARHGEF1/TGFB3/ARHGEF3/NUPR1/IGFBP3/UACA/SLIT2/REST/EPHA7/CAV1/PNMA5/MCF2/GADD45G/GPER1/RFPL1/NGFR/RET/TNFSF10/SIK1/UBD	35	AD
M1	GOBP	regulation of gtpase activity	23/1049	269/27501	0.00302752	CHN1/THY1/PLXNB3/NGEF/RAP1GAP2/CX3CL1/EPHA4/RASGRF1/ARHGAP44/PLXNA4/SGSM1/TBC1D9/RGS7/RASGRP1/RGS6/TBC1D3L/EPHA5/S100A10/ADCYAP1/FOXJ1/RGS8/CCL19/CCL14	23	AD
M1	GOCC	basolateral plasma membrane	17/1049	170/27501	0.00304679	ATP2B1/AQP1/SLC4A10/KCNC2/NAIP/CHRM3/SLC4A2/LIN7A/SLC6A9/LDLRAP1/MET/PTH1R/ANK1/FRMPD2/SLC6A13/CALHM1/TLR9	17	AD
M1	GOBP	cell-cell signaling involved in cardiac conduction	6/1049	25/27501	0.00304679	SCN3B/RYR2/SCN4B/CACNB2/KCNJ3/CACNA1G	6	AD
M1	GOBP	epithelial cell differentiation involved in kidney development	6/1049	25/27501	0.00304679	BASP1/MEF2C/KLF15/PTPRO/CD24/FOXJ1	6	AD
M1	GOBP	regulation of postsynaptic membrane neurotransmitter receptor levels	6/1049	25/27501	0.00304679	FRRS1L/CACNG8/ARHGAP44/CACNG3/GRIP2/CACNG2	6	AD
M1	GOBP	telencephalon cell migration	6/1049	25/27501	0.00304679	SLIT1/FGF13/SLIT2/SLIT3/DRD1/LHX6	6	AD
M1	GOMF	tubulin binding	26/1049	322/27501	0.00307752	MAP2/KIF1C/STMN2/NEFM/SNCA/CDK5R1/SYBU/NCALD/DYNC1I1/FGF13/NEFH/REEP1/ARL4C/KIF19/MTCL1/TRIM36/FMN1/CCDC88B/HOOK1/RGS14/KIF17/MTUS2/TOGARAM2/FTCD/AGBL4/KIF25	26	AD
M1	GOBP	protein complex oligomerization	16/1049	155/27501	0.00315069	GLS/SNCA/GRIN2B/KCNC2/HPRT1/HOMER1/HCN1/GLRA3/PRMT8/MLKL/VSTM5/KIF25/CALHM1/TRPA1/TDO2/PRF1	16	AD
M1	GOBP	negative regulation of locomotion	23/1049	270/27501	0.003155	THY1/MEF2C/PLXNB3/PLCB1/CX3CL1/CLDN5/PTPRT/CD200/MCTP1/IFITM1/BST2/IGFBP3/SLIT2/ROBO2/CITED2/NEXMIF/PTPRO/PTPRR/HMOX1/SEMA3A/PODN/SERPINE1/MAPK15	23	AD
M1	GOBP	positive regulation of neurological system process	7/1049	35/27501	0.00317073	NRXN1/RIMS2/RIMS1/SHANK2/CUX2/ITGAX/CARTPT	7	AD
M1	GOBP	response to corticosteroid	7/1049	35/27501	0.00317073	GOT1/AQP1/ZFP36L2/SLIT2/REST/SLIT3/GPER1	7	AD
M1	GOBP	regulation of dendritic spine development	8/1049	46/27501	0.00327089	MEF2C/CDK5R1/NGEF/EPHA4/ARHGAP44/SHANK2/EFNA1/CUX2	8	AD
M1	GOBP	anatomical structure formation involved in morphogenesis	35/1049	490/27501	0.0032964	THY1/MEF2C/ITGB4/SCG2/ACTN2/CDH13/COL18A1/EGR3/PRKX/KCNH1/EFNA1/PRICKLE1/SLIT2/ROBO2/LMOD1/ATOH8/CITED2/COL7A1/MYH11/RBP4/MMP14/ANGPTL2/KDR/HMOX1/WNT3/CASQ1/TCAP/HEYL/CBLN1/RSPO3/SERPINE1/IGFN1/KRT19/WNT1/FGF10	35	AD
M1	GOBP	glomerular epithelium development	5/1049	17/27501	0.00349744	BASP1/KLF15/PTPRO/CD24/FOXJ1	5	AD
M1	GOBP	positive regulation of amine transport	5/1049	17/27501	0.00349744	KCNB1/CHRNB2/RAB3B/CARTPT/VIP	5	AD
M1	GOBP	negative regulation of cell migration	20/1049	222/27501	0.00365314	THY1/MEF2C/PLXNB3/PLCB1/CX3CL1/CLDN5/PTPRT/CD200/MCTP1/IFITM1/BST2/IGFBP3/SLIT2/CITED2/NEXMIF/PTPRR/HMOX1/PODN/SERPINE1/MAPK15	20	AD
M1	GOBP	positive regulation of programmed cell death	35/1049	493/27501	0.00365692	YWHAH/PPP3R1/PNMA2/MEF2C/SNCA/CDK5R1/KALRN/FBXW7/MLLT11/MOAP1/NGEF/CAMK2D/ANP32B/CSRNP3/DAPK1/ARHGEF1/TGFB3/ARHGEF3/NUPR1/IGFBP3/UACA/SLIT2/REST/EPHA7/CAV1/PNMA5/MCF2/GADD45G/GPER1/RFPL1/NGFR/RET/TNFSF10/SIK1/UBD	35	AD
M1	GOBP	renal system development	15/1049	142/27501	0.00367157	BASP1/FGF1/MEF2C/KLF15/PRKX/EGR1/SLIT2/ROBO2/PTPRO/RBP4/PCSK5/CD24/RET/FOXJ1/FGF10	15	AD
M1	GOBP	forebrain cell migration	6/1049	26/27501	0.00372836	SLIT1/FGF13/SLIT2/SLIT3/DRD1/LHX6	6	AD
M1	GOMF	ligand-gated calcium channel activity	6/1049	26/27501	0.00372836	ITPR1/GRIN2B/GRIN2A/RYR2/GRIN2C/TRPA1	6	AD
M1	GOBP	activation of adenylate cyclase activity	7/1049	36/27501	0.00374006	ADCY1/CAP2/RXFP1/DRD1/ADCYAP1/GIPR/DRD5	7	AD
M1	GOBP	acid secretion	8/1049	47/27501	0.00374006	SNAP25/SYT1/STXBP1/GLS/RAB3A/PPFIA4/RIMS1/SLC1A7	8	AD
M1	GOBP	regulation of action potential	8/1049	47/27501	0.00374006	KCNB1/CAMK2D/FGF13/RYR2/FGF12/NOS1AP/CHRNB2/CAV1	8	AD
M1	GOBP	regulation of postsynaptic neurotransmitter receptor activity	4/1049	10/27501	0.00374588	NPTX1/DLGAP1/NPTX2/DLGAP2	4	AD
M1	GOBP	negative regulation of ion transmembrane transporter activity	9/1049	59/27501	0.0037941	CAMK2D/PRKCE/ACTN2/HECW1/SLC6A9/CAV1/KCNE4/TLR9/SLN	9	AD
M1	GOBP	regulation of dendrite morphogenesis	9/1049	59/27501	0.0037941	YWHAH/CDK5R1/NGEF/EPHA4/ARHGAP44/CHRNB2/HECW1/EFNA1/CUX2	9	AD
M1	GOBP	receptor-mediated endocytosis	20/1049	223/27501	0.00380054	SNCA/SNAP91/INPP5F/WASF1/CACNG8/AP1G2/CACNG3/STAB1/LDLRAP1/CAV1/CACNG2/ADM/HPR/HP/IGKC/IGHA1/IGLC2/IGHA2/IGLC3/IGLC1	20	AD
M1	GOBP	extracellular structure organization	27/1049	346/27501	0.00391561	ITGB4/FLRT2/LAMA5/LAMB2/ADAMTS1/BGN/ICAM5/COL18A1/COL27A1/SERPINH1/ELN/COL7A1/COL5A2/MYH11/ITGAX/COL6A2/MMP14/KDR/KLK7/COL24A1/ITGA10/ADAMTS3/COL8A2/SERPINE1/HAPLN1/POSTN/TTR	27	AD
M1	GOBP	regulation of body fluid levels	29/1049	384/27501	0.00416002	STXBP1/PRKCB/ADCY1/HSPB1/ITPR1/GNG2/PRKCE/PRKAR2B/AQP1/P2RX7/PRKCG/DGKI/APLN/PLCG2/DGKB/MAFF/MET/PTPRO/CAV1/MYL9/C1QTNF1/ADORA2A/OPRK1/ADM/VIP/SERPINE1/CYP4F12/GP1BB/FGF10	29	AD
M1	GOBP	cell chemotaxis	17/1049	176/27501	0.00434151	CHGA/PLXNB3/CX3CL1/SCG2/RAB13/EGR3/KIT/PTPRO/CXCR4/CXCR5/CXCL1/CXCL2/JAML/CXCL11/PPBP/CCL19/CCL14	17	AD
M1	GOBP	glomerulus development	7/1049	37/27501	0.00437554	BASP1/MEF2C/KLF15/EGR1/PTPRO/CD24/FOXJ1	7	AD
M1	GOCC	voltage-gated calcium channel complex	7/1049	37/27501	0.00437554	CACNG8/CACNB4/CACNG3/NOS1AP/CACNB2/CACNA2D3/CACNA1G	7	AD
M1	GOBP	negative regulation of cellular component movement	22/1049	260/27501	0.00442138	THY1/MEF2C/PLXNB3/PLCB1/CX3CL1/CLDN5/PTPRT/CD200/MCTP1/IFITM1/BST2/IGFBP3/SLIT2/CITED2/NEXMIF/PTPRO/PTPRR/HMOX1/SEMA3A/PODN/SERPINE1/MAPK15	22	AD
M1	GOBP	modulation of excitatory postsynaptic potential	6/1049	27/27501	0.004488	NRXN1/RIMS2/RIMS1/SHANK2/CUX2/CBLN1	6	AD
M1	GOBP	positive regulation of microtubule polymerization	6/1049	27/27501	0.004488	HSPA1A/HSPA1B/CDK5R1/PAK1/MET/OCLN	6	AD
M1	GOBP	receptor localization to synapse	6/1049	27/27501	0.004488	CACNG8/ARHGAP44/CACNG3/KIF17/GRIP2/CACNG2	6	AD
M1	GOBP	sensory perception of pain	6/1049	27/27501	0.004488	KCNA2/P2RX7/SCN1A/CHRNB2/OPRK1/TRPA1	6	AD
M1	GOBP	ventricular septum morphogenesis	6/1049	27/27501	0.004488	SLIT2/SLIT3/ROBO2/CITED2/HES1/HEYL	6	AD
M1	GOMF	cxcr chemokine receptor binding	5/1049	18/27501	0.004488	CX3CL1/CXCL1/CXCL2/CXCL11/PPBP	5	AD
M1	GOBP	excitatory postsynaptic potential	5/1049	18/27501	0.004488	MEF2C/GRIN2B/GRIN2A/GRIN2C/NPAS4	5	AD
M1	GOBP	positive chemotaxis	5/1049	18/27501	0.004488	PLXNB3/CX3CL1/SCG2/MET/FGF10	5	AD
M1	GOBP	regulation of delayed rectifier potassium channel activity	5/1049	18/27501	0.004488	NOS1AP/KCNS1/KCNE4/KCNG1/KCNS2	5	AD
M1	GOCC	endocytic vesicle membrane	14/1049	130/27501	0.00450371	GRIA2/SH3GL2/CACNG8/GRIA1/CAMK2D/GRIA3/CACNG3/STAB1/CAV1/TCIRG1/WNT3/CACNG2/TYRP1/WNT1	14	AD
M1	GOMF	guanyl ribonucleotide binding	19/1049	210/27501	0.00460414	TUBB2A/PDE2A/SCG5/DIRAS2/TUBA4A/TUBB3/ARL4C/RND1/RAB13/TUBA8/RAB27B/RAB3B/RAB9B/GBP4/RASL12/RIT2/ARL4D/CNGB1/RRAD	19	AD
M1	GOBP	organic anion transport	28/1049	369/27501	0.00469321	SNAP25/SYT1/STXBP1/GLS/MID1IP1/SLC6A17/RAB3A/PPFIA4/AQP1/SLC4A10/RIMS1/SLC7A14/SLC25A12/FABP3/SPX/ATP8A2/SLC4A2/SLC6A9/SLC6A12/SLC25A48/SLC38A5/ABCD2/SLC38A11/LLGL2/SLC6A13/SLC7A4/CALHM1/SLC1A7	28	AD
M1	GOBP	kidney epithelium development	9/1049	61/27501	0.0047364	BASP1/FGF1/MEF2C/KLF15/SLIT2/ROBO2/PTPRO/CD24/FOXJ1	9	AD
M1	GOMF	extracellular matrix structural constituent	13/1049	116/27501	0.0048001	LAMA5/LAMB2/BGN/COL18A1/COL27A1/COL7A1/COL5A2/COL6A2/FRAS1/COL24A1/MEPE/COL8A2/MUC6	13	AD
M1	GOBP	protein homooligomerization	13/1049	116/27501	0.0048001	GLS/KCNC2/HPRT1/HCN1/GLRA3/PRMT8/MLKL/VSTM5/KIF25/CALHM1/TRPA1/TDO2/PRF1	13	AD
M1	GOMF	guanyl nucleotide binding	19/1049	211/27501	0.00482917	TUBB2A/PDE2A/SCG5/DIRAS2/TUBA4A/TUBB3/ARL4C/RND1/RAB13/TUBA8/RAB27B/RAB3B/RAB9B/GBP4/RASL12/RIT2/ARL4D/CNGB1/RRAD	19	AD
M1	GOBP	localization within membrane	11/1049	88/27501	0.005025	THY1/NRXN1/CACNG8/ARHGAP44/NSG1/CACNG3/CDH13/KIF17/CD24/GRIP2/CACNG2	11	AD
M1	GOBP	ventricular septum development	7/1049	38/27501	0.005025	PDE2A/SLIT2/SLIT3/ROBO2/CITED2/HES1/HEYL	7	AD
M1	GOBP	protein localization to membrane	32/1049	446/27501	0.00505287	STXBP1/THY1/NSF/NRXN1/KCNB1/RAB3A/MOAP1/SCN3B/RPS26/RAB15/SGTB/RAB3C/FGF13/ARHGAP44/ACTN2/REEP1/KCNIP4/CACNB2/RAB13/LIN7A/SYNE3/RAB3B/ZDHHC11/ANK1/ZDHHC23/S100A10/MRAP2/CAV1/VAMP5/CD24/GRIP2/KCNB2	32	AD
M1	GOCC	anchored component of membrane	9/1049	62/27501	0.00527539	THY1/RAB3A/EFNA1/MDGA1/RAB3B/RTN4RL1/CD24/PRMT8/TREH	9	AD
M1	GOBP	positive regulation of lipid localization	10/1049	75/27501	0.0052866	C3/FABP3/VSTM2A/PLIN3/LDLRAP1/PLIN2/CAV1/PLIN5/C1QTNF1/CRH	10	AD
M1	GOBP	cellular response to cadmium ion	6/1049	28/27501	0.00533776	MT2A/MT1E/MT1X/MT1F/MT1M/MT1H	6	AD
M1	GOBP	intraspecies interaction between organisms	6/1049	28/27501	0.00533776	NRXN1/CNTNAP2/NRXN3/SHANK2/CHRNB2/NPAS4	6	AD
M1	GOBP	regulation of triglyceride metabolic process	6/1049	28/27501	0.00533776	FBXW7/SREBF1/C3/PLIN5/GNB3/SIK1	6	AD
M1	GOBP	social behavior	6/1049	28/27501	0.00533776	NRXN1/CNTNAP2/NRXN3/SHANK2/CHRNB2/NPAS4	6	AD
M1	GOBP	regulation of synaptic transmission, dopaminergic	4/1049	11/27501	0.00536259	SNCA/CHRNB2/RAB3B/DRD1	4	AD
M1	GOBP	long-term memory	5/1049	19/27501	0.00564807	RASGRF1/CAMK4/NFATC4/RGS14/NPAS4	5	AD
M1	GOBP	positive regulation of creb transcription factor activity	5/1049	19/27501	0.00564807	ADCY1/CAMK1D/CD200/OPRD1/EPHA5	5	AD
M1	GOBP	positive regulation of excitatory postsynaptic potential	5/1049	19/27501	0.00564807	NRXN1/RIMS2/RIMS1/SHANK2/CUX2	5	AD
M1	GOBP	response to ethanol	5/1049	19/27501	0.00564807	GRIN2B/GRIN2A/CHRNB2/GRIN3A/GLRA2	5	AD
M1	GOBP	cardiovascular system development	22/1049	266/27501	0.00567429	THY1/MEF2C/FBXW7/PDE2A/SCG2/CDH13/APLN/COL18A1/EGR3/PRKX/EGR1/SLIT2/ROBO2/CAV1/ANGPTL2/KDR/HES1/HMOX1/TBX2/ADM/RSPO3/SERPINE1	22	AD
M1	GOBP	vasculature development	22/1049	266/27501	0.00567429	THY1/MEF2C/FBXW7/PDE2A/SCG2/CDH13/APLN/COL18A1/EGR3/PRKX/EGR1/SLIT2/ROBO2/CAV1/ANGPTL2/KDR/HES1/HMOX1/TBX2/ADM/RSPO3/SERPINE1	22	AD
M1	GOCC	early endosome	22/1049	267/27501	0.00595871	SH3GL2/INPP5F/MAP2K1/GRIA1/CNTNAP2/BAIAP3/LMTK2/EPHA4/SLC2A13/PARM1/NSG1/STEAP2/KIAA0319/LAMP5/LDLRAP1/KCNH1/CAV1/KDR/GPER1/CXCR4/F8A3/SPHK1	22	AD
M1	GOBP	positive regulation of cation channel activity	8/1049	51/27501	0.00611051	STAC2/ACTN2/NOS1AP/CACNB2/SLC6A9/LRRC55/CASQ1/PIRT	8	AD
M1	GOBP	negative regulation of cell motility	20/1049	233/27501	0.00618378	THY1/MEF2C/PLXNB3/PLCB1/CX3CL1/CLDN5/PTPRT/CD200/MCTP1/IFITM1/BST2/IGFBP3/SLIT2/CITED2/NEXMIF/PTPRR/HMOX1/PODN/SERPINE1/MAPK15	20	AD
M1	GOMF	intracellular ligand-gated ion channel activity	6/1049	29/27501	0.00638541	ITPR1/AQP1/RYR2/HCN1/CNGB1/TRPA1	6	AD
M1	GOBP	regulation of microtubule cytoskeleton organization	16/1049	167/27501	0.00643641	MAP2/HSPA1A/STMN2/HSPA1B/SNCA/CDK5R1/MID1IP1/PAK1/TRIM37/FGF13/PLK2/TRIM36/MET/OCLN/TOGARAM2/KIF25	16	AD
M1	GOBP	positive regulation of stress-activated mapk cascade	14/1049	136/27501	0.00672204	PAK1/PLCB1/MAP3K9/TRAF1/RASGRP1/RELL2/MAP3K6/GADD45G/SEMA3A/MAP3K21/MLKL/SPHK1/TLR9/CCL19	14	AD
M1	GOBP	myeloid leukocyte migration	12/1049	106/27501	0.00680662	CHGA/CX3CL1/SCG2/KIT/PTPRO/CXCL1/CXCL2/JAML/CXCL11/PPBP/CCL19/CCL14	12	AD
M1	GOBP	urogenital system development	15/1049	152/27501	0.00685085	BASP1/FGF1/MEF2C/KLF15/PRKX/EGR1/SLIT2/ROBO2/PTPRO/RBP4/PCSK5/CD24/RET/FOXJ1/FGF10	15	AD
M1	GOBP	leukocyte chemotaxis	13/1049	121/27501	0.00685085	CHGA/CX3CL1/SCG2/KIT/PTPRO/CXCR4/CXCL1/CXCL2/JAML/CXCL11/PPBP/CCL19/CCL14	13	AD
M1	GOBP	developmental growth involved in morphogenesis	8/1049	52/27501	0.00690067	FGF1/SH3GL2/SLIT1/SLIT2/SLIT3/FLRT3/SEMA3A/FGF10	8	AD
M1	GOBP	blood vessel development	21/1049	253/27501	0.00701549	THY1/MEF2C/PDE2A/SCG2/CDH13/APLN/COL18A1/EGR3/PRKX/EGR1/SLIT2/ROBO2/CAV1/ANGPTL2/KDR/HES1/HMOX1/TBX2/ADM/RSPO3/SERPINE1	21	AD
M1	GOBP	sphingolipid biosynthetic process	11/1049	92/27501	0.00701549	ST8SIA5/CERS6/LARGE1/B4GALT6/B3GALT2/ELOVL4/ST6GALNAC5/SGMS2/SPTSSB/SPHK1/ASAH2	11	AD
M1	GOBP	vascular process in circulatory system	11/1049	92/27501	0.00701549	ATP2B1/PDE2A/CLDN5/SLC8A1/CHRM3/SLIT2/KLF2/CAV1/GPER1/ADRA1B/ADM	11	AD
M1	GOMF	g-protein beta-subunit binding	5/1049	20/27501	0.00710563	GNG2/RASD2/RGS7/GNG11/GNG13	5	AD
M1	GOBP	kidney development	14/1049	137/27501	0.00711697	BASP1/FGF1/MEF2C/KLF15/PRKX/EGR1/SLIT2/ROBO2/PTPRO/PCSK5/CD24/RET/FOXJ1/FGF10	14	AD
M1	GOBP	cellular response to peptide	20/1049	237/27501	0.00741198	ATP1A3/ADCY1/ATP6V1G2/ATP6V1A/FOXO4/GOT1/PRKAR2B/RAB15/GRIN2A/EPHA4/GRM5/ACTN2/RAB13/RARRES2/CAV1/DDX11/TCIRG1/GPER1/NGFR/NR4A3	20	AD
M1	GOBP	melanocyte differentiation	4/1049	12/27501	0.00741198	MEF2C/KIT/LRMDA/TYRP1	4	AD
M1	GOBP	negative regulation of dendrite development	4/1049	12/27501	0.00741198	YWHAH/NGEF/KIAA0319/EFNA1	4	AD
M1	GOBP	regulation of vascular associated smooth muscle cell migration	4/1049	12/27501	0.00741198	MEF2C/ADAMTS1/FGF9/NR4A3	4	AD
M1	GOBP	visual learning	4/1049	12/27501	0.00741198	CHRNB2/RGS14/NETO1/DRD1	4	AD
M1	GOBP	cell differentiation involved in kidney development	6/1049	30/27501	0.00742179	BASP1/MEF2C/KLF15/PTPRO/CD24/FOXJ1	6	AD
M1	GOBP	multi-organism behavior	6/1049	30/27501	0.00742179	NRXN1/CNTNAP2/NRXN3/SHANK2/CHRNB2/NPAS4	6	AD
M1	GOBP	regulation of dendritic spine morphogenesis	6/1049	30/27501	0.00742179	CDK5R1/NGEF/EPHA4/ARHGAP44/EFNA1/CUX2	6	AD
M1	GOBP	response to cadmium ion	6/1049	30/27501	0.00742179	MT2A/MT1E/MT1X/MT1F/MT1M/MT1H	6	AD
M1	GOBP	positive regulation of stress-activated protein kinase signaling cascade	14/1049	138/27501	0.00746389	PAK1/PLCB1/MAP3K9/TRAF1/RASGRP1/RELL2/MAP3K6/GADD45G/SEMA3A/MAP3K21/MLKL/SPHK1/TLR9/CCL19	14	AD
M1	GOBP	locomotory behavior	7/1049	41/27501	0.00748898	RASD2/CHRNB2/EGR1/DRD1/OPRK1/NPY2R/GPR52	7	AD
M1	GOCC	extrinsic component of plasma membrane	15/1049	154/27501	0.00753359	PPP3CA/SNAP91/GNG2/STAC2/CDH13/CDH8/GNG11/CDH23/CDH18/CDH9/GNB3/CDH7/STYK1/RGS8/CDH12	15	AD
M1	GOBP	response to acid chemical	15/1049	154/27501	0.00753359	GNG2/AQP1/RORB/GLRB/BRINP1/EGR1/KLF2/RBP4/GLRA3/KDR/WNT3/RET/GLRA2/CCL19/FFAR3	15	AD
M1	GOBP	regulation of postsynapse organization	8/1049	53/27501	0.00754231	CDK5R1/NGEF/GRIN2B/EPHA4/ARHGAP44/HOMER1/EFNA1/CUX2	8	AD
M1	GOBP	regulation of epithelial cell proliferation	20/1049	238/27501	0.00764243	FGF1/MEF2C/FBXW7/PLXNB3/SCG2/CDH13/EPB41L4B/APLN/NUPR1/EGR3/ATOH8/CAV1/KDR/HMOX1/FGF9/NGFR/VIP/NR4A3/JAML/FGF10	20	AD
M1	GOBP	negative regulation of cation transmembrane transport	9/1049	66/27501	0.00774896	CAMK2D/PRKCE/ACTN2/HECW1/SLC6A9/CAV1/KCNE4/TLR9/SLN	9	AD
M1	GOBP	regulation of anatomical structure size	26/1049	348/27501	0.00831689	MAP2/ATP2B1/WASF1/ADD2/RAP1GAP2/PRKCE/AQP1/L1CAM/P2RX7/FGF13/SLC8A1/PAK3/ACTN2/KIAA0319/CHRM3/SLIT2/RAB3B/LMOD1/KLF2/CAV1/GPER1/SEMA3A/ADRA1B/ADM/GNB3/CDHR5	26	AD
M1	GOBP	bicellular tight junction assembly	8/1049	54/27501	0.00850857	CLDN5/MICALL2/RAB13/OCLN/FRMPD2/MPP7/CLDN15/CLDN9	8	AD
M1	GOBP	positive regulation of protein serine/threonine kinase activity	21/1049	258/27501	0.00859039	FGF1/SNCA/MAP2K1/DIRAS2/PAK1/MAP3K9/RASGRP1/KIT/MAP3K6/CD24/GADD45G/CXCR4/CARTPT/RET/MAP3K21/MLKL/NRG1/FLT3/TLR9/FGF10/CCL19	21	AD
M1	GOBP	regulation of supramolecular fiber organization	24/1049	312/27501	0.00859039	CRYAB/MAP2/HSPA1A/STMN2/HSPA1B/SNCA/CDK5R1/MID1IP1/WASF1/PAK1/ADD2/PRKCE/CX3CL1/FGF13/PAK3/ACTN2/TGFB3/AEBP1/SLIT2/PPM1E/LMOD1/MET/OCLN/S100A10	24	AD
M1	GOBP	positive regulation of lipid storage	5/1049	21/27501	0.00863068	C3/VSTM2A/PLIN3/PLIN2/PLIN5	5	AD
M1	GOBP	aortic valve morphogenesis	6/1049	31/27501	0.008645	EFNA1/SLIT2/SLIT3/ROBO2/ELN/HEYL	6	AD
M1	GOBP	cellular zinc ion homeostasis	6/1049	31/27501	0.008645	MT2A/MT1E/MT1X/MT1F/MT1M/MT1H	6	AD
M1	GOBP	release of sequestered calcium ion into cytosol	6/1049	31/27501	0.008645	ITPR1/RYR2/PLCG2/HTR2A/HTR2C/CCL19	6	AD
M1	GOBP	response to glucocorticoid	6/1049	31/27501	0.008645	GOT1/AQP1/ZFP36L2/SLIT2/REST/SLIT3	6	AD
M1	GOCC	terminal bouton	6/1049	31/27501	0.008645	UNC13A/RAB3A/SYNJ1/UNC13C/CALB2/NMU	6	AD
M1	GOCC	cytoplasmic side of membrane	16/1049	173/27501	0.00877351	EEF1A2/PPP3CA/GNG2/RPS26/CACNB4/STAC2/SPTB/AKAP5/LDLRAP1/TRAF1/GNG11/ANK1/PRMT8/GNB3/STYK1/RGS8	16	AD
M1	GOBP	detection of external stimulus	10/1049	81/27501	0.00880952	SCN1A/GRIK2/CDS1/OPN3/KIT/TCAP/GPR88/CNGB1/RPE65/GPR52	10	AD
M1	GOBP	response to alcohol	10/1049	81/27501	0.00880952	ADCY1/GNG2/GRIN2B/GRIN2A/CHRNB2/SLIT2/SLIT3/GRIN3A/GLRA2/CCL19	10	AD
M1	GOBP	retina homeostasis	9/1049	68/27501	0.00941624	HSPB1/AZGP1/CDH23/CNGB1/IGKC/RPE65/IGHA1/IGHG3/IGHA2	9	AD
M1	GOBP	heart valve development	8/1049	55/27501	0.00942802	MEF2C/PDE2A/EFNA1/SLIT2/SLIT3/ROBO2/ELN/HEYL	8	AD
M1	GOBP	response to lipid	30/1049	428/27501	0.00962158	YWHAH/ATP1A3/MEF2C/SNCA/ADCY1/GOT1/GNG2/PRKCE/AQP1/RORB/BRINP1/ZFP36L2/TGFB3/SLIT2/REST/SLIT3/GGT5/SSTR1/CAV1/RBP4/WNT3/GPER1/RET/SERPINE1/CXCL1/CXCL2/CXCL11/PPBP/CCL19/FFAR3	30	AD
M1	GOBP	glomerular visceral epithelial cell differentiation	4/1049	13/27501	0.00983028	BASP1/KLF15/PTPRO/CD24	4	AD
M1	GOBP	regulation of axon regeneration	4/1049	13/27501	0.00983028	INPP5F/EPHA4/KIAA0319/RTN4RL1	4	AD
M1	GOBP	regulation of response to food	4/1049	13/27501	0.00983028	PRKCG/SPX/NPY/CARTPT	4	AD
M1	GOBP	regulation of short-term neuronal synaptic plasticity	4/1049	13/27501	0.00983028	SYP/RAB3A/SLC4A10/GRIK2	4	AD
M1	GOBP	renal filtration cell differentiation	4/1049	13/27501	0.00983028	BASP1/KLF15/PTPRO/CD24	4	AD
M1	GOBP	response to nitric oxide	4/1049	13/27501	0.00983028	AQP1/GUCY1B1/KCNC2/CCL19	4	AD
M1	GOMF	integrin binding	13/1049	127/27501	0.00990396	THY1/FGF1/CX3CL1/ADAM23/ITGB4/LAMA5/ACTN2/LAMB2/ICAM5/ITGAX/KDR/NRG1/JAML	13	AD
M1	GOBP	platelet degranulation	13/1049	127/27501	0.00990396	STXBP1/TUBA4A/FAM3C/PCDH7/ACTN2/TGFB3/ISLR/RAB27B/PCYOX1L/RARRES2/SYTL4/SERPINE1/PPBP	13	AD
M2	GOCC	synapse part	34/262	463/27501	1.04147e-16	CAMK2A/CPLX2/DNM1/SLC17A7/PACSIN1/GRIN1/SYNPO/SNCB/PTK2B/STX1B/CLSTN3/CABP1/CPLX1/SYT7/PTPRN/PRRT2/IQSEC3/SNCG/SLC8A2/STX1A/RIMS4/CALY/SYNGR3/DLGAP3/CNIH2/LHFPL4/LZTS1/RAB26/KCNA1/TENM2/ARC/LRFN2/CPLX3/SCGN	34	AD
M2	GOBP	modulation of chemical synaptic transmission	24/262	250/27501	4.22257e-14	CAMK2A/CPLX2/GRIN1/NPTXR/JPH4/PTK2B/JPH3/STX1B/CLSTN3/CPLX1/SYT7/PRRT2/SLC8A2/RIMS4/DLGAP3/LZTS1/NEUROD2/RAB26/RELN/GRM2/ARC/CPLX3/GRM4/SCGN	24	AD
M2	GOBP	regulation of trans-synaptic signaling	24/262	251/27501	4.22257e-14	CAMK2A/CPLX2/GRIN1/NPTXR/JPH4/PTK2B/JPH3/STX1B/CLSTN3/CPLX1/SYT7/PRRT2/SLC8A2/RIMS4/DLGAP3/LZTS1/NEUROD2/RAB26/RELN/GRM2/ARC/CPLX3/GRM4/SCGN	24	AD
M2	GOCC	axon	25/262	327/27501	1.06789e-12	CPLX2/DNM1/PACSIN1/GRIN1/KCNAB2/SNCB/KCNQ2/PTK2B/CPLX1/PTPRN/PRRT2/SNCG/SCN1B/SLC8A2/KCNC1/VSTM2L/CDK5R2/PLEKHG5/KCNA1/TENM2/RTN4R/RTN4RL2/GRM2/CPLX3/SCGN	25	AD
M2	GOCC	axon part	19/262	174/27501	4.00511e-12	CPLX2/PACSIN1/GRIN1/KCNAB2/SNCB/KCNQ2/PTK2B/CPLX1/PTPRN/PRRT2/SNCG/SCN1B/SLC8A2/CDK5R2/KCNA1/TENM2/RTN4R/CPLX3/SCGN	19	AD
M2	GOBP	anterograde trans-synaptic signaling	23/262	329/27501	6.37631e-11	CPLX2/SLC17A7/GRIN1/SNCB/KCNQ2/SLC12A5/STX1B/CPLX1/SYT7/PRRT2/SNCG/STX1A/DOC2A/CACNB3/KCNN1/GABRD/DOC2B/KCNA1/ASIC2/KCNK3/CPLX3/GRM4/GABRR2	23	AD
M2	GOBP	chemical synaptic transmission	23/262	329/27501	6.37631e-11	CPLX2/SLC17A7/GRIN1/SNCB/KCNQ2/SLC12A5/STX1B/CPLX1/SYT7/PRRT2/SNCG/STX1A/DOC2A/CACNB3/KCNN1/GABRD/DOC2B/KCNA1/ASIC2/KCNK3/CPLX3/GRM4/GABRR2	23	AD
M2	GOCC	somatodendritic compartment	26/262	440/27501	6.87565e-11	CAMK2A/DNM1/GRIN1/SYNPO/SNCB/NSG2/PTK2B/SLC12A5/PTPRN/SNCG/SLC8A2/KCNC1/MAST1/UNC5A/PDE1B/KCNN1/CNIH2/LZTS1/KCNA1/TENM2/RTN4R/RELN/RTN4RL2/ARC/SCGN/P2RX2	26	AD
M2	GOBP	trans-synaptic signaling	23/262	337/27501	8.44687e-11	CPLX2/SLC17A7/GRIN1/SNCB/KCNQ2/SLC12A5/STX1B/CPLX1/SYT7/PRRT2/SNCG/STX1A/DOC2A/CACNB3/KCNN1/GABRD/DOC2B/KCNA1/ASIC2/KCNK3/CPLX3/GRM4/GABRR2	23	AD
M2	GOCC	axon terminus	12/262	58/27501	9.3784e-11	CPLX2/PACSIN1/GRIN1/SNCB/CPLX1/PTPRN/PRRT2/SNCG/SLC8A2/KCNA1/CPLX3/SCGN	12	AD
M2	GOBP	synaptic signaling	23/262	343/27501	1.01817e-10	CPLX2/SLC17A7/GRIN1/SNCB/KCNQ2/SLC12A5/STX1B/CPLX1/SYT7/PRRT2/SNCG/STX1A/DOC2A/CACNB3/KCNN1/GABRD/DOC2B/KCNA1/ASIC2/KCNK3/CPLX3/GRM4/GABRR2	23	AD
M2	GOCC	distal axon	16/262	140/27501	1.31029e-10	CPLX2/PACSIN1/GRIN1/SNCB/PTK2B/CPLX1/PTPRN/PRRT2/SNCG/SLC8A2/CDK5R2/KCNA1/TENM2/RTN4R/CPLX3/SCGN	16	AD
M2	GOMF	metal ion transmembrane transporter activity	24/262	389/27501	1.47385e-10	SLC17A7/GRIN1/KCNQ2/SLC38A2/SLC12A5/SCN1B/KCNH3/SLC8A2/KCNC1/CACNB3/KCNT1/KCNN1/KCNJ4/SLC6A7/CACNA1I/ABCC8/KCNA1/ASIC2/KCNK3/KCNJ12/KCNK9/KCNK4/PKD2L1/ATP4A	24	AD
M2	GOMF	substrate-specific channel activity	24/262	389/27501	1.47385e-10	GRIN1/KCNQ2/CLIC4/PTK2B/SCN1B/KCNH3/KCNC1/SLC14A1/CACNB3/KCNT1/KCNN1/KCNJ4/GABRD/CACNA1I/ABCC8/KCNA1/ASIC2/KCNK3/KCNJ12/KCNK9/KCNK4/PKD2L1/P2RX2/GABRR2	24	AD
M2	GOCC	presynapse	19/262	229/27501	2.24156e-10	CPLX2/SLC17A7/PACSIN1/GRIN1/SNCB/STX1B/CPLX1/SYT7/PTPRN/PRRT2/SNCG/SLC8A2/STX1A/RIMS4/SYNGR3/RAB26/KCNA1/CPLX3/SCGN	19	AD
M2	GOBP	synaptic vesicle cycle	13/262	85/27501	3.6476e-10	CPLX2/DNM1/SLC17A7/PACSIN1/SNCB/STX1B/CPLX1/SYT7/PRRT2/SNCG/STX1A/DOC2B/CPLX3	13	AD
M2	GOMF	monovalent inorganic cation transmembrane transporter activity	22/262	336/27501	3.6476e-10	SLC17A7/KCNQ2/SLC38A2/SLC12A5/SCN1B/KCNH3/SLC8A2/KCNC1/KCNT1/KCNN1/KCNJ4/SLC6A7/CACNA1I/ABCC8/KCNA1/ASIC2/KCNK3/KCNJ12/KCNK9/KCNK4/PKD2L1/ATP4A	22	AD
M2	GOMF	ion channel activity	23/262	376/27501	4.30965e-10	GRIN1/KCNQ2/CLIC4/PTK2B/SCN1B/KCNH3/KCNC1/CACNB3/KCNT1/KCNN1/KCNJ4/GABRD/CACNA1I/ABCC8/KCNA1/ASIC2/KCNK3/KCNJ12/KCNK9/KCNK4/PKD2L1/P2RX2/GABRR2	23	AD
M2	GOCC	neuron projection terminus	12/262	70/27501	5.56197e-10	CPLX2/PACSIN1/GRIN1/SNCB/CPLX1/PTPRN/PRRT2/SNCG/SLC8A2/KCNA1/CPLX3/SCGN	12	AD
M2	GOMF	channel activity	24/262	429/27501	8.43791e-10	GRIN1/KCNQ2/CLIC4/PTK2B/SCN1B/KCNH3/KCNC1/SLC14A1/CACNB3/KCNT1/KCNN1/KCNJ4/GABRD/CACNA1I/ABCC8/KCNA1/ASIC2/KCNK3/KCNJ12/KCNK9/KCNK4/PKD2L1/P2RX2/GABRR2	24	AD
M2	GOMF	passive transmembrane transporter activity	24/262	430/27501	8.45899e-10	GRIN1/KCNQ2/CLIC4/PTK2B/SCN1B/KCNH3/KCNC1/SLC14A1/CACNB3/KCNT1/KCNN1/KCNJ4/GABRD/CACNA1I/ABCC8/KCNA1/ASIC2/KCNK3/KCNJ12/KCNK9/KCNK4/PKD2L1/P2RX2/GABRR2	24	AD
M2	GOBP	metal ion transport	25/262	471/27501	8.50863e-10	CAMK2A/GRIN1/KCNQ2/JPH4/SLC12A5/JPH3/SCN1B/KCNH3/SLC8A2/KCNC1/CACNB3/KCNN1/KCNJ4/SLC6A7/CACNA1I/ABCC8/KCNA1/ASIC2/KCNK3/KCNJ12/KCNK9/KCNK4/PKD2L1/LTF/ATP4A	25	AD
M2	GOBP	regulation of synaptic plasticity	14/262	119/27501	1.39582e-09	CAMK2A/CPLX2/GRIN1/JPH4/PTK2B/JPH3/SYT7/PRRT2/SLC8A2/LZTS1/NEUROD2/RELN/ARC/SCGN	14	AD
M2	GOMF	cation channel activity	20/262	294/27501	1.39582e-09	GRIN1/KCNQ2/PTK2B/SCN1B/KCNH3/KCNC1/CACNB3/KCNT1/KCNN1/KCNJ4/CACNA1I/ABCC8/KCNA1/ASIC2/KCNK3/KCNJ12/KCNK9/KCNK4/PKD2L1/P2RX2	20	AD
M2	GOMF	potassium ion transmembrane transporter activity	15/262	146/27501	1.70629e-09	KCNQ2/SLC12A5/KCNH3/KCNC1/KCNT1/KCNN1/KCNJ4/ABCC8/KCNA1/KCNK3/KCNJ12/KCNK9/KCNK4/PKD2L1/ATP4A	15	AD
M2	GOBP	cellular potassium ion transport	14/262	136/27501	7.33759e-09	KCNQ2/SLC12A5/KCNH3/KCNC1/KCNN1/KCNJ4/ABCC8/KCNA1/KCNK3/KCNJ12/KCNK9/KCNK4/PKD2L1/ATP4A	14	AD
M2	GOBP	potassium ion transmembrane transport	14/262	136/27501	7.33759e-09	KCNQ2/SLC12A5/KCNH3/KCNC1/KCNN1/KCNJ4/ABCC8/KCNA1/KCNK3/KCNJ12/KCNK9/KCNK4/PKD2L1/ATP4A	14	AD
M2	GOMF	potassium channel activity	13/262	112/27501	7.61134e-09	KCNQ2/KCNH3/KCNC1/KCNT1/KCNN1/KCNJ4/ABCC8/KCNA1/KCNK3/KCNJ12/KCNK9/KCNK4/PKD2L1	13	AD
M2	GOBP	vesicle-mediated transport in synapse	12/262	92/27501	1.01685e-08	CPLX2/DNM1/PACSIN1/SNCB/STX1B/CPLX1/SYT7/PRRT2/SNCG/STX1A/DOC2B/CPLX3	12	AD
M2	GOCC	neuronal cell body	16/262	200/27501	1.26851e-08	SNCB/PTK2B/SLC12A5/PTPRN/SNCG/SLC8A2/KCNC1/MAST1/UNC5A/PDE1B/KCNN1/KCNA1/RTN4R/RTN4RL2/ARC/P2RX2	16	AD
M2	GOBP	inorganic ion transmembrane transport	22/262	416/27501	1.27613e-08	GRIN1/KCNQ2/SLC12A5/SCN1B/KCNH3/SLC8A2/KCNC1/CACNB3/KCNN1/KCNJ4/GABRD/SLC6A7/ABCC8/KCNA1/ASIC2/KCNK3/KCNJ12/KCNK9/KCNK4/PKD2L1/ATP4A/GABRR2	22	AD
M2	GOBP	potassium ion transport	14/262	145/27501	1.48709e-08	KCNQ2/SLC12A5/KCNH3/KCNC1/KCNN1/KCNJ4/ABCC8/KCNA1/KCNK3/KCNJ12/KCNK9/KCNK4/PKD2L1/ATP4A	14	AD
M2	GOBP	regulation of ion transport	23/262	464/27501	1.60335e-08	CAMK2A/GRIN1/KCNAB2/JPH4/PTK2B/JPH3/SYT7/SCN1B/HPCA/CA2/MYLK/FXYD7/CACNB3/APLNR/KCNJ4/CNIH2/SYT12/RELN/CNKSR3/SYT3/ARC/KCNJ12/P2RX2	23	AD
M2	GOCC	cation channel complex	16/262	206/27501	1.7518e-08	GRIN1/KCNAB2/KCNQ2/PTK2B/SCN1B/STX1A/KCNC1/CACNB3/KCNN1/KCNJ4/CNIH2/CACNA1I/ABCC8/KCNA1/KCNK4/PKD2L1	16	AD
M2	GOBP	monovalent inorganic cation transport	18/262	275/27501	1.99965e-08	KCNQ2/SLC12A5/SCN1B/KCNH3/SLC8A2/KCNC1/KCNN1/KCNJ4/SLC6A7/ABCC8/KCNA1/ASIC2/KCNK3/KCNJ12/KCNK9/KCNK4/PKD2L1/ATP4A	18	AD
M2	GOBP	calcium ion regulated exocytosis	10/262	59/27501	2.2354e-08	CPLX2/STX1B/CPLX1/SYT7/PRRT2/STX1A/DOC2B/SYT12/SYT3/CPLX3	10	AD
M2	GOBP	inorganic cation transmembrane transport	20/262	368/27501	4.88371e-08	GRIN1/KCNQ2/SLC12A5/SCN1B/KCNH3/SLC8A2/KCNC1/CACNB3/KCNN1/KCNJ4/SLC6A7/ABCC8/KCNA1/ASIC2/KCNK3/KCNJ12/KCNK9/KCNK4/PKD2L1/ATP4A	20	AD
M2	GOCC	cell body	16/262	228/27501	7.04039e-08	SNCB/PTK2B/SLC12A5/PTPRN/SNCG/SLC8A2/KCNC1/MAST1/UNC5A/PDE1B/KCNN1/KCNA1/RTN4R/RTN4RL2/ARC/P2RX2	16	AD
M2	GOMF	ion gated channel activity	17/262	267/27501	8.92216e-08	GRIN1/KCNQ2/PTK2B/KCNH3/KCNC1/CACNB3/KCNT1/KCNN1/KCNJ4/CACNA1I/ABCC8/KCNA1/ASIC2/KCNJ12/KCNK4/PKD2L1/P2RX2	17	AD
M2	GOBP	signal release	12/262	114/27501	9.49386e-08	CPLX2/STX1B/CPLX1/SYT7/PTPRN/PRRT2/STX1A/DOC2B/ABCA1/CPLX3/GRM4/NEUROD1	12	AD
M2	GOCC	ion channel complex	16/262	238/27501	1.22395e-07	GRIN1/KCNAB2/KCNQ2/PTK2B/SCN1B/STX1A/KCNC1/CACNB3/KCNN1/KCNJ4/CNIH2/CACNA1I/ABCC8/KCNA1/KCNK4/PKD2L1	16	AD
M2	GOMF	gated channel activity	17/262	276/27501	1.3772e-07	GRIN1/KCNQ2/PTK2B/KCNH3/KCNC1/CACNB3/KCNT1/KCNN1/KCNJ4/CACNA1I/ABCC8/KCNA1/ASIC2/KCNJ12/KCNK4/PKD2L1/P2RX2	17	AD
M2	GOBP	cation transmembrane transport	20/262	394/27501	1.37837e-07	GRIN1/KCNQ2/SLC12A5/SCN1B/KCNH3/SLC8A2/KCNC1/CACNB3/KCNN1/KCNJ4/SLC6A7/ABCC8/KCNA1/ASIC2/KCNK3/KCNJ12/KCNK9/KCNK4/PKD2L1/ATP4A	20	AD
M2	GOCC	postsynapse	17/262	278/27501	1.46977e-07	CAMK2A/DNM1/GRIN1/SYNPO/PTK2B/CLSTN3/CABP1/IQSEC3/SLC8A2/CALY/DLGAP3/CNIH2/LHFPL4/LZTS1/TENM2/ARC/LRFN2	17	AD
M2	GOBP	regulation of membrane potential	18/262	319/27501	1.69923e-07	GRIN1/KCNAB2/PTK2B/STX1B/SCN1B/KCNH3/SLC8A2/RIMS4/CACNB3/GABRD/CACNA1I/KCNA1/RELN/KCNK3/BVES/KCNK9/KCNK4/GABRR2	18	AD
M2	GOBP	regulation of calcium ion-dependent exocytosis	9/262	56/27501	2.36389e-07	STX1B/SYT7/STX1A/RIMS4/DOC2A/DOC2B/CACNA1I/SYT12/SYT3	9	AD
M2	GOMF	voltage-gated cation channel activity	12/262	126/27501	2.59324e-07	GRIN1/KCNQ2/PTK2B/KCNH3/KCNC1/CACNB3/KCNT1/KCNJ4/CACNA1I/ABCC8/KCNA1/KCNJ12	12	AD
M2	GOCC	transmembrane transporter complex	16/262	260/27501	3.75916e-07	GRIN1/KCNAB2/KCNQ2/PTK2B/SCN1B/STX1A/KCNC1/CACNB3/KCNN1/KCNJ4/CNIH2/CACNA1I/ABCC8/KCNA1/KCNK4/PKD2L1	16	AD
M2	GOBP	synaptic vesicle exocytosis	8/262	43/27501	5.10515e-07	CPLX2/STX1B/CPLX1/SYT7/PRRT2/STX1A/DOC2B/CPLX3	8	AD
M2	GOCC	transporter complex	16/262	275/27501	8.01791e-07	GRIN1/KCNAB2/KCNQ2/PTK2B/SCN1B/STX1A/KCNC1/CACNB3/KCNN1/KCNJ4/CNIH2/CACNA1I/ABCC8/KCNA1/KCNK4/PKD2L1	16	AD
M2	GOMF	voltage-gated ion channel activity	12/262	144/27501	1.09673e-06	GRIN1/KCNQ2/PTK2B/KCNH3/KCNC1/CACNB3/KCNT1/KCNJ4/CACNA1I/ABCC8/KCNA1/KCNJ12	12	AD
M2	GOMF	voltage-gated channel activity	12/262	145/27501	1.16371e-06	GRIN1/KCNQ2/PTK2B/KCNH3/KCNC1/CACNB3/KCNT1/KCNJ4/CACNA1I/ABCC8/KCNA1/KCNJ12	12	AD
M2	GOBP	cellular response to calcium ion	9/262	68/27501	1.21484e-06	DMTN/CLIC4/SYT7/HPCA/NEUROD2/SYT12/SYT3/CPNE7/CPNE9	9	AD
M2	GOBP	establishment of synaptic vesicle localization	9/262	70/27501	1.52087e-06	CPLX2/DNM1/STX1B/CPLX1/SYT7/PRRT2/STX1A/DOC2B/CPLX3	9	AD
M2	GOBP	synaptic vesicle transport	9/262	70/27501	1.52087e-06	CPLX2/DNM1/STX1B/CPLX1/SYT7/PRRT2/STX1A/DOC2B/CPLX3	9	AD
M2	GOBP	regulation of vesicle-mediated transport	19/262	416/27501	1.52087e-06	CPLX2/PACSIN1/STX1B/CPLX1/SYT7/PRRT2/STX1A/RIMS4/CALY/DOC2A/DOC2B/CACNA1I/SYT12/NECAB2/VEGFA/RAB26/SYT3/ANGPT1/C4B_2	19	AD
M2	GOBP	synaptic vesicle localization	9/262	71/27501	1.65112e-06	CPLX2/DNM1/STX1B/CPLX1/SYT7/PRRT2/STX1A/DOC2B/CPLX3	9	AD
M2	GOCC	synaptic membrane	12/262	151/27501	1.65112e-06	DNM1/GRIN1/STX1B/CLSTN3/PRRT2/STX1A/RIMS4/CNIH2/LHFPL4/KCNA1/TENM2/LRFN2	12	AD
M2	GOBP	regulation of exocytosis	12/262	152/27501	1.7485e-06	CPLX2/STX1B/CPLX1/SYT7/STX1A/RIMS4/DOC2A/DOC2B/CACNA1I/SYT12/RAB26/SYT3	12	AD
M2	GOBP	neurotransmitter secretion	9/262	77/27501	3.22234e-06	CPLX2/STX1B/CPLX1/SYT7/PRRT2/STX1A/DOC2B/CPLX3/GRM4	9	AD
M2	GOBP	signal release from synapse	9/262	77/27501	3.22234e-06	CPLX2/STX1B/CPLX1/SYT7/PRRT2/STX1A/DOC2B/CPLX3/GRM4	9	AD
M2	GOBP	neurotransmitter transport	11/262	131/27501	3.38115e-06	CPLX2/SLC17A7/STX1B/CPLX1/SYT7/PRRT2/SLC25A22/STX1A/DOC2B/CPLX3/GRM4	11	AD
M2	GOMF	snare binding	10/262	103/27501	3.39914e-06	CPLX2/STX1B/CPLX1/SYT7/PRRT2/STX1A/SYT12/ABCA1/SYT3/CPLX3	10	AD
M2	GOBP	response to calcium ion	10/262	106/27501	4.40842e-06	DMTN/CLIC4/SYT7/HPCA/NEUROD2/SYT12/SYT3/CPNE7/TNNT2/CPNE9	10	AD
M2	GOCC	exocytic vesicle	11/262	147/27501	1.05295e-05	SLC17A7/GRIN1/STX1B/SYT7/PTPRN/PRRT2/STX1A/SYNGR3/SYT12/RAB26/SYT3	11	AD
M2	GOCC	dendrite	16/262	338/27501	1.06171e-05	CAMK2A/DNM1/GRIN1/SYNPO/NSG2/PTK2B/SLC8A2/KCNC1/CNIH2/LZTS1/KCNA1/TENM2/RTN4R/RELN/ARC/SCGN	16	AD
M2	GOCC	dendritic tree	16/262	341/27501	1.17882e-05	CAMK2A/DNM1/GRIN1/SYNPO/NSG2/PTK2B/SLC8A2/KCNC1/CNIH2/LZTS1/KCNA1/TENM2/RTN4R/RELN/ARC/SCGN	16	AD
M2	GOCC	potassium channel complex	9/262	92/27501	1.37932e-05	KCNAB2/KCNQ2/STX1A/KCNC1/KCNN1/KCNJ4/ABCC8/KCNA1/KCNK4	9	AD
M2	GOCC	dendritic spine	9/262	93/27501	1.49318e-05	CAMK2A/DNM1/GRIN1/SYNPO/PTK2B/CNIH2/LZTS1/TENM2/ARC	9	AD
M2	GOCC	neuron spine	9/262	94/27501	1.5928e-05	CAMK2A/DNM1/GRIN1/SYNPO/PTK2B/CNIH2/LZTS1/TENM2/ARC	9	AD
M2	GOBP	regulation of regulated secretory pathway	9/262	94/27501	1.5928e-05	STX1B/SYT7/STX1A/RIMS4/DOC2A/DOC2B/CACNA1I/SYT12/SYT3	9	AD
M2	GOBP	regulation of neuron differentiation	17/262	405/27501	2.17267e-05	PACSIN1/PTK2B/STX1B/SCN1B/LZTS1/NEUROD2/VEGFA/BCL11A/ISLR2/RTN4R/RELN/RTN4RL2/SYT3/CPNE9/ARC/NEUROD1/HES5	17	AD
M2	GOBP	regulation of ion transmembrane transport	15/262	315/27501	2.17267e-05	GRIN1/KCNAB2/JPH4/PTK2B/JPH3/SCN1B/HPCA/FXYD7/CACNB3/APLNR/KCNJ4/CNIH2/RELN/ARC/KCNJ12	15	AD
M2	GOBP	cellular response to metal ion	10/262	129/27501	2.44016e-05	DMTN/CLIC4/SYT7/HPCA/NEUROD2/SYT12/KCNA1/SYT3/CPNE7/CPNE9	10	AD
M2	GOBP	regulation of neurotransmitter levels	13/262	239/27501	2.86221e-05	CAMK2A/CPLX2/STX1B/CPLX1/SYT7/PRRT2/STX1A/RIMS4/DOC2B/ENPP6/CPLX3/GRM4/MMP8	13	AD
M2	GOBP	regulation of transmembrane transport	16/262	371/27501	3.17236e-05	GRIN1/KCNAB2/JPH4/PTK2B/JPH3/SCN1B/HPCA/CA2/FXYD7/CACNB3/APLNR/KCNJ4/CNIH2/RELN/ARC/KCNJ12	16	AD
M2	GOBP	response to metal ion	12/262	203/27501	3.17236e-05	SNCB/DMTN/CLIC4/SYT7/HPCA/NEUROD2/SYT12/KCNA1/SYT3/CPNE7/TNNT2/CPNE9	12	AD
M2	GOCC	transport vesicle	14/262	285/27501	3.39805e-05	SLC17A7/GRIN1/STX1B/SYT7/PTPRN/PRRT2/STX1A/SYNGR3/GALNT15/CNIH2/SYT12/RAB26/SYT3/CA4	14	AD
M2	GOBP	regulation of metal ion transport	14/262	288/27501	3.7567e-05	CAMK2A/GRIN1/KCNAB2/JPH4/PTK2B/JPH3/SCN1B/HPCA/MYLK/FXYD7/CACNB3/APLNR/CNKSR3/P2RX2	14	AD
M2	GOBP	response to inorganic substance	14/262	292/27501	4.37282e-05	SNCB/DMTN/SLC38A2/CLIC4/SYT7/HPCA/NEUROD2/SYT12/KCNA1/SYT3/CPNE7/TNNT2/CPNE9/PAX2	14	AD
M2	GOMF	voltage-gated potassium channel activity	8/262	81/27501	4.97282e-05	KCNQ2/KCNH3/KCNC1/KCNT1/KCNJ4/ABCC8/KCNA1/KCNJ12	8	AD
M2	GOBP	acidic amino acid transport	6/262	37/27501	5.78493e-05	SLC17A7/SLC38A2/CPLX1/SLC25A22/STX1A/GLS2	6	AD
M2	GOBP	cellular response to inorganic substance	10/262	146/27501	6.5832e-05	DMTN/CLIC4/SYT7/HPCA/NEUROD2/SYT12/KCNA1/SYT3/CPNE7/CPNE9	10	AD
M2	GOBP	anion transport	17/262	458/27501	9.68973e-05	SLC17A7/SLC38A2/CLIC4/SLC12A5/CPLX1/SLC25A22/STX1A/SLC16A1/CA2/GABRD/SLC6A7/ABCA1/GLS2/CA4/CR1/SLC27A6/GABRR2	17	AD
M2	GOBP	regulation of secretion by cell	16/262	410/27501	0.000101108	CAMK2A/CPLX2/STX1B/CPLX1/SYT7/STX1A/RIMS4/DOC2A/DOC2B/CACNA1I/SYT12/ABCC8/RAB26/SYT3/CPLX3/NEUROD1	16	AD
M2	GOBP	regulation of cation transmembrane transport	13/262	274/27501	0.000108924	GRIN1/KCNAB2/JPH4/PTK2B/JPH3/SCN1B/HPCA/FXYD7/CACNB3/APLNR/CNIH2/RELN/ARC	13	AD
M2	GOBP	neuron projection development	17/262	470/27501	0.000130435	CAMK2A/PACSIN1/SPTBN2/SLC12A5/EPHB6/SCN1B/UNC5A/VSTM2L/SLITRK4/VEGFA/ACTL6B/RELN/RNF165/RTN4RL2/ARC/USH1C/PAX2	17	AD
M2	GOBP	regulation of neurotransmitter receptor activity	7/262	66/27501	0.000130435	GRIN1/NPTXR/PTK2B/DLGAP3/CNIH2/RELN/ARC	7	AD
M2	GOBP	regulation of system process	16/262	420/27501	0.000130435	GRIN1/NPTXR/PTK2B/STX1B/SCN1B/SLC8A2/FXYD7/CACNB3/DLGAP3/KCNJ4/KCNA1/RELN/KCNK3/TNNT2/KCNJ12/NEUROD1	16	AD
M2	GOBP	glutamate secretion	5/262	25/27501	0.000137639	SLC17A7/SLC38A2/CPLX1/STX1A/GLS2	5	AD
M2	GOCC	synaptic vesicle	9/262	126/27501	0.000139549	SLC17A7/GRIN1/STX1B/SYT7/PTPRN/PRRT2/STX1A/SYNGR3/RAB26	9	AD
M2	GOBP	regulation of neurotransmitter secretion	6/262	44/27501	0.000144524	CAMK2A/CPLX2/STX1B/CPLX1/RIMS4/CPLX3	6	AD
M2	GOBP	regulation of neuron projection development	14/262	330/27501	0.000151876	PACSIN1/PTK2B/STX1B/SCN1B/LZTS1/VEGFA/BCL11A/ISLR2/RTN4R/RELN/RTN4RL2/SYT3/CPNE9/ARC	14	AD
M2	GOBP	regulation of transporter activity	12/262	242/27501	0.000152734	GRIN1/JPH4/PTK2B/JPH3/SCN1B/HPCA/SYNGR3/FXYD7/CACNB3/CNIH2/RELN/ARC	12	AD
M2	GOBP	regulation of synapse structure or activity	9/262	128/27501	0.000152734	DNM1/SLC17A7/STX1B/CLSTN3/LHFPL4/NEUROD2/SLITRK4/RELN/ARC	9	AD
M2	GOBP	synaptic vesicle recycling	6/262	46/27501	0.00018148	DNM1/PACSIN1/SNCB/SYT7/SNCG/STX1A	6	AD
M2	GOBP	modulation of excitatory postsynaptic potential	5/262	27/27501	0.000192181	GRIN1/PTK2B/STX1B/SLC8A2/RELN	5	AD
M2	GOBP	regulation of calcium ion transport	10/262	173/27501	0.000250516	CAMK2A/GRIN1/JPH4/PTK2B/JPH3/HPCA/MYLK/CACNB3/APLNR/P2RX2	10	AD
M2	GOBP	regulation of secretion	16/262	447/27501	0.000254738	CAMK2A/CPLX2/STX1B/CPLX1/SYT7/STX1A/RIMS4/DOC2A/DOC2B/CACNA1I/SYT12/ABCC8/RAB26/SYT3/CPLX3/NEUROD1	16	AD
M2	GOCC	snare complex	6/262	49/27501	0.000254738	CPLX2/STX1B/CPLX1/STX1A/DOC2B/CPLX3	6	AD
M2	GOMF	calcium-dependent phospholipid binding	6/262	51/27501	0.000319926	SYT7/DOC2B/SYT12/SYT3/CPNE7/CPNE9	6	AD
M2	GOMF	sodium ion transmembrane transporter activity	9/262	142/27501	0.000333787	SLC17A7/SLC38A2/SCN1B/SLC8A2/SLC6A7/CACNA1I/ASIC2/PKD2L1/ATP4A	9	AD
M2	GOBP	regulation of neurological system process	7/262	78/27501	0.00034539	GRIN1/NPTXR/PTK2B/STX1B/SLC8A2/DLGAP3/RELN	7	AD
M2	GOBP	brain development	14/262	359/27501	0.000354608	GRIN1/CHD5/SYNGR3/MAST1/MEIS3/NEUROD2/TRNP1/RTN4R/RELN/FAT4/NEUROD1/HES5/PAX2/VCX3A	14	AD
M2	GOBP	regulation of ion transmembrane transporter activity	11/262	222/27501	0.000354608	GRIN1/JPH4/PTK2B/JPH3/SCN1B/HPCA/FXYD7/CACNB3/CNIH2/RELN/ARC	11	AD
M2	GOCC	terminal bouton	5/262	31/27501	0.000361127	CPLX2/GRIN1/CPLX1/CPLX3/SCGN	5	AD
M2	GOBP	regulation of cation channel activity	9/262	146/27501	0.000399534	GRIN1/JPH4/PTK2B/JPH3/HPCA/CACNB3/CNIH2/RELN/ARC	9	AD
M2	GOBP	eye development	10/262	187/27501	0.000452811	MEIS3/CRB2/VEGFA/CRYBG3/USH1C/NEUROD1/ADAMTS18/ATOH7/HES5/PAX2	10	AD
M2	GOBP	regulation of transmembrane transporter activity	11/262	229/27501	0.000458121	GRIN1/JPH4/PTK2B/JPH3/SCN1B/HPCA/FXYD7/CACNB3/CNIH2/RELN/ARC	11	AD
M2	GOBP	dicarboxylic acid transport	6/262	55/27501	0.000460797	SLC17A7/SLC38A2/CPLX1/SLC25A22/STX1A/GLS2	6	AD
M2	GOBP	visual system development	10/262	190/27501	0.000506806	MEIS3/CRB2/VEGFA/CRYBG3/USH1C/NEUROD1/ADAMTS18/ATOH7/HES5/PAX2	10	AD
M2	GOBP	positive regulation of synaptic transmission	7/262	84/27501	0.0005218	GRIN1/PTK2B/STX1B/CLSTN3/SLC8A2/RELN/ARC	7	AD
M2	GOCC	postsynaptic specialization	9/262	152/27501	0.000524552	DNM1/GRIN1/PTK2B/CABP1/IQSEC3/SLC8A2/DLGAP3/CNIH2/LRFN2	9	AD
M2	GOBP	head development	14/262	376/27501	0.000549112	GRIN1/CHD5/SYNGR3/MAST1/MEIS3/NEUROD2/TRNP1/RTN4R/RELN/FAT4/NEUROD1/HES5/PAX2/VCX3A	14	AD
M2	GOCC	voltage-gated potassium channel complex	7/262	85/27501	0.000550294	KCNAB2/KCNQ2/STX1A/KCNC1/KCNN1/KCNJ4/KCNA1	7	AD
M2	GOBP	regulation of glutamate receptor signaling pathway	6/262	58/27501	0.000597795	GRIN1/PTK2B/CNIH2/NECAB2/RELN/ARC	6	AD
M2	GOBP	positive regulation of ion transport	10/262	196/27501	0.000621218	CAMK2A/GRIN1/SCN1B/MYLK/CACNB3/APLNR/RELN/CNKSR3/ARC/P2RX2	10	AD
M2	GOBP	sensory system development	10/262	196/27501	0.000621218	MEIS3/CRB2/VEGFA/CRYBG3/USH1C/NEUROD1/ADAMTS18/ATOH7/HES5/PAX2	10	AD
M2	GOMF	syntaxin binding	6/262	62/27501	0.000848979	CPLX2/CPLX1/PRRT2/SYT12/ABCA1/SYT3	6	AD
M2	GOBP	positive regulation of excitatory postsynaptic potential	4/262	19/27501	0.000848979	GRIN1/PTK2B/STX1B/RELN	4	AD
M2	GOBP	presynaptic endocytosis	5/262	39/27501	0.0010007	DNM1/PACSIN1/SNCB/SNCG/STX1A	5	AD
M2	GOBP	synaptic vesicle endocytosis	5/262	39/27501	0.0010007	DNM1/PACSIN1/SNCB/SNCG/STX1A	5	AD
M2	GOMF	calcium ion binding	13/262	351/27501	0.00107201	GRIN1/SPARC/SNCB/SYT7/HPCA/PITPNM3/SYT12/CDH22/SYT3/PRSS3/PKD2L1/AMY2A/SCGN	13	AD
M2	GOBP	heterophilic cell-cell adhesion via plasma membrane cell adhesion molecules	5/262	41/27501	0.00126314	CADM3/CRB2/TENM2/FAT4/CRTAM	5	AD
M2	GOBP	chemotaxis	14/262	410/27501	0.00127645	SPTBN2/EPHB6/SCN1B/UNC5A/VSTM2L/PLEKHG5/CXCL14/VEGFA/RELN/RNF165/ANGPT1/CYP7B1/CCL3L3/CCL4L2	14	AD
M2	GOBP	taxis	14/262	410/27501	0.00127645	SPTBN2/EPHB6/SCN1B/UNC5A/VSTM2L/PLEKHG5/CXCL14/VEGFA/RELN/RNF165/ANGPT1/CYP7B1/CCL3L3/CCL4L2	14	AD
M2	GOBP	establishment of vesicle localization	10/262	215/27501	0.00127645	CPLX2/DNM1/STX1B/CPLX1/SYT7/PRRT2/STX1A/CNIH2/DOC2B/CPLX3	10	AD
M2	GOBP	positive regulation of nervous system development	12/262	309/27501	0.00130757	PACSIN1/PTK2B/CLSTN3/SCN1B/NEUROD2/VEGFA/ISLR2/RELN/SYT3/CPNE9/NEUROD1/PAX2	12	AD
M2	GOBP	potassium ion import across plasma membrane	5/262	42/27501	0.00135161	SLC12A5/KCNJ4/KCNJ12/KCNK9/ATP4A	5	AD
M2	GOBP	potassium ion import	5/262	42/27501	0.00135161	SLC12A5/KCNJ4/KCNJ12/KCNK9/ATP4A	5	AD
M2	GOCC	postsynaptic membrane	7/262	100/27501	0.00137382	DNM1/GRIN1/CLSTN3/CNIH2/LHFPL4/TENM2/LRFN2	7	AD
M2	GOBP	vesicle localization	10/262	218/27501	0.00137382	CPLX2/DNM1/STX1B/CPLX1/SYT7/PRRT2/STX1A/CNIH2/DOC2B/CPLX3	10	AD
M2	GOBP	camera-type eye development	8/262	136/27501	0.00137909	CRB2/VEGFA/CRYBG3/USH1C/NEUROD1/ATOH7/HES5/PAX2	8	AD
M2	GOBP	positive regulation of neuron differentiation	10/262	219/27501	0.00140784	PACSIN1/PTK2B/SCN1B/NEUROD2/VEGFA/ISLR2/RELN/SYT3/CPNE9/NEUROD1	10	AD
M2	GOBP	regulation of cell morphogenesis	13/262	365/27501	0.00145526	SPARC/DMTN/PTK2B/LZTS1/VEGFA/ISLR2/RTN4R/CD44/RELN/SYT3/CPNE9/ARC/BVES	13	AD
M2	GOBP	amino acid transport	7/262	103/27501	0.00158188	SLC17A7/SLC38A2/CPLX1/SLC25A22/STX1A/SLC6A7/GLS2	7	AD
M2	GOMF	ligand-gated cation channel activity	7/262	103/27501	0.00158188	GRIN1/PTK2B/KCNJ4/ABCC8/ASIC2/KCNJ12/P2RX2	7	AD
M2	GOBP	organic anion transport	13/262	369/27501	0.00158188	SLC17A7/SLC38A2/CPLX1/SLC25A22/STX1A/SLC16A1/CA2/SLC6A7/ABCA1/GLS2/CA4/CR1/SLC27A6	13	AD
M2	GOBP	cell-cell adhesion	13/262	375/27501	0.00184919	CADM3/TJP2/MEGF10/VSTM2L/CRB2/TENM2/CD44/CDH22/FAT4/BVES/FAT2/VSIG10L2/CRTAM	13	AD
M2	GOBP	response to ischemia	4/262	24/27501	0.00191521	CAMK2A/SLC8A2/BVES/P2RX2	4	AD
M2	GOCC	postsynaptic density	8/262	144/27501	0.00194305	DNM1/GRIN1/PTK2B/CABP1/IQSEC3/SLC8A2/CNIH2/LRFN2	8	AD
M2	GOBP	regulation of neurotransmitter transport	6/262	75/27501	0.00210582	CAMK2A/CPLX2/STX1B/CPLX1/RIMS4/CPLX3	6	AD
M2	GOBP	acid secretion	5/262	47/27501	0.00213138	SLC17A7/SLC38A2/CPLX1/STX1A/GLS2	5	AD
M2	GOBP	regulation of calcium ion transport into cytosol	6/262	76/27501	0.00222463	GRIN1/JPH4/PTK2B/JPH3/APLNR/P2RX2	6	AD
M2	GOBP	exocytic process	5/262	48/27501	0.00231573	CPLX2/DMTN/STX1B/PRRT2/STX1A	5	AD
M2	GOBP	positive regulation of glutamate receptor signaling pathway	3/262	10/27501	0.00242711	NECAB2/RELN/ARC	3	AD
M2	GOCC	asymmetric synapse	8/262	151/27501	0.00258892	DNM1/GRIN1/PTK2B/CABP1/IQSEC3/SLC8A2/CNIH2/LRFN2	8	AD
M2	GOBP	sensory perception	13/262	391/27501	0.00263251	CABP1/CRYM/LHFPL4/KCNA1/CRYBG3/ASIC2/RTP5/KCNK4/USH1C/OR7A5/PKD2L1/P2RX2/PAX2	13	AD
M2	GOBP	inorganic cation import across plasma membrane	6/262	79/27501	0.00265972	SLC12A5/SLC8A2/KCNJ4/KCNJ12/KCNK9/ATP4A	6	AD
M2	GOBP	inorganic ion import across plasma membrane	6/262	79/27501	0.00265972	SLC12A5/SLC8A2/KCNJ4/KCNJ12/KCNK9/ATP4A	6	AD
M2	GOBP	cellular response to acid chemical	7/262	114/27501	0.00272284	SLC38A2/PTK2B/PDK4/VEGFA/WNT10B/KCNK4/PAX2	7	AD
M2	GOMF	glutamate receptor activity	4/262	27/27501	0.00283047	GRIN1/PTK2B/GRM2/GRM4	4	AD
M2	GOBP	response to acid chemical	8/262	154/27501	0.00284292	GRIN1/SLC38A2/PTK2B/PDK4/VEGFA/WNT10B/KCNK4/PAX2	8	AD
M2	GOCC	neuron to neuron synapse	8/262	155/27501	0.00295551	DNM1/GRIN1/PTK2B/CABP1/IQSEC3/SLC8A2/CNIH2/LRFN2	8	AD
M2	GOBP	negative regulation of cell differentiation	14/262	455/27501	0.00309281	DMTN/PTK2B/STX1B/HOPX/VEGFA/BCL11A/ABCA1/ZBED6/RTN4R/RTN4RL2/WNT10B/CR1/HES5/LTF	14	AD
M2	GOBP	multicellular organismal signaling	7/262	117/27501	0.00310876	SCN1B/CACNB3/KCNJ4/CACNA1I/KCNA1/KCNK3/KCNJ12	7	AD
M2	GOBP	axon development	11/262	297/27501	0.00330704	SPTBN2/EPHB6/SCN1B/UNC5A/VSTM2L/SLITRK4/VEGFA/RELN/RNF165/RTN4RL2/PAX2	11	AD
M2	GOBP	sensory organ development	10/262	249/27501	0.00342514	MEIS3/CRB2/VEGFA/CRYBG3/USH1C/NEUROD1/ADAMTS18/ATOH7/HES5/PAX2	10	AD
M2	GOBP	positive regulation of calcium ion transport	6/262	85/27501	0.00375855	CAMK2A/GRIN1/MYLK/CACNB3/APLNR/P2RX2	6	AD
M2	GOBP	synaptic vesicle fusion to presynaptic active zone membrane	3/262	12/27501	0.00396108	STX1B/PRRT2/STX1A	3	AD
M2	GOBP	vesicle fusion to plasma membrane	3/262	12/27501	0.00396108	STX1B/PRRT2/STX1A	3	AD
M2	GOBP	sodium ion transmembrane transport	6/262	87/27501	0.00417447	SCN1B/SLC8A2/SLC6A7/ASIC2/PKD2L1/ATP4A	6	AD
M2	GOBP	neuron projection morphogenesis	12/262	362/27501	0.00448564	PACSIN1/SPTBN2/EPHB6/SCN1B/UNC5A/VSTM2L/SLITRK4/VEGFA/RELN/RNF165/ARC/PAX2	12	AD
M2	GOBP	negative regulation of endopeptidase activity	7/262	126/27501	0.00464771	CRB2/VEGFA/CD44/CR1/SERPINA5/LTF/PAX2	7	AD
M2	GOBP	plasma membrane bounded cell projection morphogenesis	12/262	365/27501	0.00474021	PACSIN1/SPTBN2/EPHB6/SCN1B/UNC5A/VSTM2L/SLITRK4/VEGFA/RELN/RNF165/ARC/PAX2	12	AD
M2	GOBP	cell-cell adhesion via plasma-membrane adhesion molecules	8/262	168/27501	0.00474021	CADM3/VSTM2L/CRB2/TENM2/CDH22/FAT4/FAT2/CRTAM	8	AD
M2	GOMF	ligand-gated channel activity	7/262	127/27501	0.00477278	GRIN1/PTK2B/KCNJ4/ABCC8/ASIC2/KCNJ12/P2RX2	7	AD
M2	GOMF	ligand-gated ion channel activity	7/262	127/27501	0.00477278	GRIN1/PTK2B/KCNJ4/ABCC8/ASIC2/KCNJ12/P2RX2	7	AD
M2	GOBP	neural retina development	4/262	32/27501	0.00496059	CRB2/USH1C/NEUROD1/ATOH7	4	AD
M2	GOBP	cell projection morphogenesis	12/262	368/27501	0.00496059	PACSIN1/SPTBN2/EPHB6/SCN1B/UNC5A/VSTM2L/SLITRK4/VEGFA/RELN/RNF165/ARC/PAX2	12	AD
M2	GOBP	positive regulation of cell projection organization	10/262	266/27501	0.0053186	PACSIN1/PTK2B/SCN1B/VEGFA/CARMIL2/ISLR2/TENM2/RELN/SYT3/CPNE9	10	AD
M2	GOBP	metal ion homeostasis	14/262	485/27501	0.0053186	GRIN1/JPH4/SLC12A5/JPH3/SLC8A2/CACNB3/APLNR/KCNA1/CCKBR/STC2/LTF/ATP4A/SCGN/P2RX2	14	AD
M2	GOBP	cell morphogenesis involved in neuron differentiation	11/262	318/27501	0.00536357	SPTBN2/EPHB6/SCN1B/UNC5A/VSTM2L/SLITRK4/VEGFA/RELN/RNF165/ARC/PAX2	11	AD
M2	GOBP	calcium ion transport into cytosol	5/262	60/27501	0.00553269	GRIN1/JPH4/JPH3/SLC8A2/CACNB3	5	AD
M2	GOMF	clathrin binding	5/262	60/27501	0.00553269	NSG2/SYT7/CALY/SYT12/SYT3	5	AD
M2	GOBP	retina development in camera-type eye	5/262	61/27501	0.00591829	CRB2/USH1C/NEUROD1/ATOH7/PAX2	5	AD
M2	GOBP	positive regulation of neuron projection development	8/262	176/27501	0.00601671	PACSIN1/PTK2B/SCN1B/VEGFA/ISLR2/RELN/SYT3/CPNE9	8	AD
M2	GOBP	cell part morphogenesis	12/262	378/27501	0.00601671	PACSIN1/SPTBN2/EPHB6/SCN1B/UNC5A/VSTM2L/SLITRK4/VEGFA/RELN/RNF165/ARC/PAX2	12	AD
M2	GOBP	cell morphogenesis	14/262	493/27501	0.00601671	PACSIN1/SPTBN2/EPHB6/SCN1B/UNC5A/VSTM2L/SLITRK4/VEGFA/RELN/RNF165/CDH22/ARC/BVES/PAX2	14	AD
M2	GOBP	regulation of signaling receptor activity	7/262	134/27501	0.00615618	GRIN1/NPTXR/PTK2B/DLGAP3/CNIH2/RELN/ARC	7	AD
M2	GOCC	anchored component of membrane	5/262	62/27501	0.00622656	RAB26/RTN4R/RTN4RL2/CA4/RTBDN	5	AD
M2	GOBP	positive regulation of neurological system process	4/262	35/27501	0.00654363	GRIN1/PTK2B/STX1B/RELN	4	AD
M2	GOBP	negative regulation of cell development	8/262	179/27501	0.00654363	DMTN/STX1B/VEGFA/BCL11A/RTN4R/RTN4RL2/HES5/LTF	8	AD
M2	GOBP	negative regulation of peptidase activity	7/262	136/27501	0.00654363	CRB2/VEGFA/CD44/CR1/SERPINA5/LTF/PAX2	7	AD
M2	GOBP	sensory perception of mechanical stimulus	6/262	97/27501	0.00654363	CRYM/LHFPL4/KCNA1/KCNK4/USH1C/P2RX2	6	AD
M2	GOBP	positive regulation of neurogenesis	10/262	277/27501	0.00673767	PACSIN1/PTK2B/SCN1B/NEUROD2/VEGFA/ISLR2/RELN/SYT3/CPNE9/NEUROD1	10	AD
M2	GOBP	eye photoreceptor cell development	3/262	15/27501	0.0068148	CRB2/VEGFA/USH1C	3	AD
M2	GOBP	axonogenesis	10/262	279/27501	0.00702687	SPTBN2/EPHB6/SCN1B/UNC5A/VSTM2L/SLITRK4/VEGFA/RELN/RNF165/PAX2	10	AD
M2	GOMF	phospholipid binding	12/262	388/27501	0.00715255	PACSIN1/BSCL2/SYT7/DOC2B/SYT12/CARMIL2/ABCA1/AMER3/SYT3/CPNE7/CPNE9/SERPINA5	12	AD
M2	GOBP	cell morphogenesis involved in differentiation	12/262	389/27501	0.00728394	SPTBN2/EPHB6/SCN1B/UNC5A/VSTM2L/SLITRK4/VEGFA/RELN/RNF165/ARC/BVES/PAX2	12	AD
M2	GOBP	regulation of catecholamine secretion	4/262	37/27501	0.00776655	SYT7/STX1A/SYT12/SYT3	4	AD
M2	GOBP	positive regulation of calcium ion-dependent exocytosis	3/262	16/27501	0.00809141	STX1A/DOC2B/CACNA1I	3	AD
M2	GOMF	potassium ion leak channel activity	3/262	16/27501	0.00809141	KCNK3/KCNK9/KCNK4	3	AD
M2	GOBP	glutamate receptor signaling pathway	4/262	38/27501	0.00849439	GRIN1/PTK2B/GRM2/GRM4	4	AD
M2	GOBP	positive regulation of cell development	11/262	341/27501	0.00853837	PACSIN1/DMTN/PTK2B/SCN1B/NEUROD2/VEGFA/ISLR2/RELN/SYT3/CPNE9/NEUROD1	11	AD
M2	GOBP	stabilization of membrane potential	3/262	17/27501	0.00957561	KCNK3/KCNK9/KCNK4	3	AD
M3	GOBP	myelination	7/209	56/27501	0.000243449	MYRF/PLLP/SOX10/MAL/CD9/KLK6/GAL3ST1	7	AD
M3	GOBP	axon ensheathment	7/209	58/27501	0.000243449	MYRF/PLLP/SOX10/MAL/CD9/KLK6/GAL3ST1	7	AD
M3	GOBP	ensheathment of neurons	7/209	58/27501	0.000243449	MYRF/PLLP/SOX10/MAL/CD9/KLK6/GAL3ST1	7	AD
M3	GOCC	extracellular matrix	17/209	497/27501	0.000243449	SEMA3B/HAPLN2/VWA1/COL4A5/COL9A2/PCSK6/ADAMTS4/COL9A3/THBS2/SFRP1/CHADL/GREM1/ADAMTS14/DMBT1/COL13A1/MUC5B/TPSAB1	17	AD
M3	GOCC	myelin sheath	4/209	13/27501	0.00145439	CNTN2/ERMN/MAG/MYO1D	4	AD
M3	GOBP	regulation of gliogenesis	6/209	57/27501	0.00259958	DAAM2/OPALIN/SOX8/TMEM98/LRP2/SLC45A3	6	AD
M3	GOCC	apical plasma membrane	10/209	216/27501	0.00310768	TF/MAL/LRP2/SHROOM4/TMEM235/PLD1/SLC29A4/GPIHBP1/SLC26A9/TRPV5	10	AD
M3	GOCC	collagen-containing extracellular matrix	13/209	386/27501	0.00348166	SEMA3B/VWA1/COL4A5/COL9A2/PCSK6/ADAMTS4/COL9A3/THBS2/SFRP1/CHADL/GREM1/COL13A1/TPSAB1	13	AD
M3	GOBP	regulation of oligodendrocyte differentiation	4/209	19/27501	0.00374568	DAAM2/OPALIN/TMEM98/SLC45A3	4	AD
M3	GOBP	sphingolipid metabolic process	8/209	142/27501	0.00376915	ENPP2/UGT8/GLTP/ABCA8/ELOVL1/FA2H/PLPP2/GAL3ST1	8	AD
M3	GOBP	extracellular structure organization	12/209	346/27501	0.0038074	SPP1/COL4A5/COL9A2/ADAMTS4/COL9A3/MYO1E/GPIHBP1/ITGA2/GREM1/ADAMTS14/COL13A1/TPSAB1	12	AD
M3	GOBP	extracellular matrix organization	11/209	299/27501	0.00449045	SPP1/COL4A5/COL9A2/ADAMTS4/COL9A3/MYO1E/ITGA2/GREM1/ADAMTS14/COL13A1/TPSAB1	11	AD
M3	GOCC	apical part of cell	10/209	249/27501	0.00449045	TF/MAL/LRP2/SHROOM4/TMEM235/PLD1/SLC29A4/GPIHBP1/SLC26A9/TRPV5	10	AD
M3	GOCC	basal part of cell	5/209	45/27501	0.00449045	TF/PHLDB1/ERBB3/BEST1/SHROOM4	5	AD
M3	GOBP	cell morphogenesis	14/209	493/27501	0.00501916	CNTN2/SHTN1/GAB2/SGK1/SEMA3B/GAB1/DOCK10/LRP2/WHRN/SHROOM4/CDH19/GREM1/SEMA3D/LHX1	14	AD
M3	GOCC	basolateral plasma membrane	8/209	170/27501	0.00823454	TF/ERBB3/ABCA8/BEST1/SHROOM4/MYO1D/SLC29A4/GPIHBP1	8	AD
M4	GOBP	cellular response to growth factor stimulus	19/188	359/27501	1.12598e-08	FGFR3/ZFP36L1/FGF2/FGFRL1/PDGFRB/EGFR/PDGFRA/FSTL1/TGFB2/ITGB5/BMPR1B/CHRDL1/TGFBR3/ANOS1/PARD3/ERBB2/HGF/TMEM100/VIL1	19	AD
M4	GOBP	regulation of erk1 and erk2 cascade	16/188	240/27501	1.12598e-08	FGFR3/EZR/TIMP3/NOTCH2/FGF2/PDGFRB/EGFR/PDGFRA/TLR4/GPNMB/TGFBR3/ERBB2/FBLN1/P2RY1/ACKR3/NPNT	16	AD
M4	GOMF	transmembrane receptor protein kinase activity	11/188	83/27501	1.12598e-08	FGFR3/EFEMP1/FGFRL1/PDGFRB/EGFR/PDGFRA/DDR2/BMPR1B/MERTK/TGFBR3/ERBB2	11	AD
M4	GOBP	response to growth factor	19/188	375/27501	1.12598e-08	FGFR3/ZFP36L1/FGF2/FGFRL1/PDGFRB/EGFR/PDGFRA/FSTL1/TGFB2/ITGB5/BMPR1B/CHRDL1/TGFBR3/ANOS1/PARD3/ERBB2/HGF/TMEM100/VIL1	19	AD
M4	GOCC	extracellular matrix	20/188	497/27501	1.61163e-07	TIMP3/COL5A3/SCARA3/TRIL/VCAN/F3/SDC2/EFEMP1/SPON1/CTSH/TGFB2/LGALS3/PRELP/PAPLN/ANOS1/FBLN1/HPSE2/NID1/NPNT/FLG	20	AD
M4	GOMF	transmembrane receptor protein tyrosine kinase activity	9/188	64/27501	2.93687e-07	FGFR3/EFEMP1/FGFRL1/PDGFRB/EGFR/PDGFRA/DDR2/MERTK/ERBB2	9	AD
M4	GOCC	receptor complex	17/188	384/27501	6.14662e-07	FGFR3/ITGAV/GABRG1/NOTCH2/TRIL/PDGFRB/EGFR/ITPR2/PDGFRA/TLR4/DDR2/ITGB5/BMPR1B/MERTK/TGFBR3/SHISA6/ERBB2	17	AD
M4	GOBP	positive regulation of cell migration	18/188	437/27501	6.14662e-07	PLPP3/F3/FGF2/VSIR/ITGA6/PDGFRB/EGFR/PDGFRA/CTSH/TGFB2/LGALS3/DDR2/GPNMB/ANO6/RHOJ/SMO/HGF/VIL1	18	AD
M4	GOBP	positive regulation of cell motility	18/188	456/27501	1.07959e-06	PLPP3/F3/FGF2/VSIR/ITGA6/PDGFRB/EGFR/PDGFRA/CTSH/TGFB2/LGALS3/DDR2/GPNMB/ANO6/RHOJ/SMO/HGF/VIL1	18	AD
M4	GOBP	chemotaxis	17/188	410/27501	1.12597e-06	EZR/ITGAV/NOTCH2/S1PR1/PALLD/FGF2/EDNRB/PDGFRB/PDGFRA/TGFB2/LGALS3/GPNMB/ANOS1/SMO/ACKR3/HGF/CXCL9	17	AD
M4	GOBP	taxis	17/188	410/27501	1.12597e-06	EZR/ITGAV/NOTCH2/S1PR1/PALLD/FGF2/EDNRB/PDGFRB/PDGFRA/TGFB2/LGALS3/GPNMB/ANOS1/SMO/ACKR3/HGF/CXCL9	17	AD
M4	GOBP	positive regulation of cellular component movement	18/188	469/27501	1.12728e-06	PLPP3/F3/FGF2/VSIR/ITGA6/PDGFRB/EGFR/PDGFRA/CTSH/TGFB2/LGALS3/DDR2/GPNMB/ANO6/RHOJ/SMO/HGF/VIL1	18	AD
M4	GOBP	glycosaminoglycan catabolic process	8/188	56/27501	1.12728e-06	SDC4/VCAN/FGF2/SDC2/PRELP/GPC4/GPC5/HPSE2	8	AD
M4	GOMF	growth factor binding	10/188	111/27501	1.1919e-06	FGFR3/ITGAV/ITGA6/FGFRL1/PDGFRB/EGFR/PDGFRA/TGFBR3/ERBB2/CD109	10	AD
M4	GOBP	positive regulation of locomotion	18/188	479/27501	1.36627e-06	PLPP3/F3/FGF2/VSIR/ITGA6/PDGFRB/EGFR/PDGFRA/CTSH/TGFB2/LGALS3/DDR2/GPNMB/ANO6/RHOJ/SMO/HGF/VIL1	18	AD
M4	GOBP	aminoglycan catabolic process	8/188	62/27501	2.1592e-06	SDC4/VCAN/FGF2/SDC2/PRELP/GPC4/GPC5/HPSE2	8	AD
M4	GOCC	collagen-containing extracellular matrix	16/188	386/27501	2.26676e-06	TIMP3/COL5A3/SCARA3/VCAN/F3/SDC2/EFEMP1/SPON1/CTSH/TGFB2/LGALS3/PRELP/FBLN1/NID1/NPNT/FLG	16	AD
M4	GOBP	positive regulation of ossification	8/188	66/27501	3.07153e-06	YAP1/TGFB2/DDR2/WWTR1/BMPR1B/ANO6/HGF/NPNT	8	AD
M4	GOBP	regulation of ossification	10/188	131/27501	4.31157e-06	S1PR1/RANBP3L/YAP1/TGFB2/DDR2/WWTR1/BMPR1B/ANO6/HGF/NPNT	10	AD
M4	GOBP	organ growth	6/188	28/27501	5.22369e-06	FGFR3/S1PR1/TGFB2/DDR2/TGFBR3/EVC	6	AD
M4	GOBP	regulation of epithelial cell proliferation	12/188	238/27501	1.58994e-05	ZFP36L1/NOTCH2/F3/FGF2/EGFR/YAP1/TLR4/TGFB2/MCC/TGFBR3/ERBB2/FZD7	12	AD
M4	GOMF	protein tyrosine kinase activity	9/188	117/27501	1.80731e-05	FGFR3/EFEMP1/FGFRL1/PDGFRB/EGFR/PDGFRA/DDR2/MERTK/ERBB2	9	AD
M4	GOBP	carbohydrate derivative catabolic process	10/188	160/27501	2.33514e-05	SDC4/VCAN/FGF2/SDC2/PRELP/GPC4/NT5E/GPC5/HPSE2/NUDT4B	10	AD
M4	GOBP	skeletal system development	12/188	261/27501	3.22868e-05	GJA1/FGFR3/VCAN/FGF2/RANBP3L/PDGFRA/TGFB2/PRELP/BMPR1B/EVC/TNFRSF11B/MSX2	12	AD
M4	GOBP	positive regulation of erk1 and erk2 cascade	10/188	172/27501	3.74488e-05	FGFR3/NOTCH2/FGF2/PDGFRB/EGFR/PDGFRA/GPNMB/P2RY1/ACKR3/NPNT	10	AD
M4	GOBP	positive regulation of mapk cascade	15/188	436/27501	3.98669e-05	FGFR3/TPD52L1/NOTCH2/FGF2/PDGFRB/EGFR/PDGFRA/TLR4/TGFB2/GPNMB/ERBB2/P2RY1/ACKR3/NPNT/FZD7	15	AD
M4	GOBP	positive regulation of osteoblast differentiation	6/188	44/27501	5.55617e-05	YAP1/DDR2/WWTR1/BMPR1B/HGF/NPNT	6	AD
M4	GOBP	transmembrane receptor protein tyrosine kinase signaling pathway	15/188	456/27501	6.45959e-05	FGFR3/ITGAV/FGF2/SDC2/EFEMP1/FGFRL1/PDGFRB/EGFR/PDGFRA/DDR2/MERTK/ANOS1/ERBB2/HGF/VIL1	15	AD
M4	GOBP	peptidyl-tyrosine phosphorylation	7/188	75/27501	7.82499e-05	FGFR3/EFEMP1/PDGFRB/EGFR/PDGFRA/DDR2/ERBB2	7	AD
M4	GOBP	peptidyl-tyrosine modification	7/188	78/27501	9.7611e-05	FGFR3/EFEMP1/PDGFRB/EGFR/PDGFRA/DDR2/ERBB2	7	AD
M4	GOBP	positive regulation of protein kinase b signaling	9/188	153/27501	0.000100321	FGFR3/F3/FGF2/PDGFRB/EGFR/PDGFRA/ERBB2/AKR1C3/HGF	9	AD
M4	GOBP	regulation of osteoblast differentiation	7/188	83/27501	0.000139333	RANBP3L/YAP1/DDR2/WWTR1/BMPR1B/HGF/NPNT	7	AD
M4	GOCC	adherens junction	15/188	494/27501	0.000140313	GJA1/AHNAK/VIM/FGFR3/PLPP3/EZR/ITGAV/TNS3/PALLD/ITGA6/PDGFRB/EGFR/DDR2/ITGB5/PARD3	15	AD
M4	GOBP	cell-cell adhesion	13/188	375/27501	0.000149148	PLPP3/EZR/ITGAV/PALLD/FGFRL1/EGFR/PDGFRA/TGFB2/ITGB5/CLDN10/GPC4/NT5E/NPNT	13	AD
M4	GOBP	glycosaminoglycan metabolic process	8/188	127/27501	0.000187732	SDC4/VCAN/FGF2/SDC2/PRELP/GPC4/GPC5/HPSE2	8	AD
M4	GOMF	integrin binding	8/188	127/27501	0.000187732	PLPP3/ITGAV/FGF2/UTRN/GPNMB/ITGB5/S1PR3/NPNT	8	AD
M4	GOCC	focal adhesion	13/188	386/27501	0.000187732	GJA1/AHNAK/VIM/FGFR3/EZR/ITGAV/TNS3/PALLD/ITGA6/PDGFRB/EGFR/DDR2/ITGB5	13	AD
M4	GOBP	digestive tract development	6/188	58/27501	0.000187732	EDNRB/YAP1/PDGFRA/TGFB2/SMO/GLI1	6	AD
M4	GOCC	cell-substrate adherens junction	13/188	388/27501	0.000194576	GJA1/AHNAK/VIM/FGFR3/EZR/ITGAV/TNS3/PALLD/ITGA6/PDGFRB/EGFR/DDR2/ITGB5	13	AD
M4	GOBP	regulation of wound healing	8/188	129/27501	0.0001978	PLPP3/F3/FGF2/PDGFRA/TLR4/ANO6/CD109/VIL1	8	AD
M4	GOBP	negative regulation of cell differentiation	14/188	455/27501	0.000207698	ITGAV/ZFP36L1/EDNRB/EFEMP1/RANBP3L/EGFR/YAP1/TLR4/TGFB2/WWTR1/PAX6/FBLN1/S1PR3/FZD7	14	AD
M4	GOBP	leukocyte migration	12/188	332/27501	0.000207698	ITGAV/SDC4/S1PR1/SLC7A11/EDNRB/ITGA6/SDC2/TGFB2/LGALS3/MERTK/SLC7A10/CXCL9	12	AD
M4	GOCC	cell-substrate junction	13/188	393/27501	0.000208066	GJA1/AHNAK/VIM/FGFR3/EZR/ITGAV/TNS3/PALLD/ITGA6/PDGFRB/EGFR/DDR2/ITGB5	13	AD
M4	GOBP	digestive system development	6/188	60/27501	0.000208066	EDNRB/YAP1/PDGFRA/TGFB2/SMO/GLI1	6	AD
M4	GOBP	retinoid metabolic process	7/188	94/27501	0.000228203	SDC4/SDC2/GPC4/GPC5/AKR1C3/RLBP1/ADH1B	7	AD
M4	GOBP	diterpenoid metabolic process	7/188	96/27501	0.000258716	SDC4/SDC2/GPC4/GPC5/AKR1C3/RLBP1/ADH1B	7	AD
M4	GOBP	tube development	13/188	405/27501	0.000269087	ITGAV/S1PR1/FGF2/EDNRB/PDGFRB/YAP1/PDGFRA/CTSH/TGFB2/TGFBR3/SMO/NPNT/GLI1	13	AD
M4	GOBP	kidney development	8/188	137/27501	0.000269236	FGF2/PDGFRB/PDGFRA/CTSH/TGFB2/KANK2/SMO/NPNT	8	AD
M4	GOCC	golgi lumen	7/188	98/27501	0.000279894	SDC4/GOLIM4/VCAN/SDC2/PRELP/GPC4/GPC5	7	AD
M4	GOBP	positive regulation of epithelial cell proliferation	8/188	140/27501	0.000294731	NOTCH2/F3/FGF2/EGFR/YAP1/TLR4/ERBB2/FZD7	8	AD
M4	GOBP	aminoglycan metabolic process	8/188	141/27501	0.000306509	SDC4/VCAN/FGF2/SDC2/PRELP/GPC4/GPC5/HPSE2	8	AD
M4	GOBP	renal system development	8/188	142/27501	0.000318681	FGF2/PDGFRB/PDGFRA/CTSH/TGFB2/KANK2/SMO/NPNT	8	AD
M4	GOCC	filopodium	6/188	67/27501	0.000331337	EZR/ITGAV/UTRN/ANTXR1/CD302/VIL1	6	AD
M4	GOBP	terpenoid metabolic process	7/188	103/27501	0.000349566	SDC4/SDC2/GPC4/GPC5/AKR1C3/RLBP1/ADH1B	7	AD
M4	GOBP	extracellular matrix organization	11/188	299/27501	0.000356268	ITGAV/COL5A3/VCAN/FGF2/ITGA6/TGFB2/DDR2/ITGB5/PAPLN/NID1/NPNT	11	AD
M4	GOBP	regulation of response to wounding	8/188	146/27501	0.000365478	PLPP3/F3/FGF2/PDGFRA/TLR4/ANO6/CD109/VIL1	8	AD
M4	GOBP	urogenital system development	8/188	152/27501	0.000469721	FGF2/PDGFRB/PDGFRA/CTSH/TGFB2/KANK2/SMO/NPNT	8	AD
M4	GOBP	regulation of protein kinase b signaling	9/188	201/27501	0.000478039	FGFR3/F3/FGF2/PDGFRB/EGFR/PDGFRA/ERBB2/AKR1C3/HGF	9	AD
M4	GOBP	bmp signaling pathway	6/188	73/27501	0.000478039	FSTL1/TGFB2/BMPR1B/CHRDL1/TGFBR3/TMEM100	6	AD
M4	GOBP	transmembrane receptor protein serine/threonine kinase signaling pathway	8/188	158/27501	0.000594856	FSTL1/TGFB2/ITGB5/BMPR1B/CHRDL1/TGFBR3/PARD3/TMEM100	8	AD
M4	GOMF	anion transmembrane transporter activity	11/188	322/27501	0.000625395	GJA1/SLC4A4/GABRG1/SLC7A11/SLC6A11/SLC7A2/SLCO1C1/ANO6/SLC16A9/SLC13A5/SLC7A10	11	AD
M4	GOMF	extracellular matrix structural constituent	7/188	116/27501	0.000654432	COL5A3/VCAN/SPON1/PRELP/ANOS1/FBLN1/NID1	7	AD
M4	GOBP	cell adhesion mediated by integrin	4/188	23/27501	0.000690415	PLPP3/ITGAV/ITGB5/NPNT	4	AD
M4	GOBP	isoprenoid metabolic process	7/188	118/27501	0.000700734	SDC4/SDC2/GPC4/GPC5/AKR1C3/RLBP1/ADH1B	7	AD
M4	GOBP	cellular response to bmp stimulus	6/188	80/27501	0.000735861	FSTL1/TGFB2/BMPR1B/CHRDL1/TGFBR3/TMEM100	6	AD
M4	GOBP	response to bmp	6/188	80/27501	0.000735861	FSTL1/TGFB2/BMPR1B/CHRDL1/TGFBR3/TMEM100	6	AD
M4	GOMF	organic anion transmembrane transporter activity	9/188	220/27501	0.000827805	GJA1/SLC4A4/SLC7A11/SLC6A11/SLC7A2/SLCO1C1/SLC16A9/SLC13A5/SLC7A10	9	AD
M4	GOBP	developmental growth	7/188	123/27501	0.000846077	FGFR3/S1PR1/TGFB2/DDR2/BMPR1B/TGFBR3/EVC	7	AD
M4	GOBP	growth	7/188	124/27501	0.000882998	FGFR3/S1PR1/TGFB2/DDR2/BMPR1B/TGFBR3/EVC	7	AD
M4	GOBP	tube morphogenesis	11/188	341/27501	0.000909282	ITGAV/S1PR1/FGF2/PDGFRB/PDGFRA/CTSH/TGFB2/TGFBR3/SMO/NPNT/GLI1	11	AD
M4	GOBP	response to wounding	12/188	406/27501	0.000910496	ZFP36L1/F3/FGF2/ITPR2/PDGFRA/TGFB2/ANO6/PAX6/ERBB2/FBLN1/CYP4F11/FZD7	12	AD
M4	GOCC	lysosomal lumen	6/188	86/27501	0.00100893	SDC4/VCAN/SDC2/PRELP/GPC4/GPC5	6	AD
M4	GOBP	extracellular structure organization	11/188	346/27501	0.00100983	ITGAV/COL5A3/VCAN/FGF2/ITGA6/TGFB2/DDR2/ITGB5/PAPLN/NID1/NPNT	11	AD
M4	GOBP	cell chemotaxis	8/188	176/27501	0.00104817	EDNRB/PDGFRB/PDGFRA/TGFB2/LGALS3/ACKR3/HGF/CXCL9	8	AD
M4	GOMF	wnt-protein binding	4/188	27/27501	0.00113427	WLS/APCDD1/FZD8/FZD7	4	AD
M4	GOBP	heart growth	3/188	10/27501	0.00124736	S1PR1/TGFB2/TGFBR3	3	AD
M4	GOBP	cellular response to epidermal growth factor stimulus	4/188	28/27501	0.00128163	ZFP36L1/EGFR/ERBB2/VIL1	4	AD
M4	GOBP	positive regulation of phosphatidylinositol 3-kinase activity	4/188	28/27501	0.00128163	FGFR3/FGF2/PDGFRB/PDGFRA	4	AD
M4	GOBP	positive regulation of phospholipase activity	5/188	56/27501	0.0013528	FGFR3/FGF2/PDGFRB/EGFR/PDGFRA	5	AD
M4	GOBP	response to lipid	12/188	428/27501	0.00136451	VIM/ZFP36L1/EGFR/YAP1/CTSH/TLR4/TGFB2/TGFBR3/AKR1C3/SMO/FZD7/CXCL9	12	AD
M4	GOBP	eye development	8/188	187/27501	0.00147725	EFEMP1/PDGFRB/PDGFRA/TGFB2/BMPR1B/CHRDL1/PAX6/FREM2	8	AD
M4	GOBP	bone growth	3/188	11/27501	0.00157956	FGFR3/DDR2/EVC	3	AD
M4	GOBP	visual system development	8/188	190/27501	0.00162588	EFEMP1/PDGFRB/PDGFRA/TGFB2/BMPR1B/CHRDL1/PAX6/FREM2	8	AD
M4	GOBP	glycosaminoglycan biosynthetic process	6/188	97/27501	0.00173366	SDC4/VCAN/SDC2/PRELP/GPC4/GPC5	6	AD
M4	GOBP	response to epidermal growth factor	4/188	31/27501	0.00175865	ZFP36L1/EGFR/ERBB2/VIL1	4	AD
M4	GOBP	regulation of canonical wnt signaling pathway	9/188	251/27501	0.00185551	WLS/EGFR/ZNRF3/WWTR1/MCC/SHISA6/GPC5/FZD7/GLI1	9	AD
M4	GOBP	cellular metal ion homeostasis	12/188	447/27501	0.00186436	CYBRD1/FGF2/ITPR2/PDGFRA/SLC39A12/ATP13A4/P2RY1/S1PR3/ACKR3/LPAR3/TMPRSS3/CXCL9	12	AD
M4	GOBP	sensory system development	8/188	196/27501	0.00186436	EFEMP1/PDGFRB/PDGFRA/TGFB2/BMPR1B/CHRDL1/PAX6/FREM2	8	AD
M4	GOMF	chemoattractant activity	4/188	32/27501	0.00186436	FGF2/LGALS3/GPNMB/HGF	4	AD
M4	GOBP	positive regulation of lipid kinase activity	4/188	32/27501	0.00186436	FGFR3/FGF2/PDGFRB/PDGFRA	4	AD
M4	GOCC	filopodium membrane	3/188	12/27501	0.00186436	ITGAV/UTRN/ANTXR1	3	AD
M4	GOBP	muscle contraction	8/188	198/27501	0.00193454	GJA1/VIM/EDNRB/UTRN/MYBPC1/ITGB5/SSPN/TNNT1	8	AD
M4	GOBP	muscle structure development	9/188	256/27501	0.00198644	S1PR1/EDNRB/UTRN/PDGFRB/PDGFRA/TGFB2/TGFBR3/TNNT1/EVC	9	AD
M4	GOMF	pdz domain binding	5/188	63/27501	0.00199113	SDC2/GNG12/TGFBR3/FZD8/FZD7	5	AD
M4	GOBP	mapk cascade	10/188	320/27501	0.00205358	FGFR3/ITGAV/ZFP36L1/FGF2/PDGFRB/EGFR/PDGFRA/CTSH/ERBB2/HGF	10	AD
M4	GOBP	signal transduction by protein phosphorylation	10/188	320/27501	0.00205358	FGFR3/ITGAV/ZFP36L1/FGF2/PDGFRB/EGFR/PDGFRA/CTSH/ERBB2/HGF	10	AD
M4	GOBP	regulation of wnt signaling pathway	10/188	321/27501	0.0020925	WLS/APCDD1/EGFR/ZNRF3/WWTR1/MCC/SHISA6/GPC5/FZD7/GLI1	10	AD
M4	GOBP	anion transport	12/188	458/27501	0.00213354	GJA1/SLC4A4/GABRG1/SLC7A11/SLC6A11/SLC7A2/SLCO1C1/ANO6/SLC16A9/SLC13A5/SLC7A10/CA12	12	AD
M4	GOBP	aminoglycan biosynthetic process	6/188	104/27501	0.00217079	SDC4/VCAN/SDC2/PRELP/GPC4/GPC5	6	AD
M4	GOBP	regulation of phosphatidylinositol 3-kinase signaling	6/188	105/27501	0.00226862	FGF2/PDGFRB/EGFR/PDGFRA/TGFB2/HGF	6	AD
M4	GOBP	regulation of growth	11/188	395/27501	0.00241885	GJA1/FGFR3/NOTCH2/FGF2/EGFR/TGFB2/IL17RB/TGFBR3/ERBB2/MSX1/GLI1	11	AD
M4	GOBP	positive regulation of lipase activity	5/188	67/27501	0.00247416	FGFR3/FGF2/PDGFRB/EGFR/PDGFRA	5	AD
M4	GOBP	regulation of phospholipase activity	5/188	67/27501	0.00247416	FGFR3/FGF2/PDGFRB/EGFR/PDGFRA	5	AD
M4	GOCC	membrane raft	8/188	208/27501	0.00247416	GJA1/AHNAK/PLPP3/STOM/EZR/EGFR/SMO/FAS	8	AD
M4	GOCC	membrane microdomain	8/188	209/27501	0.00254098	GJA1/AHNAK/PLPP3/STOM/EZR/EGFR/SMO/FAS	8	AD
M4	GOBP	ovulation cycle process	3/188	14/27501	0.00267938	PDGFRA/TGFB2/BMPR1B	3	AD
M4	GOBP	positive regulation of cardiac muscle cell proliferation	3/188	14/27501	0.00267938	FGF2/TGFBR3/GLI1	3	AD
M4	GOBP	regulation of phosphatidylinositol 3-kinase activity	4/188	37/27501	0.00287935	FGFR3/FGF2/PDGFRB/PDGFRA	4	AD
M4	GOBP	positive regulation of cytosolic calcium ion concentration	8/188	216/27501	0.00306588	FGF2/ITPR2/PDGFRA/P2RY1/S1PR3/ACKR3/LPAR3/CXCL9	8	AD
M4	GOBP	appendage development	5/188	71/27501	0.00306588	ITGA6/ZNRF3/TGFB2/BMPR1B/MSX1	5	AD
M4	GOBP	limb development	5/188	71/27501	0.00306588	ITGA6/ZNRF3/TGFB2/BMPR1B/MSX1	5	AD
M4	GOCC	membrane region	8/188	217/27501	0.00309001	GJA1/AHNAK/PLPP3/STOM/EZR/EGFR/SMO/FAS	8	AD
M4	GOBP	embryonic morphogenesis	9/188	278/27501	0.00314272	ITGAV/FGF2/EFEMP1/PDGFRA/TGFB2/ITGB5/SMO/MSX1/MSX2	9	AD
M4	GOMF	carboxylic acid transmembrane transporter activity	7/188	163/27501	0.00316751	SLC7A11/SLC6A11/SLC7A2/SLCO1C1/SLC16A9/SLC13A5/SLC7A10	7	AD
M4	GOBP	metal ion homeostasis	12/188	485/27501	0.00318306	CYBRD1/FGF2/ITPR2/PDGFRA/SLC39A12/ATP13A4/P2RY1/S1PR3/ACKR3/LPAR3/TMPRSS3/CXCL9	12	AD
M4	GOBP	positive regulation of kinase activity	12/188	486/27501	0.00322491	FGFR3/TPD52L1/FGF2/PDGFRB/EGFR/PDGFRA/TLR4/TGFB2/DDR2/MERTK/ERBB2/MMD2	12	AD
M4	GOMF	organic acid transmembrane transporter activity	7/188	164/27501	0.00323079	SLC7A11/SLC6A11/SLC7A2/SLCO1C1/SLC16A9/SLC13A5/SLC7A10	7	AD
M4	GOMF	cell adhesion molecule binding	12/188	487/27501	0.0032478	AHNAK/PLPP3/EZR/ITGAV/FGF2/ITGA6/UTRN/EGFR/GPNMB/ITGB5/S1PR3/NPNT	12	AD
M4	GOBP	regulation of cardiac muscle tissue development	4/188	39/27501	0.00327493	FGF2/TGFBR3/FZD7/GLI1	4	AD
M4	GOBP	phosphatidylinositol-mediated signaling	5/188	73/27501	0.00329239	EZR/ZFP36L1/PDGFRB/PDGFRA/ERBB2	5	AD
M4	GOBP	muscle system process	8/188	222/27501	0.00342275	GJA1/VIM/EDNRB/UTRN/MYBPC1/ITGB5/SSPN/TNNT1	8	AD
M4	GOBP	supramolecular fiber organization	11/188	419/27501	0.00348625	VIM/EZR/COL5A3/CGNL1/PDGFRB/PDGFRA/TGFB2/DDR2/ITGB5/TNNT1/VIL1	11	AD
M4	GOCC	external side of plasma membrane	10/188	350/27501	0.0035073	AQP4/F3/ANTXR1/ADGRA3/TLR4/TGFBR3/GPC4/CD302/ACKR3/FAS	10	AD
M4	GOBP	regulation of stem cell proliferation	4/188	40/27501	0.00351546	GJA1/ZFP36L1/YAP1/FBLN1	4	AD
M4	GOMF	serine-type endopeptidase activity	6/188	118/27501	0.00357355	F3/CTSH/C1S/MASP1/HGF/TMPRSS3	6	AD
M4	GOBP	inositol lipid-mediated signaling	5/188	75/27501	0.00357355	EZR/ZFP36L1/PDGFRB/PDGFRA/ERBB2	5	AD
M4	GOCC	basolateral plasma membrane	7/188	170/27501	0.00374114	AQP4/PLPP3/EZR/SLC4A4/EGFR/SLCO1C1/ERBB2	7	AD
M4	GOBP	positive regulation of phospholipid metabolic process	4/188	41/27501	0.00374114	FGFR3/FGF2/PDGFRB/PDGFRA	4	AD
M4	GOBP	positive regulation of phosphatidylinositol 3-kinase signaling	5/188	76/27501	0.00374114	FGF2/PDGFRB/PDGFRA/TGFB2/HGF	5	AD
M4	GOBP	nephron development	5/188	77/27501	0.0039571	FGF2/PDGFRB/PDGFRA/SMO/NPNT	5	AD
M4	GOBP	positive regulation of cardiac muscle tissue growth	3/188	17/27501	0.00413081	FGF2/TGFBR3/GLI1	3	AD
M4	GOBP	cellular divalent inorganic cation homeostasis	10/188	361/27501	0.0041848	FGF2/ITPR2/PDGFRA/SLC39A12/ATP13A4/P2RY1/S1PR3/ACKR3/LPAR3/CXCL9	10	AD
M4	GOBP	positive regulation of phospholipase c activity	4/188	43/27501	0.0043471	FGF2/PDGFRB/EGFR/PDGFRA	4	AD
M4	GOBP	regulation of apoptotic signaling pathway	9/188	296/27501	0.00435072	ITGAV/TIMP3/TPD52L1/ITGA6/LGALS3/ACKR3/HGF/MSX1/FAS	9	AD
M4	GOBP	wound healing	10/188	366/27501	0.00459742	F3/FGF2/ITPR2/PDGFRA/TGFB2/ANO6/ERBB2/FBLN1/CYP4F11/FZD7	10	AD
M4	GOBP	metanephros development	4/188	44/27501	0.00468131	PDGFRB/PDGFRA/CTSH/SMO	4	AD
M4	GOBP	metanephric nephron development	3/188	18/27501	0.00475226	PDGFRB/PDGFRA/SMO	3	AD
M4	GOBP	organic anion transport	10/188	369/27501	0.00480499	GJA1/SLC4A4/SLC7A11/SLC6A11/SLC7A2/SLCO1C1/SLC16A9/SLC13A5/SLC7A10/CA12	10	AD
M4	GOBP	cellular response to lipid	9/188	302/27501	0.00488958	VIM/ZFP36L1/EGFR/YAP1/TLR4/AKR1C3/SMO/FZD7/CXCL9	9	AD
M4	GOBP	bone development	5/188	82/27501	0.00496191	GJA1/FGFR3/RANBP3L/BMPR1B/MSX2	5	AD
M4	GOBP	carboxylic acid transport	8/188	242/27501	0.00529631	GJA1/SLC7A11/SLC6A11/SLC7A2/SLCO1C1/SLC16A9/SLC13A5/SLC7A10	8	AD
M4	GOBP	divalent inorganic cation homeostasis	10/188	375/27501	0.00529631	FGF2/ITPR2/PDGFRA/SLC39A12/ATP13A4/P2RY1/S1PR3/ACKR3/LPAR3/CXCL9	10	AD
M4	GOBP	regulation of phospholipase c activity	4/188	46/27501	0.00529631	FGF2/PDGFRB/EGFR/PDGFRA	4	AD
M4	GOBP	heart trabecula morphogenesis	3/188	19/27501	0.00529631	S1PR1/TGFB2/TGFBR3	3	AD
M4	GOBP	ovulation cycle	3/188	19/27501	0.00529631	PDGFRA/TGFB2/BMPR1B	3	AD
M4	GOBP	organic acid transport	8/188	243/27501	0.00529631	GJA1/SLC7A11/SLC6A11/SLC7A2/SLCO1C1/SLC16A9/SLC13A5/SLC7A10	8	AD
M4	GOBP	regulation of cytosolic calcium ion concentration	8/188	244/27501	0.0054178	FGF2/ITPR2/PDGFRA/P2RY1/S1PR3/ACKR3/LPAR3/CXCL9	8	AD
M4	GOBP	actin-mediated cell contraction	5/188	85/27501	0.00555408	GJA1/VIM/MYBPC1/TNNT1/VIL1	5	AD
M4	GOBP	positive regulation of epithelial cell migration	6/188	133/27501	0.00583626	PLPP3/FGF2/CTSH/TGFB2/RHOJ/VIL1	6	AD
M4	GOBP	regulation of lipid kinase activity	4/188	48/27501	0.00595261	FGFR3/FGF2/PDGFRB/PDGFRA	4	AD
M4	GOMF	fibroblast growth factor binding	3/188	20/27501	0.00595261	FGFR3/ITGAV/FGFRL1	3	AD
M4	GOBP	positive regulation of heart growth	3/188	20/27501	0.00595261	FGF2/TGFBR3/GLI1	3	AD
M4	GOBP	positive regulation of organ growth	3/188	20/27501	0.00595261	FGF2/TGFBR3/GLI1	3	AD
M4	GOBP	sensory organ development	8/188	249/27501	0.00597275	EFEMP1/PDGFRB/PDGFRA/TGFB2/BMPR1B/CHRDL1/PAX6/FREM2	8	AD
M4	GOCC	actin-based cell projection	6/188	135/27501	0.00611574	EZR/ITGAV/UTRN/ANTXR1/CD302/VIL1	6	AD
M4	GOBP	blood vessel development	8/188	253/27501	0.00658051	ITGAV/S1PR1/FGF2/PDGFRB/PDGFRA/TGFB2/TGFBR3/PAX6	8	AD
M4	GOBP	regulation of stress-activated mapk cascade	7/188	193/27501	0.00665859	EZR/TPD52L1/EGFR/TGFB2/TGFBR3/FAS/FZD7	7	AD
M4	GOBP	negative regulation of erk1 and erk2 cascade	4/188	50/27501	0.00665859	EZR/TIMP3/TLR4/FBLN1	4	AD
M4	GOMF	calcium activated cation channel activity	3/188	21/27501	0.00665859	KCNN3/ANO6/KCNMB3	3	AD
M4	GOBP	erk1 and erk2 cascade	3/188	21/27501	0.00665859	ITGAV/ZFP36L1/CTSH	3	AD
M4	GOBP	regulation of cardiac muscle cell proliferation	3/188	21/27501	0.00665859	FGF2/TGFBR3/GLI1	3	AD
M4	GOBP	regulation of stress-activated protein kinase signaling cascade	7/188	195/27501	0.00700711	EZR/TPD52L1/EGFR/TGFB2/TGFBR3/FAS/FZD7	7	AD
M4	GOBP	cation transmembrane transport	10/188	394/27501	0.00700711	ITGAV/SLC4A4/KCNN3/FGF2/SLC6A11/SLC7A2/ITPR2/SLC39A12/ANO6/KCNJ16	10	AD
M4	GOBP	regulation of lipase activity	5/188	91/27501	0.00700975	FGFR3/FGF2/PDGFRB/EGFR/PDGFRA	5	AD
M4	GOBP	cell proliferation	8/188	257/27501	0.00700975	FGFR3/FGF2/PDGFRB/YAP1/ZNRF3/TGFB2/DDR2/TGFBR3	8	AD
M4	GOBP	positive regulation of smoothened signaling pathway	3/188	22/27501	0.0074676	SMO/EVC/GLI1	3	AD
M4	GOBP	cardiac muscle tissue development	5/188	93/27501	0.00760872	S1PR1/PDGFRB/PDGFRA/TGFB2/TGFBR3	5	AD
M4	GOBP	epithelial cell differentiation	11/188	476/27501	0.00774287	EZR/YAP1/FSTL1/LGALS3/PAX6/AKR1C3/SMO/FZD7/GLI1/FLG/VIL1	11	AD
M4	GOBP	cellular response to fibroblast growth factor stimulus	5/188	94/27501	0.00784937	FGFR3/ZFP36L1/FGF2/FGFRL1/ANOS1	5	AD
M4	GOMF	serine-type peptidase activity	6/188	144/27501	0.00786751	F3/CTSH/C1S/MASP1/HGF/TMPRSS3	6	AD
M4	GOBP	cellular calcium ion homeostasis	9/188	331/27501	0.00786751	FGF2/ITPR2/PDGFRA/ATP13A4/P2RY1/S1PR3/ACKR3/LPAR3/CXCL9	9	AD
M4	GOBP	positive regulation of blood coagulation	3/188	23/27501	0.00797973	F3/TLR4/ANO6	3	AD
M4	GOBP	positive regulation of cardiac muscle tissue development	3/188	23/27501	0.00797973	FGF2/TGFBR3/GLI1	3	AD
M4	GOBP	positive regulation of coagulation	3/188	23/27501	0.00797973	F3/TLR4/ANO6	3	AD
M4	GOBP	positive regulation of hemostasis	3/188	23/27501	0.00797973	F3/TLR4/ANO6	3	AD
M4	GOBP	trabecula morphogenesis	3/188	23/27501	0.00797973	S1PR1/TGFB2/TGFBR3	3	AD
M4	GOBP	cardiovascular system development	8/188	266/27501	0.0080714	ITGAV/S1PR1/FGF2/PDGFRB/PDGFRA/TGFB2/TGFBR3/PAX6	8	AD
M4	GOBP	vasculature development	8/188	266/27501	0.0080714	ITGAV/S1PR1/FGF2/PDGFRB/PDGFRA/TGFB2/TGFBR3/PAX6	8	AD
M4	GOBP	muscle tissue development	6/188	146/27501	0.0080714	S1PR1/PDGFRB/PDGFRA/TGFB2/TGFBR3/SMO	6	AD
M4	GOMF	serine hydrolase activity	6/188	146/27501	0.0080714	F3/CTSH/C1S/MASP1/HGF/TMPRSS3	6	AD
M4	GOBP	response to fibroblast growth factor	5/188	96/27501	0.00812533	FGFR3/ZFP36L1/FGF2/FGFRL1/ANOS1	5	AD
M4	GOBP	organic hydroxy compound metabolic process	9/188	336/27501	0.00830164	PLPP3/FGF2/DIO2/TGFB2/AKR1C3/CYP4F11/SULT1C4/ADH1B/NUDT4B	9	AD
M4	GOBP	positive regulation of wound healing	4/188	55/27501	0.00843046	PLPP3/F3/TLR4/ANO6	4	AD
M4	GOBP	calcium ion homeostasis	9/188	338/27501	0.00853758	FGF2/ITPR2/PDGFRA/ATP13A4/P2RY1/S1PR3/ACKR3/LPAR3/CXCL9	9	AD
M4	GOBP	regulation of epithelial cell migration	7/188	206/27501	0.00853758	PLPP3/FGF2/CTSH/TGFB2/MCC/RHOJ/VIL1	7	AD
M4	GOMF	transforming growth factor beta binding	3/188	24/27501	0.00867944	ITGAV/TGFBR3/CD109	3	AD
M4	GOBP	regulation of smoothened signaling pathway	4/188	56/27501	0.00885378	RFX4/SMO/EVC/GLI1	4	AD
M4	GOBP	positive regulation of growth	6/188	150/27501	0.00894431	FGF2/EGFR/TGFB2/TGFBR3/ERBB2/GLI1	6	AD
M4	GOBP	inorganic ion transmembrane transport	10/188	416/27501	0.00918744	ITGAV/SLC4A4/GABRG1/KCNN3/FGF2/SLC6A11/ITPR2/SLC39A12/ANO6/KCNJ16	10	AD
M4	GOBP	cell morphogenesis	11/188	493/27501	0.00918744	EZR/ITGAV/NOTCH2/PALLD/SDC2/ANTXR1/TGFB2/ANOS1/PARD3/SMO/MSX1	11	AD
M4	GOBP	regulation of cardiac muscle tissue growth	3/188	25/27501	0.00951276	FGF2/TGFBR3/GLI1	3	AD
M4	GOBP	regulation of keratinocyte proliferation	3/188	25/27501	0.00951276	ZFP36L1/NOTCH2/TLR4	3	AD
M5	GOBP	inflammatory response	32/137	283/27501	8.25106e-31	CSF1R/HLA-DRB1/C1QA/CD68/ITGB2/SLC11A1/CD14/CYBA/CYBB/TYROBP/AIF1/OLR1/TLR2/TREM2/TMIGD3/ITGAM/ADORA3/SYK/ALOX5/C3AR1/IL18/FPR1/CMKLR1/CCR1/LYZ/FOLR2/TLR1/FCGR2B/IL1B/CCR5/SLAMF8/CCL4	32	AD
M5	GOBP	neutrophil activation involved in immune response	34/137	487/27501	3.18849e-26	SLC2A5/TNFRSF1B/CD68/ITGB2/SLC11A1/CD14/CD53/FCGR2A/CYBA/S100A11/CYBB/CTSS/LAIR1/TYROBP/PTPRC/OLR1/TLR2/FCER1G/ITGAM/SERPINA1/SYK/ALOX5/PTAFR/C3AR1/CD300A/FPR1/LYZ/MNDA/SIGLEC9/CLEC5A/SIGLEC14/RNASE2/FCGR3B/DEFA1B	34	AD
M5	GOBP	neutrophil activation	34/137	494/27501	3.18849e-26	SLC2A5/TNFRSF1B/CD68/ITGB2/SLC11A1/CD14/CD53/FCGR2A/CYBA/S100A11/CYBB/CTSS/LAIR1/TYROBP/PTPRC/OLR1/TLR2/FCER1G/ITGAM/SERPINA1/SYK/ALOX5/PTAFR/C3AR1/CD300A/FPR1/LYZ/MNDA/SIGLEC9/CLEC5A/SIGLEC14/RNASE2/FCGR3B/DEFA1B	34	AD
M5	GOBP	leukocyte degranulation	34/137	495/27501	3.18849e-26	SLC2A5/TNFRSF1B/CD68/ITGB2/SLC11A1/CD14/CD53/FCGR2A/CYBA/S100A11/CYBB/CTSS/LAIR1/TYROBP/PTPRC/OLR1/TLR2/FCER1G/ITGAM/SERPINA1/ALOX5/PTAFR/C3AR1/HCK/CD300A/FPR1/LYZ/MNDA/SIGLEC9/CLEC5A/SIGLEC14/RNASE2/FCGR3B/DEFA1B	34	AD
M5	GOBP	granulocyte activation	34/137	497/27501	3.18849e-26	SLC2A5/TNFRSF1B/CD68/ITGB2/SLC11A1/CD14/CD53/FCGR2A/CYBA/S100A11/CYBB/CTSS/LAIR1/TYROBP/PTPRC/OLR1/TLR2/FCER1G/ITGAM/SERPINA1/SYK/ALOX5/PTAFR/C3AR1/CD300A/FPR1/LYZ/MNDA/SIGLEC9/CLEC5A/SIGLEC14/RNASE2/FCGR3B/DEFA1B	34	AD
M5	GOBP	neutrophil degranulation	33/137	483/27501	1.71921e-25	SLC2A5/TNFRSF1B/CD68/ITGB2/SLC11A1/CD14/CD53/FCGR2A/CYBA/S100A11/CYBB/CTSS/LAIR1/TYROBP/PTPRC/OLR1/TLR2/FCER1G/ITGAM/SERPINA1/ALOX5/PTAFR/C3AR1/CD300A/FPR1/LYZ/MNDA/SIGLEC9/CLEC5A/SIGLEC14/RNASE2/FCGR3B/DEFA1B	33	AD
M5	GOBP	neutrophil mediated immunity	33/137	490/27501	2.39495e-25	SLC2A5/TNFRSF1B/CD68/ITGB2/SLC11A1/CD14/CD53/FCGR2A/CYBA/S100A11/CYBB/CTSS/LAIR1/TYROBP/PTPRC/OLR1/TLR2/FCER1G/ITGAM/SERPINA1/ALOX5/PTAFR/C3AR1/CD300A/FPR1/LYZ/MNDA/SIGLEC9/CLEC5A/SIGLEC14/RNASE2/FCGR3B/DEFA1B	33	AD
M5	GOCC	secretory granule membrane	25/137	279/27501	9.26872e-22	SLC2A5/TNFRSF1B/CD68/ITGB2/SLC11A1/CD14/CD53/FCGR2A/CYBA/CYBB/LAIR1/TYROBP/PTPRC/OLR1/TLR2/FCER1G/ITGAM/PTAFR/C3AR1/CD300A/FPR1/SIGLEC9/CLEC5A/SIGLEC14/FCGR3B	25	AD
M5	GOBP	regulation of leukocyte activation	30/137	491/27501	1.13394e-21	CD74/HLA-DRA/LAPTM5/HLA-DRB1/HLA-DPA1/TNFRSF1B/ITGB2/CD4/VSIG4/LYN/TYROBP/PTPRC/HLA-DMB/AIF1/TREM2/ITGAM/SYK/CD84/LILRB4/CD300A/SASH3/IL18/HLA-DRB3/CD86/MNDA/SAMSN1/FCGR2B/GPR183/IL1B/SLAMF8	30	AD
M5	GOBP	regulation of leukocyte proliferation	21/137	180/27501	1.634e-20	CD74/CSF1R/HLA-DRB1/HLA-DPA1/TNFRSF1B/VSIG4/LYN/TYROBP/PTPRC/HLA-DMB/AIF1/SYK/LILRB4/CD300A/SASH3/IL18/CD86/MNDA/FCGR2B/GPR183/IL1B	21	AD
M5	GOBP	regulation of lymphocyte proliferation	20/137	164/27501	6.79573e-20	CD74/HLA-DRB1/HLA-DPA1/TNFRSF1B/VSIG4/LYN/TYROBP/PTPRC/HLA-DMB/AIF1/SYK/LILRB4/CD300A/SASH3/IL18/CD86/MNDA/FCGR2B/GPR183/IL1B	20	AD
M5	GOBP	regulation of mononuclear cell proliferation	20/137	166/27501	8.05014e-20	CD74/HLA-DRB1/HLA-DPA1/TNFRSF1B/VSIG4/LYN/TYROBP/PTPRC/HLA-DMB/AIF1/SYK/LILRB4/CD300A/SASH3/IL18/CD86/MNDA/FCGR2B/GPR183/IL1B	20	AD
M5	GOBP	regulation of immune effector process	26/137	389/27501	1.24809e-19	CD74/HLA-DRA/LAPTM5/C1QB/C1QC/HLA-DRB1/C1QA/TNFRSF1B/ITGB2/VSIG4/LYN/PTPRC/HLA-DMB/ITGAM/SYK/CD84/C3AR1/LILRB4/CD300A/SASH3/IL18/HLA-DRB3/CD86/FCGR2B/IL1B/SLAMF8	26	AD
M5	GOBP	leukocyte migration	24/137	332/27501	8.14649e-19	CD74/INPP5D/ITGB2/LYN/SLC16A3/SELPLG/CX3CR1/OLR1/FCER1G/ITGAM/P2RY12/SYK/CD84/ALOX5/HCK/CCR1/FOLR2/MYO1G/GPR183/CCR5/SLAMF8/CCL4/TREM1/DEFA1B	24	AD
M5	GOBP	regulation of lymphocyte activation	26/137	423/27501	9.0501e-19	CD74/HLA-DRA/LAPTM5/HLA-DRB1/HLA-DPA1/TNFRSF1B/CD4/VSIG4/LYN/TYROBP/PTPRC/HLA-DMB/AIF1/SYK/LILRB4/CD300A/SASH3/IL18/HLA-DRB3/CD86/MNDA/SAMSN1/FCGR2B/GPR183/IL1B/SLAMF8	26	AD
M5	GOBP	immune response-regulating cell surface receptor signaling pathway	25/137	469/27501	1.50096e-16	HLA-DRA/HLA-DRB1/HLA-DPA1/FCGR3A/INPP5D/CD4/FCGR2A/LYN/LAT2/HLA-DQB1/TYROBP/PTPRC/FCGR1A/FCER1G/FYB1/SYK/C3AR1/HCK/LILRB4/FPR1/CMKLR1/HLA-DRB3/MNDA/MYO1G/FCGR2B	25	AD
M5	GOBP	immune response-activating cell surface receptor signaling pathway	24/137	436/27501	3.61443e-16	HLA-DRA/HLA-DRB1/HLA-DPA1/FCGR3A/INPP5D/CD4/FCGR2A/LYN/LAT2/HLA-DQB1/TYROBP/PTPRC/FCGR1A/FCER1G/FYB1/SYK/C3AR1/HCK/FPR1/CMKLR1/HLA-DRB3/MNDA/MYO1G/FCGR2B	24	AD
M5	GOBP	response to bacterium	24/137	460/27501	1.1123e-15	HLA-DRB1/TNFRSF1B/CD68/SLC11A1/CD14/LYN/CX3CR1/TLR2/FCER1G/HAMP/SYK/HCK/IL18/RNASE6/CD86/LYZ/TLR1/FCGR2B/IL1B/RNASE2/CCR5/SLAMF8/DEFA3/DEFA1B	24	AD
M5	GOBP	positive regulation of immune effector process	17/137	172/27501	2.22386e-15	CD74/HLA-DRA/LAPTM5/HLA-DRB1/ITGB2/LYN/PTPRC/HLA-DMB/ITGAM/SYK/CD84/CD300A/SASH3/IL18/HLA-DRB3/CD86/IL1B	17	AD
M5	GOBP	response to interferon-gamma	16/137	142/27501	2.35568e-15	CD74/HLA-DRA/HLA-DRB1/HLA-DPA1/SLC11A1/HLA-DQB1/AIF1/FCGR1A/TLR2/IFI30/PTAFR/HCK/IRF8/HLA-DRB3/FCGR1B/CCL4	16	AD
M5	GOBP	cellular response to biotic stimulus	16/137	148/27501	4.42989e-15	TNFRSF1B/CD68/CD14/LYN/CX3CR1/TLR2/SYK/HCK/IL18/CD86/TLR1/FCGR2B/IL1B/CCR5/DEFA3/DEFA1B	16	AD
M5	GOCC	tertiary granule membrane	13/137	73/27501	5.04285e-15	ITGB2/SLC11A1/CD53/CYBA/CYBB/LAIR1/OLR1/FCER1G/ITGAM/PTAFR/CD300A/CLEC5A/SIGLEC14	13	AD
M5	GOBP	regulation of leukocyte cell-cell adhesion	19/137	257/27501	5.19472e-15	HLA-DRA/LAPTM5/HLA-DRB1/HLA-DPA1/ITGB2/VSIG4/LYN/PTPRC/HLA-DMB/AIF1/SYK/ALOX5/LILRB4/CD300A/IL18/HLA-DRB3/CD86/FCGR2B/IL1B	19	AD
M5	GOBP	regulation of t cell activation	19/137	259/27501	5.77978e-15	HLA-DRA/LAPTM5/HLA-DRB1/HLA-DPA1/TNFRSF1B/CD4/VSIG4/LYN/PTPRC/HLA-DMB/AIF1/SYK/LILRB4/CD300A/IL18/HLA-DRB3/CD86/FCGR2B/IL1B	19	AD
M5	GOBP	antigen processing and presentation of peptide antigen	17/137	190/27501	9.53776e-15	CD74/HLA-DRA/HLA-DRB1/HLA-DPA1/SLC11A1/CYBA/CYBB/CTSS/HLA-DQB1/HLA-DMB/FCGR1A/FCER1G/IFI30/HLA-DRB3/FCGR1B/NCF2/FCGR2B	17	AD
M5	GOBP	cellular response to molecule of bacterial origin	15/137	130/27501	1.36904e-14	TNFRSF1B/CD68/CD14/LYN/CX3CR1/TLR2/HCK/IL18/CD86/TLR1/FCGR2B/IL1B/CCR5/DEFA3/DEFA1B	15	AD
M5	GOCC	tertiary granule	16/137	164/27501	1.86504e-14	ITGB2/SLC11A1/CD53/CYBA/CYBB/CTSS/LAIR1/OLR1/FCER1G/ITGAM/PTAFR/CD300A/FPR1/LYZ/CLEC5A/SIGLEC14	16	AD
M5	GOBP	positive regulation of cytokine production	21/137	371/27501	1.9901e-14	CD74/LAPTM5/CSF1R/HLA-DPA1/SLC11A1/CD14/CD4/CYBA/TYROBP/PTPRC/AIF1/TLR2/FCER1G/SYK/IL18/CD86/TLR7/MNDA/TLR1/ALOX15B/IL1B	21	AD
M5	GOBP	antigen processing and presentation	17/137	211/27501	4.75338e-14	CD74/HLA-DRA/HLA-DRB1/HLA-DPA1/SLC11A1/CYBA/CYBB/CTSS/HLA-DQB1/HLA-DMB/FCGR1A/FCER1G/IFI30/HLA-DRB3/FCGR1B/NCF2/FCGR2B	17	AD
M5	GOBP	antigen processing and presentation of exogenous peptide antigen	16/137	176/27501	5.10989e-14	CD74/HLA-DRA/HLA-DRB1/HLA-DPA1/CYBA/CYBB/CTSS/HLA-DQB1/HLA-DMB/FCGR1A/FCER1G/IFI30/HLA-DRB3/FCGR1B/NCF2/FCGR2B	16	AD
M5	GOBP	positive regulation of leukocyte activation	20/137	348/27501	7.01318e-14	CD74/HLA-DRA/HLA-DRB1/HLA-DPA1/ITGB2/LYN/TYROBP/PTPRC/HLA-DMB/AIF1/TREM2/ITGAM/SYK/LILRB4/SASH3/IL18/HLA-DRB3/CD86/GPR183/IL1B	20	AD
M5	GOBP	antigen processing and presentation of exogenous antigen	16/137	182/27501	8.01936e-14	CD74/HLA-DRA/HLA-DRB1/HLA-DPA1/CYBA/CYBB/CTSS/HLA-DQB1/HLA-DMB/FCGR1A/FCER1G/IFI30/HLA-DRB3/FCGR1B/NCF2/FCGR2B	16	AD
M5	GOBP	response to molecule of bacterial origin	16/137	187/27501	1.17336e-13	TNFRSF1B/CD68/SLC11A1/CD14/LYN/CX3CR1/TLR2/HCK/IL18/CD86/TLR1/FCGR2B/IL1B/CCR5/DEFA3/DEFA1B	16	AD
M5	GOBP	positive regulation of cell activation	20/137	359/27501	1.17336e-13	CD74/HLA-DRA/HLA-DRB1/HLA-DPA1/ITGB2/LYN/TYROBP/PTPRC/HLA-DMB/AIF1/TREM2/ITGAM/SYK/LILRB4/SASH3/IL18/HLA-DRB3/CD86/GPR183/IL1B	20	AD
M5	GOBP	cellular response to interferon-gamma	14/137	123/27501	1.29604e-13	HLA-DRA/HLA-DRB1/HLA-DPA1/HLA-DQB1/AIF1/FCGR1A/TLR2/IFI30/PTAFR/HCK/IRF8/HLA-DRB3/FCGR1B/CCL4	14	AD
M5	GOBP	regulation of leukocyte mediated immunity	15/137	156/27501	1.54646e-13	HLA-DRA/HLA-DRB1/TNFRSF1B/ITGB2/LYN/PTPRC/ITGAM/SYK/CD84/LILRB4/CD300A/IL18/HLA-DRB3/FCGR2B/IL1B	15	AD
M5	GOBP	regulation of cell-cell adhesion	19/137	350/27501	9.32777e-13	HLA-DRA/LAPTM5/HLA-DRB1/HLA-DPA1/ITGB2/VSIG4/LYN/PTPRC/HLA-DMB/AIF1/SYK/ALOX5/LILRB4/CD300A/IL18/HLA-DRB3/CD86/FCGR2B/IL1B	19	AD
M5	GOBP	positive regulation of leukocyte proliferation	13/137	112/27501	9.80154e-13	CD74/CSF1R/HLA-DPA1/LYN/PTPRC/HLA-DMB/AIF1/SYK/SASH3/IL18/CD86/GPR183/IL1B	13	AD
M5	GOBP	positive regulation of leukocyte cell-cell adhesion	15/137	192/27501	3.05308e-12	HLA-DRA/HLA-DRB1/HLA-DPA1/ITGB2/LYN/PTPRC/HLA-DMB/AIF1/SYK/ALOX5/LILRB4/IL18/HLA-DRB3/CD86/IL1B	15	AD
M5	GOBP	interferon-gamma-mediated signaling pathway	11/137	70/27501	3.23935e-12	HLA-DRA/HLA-DRB1/HLA-DPA1/HLA-DQB1/FCGR1A/IFI30/PTAFR/HCK/IRF8/HLA-DRB3/FCGR1B	11	AD
M5	GOBP	negative regulation of leukocyte activation	13/137	125/27501	3.74675e-12	LAPTM5/HLA-DRB1/VSIG4/LYN/TYROBP/PTPRC/CD84/LILRB4/CD300A/CD86/MNDA/SAMSN1/FCGR2B	13	AD
M5	GOBP	regulation of leukocyte differentiation	15/137	197/27501	4.1883e-12	CD74/HLA-DRA/C1QC/HLA-DRB1/HCLS1/CD4/TYROBP/SYK/LILRB4/IL18/CCR1/CD86/FCGR2B/IL1B/SLAMF8	15	AD
M5	GOBP	regulation of inflammatory response	19/137	386/27501	4.54955e-12	C1QB/C1QC/HLA-DRB1/C1QA/TNFRSF1B/VSIG4/PTPRC/TLR2/TREM2/PIK3AP1/ALOX5/C3AR1/HCK/LILRB4/IL18/TLR7/FCGR2B/IL1B/SLAMF8	19	AD
M5	GOBP	regulation of phagocytosis	11/137	77/27501	8.92036e-12	SLC11A1/CYBA/PTPRC/TLR2/TREM2/FCER1G/SYK/HCK/CD300A/FCGR2B/IL1B	11	AD
M5	GOBP	macrophage activation	9/137	37/27501	8.92036e-12	C1QA/ITGB2/SLC11A1/TYROBP/AIF1/TREM2/ITGAM/SYK/TLR1	9	AD
M5	GOCC	mhc class ii protein complex	7/137	14/27501	1.18906e-11	CD74/HLA-DRA/HLA-DRB1/HLA-DPA1/HLA-DQB1/HLA-DMB/HLA-DRB3	7	AD
M5	GOCC	endocytic vesicle	16/137	258/27501	1.30561e-11	CD74/HLA-DRA/HLA-DRB1/HLA-DPA1/SLC11A1/CYBA/CD163/CYBB/CTSS/HLA-DQB1/FCGR1A/SYK/HLA-DRB3/FCGR1B/TLR7/NCF2	16	AD
M5	GOBP	negative regulation of cell activation	13/137	141/27501	1.57825e-11	LAPTM5/HLA-DRB1/VSIG4/LYN/TYROBP/PTPRC/CD84/LILRB4/CD300A/CD86/MNDA/SAMSN1/FCGR2B	13	AD
M5	GOBP	positive regulation of leukocyte differentiation	12/137	110/27501	1.71929e-11	CD74/HLA-DRA/HLA-DRB1/HCLS1/CD4/TYROBP/SYK/LILRB4/IL18/CCR1/CD86/IL1B	12	AD
M5	GOBP	positive regulation of lymphocyte activation	17/137	313/27501	1.83029e-11	CD74/HLA-DRA/HLA-DRB1/HLA-DPA1/LYN/TYROBP/PTPRC/HLA-DMB/AIF1/SYK/LILRB4/SASH3/IL18/HLA-DRB3/CD86/GPR183/IL1B	17	AD
M5	GOBP	regulation of innate immune response	19/137	431/27501	2.77664e-11	ITGB2/CD14/CYBA/VSIG4/LYN/CTSS/TYROBP/TLR2/FCER1G/ITGAM/SYK/PIK3AP1/HCK/CD300A/TLR7/MNDA/TLR1/FCGR2B/SLAMF8	19	AD
M5	GOBP	positive regulation of cell-cell adhesion	15/137	228/27501	2.95171e-11	HLA-DRA/HLA-DRB1/HLA-DPA1/ITGB2/LYN/PTPRC/HLA-DMB/AIF1/SYK/ALOX5/LILRB4/IL18/HLA-DRB3/CD86/IL1B	15	AD
M5	GOBP	positive regulation of hemopoiesis	13/137	149/27501	2.95834e-11	CD74/HLA-DRA/HLA-DRB1/HCLS1/CD4/SCIN/TYROBP/SYK/LILRB4/IL18/CCR1/CD86/IL1B	13	AD
M5	GOBP	regulation of chemokine production	10/137	63/27501	3.27315e-11	CD74/CSF1R/AIF1/TLR2/TREM2/SYK/LILRB4/TLR7/ALOX15B/IL1B	10	AD
M5	GOBP	cellular response to lipopolysaccharide	12/137	120/27501	4.46282e-11	TNFRSF1B/CD68/CD14/LYN/CX3CR1/HCK/IL18/CD86/IL1B/CCR5/DEFA3/DEFA1B	12	AD
M5	GOCC	specific granule membrane	11/137	91/27501	4.83809e-11	SLC2A5/TNFRSF1B/ITGB2/CD53/CYBA/CYBB/LAIR1/OLR1/ITGAM/C3AR1/CLEC5A	11	AD
M5	GOBP	regulation of b cell proliferation	9/137	45/27501	4.99231e-11	CD74/LYN/TYROBP/PTPRC/CD300A/SASH3/MNDA/FCGR2B/GPR183	9	AD
M5	GOBP	negative regulation of immune system process	17/137	339/27501	5.78956e-11	LAPTM5/C1QC/HLA-DRB1/CD68/CD14/VSIG4/LYN/TYROBP/PTPRC/CD84/LILRB4/CD300A/CD86/MNDA/SAMSN1/FCGR2B/SLAMF8	17	AD
M5	GOBP	regulation of t cell proliferation	12/137	125/27501	6.85897e-11	HLA-DRB1/HLA-DPA1/TNFRSF1B/VSIG4/PTPRC/HLA-DMB/AIF1/SYK/LILRB4/IL18/CD86/IL1B	12	AD
M5	GOCC	external side of plasma membrane	17/137	350/27501	9.35467e-11	IL13RA1/HLA-DRB1/FCGR3A/ITGB2/CD14/CD4/CD163/PTPRC/CX3CR1/FCER1G/ITGAM/CCR1/CD86/FOLR2/FCGR2B/CCR5/CD69	17	AD
M5	GOBP	antigen processing and presentation of exogenous peptide antigen via mhc class ii	11/137	98/27501	1.03039e-10	CD74/HLA-DRA/HLA-DRB1/HLA-DPA1/CTSS/HLA-DQB1/HLA-DMB/FCER1G/IFI30/HLA-DRB3/FCGR2B	11	AD
M5	GOCC	endocytic vesicle membrane	12/137	130/27501	1.03598e-10	CD74/HLA-DRA/HLA-DRB1/HLA-DPA1/SLC11A1/CYBA/CD163/CYBB/HLA-DQB1/FCGR1A/HLA-DRB3/FCGR1B	12	AD
M5	GOBP	regulation of adaptive immune response	12/137	130/27501	1.03598e-10	HLA-DRA/HLA-DRB1/TNFRSF1B/SLC11A1/PTPRC/LILRB4/SASH3/IL18/HLA-DRB3/SAMSN1/FCGR2B/IL1B	12	AD
M5	GOCC	membrane raft	14/137	208/27501	1.10229e-10	TNFRSF1B/ITGB2/CD14/CD4/LYN/LAT2/SELPLG/PTPRC/TLR2/TREM2/ITGAM/HCK/MS4A4A/TLR1	14	AD
M5	GOCC	membrane microdomain	14/137	209/27501	1.16014e-10	TNFRSF1B/ITGB2/CD14/CD4/LYN/LAT2/SELPLG/PTPRC/TLR2/TREM2/ITGAM/HCK/MS4A4A/TLR1	14	AD
M5	GOBP	antigen processing and presentation of peptide antigen via mhc class ii	11/137	100/27501	1.18681e-10	CD74/HLA-DRA/HLA-DRB1/HLA-DPA1/CTSS/HLA-DQB1/HLA-DMB/FCER1G/IFI30/HLA-DRB3/FCGR2B	11	AD
M5	GOBP	antigen processing and presentation of peptide or polysaccharide antigen via mhc class ii	11/137	100/27501	1.18681e-10	CD74/HLA-DRA/HLA-DRB1/HLA-DPA1/CTSS/HLA-DQB1/HLA-DMB/FCER1G/IFI30/HLA-DRB3/FCGR2B	11	AD
M5	GOBP	response to lipopolysaccharide	13/137	170/27501	1.28782e-10	TNFRSF1B/CD68/SLC11A1/CD14/LYN/CX3CR1/HCK/IL18/CD86/IL1B/CCR5/DEFA3/DEFA1B	13	AD
M5	GOBP	positive regulation of lymphocyte proliferation	11/137	102/27501	1.44139e-10	CD74/HLA-DPA1/PTPRC/HLA-DMB/AIF1/SYK/SASH3/IL18/CD86/GPR183/IL1B	11	AD
M5	GOBP	regulation of b cell activation	13/137	172/27501	1.45628e-10	CD74/LAPTM5/LYN/TYROBP/PTPRC/SYK/CD300A/SASH3/MNDA/SAMSN1/FCGR2B/GPR183/SLAMF8	13	AD
M5	GOBP	regulation of hemopoiesis	17/137	364/27501	1.49959e-10	CD74/HLA-DRA/C1QC/HLA-DRB1/HCLS1/CD4/LYN/SCIN/TYROBP/SYK/LILRB4/IL18/CCR1/CD86/FCGR2B/IL1B/SLAMF8	17	AD
M5	GOBP	positive regulation of mononuclear cell proliferation	11/137	103/27501	1.5266e-10	CD74/HLA-DPA1/PTPRC/HLA-DMB/AIF1/SYK/SASH3/IL18/CD86/GPR183/IL1B	11	AD
M5	GOBP	regulation of interleukin-6 production	11/137	103/27501	1.5266e-10	CD74/CYBA/TYROBP/AIF1/TLR2/TREM2/SYK/LILRB4/TLR7/TLR1/IL1B	11	AD
M5	GOBP	positive regulation of t cell activation	13/137	174/27501	1.59211e-10	HLA-DRA/HLA-DRB1/HLA-DPA1/LYN/PTPRC/HLA-DMB/AIF1/SYK/LILRB4/IL18/HLA-DRB3/CD86/IL1B	13	AD
M5	GOBP	leukocyte differentiation	14/137	216/27501	1.59211e-10	CD74/CSF1R/HLA-DRB1/CD4/LYN/TYROBP/PTPRC/TLR2/TREM2/FCER1G/IRF8/FCGR2B/GPR183/SLAMF8	14	AD
M5	GOBP	positive regulation of defense response	18/137	425/27501	1.61222e-10	ITGB2/CD14/CYBA/LYN/CTSS/TYROBP/TLR2/TREM2/FCER1G/ITGAM/SYK/PIK3AP1/HCK/IL18/TLR7/MNDA/TLR1/IL1B	18	AD
M5	GOCC	membrane region	14/137	217/27501	1.65443e-10	TNFRSF1B/ITGB2/CD14/CD4/LYN/LAT2/SELPLG/PTPRC/TLR2/TREM2/ITGAM/HCK/MS4A4A/TLR1	14	AD
M5	GOBP	negative regulation of lymphocyte activation	11/137	105/27501	1.77971e-10	LAPTM5/HLA-DRB1/VSIG4/LYN/TYROBP/LILRB4/CD300A/CD86/MNDA/SAMSN1/FCGR2B	11	AD
M5	GOCC	mhc protein complex	7/137	21/27501	2.41179e-10	CD74/HLA-DRA/HLA-DRB1/HLA-DPA1/HLA-DQB1/HLA-DMB/HLA-DRB3	7	AD
M5	GOBP	negative regulation of lymphocyte proliferation	9/137	55/27501	2.52678e-10	HLA-DRB1/VSIG4/LYN/TYROBP/LILRB4/CD300A/CD86/MNDA/FCGR2B	9	AD
M5	GOBP	negative regulation of mononuclear cell proliferation	9/137	56/27501	2.96396e-10	HLA-DRB1/VSIG4/LYN/TYROBP/LILRB4/CD300A/CD86/MNDA/FCGR2B	9	AD
M5	GOBP	immune system development	17/137	389/27501	3.75529e-10	CD74/CSF1R/HLA-DRB1/HCLS1/CD4/LYN/SELPLG/TYROBP/PTPRC/TLR2/TREM2/FCER1G/IRF8/LILRB4/FCGR2B/GPR183/SLAMF8	17	AD
M5	GOBP	positive regulation of cell adhesion	16/137	335/27501	4.1431e-10	HLA-DRA/HLA-DRB1/HLA-DPA1/ITGB2/LYN/PTPRC/HLA-DMB/AIF1/P2RY12/SYK/ALOX5/LILRB4/IL18/HLA-DRB3/CD86/IL1B	16	AD
M5	GOCC	clathrin-coated endocytic vesicle membrane	8/137	38/27501	4.23742e-10	CD74/HLA-DRA/HLA-DRB1/HLA-DPA1/HLA-DQB1/FCGR1A/HLA-DRB3/FCGR1B	8	AD
M5	GOBP	hemopoiesis	16/137	338/27501	4.6314e-10	CD74/CSF1R/HLA-DRB1/HCLS1/CD4/LYN/SELPLG/TYROBP/PTPRC/TLR2/TREM2/FCER1G/IRF8/FCGR2B/GPR183/SLAMF8	16	AD
M5	GOBP	negative regulation of b cell activation	7/137	23/27501	4.66333e-10	LAPTM5/LYN/TYROBP/CD300A/MNDA/SAMSN1/FCGR2B	7	AD
M5	GOBP	negative regulation of leukocyte proliferation	9/137	61/27501	6.21968e-10	HLA-DRB1/VSIG4/LYN/TYROBP/LILRB4/CD300A/CD86/MNDA/FCGR2B	9	AD
M5	GOBP	phagocytosis	15/137	292/27501	6.36955e-10	FCGR3A/ITGB2/SLC11A1/CD14/FCGR2A/LYN/TYROBP/AIF1/FCGR1A/TREM2/ITGAM/SYK/HCK/MYO1G/FCGR2B	15	AD
M5	GOBP	leukocyte chemotaxis	11/137	121/27501	7.54889e-10	ITGB2/FCER1G/SYK/ALOX5/CCR1/FOLR2/GPR183/CCR5/SLAMF8/CCL4/DEFA1B	11	AD
M5	GOCC	specific granule	12/137	160/27501	8.80302e-10	SLC2A5/TNFRSF1B/ITGB2/CD53/CYBA/CYBB/LAIR1/OLR1/ITGAM/C3AR1/LYZ/CLEC5A	12	AD
M5	GOBP	regulation of vesicle-mediated transport	17/137	416/27501	9.72465e-10	ITGB2/SLC11A1/APOC1/CYBA/LYN/PTPRC/TLR2/TREM2/FCER1G/APOC2/ITGAM/SYK/CD84/HCK/CD300A/FCGR2B/IL1B	17	AD
M5	GOBP	hematopoietic or lymphoid organ development	16/137	357/27501	9.72465e-10	CD74/CSF1R/HLA-DRB1/HCLS1/CD4/LYN/SELPLG/TYROBP/PTPRC/TLR2/TREM2/FCER1G/IRF8/FCGR2B/GPR183/SLAMF8	16	AD
M5	GOBP	activation of innate immune response	14/137	255/27501	1.21058e-09	ITGB2/CD14/LYN/CTSS/TYROBP/TLR2/FCER1G/ITGAM/SYK/PIK3AP1/HCK/TLR7/MNDA/TLR1	14	AD
M5	GOBP	regulation of leukocyte migration	12/137	167/27501	1.39739e-09	CD74/CSF1R/LYN/CX3CR1/AIF1/TREM2/P2RY12/CD300A/CMKLR1/CCR1/SLAMF8/CCL4	12	AD
M5	GOBP	regulation of t cell mediated immunity	9/137	68/27501	1.58167e-09	HLA-DRA/HLA-DRB1/TNFRSF1B/PTPRC/LILRB4/IL18/HLA-DRB3/FCGR2B/IL1B	9	AD
M5	GOBP	positive regulation of interleukin-6 production	9/137	69/27501	1.77647e-09	CD74/CYBA/TYROBP/AIF1/TLR2/SYK/TLR7/TLR1/IL1B	9	AD
M5	GOBP	positive regulation of chemokine production	8/137	46/27501	1.8951e-09	CD74/CSF1R/AIF1/TLR2/SYK/TLR7/ALOX15B/IL1B	8	AD
M5	GOBP	cell chemotaxis	12/137	176/27501	2.43524e-09	ITGB2/CX3CR1/FCER1G/SYK/ALOX5/CCR1/FOLR2/GPR183/CCR5/SLAMF8/CCL4/DEFA1B	12	AD
M5	GOBP	regulation of endocytosis	13/137	222/27501	2.58258e-09	SLC11A1/APOC1/CYBA/PTPRC/TLR2/TREM2/FCER1G/APOC2/SYK/HCK/CD300A/FCGR2B/IL1B	13	AD
M5	GOBP	humoral immune response	15/137	329/27501	2.94058e-09	C1QB/C1QC/HLA-DRB1/C1QA/SLC11A1/HLA-DQB1/TREM2/ALOX5/RNASE6/LYZ/GPR183/RNASE2/TREM1/DEFA3/DEFA1B	15	AD
M5	GOBP	positive regulation of innate immune response	15/137	331/27501	3.17108e-09	ITGB2/CD14/CYBA/LYN/CTSS/TYROBP/TLR2/FCER1G/ITGAM/SYK/PIK3AP1/HCK/TLR7/MNDA/TLR1	15	AD
M5	GOBP	innate immune response-activating signal transduction	13/137	229/27501	3.66088e-09	ITGB2/CD14/LYN/CTSS/TYROBP/TLR2/FCER1G/ITGAM/SYK/PIK3AP1/HCK/TLR7/TLR1	13	AD
M5	GOBP	adaptive immune response	13/137	231/27501	4.04105e-09	CD74/C1QB/C1QC/HLA-DRB1/C1QA/CTSS/HLA-DQB1/FCER1G/SYK/IL18/MYO1G/FCGR2B/GPR183	13	AD
M5	GOMF	amide binding	15/137	341/27501	4.67171e-09	CD74/HLA-DRA/HLA-DRB1/C1QA/HLA-DPA1/ITGB2/CD14/HLA-DQB1/TLR2/TREM2/ITGAM/HLA-DRB3/FOLR2/TLR1/FCGR2B	15	AD
M5	GOBP	negative regulation of immune response	10/137	110/27501	5.22773e-09	HLA-DRB1/VSIG4/LYN/PTPRC/CD84/LILRB4/CD300A/SAMSN1/FCGR2B/SLAMF8	10	AD
M5	GOMF	peptide binding	14/137	293/27501	6.52512e-09	CD74/HLA-DRA/HLA-DRB1/C1QA/HLA-DPA1/ITGB2/CD14/HLA-DQB1/TLR2/TREM2/ITGAM/HLA-DRB3/TLR1/FCGR2B	14	AD
M5	GOCC	clathrin-coated endocytic vesicle	8/137	54/27501	6.55881e-09	CD74/HLA-DRA/HLA-DRB1/HLA-DPA1/HLA-DQB1/FCGR1A/HLA-DRB3/FCGR1B	8	AD
M5	GOBP	regulation of interferon-gamma production	9/137	82/27501	7.66644e-09	LAPTM5/HLA-DRB1/HLA-DPA1/SLC11A1/CD14/LILRB4/IL18/TLR7/IL1B	9	AD
M5	GOBP	negative regulation of cell proliferation	17/137	483/27501	8.06563e-09	HLA-DRB1/VSIG4/LYN/SCIN/S100A11/TYROBP/AIF1/TMIGD3/ADORA3/ALOX5/LILRB4/CD300A/CD86/MNDA/ALOX15B/FCGR2B/IL1B	17	AD
M5	GOBP	regulation of adaptive immune response based on somatic recombination of immune receptors built from immunoglobulin superfamily domains	10/137	116/27501	8.49689e-09	HLA-DRA/HLA-DRB1/TNFRSF1B/SLC11A1/PTPRC/LILRB4/IL18/HLA-DRB3/FCGR2B/IL1B	10	AD
M5	GOBP	regulation of peptidyl-tyrosine phosphorylation	12/137	199/27501	8.92869e-09	CD74/CSF1R/HCLS1/ITGB2/LYN/PTPRC/FCGR1A/TREM2/LILRB4/CD300A/IL18/SAMSN1	12	AD
M5	GOBP	regulation of leukocyte degranulation	7/137	35/27501	9.27781e-09	ITGB2/LYN/ITGAM/SYK/CD84/CD300A/FCGR2B	7	AD
M5	GOBP	positive regulation of response to external stimulus	13/137	256/27501	1.31515e-08	CD74/CSF1R/CYBA/AIF1/TLR2/TREM2/P2RY12/IL18/CMKLR1/CCR1/TLR7/IL1B/CCL4	13	AD
M5	GOBP	regulation of myeloid leukocyte mediated immunity	7/137	37/27501	1.38603e-08	ITGB2/LYN/ITGAM/SYK/CD84/CD300A/FCGR2B	7	AD
M5	GOBP	leukocyte activation involved in inflammatory response	6/137	21/27501	1.60698e-08	C1QA/ITGB2/TYROBP/AIF1/TREM2/ITGAM	6	AD
M5	GOBP	microglial cell activation	6/137	21/27501	1.60698e-08	C1QA/ITGB2/TYROBP/AIF1/TREM2/ITGAM	6	AD
M5	GOMF	mhc class ii receptor activity	5/137	10/27501	1.60734e-08	HLA-DRA/HLA-DRB1/HLA-DPA1/HLA-DQB1/HLA-DRB3	5	AD
M5	GOBP	glial cell activation	6/137	24/27501	3.73012e-08	C1QA/ITGB2/TYROBP/AIF1/TREM2/ITGAM	6	AD
M5	GOCC	clathrin-coated vesicle membrane	9/137	101/27501	4.44226e-08	CD74/HLA-DRA/HLA-DRB1/HLA-DPA1/CD4/HLA-DQB1/FCGR1A/HLA-DRB3/FCGR1B	9	AD
M5	GOBP	regulation of chemotaxis	11/137	183/27501	4.60271e-08	CD74/CSF1R/LYN/AIF1/TREM2/P2RY12/CMKLR1/CCR1/GPR183/SLAMF8/CCL4	11	AD
M5	GOBP	negative regulation of b cell proliferation	5/137	12/27501	4.67968e-08	LYN/TYROBP/CD300A/MNDA/FCGR2B	5	AD
M5	GOBP	positive regulation of tumor necrosis factor superfamily cytokine production	8/137	71/27501	5.27236e-08	CD14/CYBA/TYROBP/PTPRC/TLR2/SYK/CD86/TLR1	8	AD
M5	GOBP	regulation of interleukin-2 production	7/137	45/27501	5.27236e-08	LAPTM5/CD4/VSIG4/PTPRC/LILRB4/CD86/IL1B	7	AD
M5	GOBP	neuroinflammatory response	6/137	26/27501	5.96945e-08	C1QA/ITGB2/TYROBP/AIF1/TREM2/ITGAM	6	AD
M5	GOBP	regulation of erk1 and erk2 cascade	12/137	240/27501	6.42815e-08	CD74/CSF1R/HLA-DRB1/CD4/LYN/PTPRC/TREM2/SYK/CCR1/GPR183/IL1B/CCL4	12	AD
M5	GOBP	regulation of interleukin-8 production	8/137	76/27501	8.87173e-08	CD74/CD14/PTPRC/TLR2/SYK/TLR7/TLR1/IL1B	8	AD
M5	GOBP	positive regulation of t cell proliferation	8/137	78/27501	1.08641e-07	HLA-DPA1/PTPRC/HLA-DMB/AIF1/SYK/IL18/CD86/IL1B	8	AD
M5	GOBP	positive regulation of alpha-beta t cell activation	7/137	50/27501	1.08968e-07	HLA-DRA/HLA-DRB1/SYK/LILRB4/IL18/HLA-DRB3/CD86	7	AD
M5	GOCC	integral component of lumenal side of endoplasmic reticulum membrane	6/137	29/27501	1.15909e-07	CD74/HLA-DRA/HLA-DRB1/HLA-DPA1/HLA-DQB1/HLA-DRB3	6	AD
M5	GOCC	lumenal side of endoplasmic reticulum membrane	6/137	29/27501	1.15909e-07	CD74/HLA-DRA/HLA-DRB1/HLA-DPA1/HLA-DQB1/HLA-DRB3	6	AD
M5	GOBP	regulation of myeloid leukocyte differentiation	8/137	79/27501	1.1634e-07	CD74/C1QC/HLA-DRB1/HCLS1/CD4/TYROBP/LILRB4/CCR1	8	AD
M5	GOBP	regulation of alpha-beta t cell activation	8/137	80/27501	1.2787e-07	HLA-DRA/HLA-DRB1/SYK/LILRB4/CD300A/IL18/HLA-DRB3/CD86	8	AD
M5	GOBP	regulation of secretion	15/137	447/27501	1.41283e-07	CD74/HLA-DRB1/TNFRSF1B/ITGB2/LYN/SCIN/TLR2/TREM2/ITGAM/SYK/CD84/ALOX5/CD300A/FCGR2B/IL1B	15	AD
M5	GOBP	positive regulation of phagocytosis	7/137	53/27501	1.58437e-07	SLC11A1/CYBA/PTPRC/TREM2/FCER1G/FCGR2B/IL1B	7	AD
M5	GOBP	regulation of tumor necrosis factor superfamily cytokine production	9/137	120/27501	1.78719e-07	CD14/CYBA/TYROBP/PTPRC/CX3CR1/TLR2/SYK/CD86/TLR1	9	AD
M5	GOBP	regulation of lymphocyte mediated immunity	9/137	121/27501	1.91032e-07	HLA-DRA/HLA-DRB1/TNFRSF1B/PTPRC/LILRB4/IL18/HLA-DRB3/FCGR2B/IL1B	9	AD
M5	GOBP	respiratory burst	5/137	16/27501	2.20016e-07	SLC11A1/CYBA/CYBB/HCK/NCF2	5	AD
M5	GOBP	positive regulation of interleukin-8 production	7/137	56/27501	2.26495e-07	CD74/CD14/TLR2/SYK/TLR7/TLR1/IL1B	7	AD
M5	GOBP	regulation of macrophage migration	6/137	33/27501	2.46315e-07	CSF1R/CX3CR1/TREM2/P2RY12/CMKLR1/SLAMF8	6	AD
M5	GOBP	antigen receptor-mediated signaling pathway	12/137	278/27501	2.91624e-07	HLA-DRA/HLA-DRB1/HLA-DPA1/INPP5D/CD4/LAT2/HLA-DQB1/PTPRC/FYB1/SYK/HLA-DRB3/MNDA	12	AD
M5	GOBP	regulation of myeloid cell differentiation	10/137	172/27501	2.91624e-07	CD74/C1QC/HLA-DRB1/HCLS1/CD4/LYN/SCIN/TYROBP/LILRB4/CCR1	10	AD
M5	GOMF	mhc class ii protein complex binding	5/137	17/27501	2.99016e-07	CD74/HLA-DRA/HLA-DRB1/CD4/HLA-DMB	5	AD
M5	GOBP	chemotaxis	14/137	410/27501	3.39071e-07	ITGB2/CX3CR1/FCER1G/SYK/ALOX5/CMKLR1/CCR1/FOLR2/GPR183/RNASE2/CCR5/SLAMF8/CCL4/DEFA1B	14	AD
M5	GOBP	taxis	14/137	410/27501	3.39071e-07	ITGB2/CX3CR1/FCER1G/SYK/ALOX5/CMKLR1/CCR1/FOLR2/GPR183/RNASE2/CCR5/SLAMF8/CCL4/DEFA1B	14	AD
M5	GOBP	negative regulation of cytokine production	11/137	230/27501	3.99698e-07	LAPTM5/HLA-DRB1/SLC11A1/VSIG4/TYROBP/PTPRC/CX3CR1/CD84/LILRB4/CMKLR1/FCGR2B	11	AD
M5	GOBP	myeloid cell differentiation	9/137	135/27501	4.51759e-07	CSF1R/HLA-DRB1/HCLS1/CD4/LYN/TYROBP/TLR2/TREM2/GPR183	9	AD
M5	GOBP	positive regulation of myeloid leukocyte differentiation	6/137	37/27501	4.69683e-07	CD74/HLA-DRB1/HCLS1/CD4/TYROBP/CCR1	6	AD
M5	GOBP	fc-gamma receptor signaling pathway	9/137	136/27501	4.73443e-07	FCGR3A/FCGR2A/LYN/FCGR1A/FCER1G/SYK/HCK/MYO1G/FCGR2B	9	AD
M5	GOMF	cytokine receptor activity	8/137	97/27501	5.09019e-07	CD74/IL13RA1/CD4/CX3CR1/IL10RA/CMKLR1/CCR1/CCR5	8	AD
M5	GOBP	fc receptor mediated stimulatory signaling pathway	9/137	138/27501	5.3145e-07	FCGR3A/FCGR2A/LYN/FCGR1A/FCER1G/SYK/HCK/MYO1G/FCGR2B	9	AD
M5	GOCC	ficolin-1-rich granule	10/137	185/27501	5.33743e-07	ITGB2/SLC11A1/CTSS/FCER1G/SERPINA1/ALOX5/CD300A/FPR1/MNDA/SIGLEC14	10	AD
M5	GOBP	positive regulation of leukocyte mediated immunity	8/137	98/27501	5.39623e-07	HLA-DRA/HLA-DRB1/ITGB2/ITGAM/SYK/IL18/HLA-DRB3/IL1B	8	AD
M5	GOBP	toll-like receptor signaling pathway	8/137	98/27501	5.39623e-07	ITGB2/CD14/CTSS/TLR2/ITGAM/PIK3AP1/TLR7/TLR1	8	AD
M5	GOBP	cellular response to lipid	12/137	302/27501	6.4869e-07	TNFRSF1B/CD68/CD14/LYN/CX3CR1/HCK/IL18/CD86/IL1B/CCR5/DEFA3/DEFA1B	12	AD
M5	GOBP	lipopolysaccharide-mediated signaling pathway	5/137	20/27501	6.6296e-07	CD14/LYN/HCK/IL18/IL1B	5	AD
M5	GOBP	positive regulation of tumor necrosis factor production	7/137	68/27501	7.73612e-07	CD14/CYBA/TYROBP/PTPRC/TLR2/SYK/TLR1	7	AD
M5	GOBP	adaptive immune response based on somatic recombination of immune receptors built from immunoglobulin superfamily domains	10/137	195/27501	8.39661e-07	CD74/C1QB/C1QC/HLA-DRB1/C1QA/HLA-DQB1/FCER1G/IL18/MYO1G/FCGR2B	10	AD
M5	GOBP	lymphocyte activation	11/137	251/27501	8.82001e-07	CD74/SLC11A1/CD4/LCP1/LAT2/PTPRC/FCER1G/CD86/FCGR2B/GPR183/SLAMF8	11	AD
M5	GOBP	regulation of leukocyte chemotaxis	8/137	105/27501	8.88857e-07	CD74/CSF1R/LYN/AIF1/CMKLR1/CCR1/SLAMF8/CCL4	8	AD
M5	GOBP	regulation of production of molecular mediator of immune response	8/137	106/27501	9.52323e-07	CD74/LAPTM5/TNFRSF1B/LILRB4/SASH3/IL18/FCGR2B/IL1B	8	AD
M5	GOBP	positive regulation of myeloid cell differentiation	7/137	71/27501	1.01506e-06	CD74/HLA-DRB1/HCLS1/CD4/SCIN/TYROBP/CCR1	7	AD
M5	GOCC	receptor complex	13/137	384/27501	1.06731e-06	CD74/CSF1R/IL13RA1/TNFRSF1B/ITGB2/CD14/CD4/OLR1/TLR2/ITGAM/SYK/TLR7/TLR1	13	AD
M5	GOCC	lysosomal membrane	12/137	321/27501	1.18338e-06	CD74/HLA-DRA/LAPTM5/HLA-DRB1/HLA-DPA1/CD68/HLA-DQB1/HLA-DMB/C3AR1/FPR1/HLA-DRB3/TLR7	12	AD
M5	GOCC	lytic vacuole membrane	12/137	321/27501	1.18338e-06	CD74/HLA-DRA/LAPTM5/HLA-DRB1/HLA-DPA1/CD68/HLA-DQB1/HLA-DMB/C3AR1/FPR1/HLA-DRB3/TLR7	12	AD
M5	GOBP	myeloid leukocyte differentiation	7/137	73/27501	1.20795e-06	CSF1R/HLA-DRB1/CD4/TYROBP/TLR2/TREM2/GPR183	7	AD
M5	GOBP	regulation of mononuclear cell migration	6/137	45/27501	1.40578e-06	CSF1R/LYN/AIF1/CMKLR1/CCR1/SLAMF8	6	AD
M5	GOBP	defense response to other organism	13/137	395/27501	1.4345e-06	SLC11A1/PTPRC/TLR2/FCER1G/HAMP/SYK/RNASE6/LYZ/TLR7/RNASE2/SLAMF8/DEFA3/DEFA1B	13	AD
M5	GOBP	defense response to bacterium	11/137	266/27501	1.4917e-06	SLC11A1/TLR2/FCER1G/HAMP/SYK/RNASE6/LYZ/RNASE2/SLAMF8/DEFA3/DEFA1B	11	AD
M5	GOBP	positive regulation of lymphocyte differentiation	7/137	76/27501	1.56057e-06	HLA-DRA/HLA-DRB1/SYK/LILRB4/IL18/CD86/IL1B	7	AD
M5	GOCC	coated vesicle membrane	9/137	159/27501	1.58832e-06	CD74/HLA-DRA/HLA-DRB1/HLA-DPA1/CD4/HLA-DQB1/FCGR1A/HLA-DRB3/FCGR1B	9	AD
M5	GOBP	positive regulation of chemotaxis	8/137	115/27501	1.66605e-06	CD74/CSF1R/AIF1/TREM2/P2RY12/CMKLR1/CCR1/CCL4	8	AD
M5	GOBP	positive regulation of leukocyte migration	8/137	115/27501	1.66605e-06	CD74/CSF1R/AIF1/TREM2/P2RY12/CMKLR1/CCR1/CCL4	8	AD
M5	GOBP	regulation of tumor necrosis factor production	8/137	115/27501	1.66605e-06	CD14/CYBA/TYROBP/PTPRC/CX3CR1/TLR2/SYK/TLR1	8	AD
M5	GOMF	g protein-coupled nucleotide receptor activity	4/137	10/27501	1.71845e-06	P2RY12/GPR34/PTAFR/P2RY13	4	AD
M5	GOBP	response to wounding	13/137	406/27501	1.89118e-06	SLC11A1/LCP1/LYN/TYROBP/CX3CR1/TMIGD3/FCER1G/P2RY12/LYVE1/ADORA3/SYK/F13A1/CCR1	13	AD
M5	GOCC	clathrin-coated vesicle	9/137	163/27501	1.90737e-06	CD74/HLA-DRA/HLA-DRB1/HLA-DPA1/CD4/HLA-DQB1/FCGR1A/HLA-DRB3/FCGR1B	9	AD
M5	GOMF	mhc protein complex binding	5/137	25/27501	1.95791e-06	CD74/HLA-DRA/HLA-DRB1/CD4/HLA-DMB	5	AD
M5	GOBP	regulation of secretion by cell	13/137	410/27501	2.08586e-06	HLA-DRB1/TNFRSF1B/ITGB2/LYN/TLR2/TREM2/ITGAM/SYK/CD84/ALOX5/CD300A/FCGR2B/IL1B	13	AD
M5	GOMF	amyloid-beta binding	7/137	80/27501	2.10358e-06	CD74/C1QA/ITGB2/TLR2/TREM2/ITGAM/FCGR2B	7	AD
M5	GOBP	antigen processing and presentation of exogenous peptide antigen via mhc class i	7/137	80/27501	2.10358e-06	CYBA/CYBB/FCGR1A/FCER1G/IFI30/FCGR1B/NCF2	7	AD
M5	GOBP	positive regulation of adaptive immune response	7/137	80/27501	2.10358e-06	HLA-DRA/HLA-DRB1/SLC11A1/SASH3/IL18/HLA-DRB3/IL1B	7	AD
M5	GOBP	t cell receptor signaling pathway	9/137	166/27501	2.16563e-06	HLA-DRA/HLA-DRB1/HLA-DPA1/INPP5D/CD4/HLA-DQB1/PTPRC/FYB1/HLA-DRB3	9	AD
M5	GOBP	leukocyte cell-cell adhesion	6/137	49/27501	2.1849e-06	ITGB2/SELPLG/CX3CR1/OLR1/SYK/IL1B	6	AD
M5	GOBP	regulation of cell killing	7/137	81/27501	2.26092e-06	HLA-DRA/HLA-DRB1/TYROBP/PTPRC/ITGAM/SYK/FCGR2B	7	AD
M5	GOBP	cellular defense response	6/137	50/27501	2.44972e-06	TYROBP/CX3CR1/MNDA/NCF2/CLEC5A/CCR5	6	AD
M5	GOBP	receptor-mediated endocytosis	10/137	223/27501	2.51984e-06	ITGB2/CD163/FCGR1A/FCER1G/ITGAM/SYK/LILRB4/FCGR1B/MRC1/FCGR2B	10	AD
M5	GOBP	pattern recognition receptor signaling pathway	8/137	123/27501	2.6247e-06	ITGB2/CD14/CTSS/TLR2/ITGAM/PIK3AP1/TLR7/TLR1	8	AD
M5	GOBP	positive regulation of interferon-gamma production	6/137	51/27501	2.72699e-06	HLA-DPA1/SLC11A1/CD14/IL18/TLR7/IL1B	6	AD
M5	GOBP	positive regulation of erk1 and erk2 cascade	9/137	172/27501	2.83621e-06	CD74/CSF1R/HLA-DRB1/CD4/PTPRC/TREM2/CCR1/GPR183/CCL4	9	AD
M5	GOCC	copii-coated er to golgi transport vesicle	7/137	85/27501	3.05671e-06	CD74/HLA-DRA/HLA-DRB1/HLA-DPA1/HLA-DQB1/SERPINA1/HLA-DRB3	7	AD
M5	GOBP	regulation of lymphocyte differentiation	8/137	126/27501	3.0898e-06	HLA-DRA/HLA-DRB1/SYK/LILRB4/IL18/CD86/IL1B/SLAMF8	8	AD
M5	GOBP	response to lipid	13/137	428/27501	3.17853e-06	TNFRSF1B/CD68/SLC11A1/CD14/LYN/CX3CR1/HCK/IL18/CD86/IL1B/CCR5/DEFA3/DEFA1B	13	AD
M5	GOCC	vacuolar membrane	12/137	357/27501	3.20415e-06	CD74/HLA-DRA/LAPTM5/HLA-DRB1/HLA-DPA1/CD68/HLA-DQB1/HLA-DMB/C3AR1/FPR1/HLA-DRB3/TLR7	12	AD
M5	GOBP	negative regulation of t cell activation	7/137	86/27501	3.25492e-06	LAPTM5/HLA-DRB1/VSIG4/LILRB4/CD300A/CD86/FCGR2B	7	AD
M5	GOBP	fc receptor signaling pathway	10/137	233/27501	3.58058e-06	FCGR3A/FCGR2A/LYN/LAT2/FCGR1A/FCER1G/SYK/HCK/MYO1G/FCGR2B	10	AD
M5	GOBP	regulation of glial cell migration	4/137	12/27501	3.58058e-06	CX3CR1/TREM2/P2RY12/GPR183	4	AD
M5	GOBP	regulation of antigen receptor-mediated signaling pathway	6/137	54/27501	3.66159e-06	LAPTM5/LYN/PTPRC/LILRB4/CD300A/FCGR2B	6	AD
M5	GOMF	cytokine binding	8/137	130/27501	3.77084e-06	CD74/CSF1R/IL13RA1/TNFRSF1B/CD4/CX3CR1/CCR1/CCR5	8	AD
M5	GOBP	positive regulation of mapk cascade	13/137	436/27501	3.77084e-06	CD74/LAPTM5/CSF1R/HLA-DRB1/CD4/PTPRC/TREM2/FPR1/CCR1/FCGR2B/GPR183/IL1B/CCL4	13	AD
M5	GOBP	regulation of neuroinflammatory response	5/137	29/27501	3.8262e-06	TNFRSF1B/PTPRC/TREM2/IL18/IL1B	5	AD
M5	GOCC	er to golgi transport vesicle membrane	6/137	55/27501	4.02324e-06	CD74/HLA-DRA/HLA-DRB1/HLA-DPA1/HLA-DQB1/HLA-DRB3	6	AD
M5	GOBP	negative regulation of immune effector process	7/137	92/27501	4.87033e-06	VSIG4/PTPRC/CD84/LILRB4/CD300A/FCGR2B/SLAMF8	7	AD
M5	GOBP	fc-gamma receptor signaling pathway involved in phagocytosis	8/137	135/27501	4.87033e-06	FCGR3A/FCGR2A/LYN/FCGR1A/SYK/HCK/MYO1G/FCGR2B	8	AD
M5	GOBP	immune response-regulating cell surface receptor signaling pathway involved in phagocytosis	8/137	135/27501	4.87033e-06	FCGR3A/FCGR2A/LYN/FCGR1A/SYK/HCK/MYO1G/FCGR2B	8	AD
M5	GOBP	regulation of reactive oxygen species metabolic process	8/137	135/27501	4.87033e-06	ITGB2/CYBA/TYROBP/CX3CR1/ITGAM/SYK/ALOX5/IL1B	8	AD
M5	GOBP	regulation of gliogenesis	6/137	57/27501	4.87033e-06	TNFRSF1B/CX3CR1/TREM2/P2RY12/GPR183/IL1B	6	AD
M5	GOMF	cargo receptor activity	6/137	58/27501	5.36546e-06	ITGB2/CD163/OLR1/ITGAM/FOLR2/MRC1	6	AD
M5	GOBP	regulation of regulated secretory pathway	7/137	94/27501	5.55452e-06	ITGB2/LYN/ITGAM/SYK/CD84/CD300A/FCGR2B	7	AD
M5	GOBP	positive regulation of cd4-positive, alpha-beta t cell activation	5/137	32/27501	6.12179e-06	HLA-DRA/HLA-DRB1/IL18/HLA-DRB3/CD86	5	AD
M5	GOCC	coated vesicle	10/137	250/27501	6.3598e-06	CD74/HLA-DRA/HLA-DRB1/HLA-DPA1/CD4/HLA-DQB1/FCGR1A/SERPINA1/HLA-DRB3/FCGR1B	10	AD
M5	GOCC	endosomal part	12/137	386/27501	6.66126e-06	HLA-DRA/HLA-DRB1/CD68/SLC11A1/CD14/CTSS/HLA-DMB/FCGR1A/HLA-DRB3/FCGR1B/MRC1/TLR7	12	AD
M5	GOBP	positive regulation of superoxide anion generation	4/137	14/27501	6.66126e-06	ITGB2/TYROBP/ITGAM/SYK	4	AD
M5	GOBP	antigen processing and presentation of peptide antigen via mhc class i	7/137	97/27501	6.71925e-06	CYBA/CYBB/FCGR1A/FCER1G/IFI30/FCGR1B/NCF2	7	AD
M5	GOBP	negative regulation of leukocyte cell-cell adhesion	7/137	97/27501	6.71925e-06	LAPTM5/HLA-DRB1/VSIG4/LILRB4/CD300A/CD86/FCGR2B	7	AD
M5	GOMF	peptide antigen binding	5/137	33/27501	6.95483e-06	HLA-DRA/HLA-DRB1/HLA-DPA1/HLA-DQB1/HLA-DRB3	5	AD
M5	GOCC	ficolin-1-rich granule membrane	6/137	61/27501	6.95483e-06	ITGB2/SLC11A1/FCER1G/CD300A/FPR1/SIGLEC14	6	AD
M5	GOBP	lymphocyte mediated immunity	9/137	195/27501	7.04883e-06	CD74/C1QB/C1QC/HLA-DRB1/C1QA/HLA-DQB1/FCER1G/MYO1G/FCGR2B	9	AD
M5	GOCC	phagocytic vesicle	7/137	99/27501	7.54089e-06	SLC11A1/CYBA/CYBB/CTSS/SYK/TLR7/NCF2	7	AD
M5	GOBP	negative regulation of inflammatory response	7/137	101/27501	8.57336e-06	HLA-DRB1/TNFRSF1B/PTPRC/ALOX5/LILRB4/FCGR2B/SLAMF8	7	AD
M5	GOBP	regulation of superoxide anion generation	4/137	15/27501	8.66265e-06	ITGB2/TYROBP/ITGAM/SYK	4	AD
M5	GOBP	positive regulation of peptidyl-tyrosine phosphorylation	8/137	148/27501	9.02693e-06	CD74/CSF1R/HCLS1/LYN/PTPRC/FCGR1A/TREM2/IL18	8	AD
M5	GOBP	positive regulation of t cell differentiation	6/137	65/27501	9.75438e-06	HLA-DRA/HLA-DRB1/LILRB4/IL18/CD86/IL1B	6	AD
M5	GOBP	regulation of leukocyte mediated cytotoxicity	6/137	65/27501	9.75438e-06	HLA-DRA/HLA-DRB1/TYROBP/PTPRC/ITGAM/FCGR2B	6	AD
M5	GOBP	regulation of toll-like receptor signaling pathway	6/137	65/27501	9.75438e-06	CD14/CYBA/LYN/TLR2/CD300A/TLR1	6	AD
M5	GOBP	positive regulation of alpha-beta t cell differentiation	5/137	36/27501	1.03848e-05	HLA-DRA/HLA-DRB1/LILRB4/IL18/CD86	5	AD
M5	GOBP	positive regulation of nik/nf-kappab signaling	6/137	66/27501	1.06058e-05	LAPTM5/CD14/TLR2/CD86/TLR7/IL1B	6	AD
M5	GOCC	endosome membrane	11/137	334/27501	1.06096e-05	HLA-DRA/HLA-DRB1/CD68/SLC11A1/CD14/HLA-DMB/FCGR1A/HLA-DRB3/FCGR1B/MRC1/TLR7	11	AD
M5	GOBP	immunoglobulin mediated immune response	8/137	152/27501	1.07155e-05	CD74/C1QB/C1QC/HLA-DRB1/C1QA/HLA-DQB1/FCER1G/FCGR2B	8	AD
M5	GOMF	purinergic nucleotide receptor activity	4/137	16/27501	1.10351e-05	P2RY12/GPR34/PTAFR/P2RY13	4	AD
M5	GOBP	regulation of cytokine production involved in immune response	6/137	67/27501	1.13875e-05	CD74/LAPTM5/TNFRSF1B/LILRB4/IL18/IL1B	6	AD
M5	GOBP	unsaturated fatty acid biosynthetic process	5/137	37/27501	1.16518e-05	CD74/PTGS1/ALOX5AP/ALOX5/ALOX15B	5	AD
M5	GOBP	b cell mediated immunity	8/137	155/27501	1.21916e-05	CD74/C1QB/C1QC/HLA-DRB1/C1QA/HLA-DQB1/FCER1G/FCGR2B	8	AD
M5	GOCC	azurophil granule	8/137	156/27501	1.27042e-05	CD68/C3AR1/FPR1/LYZ/MNDA/RNASE2/DEFA3/DEFA1B	8	AD
M5	GOCC	primary lysosome	8/137	156/27501	1.27042e-05	CD68/C3AR1/FPR1/LYZ/MNDA/RNASE2/DEFA3/DEFA1B	8	AD
M5	GOBP	negative regulation of leukocyte mediated immunity	5/137	38/27501	1.317e-05	PTPRC/CD84/LILRB4/CD300A/FCGR2B	5	AD
M5	GOCC	late endosome membrane	6/137	69/27501	1.3274e-05	HLA-DRA/HLA-DRB1/CD68/SLC11A1/HLA-DMB/HLA-DRB3	6	AD
M5	GOMF	nucleotide receptor activity	4/137	17/27501	1.39094e-05	P2RY12/GPR34/PTAFR/P2RY13	4	AD
M5	GOBP	defense response to gram-positive bacterium	6/137	71/27501	1.56171e-05	TLR2/RNASE6/LYZ/RNASE2/DEFA3/DEFA1B	6	AD
M5	GOCC	vacuolar lumen	8/137	162/27501	1.65719e-05	CD74/CTSS/IFI30/LYZ/MNDA/RNASE2/DEFA3/DEFA1B	8	AD
M5	GOBP	negative regulation of defense response	8/137	163/27501	1.72558e-05	HLA-DRB1/TNFRSF1B/VSIG4/PTPRC/ALOX5/LILRB4/FCGR2B/SLAMF8	8	AD
M5	GOBP	dendritic cell migration	4/137	18/27501	1.72558e-05	ALOX5/CCR1/GPR183/CCR5	4	AD
M5	GOBP	macrophage differentiation	4/137	18/27501	1.72558e-05	CSF1R/HLA-DRB1/CD4/TLR2	4	AD
M5	GOMF	purinergic receptor activity	4/137	18/27501	1.72558e-05	P2RY12/GPR34/PTAFR/P2RY13	4	AD
M5	GOBP	regulation of antigen processing and presentation	4/137	18/27501	1.72558e-05	CD68/SLC11A1/TREM2/FCGR2B	4	AD
M5	GOBP	defense response to gram-negative bacterium	6/137	73/27501	1.77133e-05	SLC11A1/RNASE6/LYZ/RNASE2/DEFA3/DEFA1B	6	AD
M5	GOBP	positive regulation of reactive oxygen species metabolic process	6/137	73/27501	1.77133e-05	ITGB2/CYBA/TYROBP/ITGAM/SYK/IL1B	6	AD
M5	GOBP	regulation of jak-stat cascade	7/137	115/27501	1.82041e-05	CSF1R/HCLS1/LYN/PTPRC/IL10RA/CD300A/IL18	7	AD
M5	GOBP	positive regulation of adaptive immune response based on somatic recombination of immune receptors built from immunoglobulin superfamily domains	6/137	74/27501	1.90664e-05	HLA-DRA/HLA-DRB1/SLC11A1/IL18/HLA-DRB3/IL1B	6	AD
M5	GOBP	positive regulation of macrophage migration	4/137	19/27501	2.11109e-05	CSF1R/TREM2/P2RY12/CMKLR1	4	AD
M5	GOBP	toll-like receptor 4 signaling pathway	4/137	19/27501	2.11109e-05	ITGB2/CD14/ITGAM/PIK3AP1	4	AD
M5	GOBP	lymphocyte activation involved in immune response	6/137	76/27501	2.19423e-05	CD74/SLC11A1/LCP1/FCER1G/FCGR2B/GPR183	6	AD
M5	GOBP	regulation of stat cascade	7/137	119/27501	2.23555e-05	CSF1R/HCLS1/LYN/PTPRC/IL10RA/CD300A/IL18	7	AD
M5	GOBP	positive regulation of endocytosis	7/137	122/27501	2.63146e-05	SLC11A1/CYBA/PTPRC/TREM2/FCER1G/FCGR2B/IL1B	7	AD
M5	GOMF	g protein-coupled receptor activity	11/137	373/27501	2.74778e-05	CX3CR1/P2RY12/GPR34/PTAFR/C3AR1/FPR1/CMKLR1/CCR1/P2RY13/GPR183/CCR5	11	AD
M5	GOBP	positive regulation of t cell mediated immunity	5/137	45/27501	2.84886e-05	HLA-DRA/HLA-DRB1/IL18/HLA-DRB3/IL1B	5	AD
M5	GOBP	regulation of interleukin-10 production	5/137	45/27501	2.84886e-05	HLA-DRB1/TYROBP/SYK/LILRB4/FCGR2B	5	AD
M5	GOBP	positive regulation of leukocyte chemotaxis	6/137	81/27501	3.10791e-05	CD74/CSF1R/AIF1/CMKLR1/CCR1/CCL4	6	AD
M5	GOBP	regulation of humoral immune response	7/137	127/27501	3.36001e-05	C1QB/C1QC/C1QA/VSIG4/C3AR1/FCGR2B/IL1B	7	AD
M5	GOBP	icosanoid biosynthetic process	5/137	47/27501	3.49054e-05	CD74/PTGS1/ALOX5AP/ALOX5/ALOX15B	5	AD
M5	GOBP	negative regulation of interleukin-2 production	4/137	22/27501	3.77113e-05	LAPTM5/VSIG4/PTPRC/LILRB4	4	AD
M5	GOBP	response to lipoprotein particle	4/137	22/27501	3.77113e-05	CD68/ITGB2/FCER1G/SYK	4	AD
M5	GOBP	regulation of dna-binding transcription factor activity	11/137	387/27501	3.77113e-05	HCLS1/CX3CR1/TLR2/TMIGD3/ADORA3/SYK/HCK/LPAR5/IL18/CMKLR1/IL1B	11	AD
M5	GOBP	t cell activation involved in immune response	5/137	48/27501	3.81869e-05	CD74/SLC11A1/LCP1/FCER1G/GPR183	5	AD
M5	GOBP	positive regulation of cellular component movement	12/137	469/27501	3.95359e-05	CD74/CSF1R/LYN/S100A11/PTPRC/AIF1/TREM2/P2RY12/CMKLR1/CCR1/IL1B/CCL4	12	AD
M5	GOBP	negative regulation of transport	10/137	317/27501	4.15576e-05	CD74/TNFRSF1B/APOC1/TLR2/APOC2/HAMP/CD84/CD300A/FCGR2B/IL1B	10	AD
M5	GOBP	positive regulation of cell killing	5/137	49/27501	4.15576e-05	HLA-DRA/HLA-DRB1/TYROBP/ITGAM/SYK	5	AD
M5	GOBP	positive regulation of neuron death	5/137	49/27501	4.15576e-05	C1QA/ITGB2/TYROBP/ITGAM/FCGR2B	5	AD
M5	GOBP	cellular response to lipoprotein particle stimulus	4/137	23/27501	4.36542e-05	CD68/ITGB2/FCER1G/SYK	4	AD
M5	GOBP	positive regulation of interleukin-2 production	4/137	23/27501	4.36542e-05	CD4/PTPRC/CD86/IL1B	4	AD
M5	GOBP	regulation of interleukin-4 production	4/137	23/27501	4.36542e-05	HLA-DRB1/FCER1G/SYK/CD86	4	AD
M5	GOBP	regulation of mast cell degranulation	4/137	23/27501	4.36542e-05	LYN/SYK/CD84/CD300A	4	AD
M5	GOBP	regulation of alpha-beta t cell differentiation	5/137	50/27501	4.51394e-05	HLA-DRA/HLA-DRB1/LILRB4/IL18/CD86	5	AD
M5	GOCC	plasma membrane raft	6/137	89/27501	5.05497e-05	ITGB2/SELPLG/TREM2/ITGAM/HCK/MS4A4A	6	AD
M5	GOBP	regulation of mast cell activation involved in immune response	4/137	24/27501	5.1385e-05	LYN/SYK/CD84/CD300A	4	AD
M5	GOBP	regulation of superoxide metabolic process	4/137	24/27501	5.1385e-05	ITGB2/TYROBP/ITGAM/SYK	4	AD
M5	GOBP	positive regulation of kinase activity	12/137	486/27501	5.41096e-05	CD74/CSF1R/HLA-DRB1/SLC11A1/CD4/PTPRC/FCGR1A/P2RY12/IL18/FPR1/CD86/IL1B	12	AD
M5	GOBP	regulation of nik/nf-kappab signaling	6/137	92/27501	6.02001e-05	LAPTM5/CD14/TLR2/CD86/TLR7/IL1B	6	AD
M5	GOBP	negative regulation of antigen receptor-mediated signaling pathway	4/137	25/27501	6.02001e-05	LAPTM5/LILRB4/CD300A/FCGR2B	4	AD
M5	GOBP	osteoclast differentiation	4/137	25/27501	6.02001e-05	CSF1R/TYROBP/TREM2/GPR183	4	AD
M5	GOBP	negative regulation of cell-cell adhesion	7/137	141/27501	6.18178e-05	LAPTM5/HLA-DRB1/VSIG4/LILRB4/CD300A/CD86/FCGR2B	7	AD
M5	GOCC	trans-golgi network membrane	6/137	94/27501	6.77327e-05	CD74/HLA-DRA/HLA-DRB1/HLA-DPA1/HLA-DQB1/HLA-DRB3	6	AD
M5	GOMF	chemokine receptor activity	4/137	26/27501	6.95138e-05	CX3CR1/CMKLR1/CCR1/CCR5	4	AD
M5	GOMF	g protein-coupled chemoattractant receptor activity	4/137	26/27501	6.95138e-05	CX3CR1/CMKLR1/CCR1/CCR5	4	AD
M5	GOBP	positive regulation of cd4-positive, alpha-beta t cell differentiation	4/137	26/27501	6.95138e-05	HLA-DRA/HLA-DRB1/IL18/CD86	4	AD
M5	GOBP	regulation of monocyte chemotaxis	4/137	26/27501	6.95138e-05	LYN/AIF1/CCR1/SLAMF8	4	AD
M5	GOBP	lymphocyte differentiation	7/137	144/27501	6.95138e-05	CD74/CD4/PTPRC/FCER1G/FCGR2B/GPR183/SLAMF8	7	AD
M5	GOBP	positive regulation of secretion	8/137	204/27501	7.5153e-05	HLA-DRB1/ITGB2/SCIN/TLR2/TREM2/ITGAM/SYK/IL1B	8	AD
M5	GOBP	regulation of cd4-positive, alpha-beta t cell activation	5/137	56/27501	7.54927e-05	HLA-DRA/HLA-DRB1/IL18/HLA-DRB3/CD86	5	AD
M5	GOBP	regulation of acute inflammatory response	7/137	149/27501	8.5897e-05	C1QB/C1QC/C1QA/VSIG4/C3AR1/FCGR2B/IL1B	7	AD
M5	GOCC	integral component of endoplasmic reticulum membrane	7/137	151/27501	9.25999e-05	CD74/HLA-DRA/HLA-DRB1/HLA-DPA1/HLA-DQB1/HLA-DRB3/DHRS9	7	AD
M5	GOBP	t cell activation	7/137	151/27501	9.25999e-05	CD74/SLC11A1/CD4/LCP1/PTPRC/FCER1G/GPR183	7	AD
M5	GOCC	golgi-associated vesicle membrane	6/137	100/27501	9.25999e-05	CD74/HLA-DRA/HLA-DRB1/HLA-DPA1/HLA-DQB1/HLA-DRB3	6	AD
M5	GOBP	negative regulation of secretion	6/137	100/27501	9.25999e-05	CD74/TNFRSF1B/CD84/CD300A/FCGR2B/IL1B	6	AD
M5	GOBP	negative regulation of endocytosis	5/137	59/27501	9.5054e-05	APOC1/TLR2/APOC2/CD300A/FCGR2B	5	AD
M5	GOCC	cytoplasmic side of plasma membrane	7/137	152/27501	9.5054e-05	RGS1/LYN/SLA/PTPRC/SYK/HCK/LILRB4	7	AD
M5	GOCC	golgi-associated vesicle	7/137	152/27501	9.5054e-05	CD74/HLA-DRA/HLA-DRB1/HLA-DPA1/HLA-DQB1/SERPINA1/HLA-DRB3	7	AD
M5	GOBP	regulation of exocytosis	7/137	152/27501	9.5054e-05	ITGB2/LYN/ITGAM/SYK/CD84/CD300A/FCGR2B	7	AD
M5	GOBP	positive regulation of cell migration	11/137	437/27501	0.00010377	CD74/CSF1R/S100A11/PTPRC/AIF1/TREM2/P2RY12/CMKLR1/CCR1/IL1B/CCL4	11	AD
M5	GOBP	positive regulation of b cell proliferation	4/137	29/27501	0.00010377	CD74/PTPRC/SASH3/GPR183	4	AD
M5	GOMF	lipopeptide binding	3/137	10/27501	0.000113604	CD14/TLR2/TLR1	3	AD
M5	GOBP	positive regulation of monocyte differentiation	3/137	10/27501	0.000113604	CD74/HLA-DRB1/CD4	3	AD
M5	GOBP	positive regulation of viral entry into host cell	3/137	10/27501	0.000113604	CD74/HLA-DRB1/CD4	3	AD
M5	GOBP	regulation of toll-like receptor 2 signaling pathway	3/137	10/27501	0.000113604	CYBA/LYN/TLR1	3	AD
M5	GOMF	carboxylic acid binding	7/137	157/27501	0.000114405	APOC1/LYVE1/SIGLEC8/ALOX5AP/FOLR2/SIGLEC9/SIGLEC14	7	AD
M5	GOBP	regulation of t cell cytokine production	4/137	30/27501	0.000116645	TNFRSF1B/LILRB4/IL18/IL1B	4	AD
M5	GOCC	intrinsic component of endoplasmic reticulum membrane	7/137	158/27501	0.000118561	CD74/HLA-DRA/HLA-DRB1/HLA-DPA1/HLA-DQB1/HLA-DRB3/DHRS9	7	AD
M5	GOBP	myeloid leukocyte migration	6/137	106/27501	0.000123297	ITGB2/FCER1G/P2RY12/SYK/FOLR2/CCL4	6	AD
M5	GOBP	regulation of t cell differentiation	6/137	107/27501	0.000129736	HLA-DRA/HLA-DRB1/LILRB4/IL18/CD86/IL1B	6	AD
M5	GOBP	regulation of t-helper cell differentiation	4/137	31/27501	0.000131955	HLA-DRA/HLA-DRB1/IL18/CD86	4	AD
M5	GOBP	negative regulation of cell adhesion	8/137	226/27501	0.000145751	LAPTM5/HLA-DRB1/VSIG4/PTPRC/LILRB4/CD300A/CD86/FCGR2B	8	AD
M5	GOBP	positive regulation of cell motility	11/137	456/27501	0.000147173	CD74/CSF1R/S100A11/PTPRC/AIF1/TREM2/P2RY12/CMKLR1/CCR1/IL1B/CCL4	11	AD
M5	GOBP	b cell activation	6/137	112/27501	0.000164632	LAT2/PTPRC/CD86/FCGR2B/GPR183/SLAMF8	6	AD
M5	GOMF	organic acid binding	7/137	167/27501	0.000164632	APOC1/LYVE1/SIGLEC8/ALOX5AP/FOLR2/SIGLEC9/SIGLEC14	7	AD
M5	GOCC	plasma membrane receptor complex	7/137	167/27501	0.000164632	IL13RA1/ITGB2/CD4/TLR2/ITGAM/SYK/TLR1	7	AD
M5	GOBP	positive regulation of gliogenesis	4/137	33/27501	0.00016533	TNFRSF1B/TREM2/P2RY12/IL1B	4	AD
M5	GOBP	regulation of mast cell activation	4/137	33/27501	0.00016533	LYN/SYK/CD84/CD300A	4	AD
M5	GOBP	regulation of t cell mediated cytotoxicity	4/137	33/27501	0.00016533	HLA-DRA/HLA-DRB1/PTPRC/FCGR2B	4	AD
M5	GOBP	peptidyl-tyrosine autophosphorylation	4/137	34/27501	0.00018616	LYN/SLA/SYK/HCK	4	AD
M5	GOCC	trans-golgi network	8/137	235/27501	0.000186729	CD74/HLA-DRA/HLA-DRB1/HLA-DPA1/HLA-DQB1/MS4A6A/MS4A7/HLA-DRB3	8	AD
M5	GOMF	complement receptor activity	3/137	12/27501	0.000192866	C3AR1/FPR1/CMKLR1	3	AD
M5	GOBP	complement receptor mediated signaling pathway	3/137	12/27501	0.000192866	C3AR1/FPR1/CMKLR1	3	AD
M5	GOCC	nadph oxidase complex	3/137	12/27501	0.000192866	CYBA/CYBB/NCF2	3	AD
M5	GOBP	positive regulation of neuroinflammatory response	3/137	12/27501	0.000192866	TREM2/IL18/IL1B	3	AD
M5	GOBP	positive regulation of type 2 immune response	3/137	12/27501	0.000192866	CD74/IL18/CD86	3	AD
M5	GOBP	regulation of complement activation	6/137	116/27501	0.000193207	C1QB/C1QC/C1QA/VSIG4/C3AR1/IL1B	6	AD
M5	GOBP	regulation of protein activation cascade	6/137	116/27501	0.000193207	C1QB/C1QC/C1QA/VSIG4/C3AR1/IL1B	6	AD
M5	GOCC	cytoplasmic side of membrane	7/137	173/27501	0.000198608	RGS1/LYN/SLA/PTPRC/SYK/HCK/LILRB4	7	AD
M5	GOBP	immunoglobulin production	4/137	35/27501	0.000201912	HLA-DRB1/HLA-DQB1/PTPRC/CD86	4	AD
M5	GOBP	negative regulation of adaptive immune response	4/137	35/27501	0.000201912	PTPRC/LILRB4/SAMSN1/FCGR2B	4	AD
M5	GOBP	positive regulation of locomotion	11/137	479/27501	0.00021574	CD74/CSF1R/S100A11/PTPRC/AIF1/TREM2/P2RY12/CMKLR1/CCR1/IL1B/CCL4	11	AD
M5	GOBP	regulation of intracellular transport	9/137	317/27501	0.000229654	HCLS1/ITGB2/LCP1/LYN/ITGAM/SYK/CD84/CD300A/IL1B	9	AD
M5	GOCC	secretory granule lumen	9/137	317/27501	0.000229654	S100A11/SERPINA1/F13A1/ALOX5/LYZ/MNDA/RNASE2/DEFA3/DEFA1B	9	AD
M5	GOBP	regulation of neuron death	7/137	178/27501	0.000232377	C1QA/TNFRSF1B/ITGB2/TYROBP/CX3CR1/ITGAM/FCGR2B	7	AD
M5	GOBP	calcium-mediated signaling	6/137	121/27501	0.000236701	LAT2/PTPRC/CX3CR1/P2RY12/CCR1/CCR5	6	AD
M5	GOCC	transport vesicle membrane	6/137	121/27501	0.000236701	CD74/HLA-DRA/HLA-DRB1/HLA-DPA1/HLA-DQB1/HLA-DRB3	6	AD
M5	GOMF	superoxide-generating nadph oxidase activity	3/137	13/27501	0.000238121	CYBA/CYBB/NCF2	3	AD
M5	GOBP	antigen processing and presentation of exogenous peptide antigen via mhc class i, tap-dependent	5/137	75/27501	0.000262999	CYBA/CYBB/FCGR1A/FCGR1B/NCF2	5	AD
M5	GOBP	peptidyl-tyrosine phosphorylation	5/137	75/27501	0.000262999	CSF1R/LYN/SLA/SYK/HCK	5	AD
M5	GOBP	cell redox homeostasis	4/137	38/27501	0.000267744	SLC11A1/CYBA/CYBB/NCF2	4	AD
M5	GOMF	non-membrane spanning protein tyrosine kinase activity	4/137	38/27501	0.000267744	LYN/SLA/SYK/HCK	4	AD
M5	GOBP	regulation of fatty acid biosynthetic process	4/137	38/27501	0.000267744	CD74/APOC1/APOC2/IL1B	4	AD
M5	GOBP	antimicrobial humoral response	6/137	125/27501	0.000275693	SLC11A1/RNASE6/LYZ/RNASE2/DEFA3/DEFA1B	6	AD
M5	GOBP	positive regulation of jak-stat cascade	5/137	76/27501	0.000275693	CSF1R/HCLS1/LYN/IL10RA/IL18	5	AD
M5	GOBP	positive regulation of production of molecular mediator of immune response	5/137	76/27501	0.000275693	CD74/LAPTM5/SASH3/IL18/IL1B	5	AD
M5	GOBP	t cell differentiation	5/137	76/27501	0.000275693	CD74/CD4/PTPRC/FCER1G/GPR183	5	AD
M5	GOBP	cellular response to low-density lipoprotein particle stimulus	3/137	14/27501	0.000290509	ITGB2/FCER1G/SYK	3	AD
M5	GOBP	mature b cell differentiation	3/137	14/27501	0.000290509	FCGR2B/GPR183/SLAMF8	3	AD
M5	GOBP	regulation of granulocyte macrophage colony-stimulating factor production	3/137	14/27501	0.000290509	CD84/IL18/IL1B	3	AD
M5	GOBP	superoxide anion generation	3/137	14/27501	0.000290509	CYBA/CYBB/NCF2	3	AD
M5	GOBP	negative regulation of response to external stimulus	8/137	254/27501	0.000291374	HLA-DRB1/TNFRSF1B/PTPRC/AIF1/ALOX5/LILRB4/FCGR2B/SLAMF8	8	AD
M5	GOCC	cytoplasmic vesicle lumen	9/137	331/27501	0.000302212	S100A11/SERPINA1/F13A1/ALOX5/LYZ/MNDA/RNASE2/DEFA3/DEFA1B	9	AD
M5	GOBP	peptidyl-tyrosine modification	5/137	78/27501	0.00030665	CSF1R/LYN/SLA/SYK/HCK	5	AD
M5	GOCC	vesicle lumen	9/137	332/27501	0.000307885	S100A11/SERPINA1/F13A1/ALOX5/LYZ/MNDA/RNASE2/DEFA3/DEFA1B	9	AD
M5	GOBP	positive regulation of stat cascade	5/137	79/27501	0.000324542	CSF1R/HCLS1/LYN/IL10RA/IL18	5	AD
M5	GOBP	positive regulation of lymphocyte mediated immunity	5/137	80/27501	0.000343194	HLA-DRA/HLA-DRB1/IL18/HLA-DRB3/IL1B	5	AD
M5	GOBP	regulation of cd4-positive, alpha-beta t cell differentiation	4/137	41/27501	0.000348747	HLA-DRA/HLA-DRB1/IL18/CD86	4	AD
M5	GOBP	lipoxygenase pathway	3/137	15/27501	0.000351808	ALOX5AP/ALOX5/ALOX15B	3	AD
M5	GOBP	negative regulation of regulated secretory pathway	3/137	15/27501	0.000351808	CD84/CD300A/FCGR2B	3	AD
M5	GOMF	opsonin binding	3/137	15/27501	0.000351808	ITGB2/VSIG4/ITGAM	3	AD
M5	GOBP	positive regulation of regulatory t cell differentiation	3/137	15/27501	0.000351808	HLA-DRA/HLA-DRB1/LILRB4	3	AD
M5	GOBP	regulation of peptide transport	10/137	422/27501	0.000352083	CD74/HLA-DRB1/HCLS1/ITGB2/LCP1/TLR2/TREM2/ITGAM/ALOX5/IL1B	10	AD
M5	GOBP	phospholipase c-activating g protein-coupled receptor signaling pathway	5/137	81/27501	0.00035847	CX3CR1/P2RY12/C3AR1/FPR1/CMKLR1	5	AD
M5	GOBP	regulation of macrophage activation	4/137	42/27501	0.000377822	CD74/PTPRC/TREM2/FCGR2B	4	AD
M5	GOBP	positive regulation of cytokine production involved in immune response	4/137	43/27501	0.00041214	CD74/LAPTM5/IL18/IL1B	4	AD
M5	GOBP	dendritic cell chemotaxis	3/137	16/27501	0.000416077	CCR1/GPR183/CCR5	3	AD
M5	GOBP	detection of bacterium	3/137	16/27501	0.000416077	HLA-DRB1/TLR2/TLR1	3	AD
M5	GOBP	negative regulation of t cell mediated immunity	3/137	16/27501	0.000416077	PTPRC/LILRB4/FCGR2B	3	AD
M5	GOMF	oxidoreductase activity, acting on nad(p)h, oxygen as acceptor	3/137	16/27501	0.000416077	CYBA/CYBB/NCF2	3	AD
M5	GOBP	positive regulation of syncytium formation by plasma membrane fusion	3/137	16/27501	0.000416077	CD53/TYROBP/TREM2	3	AD
M5	GOBP	positive regulation of t-helper 1 type immune response	3/137	16/27501	0.000416077	SLC11A1/IL18/IL1B	3	AD
M5	GOBP	regulation of monocyte differentiation	3/137	16/27501	0.000416077	CD74/HLA-DRB1/CD4	3	AD
M5	GOBP	negative regulation of t cell proliferation	4/137	44/27501	0.000438649	HLA-DRB1/VSIG4/LILRB4/CD86	4	AD
M5	GOBP	positive regulation of leukocyte mediated cytotoxicity	4/137	44/27501	0.000438649	HLA-DRA/HLA-DRB1/TYROBP/ITGAM	4	AD
M5	GOBP	positive regulation of response to cytokine stimulus	4/137	44/27501	0.000438649	CD74/LAPTM5/TLR2/TREM2	4	AD
M5	GOBP	negative regulation of peptidyl-tyrosine phosphorylation	4/137	45/27501	0.000476436	PTPRC/LILRB4/CD300A/SAMSN1	4	AD
M5	GOBP	negative regulation of secretion by cell	5/137	87/27501	0.00048091	TNFRSF1B/CD84/CD300A/FCGR2B/IL1B	5	AD
M5	GOCC	late endosome	7/137	204/27501	0.00048091	HLA-DRA/HLA-DRB1/CD68/SLC11A1/CTSS/HLA-DMB/HLA-DRB3	7	AD
M5	GOBP	negative regulation of interleukin-10 production	3/137	17/27501	0.000489261	TYROBP/LILRB4/FCGR2B	3	AD
M5	GOBP	negative regulation of phagocytosis	3/137	17/27501	0.000489261	TLR2/CD300A/FCGR2B	3	AD
M5	GOCC	phagocytic cup	3/137	17/27501	0.000489261	LCP1/AIF1/MYO1G	3	AD
M5	GOBP	fatty acid derivative biosynthetic process	5/137	89/27501	0.000528583	CD74/PTGS1/ALOX5AP/ALOX5/ALOX15B	5	AD
M5	GOCC	azurophil granule lumen	5/137	90/27501	0.000556255	LYZ/MNDA/RNASE2/DEFA3/DEFA1B	5	AD
M5	GOBP	detection of other organism	3/137	18/27501	0.000576261	HLA-DRB1/TLR2/TLR1	3	AD
M5	GOBP	positive regulation of fatty acid biosynthetic process	3/137	18/27501	0.000576261	CD74/APOC2/IL1B	3	AD
M5	GOBP	positive regulation of interleukin-4 production	3/137	18/27501	0.000576261	FCER1G/SYK/CD86	3	AD
M5	GOBP	positive regulation of leukocyte degranulation	3/137	18/27501	0.000576261	ITGB2/ITGAM/SYK	3	AD
M5	GOBP	regulation of syncytium formation by plasma membrane fusion	3/137	18/27501	0.000576261	CD53/TYROBP/TREM2	3	AD
M5	GOBP	production of molecular mediator of immune response	4/137	49/27501	0.000643164	HLA-DRB1/HLA-DQB1/PTPRC/CD86	4	AD
M5	GOBP	positive regulation of cytosolic calcium ion concentration	7/137	216/27501	0.00066073	PTPRC/CX3CR1/C3AR1/FPR1/CMKLR1/CCR1/CCR5	7	AD
M5	GOBP	regulation of response to cytokine stimulus	6/137	150/27501	0.00066073	CD74/LAPTM5/PTPRC/TLR2/TREM2/SYK	6	AD
M5	GOBP	apoptotic process	10/137	461/27501	0.00066073	TNFRSF1B/ITGB2/CD14/TYROBP/TLR2/ITGAM/ALOX15B/IL1B/BCL2A1/TOP2A	10	AD
M5	GOCC	extrinsic component of cytoplasmic side of plasma membrane	5/137	94/27501	0.00066073	RGS1/LYN/SLA/SYK/HCK	5	AD
M5	GOMF	complement binding	3/137	19/27501	0.00066073	ITGB2/VSIG4/ITGAM	3	AD
M5	GOBP	positive regulation of myeloid leukocyte mediated immunity	3/137	19/27501	0.00066073	ITGB2/ITGAM/SYK	3	AD
M5	GOBP	regulation of t-helper 1 type immune response	3/137	19/27501	0.00066073	SLC11A1/IL18/IL1B	3	AD
M5	GOBP	regulation of type 2 immune response	3/137	19/27501	0.00066073	CD74/IL18/CD86	3	AD
M5	GOBP	regulation of interleukin-12 production	4/137	50/27501	0.000677775	LAPTM5/TLR2/SYK/CMKLR1	4	AD
M5	GOBP	cell-cell adhesion	9/137	375/27501	0.000682025	ITGB2/SELPLG/CX3CR1/OLR1/ITGAM/P2RY12/SYK/CD84/IL1B	9	AD
M5	GOBP	positive regulation of protein kinase b signaling	6/137	153/27501	0.000720547	HCLS1/CX3CR1/P2RY12/PIK3AP1/IL18/CD86	6	AD
M5	GOBP	unsaturated fatty acid metabolic process	5/137	97/27501	0.000754347	CD74/PTGS1/ALOX5AP/ALOX5/ALOX15B	5	AD
M5	GOBP	negative regulation of cell migration	7/137	222/27501	0.000759389	CD74/AIF1/TMIGD3/ADORA3/CD300A/ALOX15B/SLAMF8	7	AD
M5	GOBP	positive regulation of protein transport	7/137	222/27501	0.000759389	HLA-DRB1/HCLS1/ITGB2/TLR2/TREM2/ITGAM/IL1B	7	AD
M5	GOBP	antibacterial humoral response	4/137	52/27501	0.000776255	RNASE6/RNASE2/DEFA3/DEFA1B	4	AD
M5	GOBP	fatty acid biosynthetic process	5/137	98/27501	0.000780576	CD74/PTGS1/ALOX5AP/ALOX5/ALOX15B	5	AD
M5	GOBP	innate immune response in mucosa	3/137	21/27501	0.000875033	RNASE2/DEFA3/DEFA1B	3	AD
M5	GOMF	pattern recognition receptor activity	3/137	21/27501	0.000875033	CD14/TLR2/TLR7	3	AD
M5	GOBP	receptor internalization	4/137	54/27501	0.000890836	ITGB2/FCER1G/SYK/LILRB4	4	AD
M5	GOBP	positive regulation of apoptotic process	10/137	487/27501	0.000989363	LAPTM5/TNFRSF1B/LYN/SCIN/TYROBP/FGD2/ITGAM/SYK/MNDA/TOP2A	10	AD
M5	GOBP	negative regulation of cell motility	7/137	233/27501	0.000995542	CD74/AIF1/TMIGD3/ADORA3/CD300A/ALOX15B/SLAMF8	7	AD
M5	GOBP	detection of external biotic stimulus	3/137	22/27501	0.000995542	HLA-DRB1/TLR2/TLR1	3	AD
M5	GOMF	sialic acid binding	3/137	22/27501	0.000995542	SIGLEC8/SIGLEC9/SIGLEC14	3	AD
M5	GOBP	t cell migration	3/137	22/27501	0.000995542	MYO1G/GPR183/DEFA1B	3	AD
M5	GOBP	regulation of protein transport	9/137	398/27501	0.00102269	HLA-DRB1/HCLS1/ITGB2/LCP1/TLR2/TREM2/ITGAM/ALOX5/IL1B	9	AD
M5	GOBP	positive regulation of programmed cell death	10/137	493/27501	0.00107456	LAPTM5/TNFRSF1B/LYN/SCIN/TYROBP/FGD2/ITGAM/SYK/MNDA/TOP2A	10	AD
M5	GOBP	regulation of protein processing	6/137	166/27501	0.00107531	C1QB/C1QC/C1QA/VSIG4/C3AR1/IL1B	6	AD
M5	GOBP	icosanoid metabolic process	5/137	106/27501	0.00109311	CD74/PTGS1/ALOX5AP/ALOX5/ALOX15B	5	AD
M5	GOBP	antigen processing and presentation of endogenous antigen	3/137	23/27501	0.00110999	CD74/HLA-DRA/HLA-DRB1	3	AD
M5	GOMF	c-c chemokine receptor activity	3/137	23/27501	0.00110999	CX3CR1/CCR1/CCR5	3	AD
M5	GOBP	negative regulation of exocytosis	3/137	23/27501	0.00110999	CD84/CD300A/FCGR2B	3	AD
M5	GOBP	regulation of b cell receptor signaling pathway	3/137	23/27501	0.00110999	LYN/CD300A/FCGR2B	3	AD
M5	GOBP	regulation of macrophage chemotaxis	3/137	23/27501	0.00110999	CSF1R/CMKLR1/SLAMF8	3	AD
M5	GOBP	regulation of protein maturation	6/137	168/27501	0.00112313	C1QB/C1QC/C1QA/VSIG4/C3AR1/IL1B	6	AD
M5	GOBP	positive regulation of tyrosine phosphorylation of stat protein	4/137	59/27501	0.00120228	CSF1R/HCLS1/LYN/IL18	4	AD
M5	GOMF	c-c chemokine binding	3/137	24/27501	0.00124953	CX3CR1/CCR1/CCR5	3	AD
M5	GOBP	dendritic cell differentiation	3/137	24/27501	0.00124953	LYN/TREM2/IRF8	3	AD
M5	GOBP	positive regulation of multi-organism process	6/137	172/27501	0.00125844	CD74/HLA-DRB1/CD4/CYBA/SYK/TOP2A	6	AD
M5	GOBP	regulation of cytosolic calcium ion concentration	7/137	244/27501	0.00125856	PTPRC/CX3CR1/C3AR1/FPR1/CMKLR1/CCR1/CCR5	7	AD
M5	GOBP	positive regulation of inflammatory response	5/137	111/27501	0.00130924	TLR2/TREM2/IL18/TLR7/IL1B	5	AD
M5	GOBP	lymphocyte migration	4/137	61/27501	0.00134738	MYO1G/GPR183/CCL4/DEFA1B	4	AD
M5	GOBP	positive regulation of protein kinase activity	9/137	422/27501	0.0014902	CSF1R/SLC11A1/CD4/PTPRC/FCGR1A/IL18/FPR1/CD86/IL1B	9	AD
M5	GOBP	detection of biotic stimulus	3/137	26/27501	0.00155504	HLA-DRB1/TLR2/TLR1	3	AD
M5	GOBP	positive regulation of toll-like receptor signaling pathway	3/137	26/27501	0.00155504	CYBA/TLR2/TLR1	3	AD
M5	GOBP	positive regulation of viral life cycle	4/137	64/27501	0.00159463	CD74/HLA-DRB1/CD4/TOP2A	4	AD
M5	GOBP	monocarboxylic acid biosynthetic process	6/137	181/27501	0.00160939	CD74/PTGS1/ALOX5AP/ALOX5/ALOX15B/DHRS9	6	AD
M5	GOMF	protein tyrosine kinase activity	5/137	117/27501	0.00162827	CSF1R/LYN/SLA/SYK/HCK	5	AD
M5	GOMF	lipopolysaccharide binding	3/137	27/27501	0.00171443	CD14/TLR2/RNASE2	3	AD
M5	GOBP	negative regulation of cellular component movement	7/137	260/27501	0.00178099	CD74/AIF1/TMIGD3/ADORA3/CD300A/ALOX15B/SLAMF8	7	AD
M5	GOBP	positive regulation of establishment of protein localization	7/137	261/27501	0.00181927	HLA-DRB1/HCLS1/ITGB2/TLR2/TREM2/ITGAM/IL1B	7	AD
M5	GOBP	positive regulation of secretion by cell	6/137	186/27501	0.00183447	HLA-DRB1/ITGB2/TLR2/TREM2/ITGAM/SYK	6	AD
M5	GOBP	regulation of reactive oxygen species biosynthetic process	4/137	67/27501	0.00186027	CYBA/CX3CR1/ALOX5/IL1B	4	AD
M5	GOBP	regulation of regulatory t cell differentiation	3/137	28/27501	0.00189588	HLA-DRA/HLA-DRB1/LILRB4	3	AD
M5	GOBP	phagocytosis, engulfment	5/137	122/27501	0.00193574	ITGB2/AIF1/FCGR1A/ITGAM/FCGR2B	5	AD
M5	GOBP	positive regulation of lipid metabolic process	5/137	122/27501	0.00193574	CD74/APOC1/APOC2/P2RY12/IL1B	5	AD
M5	GOBP	regulation of tyrosine phosphorylation of stat protein	4/137	68/27501	0.00195479	CSF1R/HCLS1/LYN/IL18	4	AD
M5	GOBP	regulation of establishment of protein localization	9/137	443/27501	0.00204238	HLA-DRB1/HCLS1/ITGB2/LCP1/TLR2/TREM2/ITGAM/ALOX5/IL1B	9	AD
M5	GOBP	mucosal immune response	3/137	29/27501	0.00207691	RNASE2/DEFA3/DEFA1B	3	AD
M5	GOBP	myd88-dependent toll-like receptor signaling pathway	3/137	29/27501	0.00207691	CD14/TLR2/TLR1	3	AD
M5	GOBP	negative regulation of interferon-gamma production	3/137	29/27501	0.00207691	LAPTM5/HLA-DRB1/LILRB4	3	AD
M5	GOBP	cellular metal ion homeostasis	9/137	447/27501	0.00214921	SLC11A1/PTPRC/CX3CR1/HAMP/C3AR1/FPR1/CMKLR1/CCR1/CCR5	9	AD
M5	GOBP	neutrophil chemotaxis	4/137	70/27501	0.00214921	ITGB2/FCER1G/SYK/CCL4	4	AD
M5	GOBP	regulation of protein tyrosine kinase activity	4/137	70/27501	0.00214921	CSF1R/PTPRC/FCGR1A/LILRB4	4	AD
M5	GOBP	negative regulation of locomotion	7/137	270/27501	0.00216601	CD74/AIF1/TMIGD3/ADORA3/CD300A/ALOX15B/SLAMF8	7	AD
M5	GOBP	negative regulation of adaptive immune response based on somatic recombination of immune receptors built from immunoglobulin superfamily domains	3/137	30/27501	0.00225834	PTPRC/LILRB4/FCGR2B	3	AD
M5	GOBP	positive regulation of fatty acid metabolic process	3/137	30/27501	0.00225834	CD74/APOC2/IL1B	3	AD
M5	GOMF	integrin binding	5/137	127/27501	0.00225834	ITGB2/LCP1/ITGAM/SYK/IL1B	5	AD
M5	GOBP	cellular divalent inorganic cation homeostasis	8/137	361/27501	0.00237153	SLC11A1/PTPRC/CX3CR1/C3AR1/FPR1/CMKLR1/CCR1/CCR5	8	AD
M5	GOBP	transmembrane receptor protein tyrosine kinase signaling pathway	9/137	456/27501	0.00243708	CSF1R/CD4/CYBA/LYN/CYBB/SLA/SYK/HCK/NCF2	9	AD
M5	GOBP	organ or tissue specific immune response	3/137	31/27501	0.00246533	RNASE2/DEFA3/DEFA1B	3	AD
M5	GOBP	granulocyte chemotaxis	4/137	73/27501	0.00246533	ITGB2/FCER1G/SYK/CCL4	4	AD
M5	GOBP	regulation of fatty acid metabolic process	4/137	73/27501	0.00246533	CD74/APOC1/APOC2/IL1B	4	AD
M5	GOBP	plasma membrane invagination	5/137	130/27501	0.00248227	ITGB2/AIF1/FCGR1A/ITGAM/FCGR2B	5	AD
M5	GOBP	regulation of protein kinase b signaling	6/137	201/27501	0.00262812	HCLS1/CX3CR1/P2RY12/PIK3AP1/IL18/CD86	6	AD
M5	GOMF	g protein-coupled peptide receptor activity	5/137	132/27501	0.00265204	CX3CR1/FPR1/CMKLR1/CCR1/CCR5	5	AD
M5	GOCC	immunological synapse	3/137	32/27501	0.00267421	HLA-DRA/HLA-DRB1/CD53	3	AD
M5	GOBP	integrin-mediated signaling pathway	4/137	75/27501	0.00269467	ITGB2/FYB1/SYK/HCK	4	AD
M5	GOBP	regulation of ion transport	9/137	464/27501	0.00270398	CD4/CTSS/TREM2/HAMP/SYK/CD84/CCR1/IL1B/CCL4	9	AD
M5	GOBP	modification of morphology or physiology of other organism	5/137	133/27501	0.00271206	CD4/LYZ/CCL4/DEFA3/DEFA1B	5	AD
M5	GOBP	b cell differentiation	4/137	76/27501	0.00280951	PTPRC/FCGR2B/GPR183/SLAMF8	4	AD
M5	GOBP	positive regulation of phosphatidylinositol 3-kinase signaling	4/137	76/27501	0.00280951	HCLS1/LYN/PIK3AP1/IL18	4	AD
M5	GOCC	transport vesicle	7/137	285/27501	0.00285513	CD74/HLA-DRA/LAPTM5/HLA-DRB1/HLA-DPA1/HLA-DQB1/HLA-DRB3	7	AD
M5	GOBP	humoral immune response mediated by circulating immunoglobulin	5/137	135/27501	0.00285767	C1QB/C1QC/HLA-DRB1/C1QA/HLA-DQB1	5	AD
M5	GOMF	chemokine binding	3/137	33/27501	0.00285767	CX3CR1/CCR1/CCR5	3	AD
M5	GOBP	negative regulation of lymphocyte mediated immunity	3/137	33/27501	0.00285767	PTPRC/LILRB4/FCGR2B	3	AD
M5	GOBP	positive regulation of interleukin-12 production	3/137	33/27501	0.00285767	LAPTM5/TLR2/SYK	3	AD
M5	GOBP	regulation of platelet activation	3/137	33/27501	0.00285767	LYN/FCER1G/SYK	3	AD
M5	GOBP	regulation of t cell receptor signaling pathway	3/137	33/27501	0.00285767	LAPTM5/LILRB4/CD300A	3	AD
M5	GOBP	neutrophil migration	4/137	77/27501	0.00289692	ITGB2/FCER1G/SYK/CCL4	4	AD
M5	GOBP	regulation of interleukin-1 beta production	4/137	77/27501	0.00289692	TYROBP/CX3CR1/LILRB4/MNDA	4	AD
M5	GOBP	divalent inorganic cation homeostasis	8/137	375/27501	0.00289692	SLC11A1/PTPRC/CX3CR1/C3AR1/FPR1/CMKLR1/CCR1/CCR5	8	AD
M5	GOBP	negative regulation of mapk cascade	5/137	136/27501	0.00291698	LYN/PTPRC/LILRB4/CD300A/IL1B	5	AD
M5	GOMF	peptide receptor activity	5/137	136/27501	0.00291698	CX3CR1/FPR1/CMKLR1/CCR1/CCR5	5	AD
M5	GOBP	second-messenger-mediated signaling	7/137	288/27501	0.00296694	LAT2/PTPRC/CX3CR1/P2RY12/FPR1/CCR1/CCR5	7	AD
M5	GOBP	membrane invagination	5/137	137/27501	0.00300557	ITGB2/AIF1/FCGR1A/ITGAM/FCGR2B	5	AD
M5	GOBP	carboxylic acid biosynthetic process	7/137	289/27501	0.00301324	CD74/PTGS1/ALOX5AP/ALOX5/ALOX15B/DHRS9/IL1B	7	AD
M5	GOBP	organic acid biosynthetic process	7/137	289/27501	0.00301324	CD74/PTGS1/ALOX5AP/ALOX5/ALOX15B/DHRS9/IL1B	7	AD
M5	GOBP	negative regulation of toll-like receptor signaling pathway	3/137	34/27501	0.00306662	CD14/LYN/CD300A	3	AD
M5	GOBP	superoxide metabolic process	3/137	34/27501	0.00306662	CYBA/CYBB/NCF2	3	AD
M5	GOBP	regulation of cytokine-mediated signaling pathway	5/137	139/27501	0.00318318	CD74/LAPTM5/PTPRC/TREM2/SYK	5	AD
M5	GOBP	positive regulation of b cell activation	5/137	140/27501	0.00328267	CD74/PTPRC/SYK/SASH3/GPR183	5	AD
M5	GOBP	cellular component disassembly	8/137	385/27501	0.00336513	C1QB/C1QC/C1QA/LCP1/CTSS/CX3CR1/ITGAM/TOP2A	8	AD
M5	GOBP	cytokine production	4/137	81/27501	0.00341793	AIF1/TLR2/IL18/IL1B	4	AD
M5	GOBP	granulocyte migration	4/137	81/27501	0.00341793	ITGB2/FCER1G/SYK/CCL4	4	AD
M5	GOBP	metal ion homeostasis	9/137	485/27501	0.00351129	SLC11A1/PTPRC/CX3CR1/HAMP/C3AR1/FPR1/CMKLR1/CCR1/CCR5	9	AD
M5	GOMF	carbohydrate binding	4/137	82/27501	0.00356255	HLA-DRA/HLA-DRB1/SLC2A5/SIGLEC9	4	AD
M5	GOBP	regulation of actin cytoskeleton reorganization	3/137	36/27501	0.00356255	CSF1R/HCLS1/HCK	3	AD
M5	GOMF	phosphotyrosine residue binding	3/137	37/27501	0.00385047	SYK/HCK/SAMSN1	3	AD
M5	GOBP	positive regulation of cytokine-mediated signaling pathway	3/137	37/27501	0.00385047	CD74/LAPTM5/TREM2	3	AD
M5	GOMF	actin binding	7/137	305/27501	0.00401259	HCLS1/LCP1/SCIN/PARVG/AIF1/MYO1G/CCR5	7	AD
M5	GOBP	receptor metabolic process	4/137	86/27501	0.00420486	ITGB2/FCER1G/SYK/LILRB4	4	AD
M5	GOBP	regulation of interleukin-1 production	4/137	86/27501	0.00420486	TYROBP/CX3CR1/LILRB4/MNDA	4	AD
M5	GOBP	regulation of i-kappab kinase/nf-kappab signaling	6/137	224/27501	0.00425675	CD74/HLA-DRB1/CD4/CX3CR1/LILRB4/IL1B	6	AD
M5	GOBP	regulation of peptide secretion	6/137	225/27501	0.00434886	CD74/HLA-DRB1/TLR2/TREM2/ALOX5/IL1B	6	AD
M5	GOBP	positive regulation of regulated secretory pathway	3/137	39/27501	0.00443927	ITGB2/ITGAM/SYK	3	AD
M5	GOBP	regulation of viral entry into host cell	3/137	39/27501	0.00443927	CD74/HLA-DRB1/CD4	3	AD
M5	GOCC	extrinsic component of plasma membrane	5/137	154/27501	0.00485406	RGS1/LYN/SLA/SYK/HCK	5	AD
M5	GOCC	chylomicron	2/137	10/27501	0.00485406	APOC1/APOC2	2	AD
M5	GOBP	i-kappab phosphorylation	2/137	10/27501	0.00485406	TLR2/TLR7	2	AD
M5	GOBP	macrophage activation involved in immune response	2/137	10/27501	0.00485406	TYROBP/SYK	2	AD
M5	GOBP	membrane disruption in other organism	2/137	10/27501	0.00485406	DEFA3/DEFA1B	2	AD
M5	GOBP	regulation of granulocyte differentiation	2/137	10/27501	0.00485406	C1QC/HCLS1	2	AD
M5	GOBP	regulation of icosanoid secretion	2/137	10/27501	0.00485406	SYK/IL1B	2	AD
M5	GOBP	regulation of memory t cell differentiation	2/137	10/27501	0.00485406	HLA-DRA/HLA-DRB1	2	AD
M5	GOBP	regulation of podosome assembly	2/137	10/27501	0.00485406	LCP1/HCK	2	AD
M5	GOMF	t cell receptor binding	2/137	10/27501	0.00485406	HLA-DRA/HLA-DRB1	2	AD
M5	GOBP	t-helper 1 type immune response	2/137	10/27501	0.00485406	HLA-DRB1/IL18	2	AD
M5	GOMF	coreceptor activity	3/137	41/27501	0.00499848	CD4/CD86/CCR5	3	AD
M5	GOBP	disruption of cells of other organism	3/137	41/27501	0.00499848	LYZ/DEFA3/DEFA1B	3	AD
M5	GOBP	killing of cells of other organism	3/137	41/27501	0.00499848	LYZ/DEFA3/DEFA1B	3	AD
M5	GOBP	regulation of cell adhesion mediated by integrin	3/137	41/27501	0.00499848	LYN/P2RY12/SYK	3	AD
M5	GOBP	regulation of granulocyte chemotaxis	3/137	41/27501	0.00499848	CD74/CSF1R/CMKLR1	3	AD
M5	GOBP	regulation of lipase activity	4/137	91/27501	0.0050086	APOC1/APOC2/P2RY12/CD86	4	AD
M5	GOBP	fatty acid derivative metabolic process	5/137	158/27501	0.0052979	CD74/PTGS1/ALOX5AP/ALOX5/ALOX15B	5	AD
M5	GOBP	regulation of lipid transport	4/137	94/27501	0.00562362	APOC1/APOC2/SYK/IL1B	4	AD
M5	GOBP	positive regulation of response to biotic stimulus	3/137	43/27501	0.00569237	HLA-DRB1/CYBA/HLA-DRB3	3	AD
M5	GOBP	regulation of osteoclast differentiation	3/137	43/27501	0.00569237	TYROBP/LILRB4/CCR1	3	AD
M5	GOBP	detection of molecule of bacterial origin	2/137	11/27501	0.00570124	TLR2/TLR1	2	AD
M5	GOBP	negative regulation of humoral immune response	2/137	11/27501	0.00570124	VSIG4/FCGR2B	2	AD
M5	GOBP	positive regulation of humoral immune response	2/137	11/27501	0.00570124	FCGR2B/IL1B	2	AD
M5	GOBP	regulation of inflammatory response to antigenic stimulus	2/137	11/27501	0.00570124	HLA-DRB1/FCGR2B	2	AD
M5	GOBP	regulation of membrane invagination	2/137	11/27501	0.00570124	TREM2/CD300A	2	AD
M5	GOBP	regulation of phagocytosis, engulfment	2/137	11/27501	0.00570124	TREM2/CD300A	2	AD
M5	GOBP	t cell chemotaxis	2/137	11/27501	0.00570124	GPR183/DEFA1B	2	AD
M5	GOMF	toll-like receptor binding	2/137	11/27501	0.00570124	TLR2/TLR1	2	AD
M5	GOBP	positive regulation of dna-binding transcription factor activity	6/137	240/27501	0.00570246	HCLS1/CX3CR1/TLR2/LPAR5/IL18/IL1B	6	AD
M5	GOCC	phagocytic vesicle membrane	3/137	44/27501	0.00595089	SLC11A1/CYBA/CYBB	3	AD
M5	GOBP	cellular calcium ion homeostasis	7/137	331/27501	0.00599201	PTPRC/CX3CR1/C3AR1/FPR1/CMKLR1/CCR1/CCR5	7	AD
M5	GOBP	regulation of lipid catabolic process	3/137	45/27501	0.00633401	APOC1/APOC2/IL1B	3	AD
M5	GOCC	actin cytoskeleton	8/137	434/27501	0.00659513	HCLS1/LCP1/SCIN/PARVG/AIF1/FYB1/HCK/MYO1G	8	AD
M5	GOBP	monocarboxylic acid metabolic process	8/137	435/27501	0.00660207	CD74/SLC16A3/PTGS1/ALOX5AP/ALOX5/ALOX15B/DHRS9/VNN2	8	AD
M5	GOBP	protein autophosphorylation	5/137	168/27501	0.00660207	CSF1R/LYN/SLA/SYK/HCK	5	AD
M5	GOBP	calcium ion homeostasis	7/137	338/27501	0.00660207	PTPRC/CX3CR1/C3AR1/FPR1/CMKLR1/CCR1/CCR5	7	AD
M5	GOBP	lymphocyte chemotaxis	3/137	46/27501	0.00660207	GPR183/CCL4/DEFA1B	3	AD
M5	GOBP	actin crosslink formation	2/137	12/27501	0.00660207	LCP1/AIF1	2	AD
M5	GOCC	early phagosome	2/137	12/27501	0.00660207	SYK/TLR7	2	AD
M5	GOBP	leukocyte migration involved in inflammatory response	2/137	12/27501	0.00660207	ALOX5/SLAMF8	2	AD
M5	GOBP	negative regulation of cholesterol transport	2/137	12/27501	0.00660207	APOC1/APOC2	2	AD
M5	GOBP	negative regulation of sterol transport	2/137	12/27501	0.00660207	APOC1/APOC2	2	AD
M5	GOBP	phospholipid efflux	2/137	12/27501	0.00660207	APOC1/APOC2	2	AD
M5	GOBP	positive regulation of granulocyte macrophage colony-stimulating factor production	2/137	12/27501	0.00660207	IL18/IL1B	2	AD
M5	GOBP	positive regulation of myeloid leukocyte cytokine production involved in immune response	2/137	12/27501	0.00660207	CD74/LAPTM5	2	AD
M5	GOBP	regulation of macrophage cytokine production	2/137	12/27501	0.00660207	CD74/LAPTM5	2	AD
M5	GOBP	tolerance induction	2/137	12/27501	0.00660207	LYN/LILRB4	2	AD
M5	GOBP	positive regulation of cell development	7/137	341/27501	0.00690302	TNFRSF1B/LYN/TYROBP/CX3CR1/TREM2/P2RY12/IL1B	7	AD
M5	GOMF	protein phosphorylated amino acid binding	3/137	47/27501	0.00698858	SYK/HCK/SAMSN1	3	AD
M5	GOCC	actin filament	4/137	103/27501	0.00742397	HCLS1/LCP1/AIF1/HCK	4	AD
M5	GOBP	gliogenesis	4/137	103/27501	0.00742397	C1QA/TLR2/TREM2/P2RY12	4	AD
M5	GOMF	immunoglobulin binding	2/137	13/27501	0.00766606	FCER1G/FCGR2B	2	AD
M5	GOBP	immunoglobulin production involved in immunoglobulin mediated immune response	2/137	13/27501	0.00766606	HLA-DRB1/HLA-DQB1	2	AD
M5	GOBP	mature b cell differentiation involved in immune response	2/137	13/27501	0.00766606	FCGR2B/GPR183	2	AD
M5	GOBP	negative regulation of neuroinflammatory response	2/137	13/27501	0.00766606	TNFRSF1B/PTPRC	2	AD
M5	GOBP	regulation of phosphatidylinositol 3-kinase signaling	4/137	105/27501	0.00788614	HCLS1/LYN/PIK3AP1/IL18	4	AD
M5	GOBP	regulation of cellular protein localization	8/137	450/27501	0.00793777	HCLS1/ITGB2/LCP1/TYROBP/TREM2/ITGAM/LILRB4/IL1B	8	AD
M5	GOMF	actin filament binding	5/137	177/27501	0.00809935	HCLS1/LCP1/SCIN/AIF1/MYO1G	5	AD
M5	GOMF	antigen binding	5/137	179/27501	0.00846946	HLA-DRA/HLA-DRB1/HLA-DPA1/HLA-DQB1/HLA-DRB3	5	AD
M5	GOBP	positive regulation of viral process	4/137	108/27501	0.00865404	CD74/HLA-DRB1/CD4/TOP2A	4	AD
M5	GOBP	astrocyte activation	2/137	14/27501	0.00871566	C1QA/TREM2	2	AD
M5	GOBP	defense response to protozoan	2/137	14/27501	0.00871566	SLC11A1/DEFA1B	2	AD
M5	GOBP	positive regulation of immune response to tumor cell	2/137	14/27501	0.00871566	HLA-DRB1/HLA-DRB3	2	AD
M5	GOBP	positive regulation of macrophage chemotaxis	2/137	14/27501	0.00871566	CSF1R/CMKLR1	2	AD
M5	GOBP	positive regulation of response to tumor cell	2/137	14/27501	0.00871566	HLA-DRB1/HLA-DRB3	2	AD
M5	GOBP	response to protozoan	2/137	14/27501	0.00871566	SLC11A1/DEFA1B	2	AD
M5	GOBP	toll-like receptor 9 signaling pathway	2/137	14/27501	0.00871566	PIK3AP1/TLR7	2	AD
M5	GOBP	positive regulation of intracellular transport	5/137	182/27501	0.00895174	HCLS1/ITGB2/ITGAM/SYK/IL1B	5	AD
M5	GOBP	synapse organization	5/137	182/27501	0.00895174	C1QB/C1QC/C1QA/CX3CR1/ITGAM	5	AD
M5	GOCC	extrinsic component of membrane	6/137	268/27501	0.0092523	RGS1/LYN/SLA/SYK/HCK/ALOX15B	6	AD
M5	GOBP	regulation of tissue remodeling	3/137	53/27501	0.00948252	CSF1R/SYK/IL18	3	AD
M5	GOBP	positive regulation of small molecule metabolic process	4/137	112/27501	0.00967272	CD74/TREM2/APOC2/IL1B	4	AD
M5	GOBP	wound healing	7/137	366/27501	0.00973854	SLC11A1/LCP1/LYN/FCER1G/P2RY12/SYK/F13A1	7	AD
M5	GOBP	inflammatory response to antigenic stimulus	2/137	15/27501	0.00973854	HLA-DRB1/CD68	2	AD
M5	GOMF	lipase inhibitor activity	2/137	15/27501	0.00973854	APOC1/APOC2	2	AD
M5	GOMF	pattern binding	2/137	15/27501	0.00973854	HLA-DRA/HLA-DRB1	2	AD
M5	GOMF	polysaccharide binding	2/137	15/27501	0.00973854	HLA-DRA/HLA-DRB1	2	AD
M5	GOBP	positive regulation of membrane protein ectodomain proteolysis	2/137	15/27501	0.00973854	TNFRSF1B/IL1B	2	AD
M5	GOBP	positive regulation of natural killer cell activation	2/137	15/27501	0.00973854	TYROBP/IL18	2	AD
M5	GOBP	positive regulation of osteoclast differentiation	2/137	15/27501	0.00973854	TYROBP/CCR1	2	AD
M5	GOBP	protein homotrimerization	2/137	15/27501	0.00973854	ALOX5AP/SLC1A5	2	AD
M5	GOBP	protein trimerization	2/137	15/27501	0.00973854	ALOX5AP/SLC1A5	2	AD
M5	GOBP	regulation of lipoprotein particle clearance	2/137	15/27501	0.00973854	APOC1/APOC2	2	AD
M5	GOBP	regulation of microglial cell activation	2/137	15/27501	0.00973854	PTPRC/TREM2	2	AD
M5	GOCC	triglyceride-rich plasma lipoprotein particle	2/137	15/27501	0.00973854	APOC1/APOC2	2	AD
M5	GOCC	very-low-density lipoprotein particle	2/137	15/27501	0.00973854	APOC1/APOC2	2	AD
M5	GOBP	negative regulation of protein kinase activity	5/137	187/27501	0.0097538	LYN/PTPRC/LILRB4/CD300A/IL1B	5	AD
M5	GOBP	regulation of intracellular protein transport	5/137	187/27501	0.0097538	HCLS1/ITGB2/LCP1/ITGAM/IL1B	5	AD
M6	GOBP	circulatory system development	25/134	482/27501	3.25783e-15	FLT1/APOLD1/FN1/PECAM1/PTPRB/HEG1/ENG/CD34/TGFBR2/ANXA2/CDH5/TIE1/ACVRL1/ANGPT2/SMAD6/NOS3/ITGA5/FOXC1/DLL4/TBX3/GATA2/PDLIM1/ADGRG6/GJA5/TBX18	25	AD
M6	GOBP	tube development	19/134	405/27501	1.95831e-10	FLT1/PODXL/APOLD1/PTPRB/ENG/CD34/TGFBR2/ANXA2/TIE1/ACVRL1/ANGPT2/ITGA5/FOXC1/DLL4/TBX3/GATA2/EPHA2/GJA5/TBX18	19	AD
M6	GOBP	cardiovascular system development	16/134	266/27501	2.19312e-10	FLT1/APOLD1/PECAM1/PTPRB/ENG/CD34/TGFBR2/ANXA2/CDH5/TIE1/ACVRL1/ANGPT2/ITGA5/DLL4/GATA2/GJA5	16	AD
M6	GOBP	vasculature development	16/134	266/27501	2.19312e-10	FLT1/APOLD1/PECAM1/PTPRB/ENG/CD34/TGFBR2/ANXA2/CDH5/TIE1/ACVRL1/ANGPT2/ITGA5/DLL4/GATA2/GJA5	16	AD
M6	GOBP	anatomical structure formation involved in morphogenesis	20/134	490/27501	2.24088e-10	PODXL/APOLD1/FN1/DUSP1/PTPRB/ENG/CD34/TGFBR2/ANXA2/TIE1/ACVRL1/ANGPT2/ITGA5/KLF4/DLL4/GATA2/ADGRG6/GJA5/TBX18/MMP9	20	AD
M6	GOBP	regulation of vasculature development	16/134	281/27501	3.39257e-10	FLT1/ENG/CD34/CDH5/TIE1/ANXA1/MMRN2/ANXA3/NOS3/ITGA5/FOXC1/KLF4/DLL4/GATA2/EPHA2/ECSCR	16	AD
M6	GOBP	tube morphogenesis	17/134	341/27501	4.51542e-10	FLT1/PODXL/APOLD1/PTPRB/ENG/CD34/TGFBR2/ANXA2/TIE1/ACVRL1/ANGPT2/ITGA5/DLL4/TBX3/GATA2/EPHA2/GJA5	17	AD
M6	GOBP	regulation of angiogenesis	15/134	250/27501	6.5653e-10	FLT1/CD34/CDH5/TIE1/ANXA1/MMRN2/ANXA3/NOS3/ITGA5/FOXC1/KLF4/DLL4/GATA2/EPHA2/ECSCR	15	AD
M6	GOBP	blood vessel development	15/134	253/27501	6.93009e-10	FLT1/APOLD1/PECAM1/PTPRB/ENG/CD34/TGFBR2/ANXA2/TIE1/ACVRL1/ANGPT2/ITGA5/DLL4/GATA2/GJA5	15	AD
M6	GOBP	angiogenesis	13/134	171/27501	8.63507e-10	APOLD1/PTPRB/ENG/CD34/TGFBR2/ANXA2/TIE1/ACVRL1/ANGPT2/ITGA5/DLL4/GATA2/GJA5	13	AD
M6	GOBP	blood vessel morphogenesis	14/134	225/27501	1.67654e-09	FLT1/APOLD1/PTPRB/ENG/CD34/TGFBR2/ANXA2/TIE1/ACVRL1/ANGPT2/ITGA5/DLL4/GATA2/GJA5	14	AD
M6	GOBP	leukocyte migration	16/134	332/27501	2.12677e-09	FLT1/FN1/PECAM1/CD34/ESAM/ANXA1/ANGPT2/ITGA5/S100A9/S100A8/TNFRSF10D/THBD/CD177/S100A12/CXCR1/IGKV3-20	16	AD
M6	GOBP	heart development	15/134	295/27501	4.30183e-09	FN1/HEG1/ENG/TGFBR2/TIE1/ACVRL1/SMAD6/NOS3/FOXC1/DLL4/TBX3/PDLIM1/ADGRG6/GJA5/TBX18	15	AD
M6	GOCC	collagen-containing extracellular matrix	16/134	386/27501	1.71791e-08	VWF/FN1/TGM2/ITIH5/ANXA2/TINAGL1/ANXA1/MMRN2/ANGPT2/S100A9/CXCL12/S100A8/MATN3/MMRN1/HMCN1/MMP9	16	AD
M6	GOBP	positive regulation of vasculature development	11/134	146/27501	3.23619e-08	FLT1/ENG/CD34/CDH5/TIE1/ANXA1/ANXA3/NOS3/ITGA5/KLF4/GATA2	11	AD
M6	GOBP	regulation of blood vessel endothelial cell migration	9/134	81/27501	4.38024e-08	ANXA1/ACVRL1/MMRN2/ANGPT2/NOS3/KLF4/DLL4/GATA2/EPHA2	9	AD
M6	GOBP	neutrophil degranulation	17/134	483/27501	4.38024e-08	HLA-B/PECAM1/PTPRB/ANXA2/PNP/ANXA3/CD93/S100A9/FGR/S100A8/CDA/MMP9/CD177/S100A12/ADGRG3/CXCR1/LCN2	17	AD
M6	GOBP	neutrophil activation involved in immune response	17/134	487/27501	4.53785e-08	HLA-B/PECAM1/PTPRB/ANXA2/PNP/ANXA3/CD93/S100A9/FGR/S100A8/CDA/MMP9/CD177/S100A12/ADGRG3/CXCR1/LCN2	17	AD
M6	GOBP	regulation of endothelial cell migration	11/134	154/27501	4.53785e-08	ANXA1/ACVRL1/MMRN2/ANGPT2/ANXA3/NOS3/KLF4/DLL4/GATA2/EPHA2/STC1	11	AD
M6	GOBP	neutrophil mediated immunity	17/134	490/27501	4.64056e-08	HLA-B/PECAM1/PTPRB/ANXA2/PNP/ANXA3/CD93/S100A9/FGR/S100A8/CDA/MMP9/CD177/S100A12/ADGRG3/CXCR1/LCN2	17	AD
M6	GOBP	neutrophil activation	17/134	494/27501	4.92657e-08	HLA-B/PECAM1/PTPRB/ANXA2/PNP/ANXA3/CD93/S100A9/FGR/S100A8/CDA/MMP9/CD177/S100A12/ADGRG3/CXCR1/LCN2	17	AD
M6	GOBP	leukocyte degranulation	17/134	495/27501	4.92657e-08	HLA-B/PECAM1/PTPRB/ANXA2/PNP/ANXA3/CD93/S100A9/FGR/S100A8/CDA/MMP9/CD177/S100A12/ADGRG3/CXCR1/LCN2	17	AD
M6	GOBP	granulocyte activation	17/134	497/27501	5.01149e-08	HLA-B/PECAM1/PTPRB/ANXA2/PNP/ANXA3/CD93/S100A9/FGR/S100A8/CDA/MMP9/CD177/S100A12/ADGRG3/CXCR1/LCN2	17	AD
M6	GOBP	regulation of epithelial cell migration	12/134	206/27501	5.71126e-08	ANXA1/ACVRL1/MMRN2/ANGPT2/ANXA3/NOS3/KLF4/DLL4/GATA2/EPHA2/STC1/MMP9	12	AD
M6	GOBP	cell-cell adhesion	15/134	375/27501	6.3782e-08	FN1/PECAM1/CD34/TGFBR2/ESAM/CDH5/PERP/CD93/ITGA5/S100A9/S100A8/MPZL2/SIGLEC1/HMCN1/CD177	15	AD
M6	GOBP	positive regulation of angiogenesis	10/134	129/27501	9.93893e-08	FLT1/CD34/CDH5/TIE1/ANXA1/ANXA3/NOS3/ITGA5/KLF4/GATA2	10	AD
M6	GOBP	tissue morphogenesis	13/134	289/27501	2.11629e-07	PODXL/ENG/TGFBR2/TIE1/ACVRL1/NOS3/ITGA5/KLF4/DLL4/TBX3/EPHA2/STC1/TBX18	13	AD
M6	GOCC	extracellular matrix	16/134	497/27501	3.22983e-07	VWF/FN1/TGM2/ITIH5/ANXA2/TINAGL1/ANXA1/MMRN2/ANGPT2/S100A9/CXCL12/S100A8/MATN3/MMRN1/HMCN1/MMP9	16	AD
M6	GOBP	positive regulation of cell migration	15/134	437/27501	4.26306e-07	FLT1/PODXL/FN1/PECAM1/CDH5/ANXA1/SEMA3G/ANXA3/NOS3/CXCL12/SEMA3F/FGR/LEF1/GATA2/MMP9	15	AD
M6	GOBP	negative regulation of cellular component movement	12/134	260/27501	6.19899e-07	DUSP1/ENG/HYAL2/ACVRL1/MMRN2/SEMA3G/ANGPT2/CXCL12/SEMA3F/KLF4/DLL4/STC1	12	AD
M6	GOBP	regulation of inflammatory response	14/134	386/27501	6.78131e-07	CFH/HYAL2/CDH5/ANXA1/S100A9/GPR4/KLF4/S100A8/CFI/BCL6B/MMP9/S100A12/IGHG1/IGKV3-20	14	AD
M6	GOBP	positive regulation of cell motility	15/134	456/27501	6.85846e-07	FLT1/PODXL/FN1/PECAM1/CDH5/ANXA1/SEMA3G/ANXA3/NOS3/CXCL12/SEMA3F/FGR/LEF1/GATA2/MMP9	15	AD
M6	GOBP	negative regulation of locomotion	12/134	270/27501	8.61455e-07	DUSP1/ENG/HYAL2/ACVRL1/MMRN2/SEMA3G/ANGPT2/CXCL12/SEMA3F/KLF4/DLL4/STC1	12	AD
M6	GOBP	positive regulation of cellular component movement	15/134	469/27501	9.40791e-07	FLT1/PODXL/FN1/PECAM1/CDH5/ANXA1/SEMA3G/ANXA3/NOS3/CXCL12/SEMA3F/FGR/LEF1/GATA2/MMP9	15	AD
M6	GOBP	hemopoiesis	13/134	338/27501	1.07321e-06	FLT1/CD34/TGFBR2/ANXA2/ANXA1/MECOM/KLF4/LEF1/DLL4/GATA2/EPHA2/MMP9/ADGRG3	13	AD
M6	GOBP	positive regulation of locomotion	15/134	479/27501	1.17781e-06	FLT1/PODXL/FN1/PECAM1/CDH5/ANXA1/SEMA3G/ANXA3/NOS3/CXCL12/SEMA3F/FGR/LEF1/GATA2/MMP9	15	AD
M6	GOMF	cytokine binding	9/134	130/27501	1.32978e-06	ENG/TGFBR2/HYAL2/ACVRL1/ACKR1/IL1RL1/IL18R1/IL1R2/CXCR1	9	AD
M6	GOBP	hematopoietic or lymphoid organ development	13/134	357/27501	1.88904e-06	FLT1/CD34/TGFBR2/ANXA2/ANXA1/MECOM/KLF4/LEF1/DLL4/GATA2/EPHA2/MMP9/ADGRG3	13	AD
M6	GOBP	response to growth factor	13/134	375/27501	3.27708e-06	FLT1/ENG/TGFBR2/HYAL2/CDH5/ANXA1/ACVRL1/SMAD6/FOXC1/KLF4/DLL4/BMP6/EPHA2	13	AD
M6	GOMF	calcium-dependent protein binding	7/134	69/27501	3.55949e-06	ANXA2/ANXA1/ANXA3/S100A9/S100A8/CD177/S100A12	7	AD
M6	GOBP	tissue remodeling	6/134	41/27501	3.55949e-06	TIE1/ANXA1/ACVRL1/NOS3/DLL4/EPHA2	6	AD
M6	GOBP	mesenchyme development	9/134	149/27501	3.75649e-06	FN1/ENG/TGFBR2/ACVRL1/SEMA3G/NOS3/FOXC1/SEMA3F/LEF1	9	AD
M6	GOBP	myeloid leukocyte migration	8/134	106/27501	3.75649e-06	FLT1/PECAM1/ANXA1/S100A9/S100A8/CD177/S100A12/CXCR1	8	AD
M6	GOCC	secretory granule lumen	12/134	317/27501	3.75649e-06	VWF/FN1/SRGN/ANXA2/PNP/S100A9/FGR/S100A8/MMRN1/CDA/S100A12/LCN2	12	AD
M6	GOCC	receptor complex	13/134	384/27501	3.75649e-06	PTPRB/ENG/TGFBR2/NOTCH3/IL4R/TIE1/ITGA1/ACVRL1/ITPR3/ITGA5/EPHA2/IL18R1/IL18RAP	13	AD
M6	GOBP	immune system development	13/134	389/27501	4.27279e-06	FLT1/CD34/TGFBR2/ANXA2/ANXA1/MECOM/KLF4/LEF1/DLL4/GATA2/EPHA2/MMP9/ADGRG3	13	AD
M6	GOBP	heart morphogenesis	9/134	155/27501	4.84809e-06	ENG/TGFBR2/ACVRL1/SMAD6/NOS3/DLL4/TBX3/ADGRG6/GJA5	9	AD
M6	GOCC	cytoplasmic vesicle lumen	12/134	331/27501	5.61303e-06	VWF/FN1/SRGN/ANXA2/PNP/S100A9/FGR/S100A8/MMRN1/CDA/S100A12/LCN2	12	AD
M6	GOCC	vesicle lumen	12/134	332/27501	5.68362e-06	VWF/FN1/SRGN/ANXA2/PNP/S100A9/FGR/S100A8/MMRN1/CDA/S100A12/LCN2	12	AD
M6	GOBP	morphogenesis of an epithelium	10/134	218/27501	7.74552e-06	PODXL/ENG/TGFBR2/TIE1/ACVRL1/ITGA5/DLL4/TBX3/EPHA2/TBX18	10	AD
M6	GOBP	embryonic morphogenesis	11/134	278/27501	7.79191e-06	FLT1/FN1/DUSP1/ENG/TGFBR2/ITGA5/KLF4/DLL4/TBX3/TBX18/MMP9	11	AD
M6	GOBP	granulocyte migration	7/134	81/27501	8.65782e-06	PECAM1/ANXA1/S100A9/S100A8/CD177/S100A12/CXCR1	7	AD
M6	GOBP	negative regulation of cell migration	10/134	222/27501	8.66408e-06	DUSP1/ENG/HYAL2/ACVRL1/MMRN2/ANGPT2/CXCL12/KLF4/DLL4/STC1	10	AD
M6	GOBP	heart valve morphogenesis	6/134	50/27501	9.10192e-06	TGFBR2/TIE1/SMAD6/NOS3/DLL4/GJA5	6	AD
M6	GOBP	negative regulation of endothelial cell migration	6/134	50/27501	9.10192e-06	ACVRL1/MMRN2/ANGPT2/KLF4/DLL4/STC1	6	AD
M6	GOBP	cellular response to growth factor stimulus	12/134	359/27501	1.1577e-05	FLT1/ENG/TGFBR2/HYAL2/CDH5/ANXA1/ACVRL1/SMAD6/FOXC1/KLF4/DLL4/BMP6	12	AD
M6	GOBP	cell chemotaxis	9/134	176/27501	1.1889e-05	FLT1/ANXA1/S100A9/CXCL12/LEF1/S100A8/EPHA2/S100A12/CXCR1	9	AD
M6	GOBP	negative regulation of cell motility	10/134	233/27501	1.24153e-05	DUSP1/ENG/HYAL2/ACVRL1/MMRN2/ANGPT2/CXCL12/KLF4/DLL4/STC1	10	AD
M6	GOBP	heart valve development	6/134	55/27501	1.51918e-05	TGFBR2/TIE1/SMAD6/NOS3/DLL4/GJA5	6	AD
M6	GOBP	cardiac chamber development	7/134	95/27501	2.18737e-05	ENG/TGFBR2/SMAD6/DLL4/TBX3/ADGRG6/GJA5	7	AD
M6	GOBP	regulation of cell migration involved in sprouting angiogenesis	5/134	32/27501	2.30737e-05	ANXA1/MMRN2/KLF4/DLL4/GATA2	5	AD
M6	GOBP	epithelial cell differentiation	13/134	476/27501	3.02179e-05	PODXL/PECAM1/TAGLN2/ENG/CD34/TIE1/ANXA1/ACVRL1/PERP/BMP6/EPHA2/STC1/PCK1	13	AD
M6	GOBP	negative regulation of blood vessel endothelial cell migration	5/134	34/27501	3.02179e-05	ACVRL1/MMRN2/ANGPT2/KLF4/DLL4	5	AD
M6	GOBP	skeletal system development	10/134	261/27501	3.05114e-05	TGFBR2/ANXA2/HYAL2/ALPL/PAPSS2/FOXC1/TBX3/BMP6/MATN3/STC1	10	AD
M6	GOBP	epithelial tube morphogenesis	8/134	148/27501	3.17182e-05	PODXL/ENG/TGFBR2/TIE1/ACVRL1/DLL4/TBX3/EPHA2	8	AD
M6	GOBP	metal ion homeostasis	13/134	485/27501	3.5407e-05	TGM2/ABCG2/SLC12A7/CDH5/ITPR3/S100A9/CXCL12/GPR4/S100A8/BMP6/STC1/CXCR1/LCN2	13	AD
M6	GOMF	cell adhesion molecule binding	13/134	487/27501	3.5977e-05	VWF/FN1/TAGLN2/PTPRB/NOTCH3/ANXA2/CDH5/ANXA1/ICAM2/CXCL12/EPHA2/PDLIM1/CD177	13	AD
M6	GOBP	urogenital system development	8/134	152/27501	3.5977e-05	PODXL/PECAM1/CD34/HYAL2/ANXA1/ANGPT2/FOXC1/TBX18	8	AD
M6	GOBP	chemotaxis	12/134	410/27501	3.5977e-05	FLT1/NOTCH3/ANXA1/SEMA3G/S100A9/CXCL12/SEMA3F/LEF1/S100A8/EPHA2/S100A12/CXCR1	12	AD
M6	GOBP	taxis	12/134	410/27501	3.5977e-05	FLT1/NOTCH3/ANXA1/SEMA3G/S100A9/CXCL12/SEMA3F/LEF1/S100A8/EPHA2/S100A12/CXCR1	12	AD
M6	GOBP	negative regulation of epithelial cell migration	6/134	66/27501	3.5977e-05	ACVRL1/MMRN2/ANGPT2/KLF4/DLL4/STC1	6	AD
M6	GOBP	regulation of sprouting angiogenesis	6/134	66/27501	3.5977e-05	ANXA1/MMRN2/ITGA5/KLF4/DLL4/GATA2	6	AD
M6	GOBP	glomerulus development	5/134	37/27501	4.07096e-05	PODXL/PECAM1/CD34/ANGPT2/FOXC1	5	AD
M6	GOCC	cell-cell junction	10/134	275/27501	4.27315e-05	PODXL/PECAM1/HEG1/ESAM/CDH5/PERP/ITGA5/EPHA2/GJA4/GJA5	10	AD
M6	GOBP	leukocyte differentiation	9/134	216/27501	4.86724e-05	TGFBR2/ANXA2/ANXA1/LEF1/DLL4/GATA2/EPHA2/MMP9/ADGRG3	9	AD
M6	GOBP	glomerular epithelium development	4/134	17/27501	4.88232e-05	PODXL/PECAM1/CD34/FOXC1	4	AD
M6	GOCC	external side of plasma membrane	11/134	350/27501	4.88566e-05	ABCG2/ENG/ABCB1/CD34/TGFBR2/HYAL2/BTNL9/ANXA1/CXCL12/IGHG1/CXCR1	11	AD
M6	GOBP	embryo development	12/134	429/27501	5.21125e-05	FLT1/FN1/DUSP1/ENG/TGFBR2/SMAD6/ITGA5/KLF4/DLL4/TBX3/TBX18/MMP9	12	AD
M6	GOBP	semi-lunar valve development	5/134	40/27501	5.56757e-05	TIE1/SMAD6/NOS3/DLL4/GJA5	5	AD
M6	GOBP	endothelium development	6/134	73/27501	5.79291e-05	PECAM1/ENG/CD34/TIE1/ACVRL1/STC1	6	AD
M6	GOBP	myeloid leukocyte differentiation	6/134	73/27501	5.79291e-05	TGFBR2/ANXA2/LEF1/GATA2/EPHA2/MMP9	6	AD
M6	GOBP	mesenchymal cell differentiation	7/134	115/27501	5.79335e-05	FN1/ENG/ACVRL1/SEMA3G/FOXC1/SEMA3F/LEF1	7	AD
M6	GOBP	wound healing	11/134	366/27501	6.93332e-05	VWF/FN1/CD34/ANXA1/ACVRL1/ITPR3/MYOF/ITGA5/GATA2/THBD/CD177	11	AD
M6	GOBP	cellular metal ion homeostasis	12/134	447/27501	7.43706e-05	TGM2/ABCG2/CDH5/ITPR3/S100A9/CXCL12/GPR4/S100A8/BMP6/STC1/CXCR1/LCN2	12	AD
M6	GOBP	neutrophil migration	6/134	77/27501	7.5878e-05	PECAM1/S100A9/S100A8/CD177/S100A12/CXCR1	6	AD
M6	GOBP	response to bacterium	12/134	460/27501	9.55699e-05	HLA-B/ANXA3/SMAD6/IRAK3/NOS3/S100A9/FGR/S100A8/S100A12/IGHG1/LCN2/IGKV3-20	12	AD
M6	GOMF	transmembrane receptor protein kinase activity	6/134	83/27501	0.000112925	FLT1/ENG/TGFBR2/TIE1/ACVRL1/EPHA2	6	AD
M6	GOBP	regulation of immune effector process	11/134	389/27501	0.00011527	HLA-B/CFH/ANXA1/IRAK3/FGR/CFI/IL18R1/PCK1/CD177/IGHG1/IGKV3-20	11	AD
M6	GOBP	branching morphogenesis of an epithelial tube	5/134	50/27501	0.000149683	ENG/TGFBR2/TIE1/DLL4/EPHA2	5	AD
M6	GOBP	negative regulation of response to external stimulus	9/134	254/27501	0.000149683	DUSP1/CD34/CDH5/SEMA3G/ANGPT2/NOS3/SEMA3F/KLF4/THBD	9	AD
M6	GOBP	response to wounding	11/134	406/27501	0.000167811	VWF/FN1/CD34/ANXA1/ACVRL1/ITPR3/MYOF/ITGA5/GATA2/THBD/CD177	11	AD
M6	GOMF	transforming growth factor beta binding	4/134	24/27501	0.000170286	ENG/TGFBR2/HYAL2/ACVRL1	4	AD
M6	GOBP	epithelial cell development	6/134	90/27501	0.000170286	PODXL/PECAM1/ENG/BMP6/EPHA2/STC1	6	AD
M6	GOBP	blood circulation	9/134	260/27501	0.000172809	CD34/CDH5/ACVRL1/MYOF/NOS3/CXCL12/GPR4/DLL4/BMP6	9	AD
M6	GOBP	morphogenesis of a branching epithelium	5/134	52/27501	0.000172809	ENG/TGFBR2/TIE1/DLL4/EPHA2	5	AD
M6	GOBP	circulatory system process	9/134	265/27501	0.000195309	CD34/CDH5/ACVRL1/MYOF/NOS3/CXCL12/GPR4/DLL4/BMP6	9	AD
M6	GOBP	renal system development	7/134	142/27501	0.000195309	PODXL/PECAM1/CD34/HYAL2/ANGPT2/FOXC1/TBX18	7	AD
M6	GOMF	cell adhesion mediator activity	5/134	56/27501	0.000240565	ANXA2/ESAM/ITGA1/ANXA1/PDLIM1	5	AD
M6	GOBP	cell-substrate adhesion	7/134	147/27501	0.000240565	VWF/FN1/CD34/ITGA1/SMAD6/ITGA5/SIGLEC1	7	AD
M6	GOMF	cytokine receptor activity	6/134	97/27501	0.000243372	IL4R/IL1RL1/IL18R1/IL1R2/CXCR1/IL18RAP	6	AD
M6	GOBP	response to lipid	11/134	428/27501	0.000248036	TGFBR2/ALPL/ANXA1/SMAD6/IRAK3/NOS3/S100A9/S100A8/ACER2/PGR/PCK1	11	AD
M6	GOCC	membrane raft	8/134	208/27501	0.000250967	ABCG2/TGFBR2/ANXA2/CAVIN2/HYAL2/MYOF/NOS3/CD177	8	AD
M6	GOCC	membrane microdomain	8/134	209/27501	0.000257556	ABCG2/TGFBR2/ANXA2/CAVIN2/HYAL2/MYOF/NOS3/CD177	8	AD
M6	GOBP	morphogenesis of a branching structure	5/134	58/27501	0.00027105	ENG/TGFBR2/TIE1/DLL4/EPHA2	5	AD
M6	GOMF	collagen binding	5/134	59/27501	0.000292384	VWF/FN1/ITGA1/ADGRG6/MMP9	5	AD
M6	GOBP	endocardial cushion morphogenesis	4/134	29/27501	0.000326651	ENG/TGFBR2/ACVRL1/NOS3	4	AD
M6	GOCC	membrane region	8/134	217/27501	0.000326651	ABCG2/TGFBR2/ANXA2/CAVIN2/HYAL2/MYOF/NOS3/CD177	8	AD
M6	GOBP	pattern specification process	8/134	223/27501	0.00038781	ENG/TGFBR2/ACVRL1/SMAD6/DLL4/TBX3/STC1/TBX18	8	AD
M6	GOBP	aortic valve morphogenesis	4/134	31/27501	0.00040782	TIE1/SMAD6/NOS3/DLL4	4	AD
M6	GOBP	endothelial cell differentiation	5/134	64/27501	0.00040782	PECAM1/ENG/TIE1/ACVRL1/STC1	5	AD
M6	GOBP	negative regulation of cell adhesion	8/134	226/27501	0.000413064	PODXL/DUSP1/ANXA1/ACVRL1/CXCL12/KLF4/BMP6/ACER2	8	AD
M6	GOBP	positive regulation of t cell differentiation	5/134	65/27501	0.000429439	TGFBR2/ANXA1/PNP/LEF1/PCK1	5	AD
M6	GOMF	growth factor binding	6/134	111/27501	0.000446334	FLT1/ENG/TGFBR2/HYAL2/ACVRL1/IL1R2	6	AD
M6	GOBP	negative regulation of glycoprotein biosynthetic process	3/134	11/27501	0.000446334	ITM2A/BACE2/ACER2	3	AD
M6	GOBP	sequestering of metal ion	3/134	11/27501	0.000446334	S100A9/S100A8/LCN2	3	AD
M6	GOBP	regulation of body fluid levels	10/134	384/27501	0.000480782	VWF/FN1/CD34/HYAL2/ITPR3/FLI1/NOS3/GATA2/THBD/CD177	10	AD
M6	GOBP	cellular response to transforming growth factor beta stimulus	6/134	115/27501	0.000523853	ENG/TGFBR2/HYAL2/CDH5/ACVRL1/SMAD6	6	AD
M6	GOBP	endocardial cushion development	4/134	34/27501	0.000532631	ENG/TGFBR2/ACVRL1/NOS3	4	AD
M6	GOBP	blood vessel remodeling	3/134	12/27501	0.000562691	ACVRL1/NOS3/DLL4	3	AD
M6	GOBP	regulation of tolerance induction	3/134	12/27501	0.000562691	HLA-B/TGFBR2/IRAK3	3	AD
M6	GOMF	transforming growth factor beta-activated receptor activity	3/134	12/27501	0.000562691	ENG/TGFBR2/ACVRL1	3	AD
M6	GOBP	aortic valve development	4/134	35/27501	0.000573417	TIE1/SMAD6/NOS3/DLL4	4	AD
M6	GOBP	mesenchyme morphogenesis	4/134	35/27501	0.000573417	ENG/TGFBR2/ACVRL1/NOS3	4	AD
M6	GOBP	positive regulation of sprouting angiogenesis	4/134	35/27501	0.000573417	ANXA1/ITGA5/KLF4/GATA2	4	AD
M6	GOBP	formation of primary germ layer	5/134	71/27501	0.000581546	FN1/DUSP1/ITGA5/KLF4/MMP9	5	AD
M6	GOBP	leukocyte chemotaxis	6/134	121/27501	0.000649825	FLT1/ANXA1/S100A9/S100A8/S100A12/CXCR1	6	AD
M6	GOBP	response to transforming growth factor beta	6/134	121/27501	0.000649825	ENG/TGFBR2/HYAL2/CDH5/ACVRL1/SMAD6	6	AD
M6	GOBP	granulocyte chemotaxis	5/134	73/27501	0.000651822	ANXA1/S100A9/S100A8/S100A12/CXCR1	5	AD
M6	GOBP	glomerulus vasculature development	3/134	13/27501	0.000683665	PECAM1/CD34/ANGPT2	3	AD
M6	GOBP	cellular response to vascular endothelial growth factor stimulus	4/134	37/27501	0.000683665	FLT1/ANXA1/FOXC1/DLL4	4	AD
M6	GOCC	adherens junction	11/134	494/27501	0.000684095	TGM2/ENG/ANXA2/CDH5/ITGA1/ANXA1/IL1RL1/ITGA5/EPHA2/PDLIM1/HMCN1	11	AD
M6	GOBP	ameboidal-type cell migration	6/134	123/27501	0.000684095	FN1/CDH5/SEMA3G/NOS3/SEMA3F/PDLIM1	6	AD
M6	GOBP	artery morphogenesis	4/134	38/27501	0.000745994	ENG/ACVRL1/DLL4/GJA5	4	AD
M6	GOBP	positive regulation of lymphocyte differentiation	5/134	76/27501	0.000755686	TGFBR2/ANXA1/PNP/LEF1/PCK1	5	AD
M6	GOBP	nephron development	5/134	77/27501	0.000776924	PODXL/PECAM1/CD34/ANGPT2/FOXC1	5	AD
M6	GOBP	platelet degranulation	6/134	127/27501	0.000776924	VWF/FN1/PECAM1/TAGLN2/SRGN/MMRN1	6	AD
M6	GOBP	positive regulation of response to external stimulus	8/134	256/27501	0.000776924	HYAL2/S100A9/CXCL12/GPR4/S100A8/BMP6/THBD/S100A12	8	AD
M6	GOBP	cell proliferation	8/134	257/27501	0.000776924	ABCB1/CD34/TGFBR2/ACVRL1/MECOM/FOXC1/EPHA2/STC1	8	AD
M6	GOMF	activin binding	3/134	14/27501	0.000776924	ENG/TGFBR2/ACVRL1	3	AD
M6	GOBP	branching involved in blood vessel morphogenesis	3/134	14/27501	0.000776924	ENG/TGFBR2/DLL4	3	AD
M6	GOBP	kidney vasculature development	3/134	14/27501	0.000776924	PECAM1/CD34/ANGPT2	3	AD
M6	GOBP	negative regulation of cell migration involved in sprouting angiogenesis	3/134	14/27501	0.000776924	MMRN2/KLF4/DLL4	3	AD
M6	GOBP	negative regulation of glycoprotein metabolic process	3/134	14/27501	0.000776924	ITM2A/BACE2/ACER2	3	AD
M6	GOBP	renal system vasculature development	3/134	14/27501	0.000776924	PECAM1/CD34/ANGPT2	3	AD
M6	GOBP	positive regulation of cell adhesion	9/134	335/27501	0.000795205	PODXL/FN1/TGM2/TGFBR2/ANXA1/PNP/CXCL12/LEF1/PCK1	9	AD
M6	GOBP	cardiac chamber morphogenesis	5/134	79/27501	0.000833849	ENG/TGFBR2/SMAD6/DLL4/ADGRG6	5	AD
M6	GOBP	defense response to bacterium	8/134	266/27501	0.000962923	ANXA3/S100A9/FGR/S100A8/S100A12/IGHG1/LCN2/IGKV3-20	8	AD
M6	GOBP	cell-cell junction organization	6/134	134/27501	0.000981066	PECAM1/ESAM/CDH5/GJA4/GJA5/CD177	6	AD
M6	GOBP	extracellular structure organization	9/134	346/27501	0.000990213	VWF/FN1/PECAM1/CD34/ITGA1/ICAM2/ITGA5/MATN3/MMP9	9	AD
M6	GOBP	myeloid cell differentiation	6/134	135/27501	0.00100469	TGFBR2/ANXA2/LEF1/GATA2/EPHA2/MMP9	6	AD
M6	GOBP	regulation of cell-cell adhesion	9/134	350/27501	0.0010612	PODXL/TGFBR2/ANXA1/PNP/CXCL12/KLF4/LEF1/BMP6/PCK1	9	AD
M6	GOBP	positive regulation of epithelial to mesenchymal transition	4/134	43/27501	0.0010612	ENG/TGFBR2/FOXC1/LEF1	4	AD
M6	GOBP	kidney development	6/134	137/27501	0.00107171	PODXL/PECAM1/CD34/HYAL2/ANGPT2/FOXC1	6	AD
M6	GOBP	cell junction organization	7/134	201/27501	0.00110012	FN1/PECAM1/ESAM/CDH5/GJA4/GJA5/CD177	7	AD
M6	GOBP	artery development	4/134	44/27501	0.00113026	ENG/ACVRL1/DLL4/GJA5	4	AD
M6	GOBP	endoderm formation	4/134	44/27501	0.00113026	FN1/DUSP1/ITGA5/MMP9	4	AD
M6	GOCC	secretory granule membrane	8/134	279/27501	0.0012546	HLA-B/PECAM1/PTPRB/ITPR3/CD93/CD177/ADGRG3/CXCR1	8	AD
M6	GOBP	gastrulation	5/134	88/27501	0.00126517	FN1/DUSP1/ITGA5/KLF4/MMP9	5	AD
M6	GOBP	transforming growth factor beta receptor signaling pathway	5/134	88/27501	0.00126517	ENG/TGFBR2/CDH5/ACVRL1/SMAD6	5	AD
M6	GOBP	cellular divalent inorganic cation homeostasis	9/134	361/27501	0.00126517	TGM2/CDH5/ITPR3/S100A9/CXCL12/GPR4/S100A8/STC1/CXCR1	9	AD
M6	GOBP	pulmonary valve morphogenesis	3/134	17/27501	0.00126517	SMAD6/NOS3/GJA5	3	AD
M6	GOCC	plasma membrane raft	5/134	89/27501	0.00130333	TGFBR2/CAVIN2/MYOF/NOS3/CD177	5	AD
M6	GOCC	platelet alpha granule	5/134	89/27501	0.00130333	VWF/FN1/PECAM1/SRGN/MMRN1	5	AD
M6	GOBP	mononuclear cell migration	4/134	47/27501	0.00139026	FLT1/PECAM1/ANXA1/S100A12	4	AD
M6	GOMF	cadherin binding involved in cell-cell adhesion	3/134	18/27501	0.00145765	ANXA2/ANXA1/PDLIM1	3	AD
M6	GOBP	defense response to fungus	3/134	18/27501	0.00145765	S100A9/S100A8/S100A12	3	AD
M6	GOBP	regulation of receptor binding	3/134	18/27501	0.00145765	ANXA2/LEF1/MMP9	3	AD
M6	GOMF	transforming growth factor beta receptor binding	3/134	18/27501	0.00145765	ENG/TGFBR2/SMAD6	3	AD
M6	GOMF	cell-cell adhesion mediator activity	4/134	48/27501	0.0014718	ANXA2/ESAM/ANXA1/PDLIM1	4	AD
M6	GOBP	positive regulation of hemopoiesis	6/134	149/27501	0.00153064	TGFBR2/ANXA1/PNP/FOXC1/LEF1/PCK1	6	AD
M6	GOBP	phagocytosis	8/134	292/27501	0.00155427	TGM2/PECAM1/ANXA1/ANXA3/CD93/FGR/IGHG1/IGKV3-20	8	AD
M6	GOBP	positive regulation of nf-kappab transcription factor activity	6/134	150/27501	0.00155427	IRAK3/S100A9/S100A8/IL18R1/S100A12/IL18RAP	6	AD
M6	GOBP	leukocyte cell-cell adhesion	4/134	49/27501	0.00155427	PECAM1/S100A9/S100A8/CD177	4	AD
M6	GOBP	negative regulation of chemotaxis	4/134	49/27501	0.00155427	DUSP1/SEMA3G/ANGPT2/SEMA3F	4	AD
M6	GOBP	divalent inorganic cation homeostasis	9/134	375/27501	0.00155427	TGM2/CDH5/ITPR3/S100A9/CXCL12/GPR4/S100A8/STC1/CXCR1	9	AD
M6	GOBP	heart trabecula morphogenesis	3/134	19/27501	0.00163568	ENG/DLL4/ADGRG6	3	AD
M6	GOBP	response to fluid shear stress	3/134	19/27501	0.00163568	SMAD6/NOS3/KLF4	3	AD
M6	GOMF	transmembrane receptor protein serine/threonine kinase activity	3/134	19/27501	0.00163568	ENG/TGFBR2/ACVRL1	3	AD
M6	GOBP	endoderm development	4/134	50/27501	0.00163568	FN1/DUSP1/ITGA5/MMP9	4	AD
M6	GOBP	extracellular matrix organization	8/134	299/27501	0.00176968	VWF/FN1/PECAM1/ITGA1/ICAM2/ITGA5/MATN3/MMP9	8	AD
M6	GOBP	regulation of cellular response to growth factor stimulus	7/134	223/27501	0.00178874	ENG/TGFBR2/CDH5/ACVRL1/MMRN2/SMAD6/ITGA5	7	AD
M6	GOBP	aorta morphogenesis	3/134	20/27501	0.00186272	ENG/ACVRL1/DLL4	3	AD
M6	GOBP	pulmonary valve development	3/134	20/27501	0.00186272	SMAD6/NOS3/GJA5	3	AD
M6	GOBP	regulation of dna-binding transcription factor activity	9/134	387/27501	0.00186784	ANXA3/IRAK3/S100A9/KLF4/S100A8/IL18R1/S100A12/ADGRG3/IL18RAP	9	AD
M6	GOBP	transmembrane receptor protein serine/threonine kinase signaling pathway	6/134	158/27501	0.00194211	ENG/TGFBR2/CDH5/ACVRL1/SMAD6/BMP6	6	AD
M6	GOBP	outflow tract morphogenesis	4/134	53/27501	0.0019788	ENG/TGFBR2/SMAD6/GJA5	4	AD
M6	GOBP	cell junction assembly	6/134	160/27501	0.00205118	FN1/PECAM1/ESAM/CDH5/GJA4/GJA5	6	AD
M6	GOCC	specific granule	6/134	160/27501	0.00205118	PTPRB/ANXA3/CD93/CD177/ADGRG3/LCN2	6	AD
M6	GOBP	negative regulation of cytokine production	7/134	230/27501	0.0020749	FN1/SRGN/CD34/ANXA1/IRAK3/KLF4/LEF1	7	AD
M6	GOBP	defense response to other organism	9/134	395/27501	0.00210736	ANXA3/SLFN11/S100A9/FGR/S100A8/S100A12/IGHG1/LCN2/IGKV3-20	9	AD
M6	GOBP	cellular transition metal ion homeostasis	5/134	102/27501	0.00212314	ABCG2/S100A9/S100A8/BMP6/LCN2	5	AD
M6	GOBP	negative regulation of angiogenesis	5/134	102/27501	0.00212314	MMRN2/FOXC1/KLF4/DLL4/ECSCR	5	AD
M6	GOBP	mesenchymal cell development	4/134	55/27501	0.00219428	FN1/SEMA3G/FOXC1/SEMA3F	4	AD
M6	GOBP	nephron epithelium development	4/134	55/27501	0.00219428	PODXL/PECAM1/CD34/FOXC1	4	AD
M6	GOBP	negative regulation of blood vessel morphogenesis	5/134	104/27501	0.00229459	MMRN2/FOXC1/KLF4/DLL4/ECSCR	5	AD
M6	GOBP	atrioventricular valve development	3/134	22/27501	0.00231422	TGFBR2/SMAD6/GJA5	3	AD
M6	GOBP	positive regulation of bmp signaling pathway	3/134	22/27501	0.00231422	ENG/CDH5/ACVRL1	3	AD
M6	GOBP	response to fungus	3/134	22/27501	0.00231422	S100A9/S100A8/S100A12	3	AD
M6	GOBP	cell-cell adhesion via plasma-membrane adhesion molecules	6/134	168/27501	0.00253317	PECAM1/TGFBR2/CDH5/MPZL2/HMCN1/CD177	6	AD
M6	GOBP	positive regulation of dna-binding transcription factor activity	7/134	240/27501	0.00255282	ANXA3/IRAK3/S100A9/S100A8/IL18R1/S100A12/IL18RAP	7	AD
M6	GOBP	regulation of t cell differentiation	5/134	107/27501	0.00255282	TGFBR2/ANXA1/PNP/LEF1/PCK1	5	AD
M6	GOBP	trabecula morphogenesis	3/134	23/27501	0.00260557	ENG/DLL4/ADGRG6	3	AD
M6	GOMF	cadherin binding	8/134	322/27501	0.0026175	TAGLN2/PTPRB/NOTCH3/ANXA2/CDH5/ANXA1/EPHA2/PDLIM1	8	AD
M6	GOBP	cell-cell junction assembly	5/134	108/27501	0.00263175	PECAM1/ESAM/CDH5/GJA4/GJA5	5	AD
M6	GOBP	negative regulation of protein phosphorylation	8/134	324/27501	0.00270619	DUSP1/PTPRB/HEG1/ENG/HYAL2/SMAD6/IRAK3/MECOM	8	AD
M6	GOBP	positive regulation of immune effector process	6/134	172/27501	0.00279109	HLA-B/ANXA1/FGR/IL18R1/PCK1/CD177	6	AD
M6	GOBP	positive regulation of leukocyte differentiation	5/134	110/27501	0.00283051	TGFBR2/ANXA1/PNP/LEF1/PCK1	5	AD
M6	GOMF	transmembrane receptor protein serine/threonine kinase binding	3/134	24/27501	0.00287101	CDH5/SMAD6/BMP6	3	AD
M6	GOBP	regulation of pathway-restricted smad protein phosphorylation	4/134	60/27501	0.00287101	ENG/ACVRL1/SMAD6/BMP6	4	AD
M6	GOBP	positive regulation of inflammatory response	5/134	111/27501	0.00289077	HYAL2/S100A9/GPR4/S100A8/S100A12	5	AD
M6	GOBP	transition metal ion homeostasis	5/134	111/27501	0.00289077	ABCG2/S100A9/S100A8/BMP6/LCN2	5	AD
M6	GOBP	cardiac septum development	4/134	61/27501	0.00298603	ENG/TGFBR2/SMAD6/GJA5	4	AD
M6	GOCC	caveola	4/134	61/27501	0.00298603	TGFBR2/CAVIN2/MYOF/NOS3	4	AD
M6	GOBP	kidney epithelium development	4/134	61/27501	0.00298603	PODXL/PECAM1/CD34/FOXC1	4	AD
M6	GOCC	apical part of cell	7/134	249/27501	0.00298603	PODXL/ABCG2/ABCB1/CD34/HYAL2/ANXA1/ITPR3	7	AD
M6	GOBP	aorta development	3/134	25/27501	0.00310241	ENG/ACVRL1/DLL4	3	AD
M6	GOBP	cardiac atrium development	3/134	25/27501	0.00310241	ENG/DLL4/GJA5	3	AD
M6	GOBP	outflow tract septum morphogenesis	3/134	25/27501	0.00310241	ENG/TGFBR2/SMAD6	3	AD
M6	GOMF	receptor serine/threonine kinase binding	3/134	25/27501	0.00310241	CDH5/SMAD6/BMP6	3	AD
M6	GOBP	negative regulation of vasculature development	5/134	116/27501	0.00339198	MMRN2/FOXC1/KLF4/DLL4/ECSCR	5	AD
M6	GOBP	regulation of leukocyte cell-cell adhesion	7/134	257/27501	0.00347489	TGFBR2/ANXA1/PNP/CXCL12/KLF4/LEF1/PCK1	7	AD
M6	GOBP	hemostasis	7/134	258/27501	0.0035296	VWF/FN1/ITPR3/FLI1/GATA2/THBD/CD177	7	AD
M6	GOBP	regulation of endothelial cell proliferation	5/134	119/27501	0.00371381	FLT1/TIE1/ACVRL1/DLL4/GATA2	5	AD
M6	GOBP	negative regulation of sprouting angiogenesis	3/134	27/27501	0.00376561	MMRN2/KLF4/DLL4	3	AD
M6	GOCC	platelet alpha granule lumen	4/134	66/27501	0.00378167	VWF/FN1/SRGN/MMRN1	4	AD
M6	GOBP	positive regulation of leukocyte activation	8/134	348/27501	0.00388972	TGFBR2/ANXA1/PNP/FGR/LEF1/PCK1/CD177/IGHG1	8	AD
M6	GOBP	regulation of bmp signaling pathway	4/134	67/27501	0.00397611	ENG/CDH5/ACVRL1/SMAD6	4	AD
M6	GOMF	calcium ion binding	8/134	351/27501	0.0040875	ANXA2/CDH5/ANXA1/ITPR3/ANXA3/S100A9/S100A8/S100A12	8	AD
M6	GOBP	negative regulation of intracellular signal transduction	9/134	444/27501	0.00409148	DUSP1/HEG1/HYAL2/IRAK3/MECOM/CXCL12/EPHA2/MMP9/ADGRG3	9	AD
M6	GOBP	regulation of vascular permeability	3/134	28/27501	0.00409148	CDH5/GPR4/BMP6	3	AD
M6	GOBP	negative regulation of phosphate metabolic process	9/134	447/27501	0.00427928	DUSP1/PTPRB/HEG1/ENG/HYAL2/SMAD6/IRAK3/MECOM/CDA	9	AD
M6	GOBP	negative regulation of phosphorus metabolic process	9/134	448/27501	0.00433298	DUSP1/PTPRB/HEG1/ENG/HYAL2/SMAD6/IRAK3/MECOM/CDA	9	AD
M6	GOBP	antimicrobial humoral response	5/134	125/27501	0.00446315	S100A9/S100A8/S100A12/LCN2/IGKV3-20	5	AD
M6	GOBP	negative regulation of notch signaling pathway	3/134	29/27501	0.00446315	NOTCH3/DLL4/GATA2	3	AD
M6	GOBP	peptide cross-linking	3/134	29/27501	0.00446315	FN1/TGM2/ANXA1	3	AD
M6	GOBP	neutrophil chemotaxis	4/134	70/27501	0.00453017	S100A9/S100A8/S100A12/CXCR1	4	AD
M6	GOBP	regulation of lymphocyte differentiation	5/134	126/27501	0.00454987	TGFBR2/ANXA1/PNP/LEF1/PCK1	5	AD
M6	GOBP	positive regulation of cell activation	8/134	359/27501	0.00455712	TGFBR2/ANXA1/PNP/FGR/LEF1/PCK1/CD177/IGHG1	8	AD
M6	GOBP	negative regulation of phosphorylation	8/134	360/27501	0.004625	DUSP1/PTPRB/HEG1/ENG/HYAL2/SMAD6/IRAK3/MECOM	8	AD
M6	GOMF	integrin binding	5/134	127/27501	0.00466674	VWF/FN1/ICAM2/CXCL12/CD177	5	AD
M6	GOBP	maintenance of permeability of blood-brain barrier	3/134	30/27501	0.00481656	PECAM1/ESAM/CDH5	3	AD
M6	GOBP	regulation of leukocyte differentiation	6/134	197/27501	0.00483791	HLA-B/TGFBR2/ANXA1/PNP/LEF1/PCK1	6	AD
M6	GOBP	regulation of hemopoiesis	8/134	364/27501	0.00490436	HLA-B/TGFBR2/ANXA1/PNP/FOXC1/LEF1/GATA2/PCK1	8	AD
M6	GOBP	response to drug	9/134	462/27501	0.00512887	ABCG2/ABCB1/TGFBR2/ANXA1/TCN2/PNP/SLC52A3/ACER2/PCK1	9	AD
M6	GOBP	bmp signaling pathway	4/134	73/27501	0.00512887	ENG/ACVRL1/SMAD6/BMP6	4	AD
M6	GOBP	cardiac ventricle development	4/134	73/27501	0.00512887	ENG/TGFBR2/DLL4/GJA5	4	AD
M6	GOBP	regulation of cysteine-type endopeptidase activity	6/134	201/27501	0.00528566	PERP/S100A9/KLF4/S100A8/ACER2/MMP9	6	AD
M6	GOBP	negative regulation of protein modification process	9/134	465/27501	0.0053308	DUSP1/PTPRB/HEG1/ENG/HYAL2/SMAD6/IRAK3/MECOM/ACER2	9	AD
M6	GOBP	regulation of transmembrane receptor protein serine/threonine kinase signaling pathway	6/134	202/27501	0.00537585	ENG/TGFBR2/CDH5/ACVRL1/SMAD6/BMP6	6	AD
M6	GOMF	transition metal ion binding	9/134	466/27501	0.00537585	NOS3/S100A9/KLF4/S100A8/PCK1/CDA/MMP9/S100A12/LCN2	9	AD
M6	GOBP	modification of morphology or physiology of other organism	5/134	133/27501	0.00552399	ANXA2/HYAL2/S100A9/LEF1/S100A12	5	AD
M6	GOBP	positive regulation of epithelial cell migration	5/134	133/27501	0.00552399	ANXA1/ANXA3/NOS3/GATA2/MMP9	5	AD
M6	GOBP	dorsal/ventral pattern formation	3/134	32/27501	0.00559994	ACVRL1/SMAD6/DLL4	3	AD
M6	GOBP	cell fate commitment	5/134	136/27501	0.0060726	KLF4/DLL4/TBX3/GATA2/TBX18	5	AD
M6	GOBP	regulation of glycoprotein biosynthetic process	3/134	33/27501	0.00609588	ITM2A/BACE2/ACER2	3	AD
M6	GOCC	focal adhesion	8/134	386/27501	0.00683968	TGM2/ENG/ITGA1/ANXA1/IL1RL1/ITGA5/EPHA2/PDLIM1	8	AD
M6	GOBP	cellular response to bmp stimulus	4/134	80/27501	0.00691609	ENG/ACVRL1/SMAD6/BMP6	4	AD
M6	GOBP	response to bmp	4/134	80/27501	0.00691609	ENG/ACVRL1/SMAD6/BMP6	4	AD
M6	GOBP	negative regulation of cell-cell adhesion	5/134	141/27501	0.00697875	PODXL/ANXA1/CXCL12/KLF4/BMP6	5	AD
M6	GOCC	cell-substrate adherens junction	8/134	388/27501	0.00697875	TGM2/ENG/ITGA1/ANXA1/IL1RL1/ITGA5/EPHA2/PDLIM1	8	AD
M6	GOMF	glycosaminoglycan binding	5/134	142/27501	0.00715149	FN1/ENG/TGFBR2/CFH/HYAL2	5	AD
M6	GOBP	cytokine production	4/134	81/27501	0.00715149	PNP/S100A9/S100A8/S100A12	4	AD
M6	GOCC	apical plasma membrane	6/134	216/27501	0.00725143	PODXL/ABCG2/ABCB1/CD34/HYAL2/ANXA1	6	AD
M6	GOBP	negative regulation of cell growth	5/134	143/27501	0.00732118	HYAL2/ACVRL1/SEMA3G/SEMA3F/CDA	5	AD
M6	GOBP	regulation of cell growth	7/134	301/27501	0.00743427	HYAL2/ACVRL1/SEMA3G/S100A9/SEMA3F/S100A8/CDA	7	AD
M6	GOCC	cell-substrate junction	8/134	393/27501	0.00743427	TGM2/ENG/ITGA1/ANXA1/IL1RL1/ITGA5/EPHA2/PDLIM1	8	AD
M6	GOBP	neural crest cell migration	3/134	36/27501	0.00750584	FN1/SEMA3G/SEMA3F	3	AD
M6	GOBP	positive regulation of alpha-beta t cell differentiation	3/134	36/27501	0.00750584	TGFBR2/ANXA1/PNP	3	AD
M6	GOMF	cytokine receptor binding	6/134	220/27501	0.00782286	ENG/TGFBR2/CDH5/SMAD6/ITGA5/CXCL12	6	AD
M6	GOBP	regulation of epithelial to mesenchymal transition	4/134	84/27501	0.00793652	ENG/TGFBR2/FOXC1/LEF1	4	AD
M6	GOBP	regulation of notch signaling pathway	4/134	84/27501	0.00793652	NOTCH3/NOS3/DLL4/GATA2	4	AD
M6	GOBP	endodermal cell differentiation	3/134	37/27501	0.00795711	FN1/ITGA5/MMP9	3	AD
M6	GOBP	morphogenesis of an epithelial sheet	3/134	37/27501	0.00795711	ACVRL1/ITGA5/DLL4	3	AD
M6	GOBP	stem cell proliferation	3/134	37/27501	0.00795711	ABCB1/CD34/MECOM	3	AD
M6	GOBP	regionalization	5/134	148/27501	0.00822117	ACVRL1/SMAD6/DLL4/TBX3/TBX18	5	AD
M6	GOBP	connective tissue development	4/134	86/27501	0.00847315	NAMPT/CD34/HYAL2/STC1	4	AD
M6	GOBP	regulation of glycoprotein metabolic process	3/134	38/27501	0.00847315	ITM2A/BACE2/ACER2	3	AD
M6	GOBP	vitamin transport	3/134	38/27501	0.00847315	ABCG2/TCN2/SLC52A3	3	AD
M6	GOBP	positive regulation of cell-cell adhesion	6/134	228/27501	0.00903307	PODXL/TGFBR2/ANXA1/PNP/LEF1/PCK1	6	AD
M6	GOBP	endothelial cell development	3/134	39/27501	0.00903307	PECAM1/ENG/STC1	3	AD
M6	GOBP	positive regulation of transmembrane receptor protein serine/threonine kinase signaling pathway	4/134	88/27501	0.00906862	ENG/CDH5/ACVRL1/BMP6	4	AD
M6	GOMF	activin-activated receptor activity	2/134	10/27501	0.0099897	TGFBR2/ACVRL1	2	AD
M6	GOBP	leukocyte aggregation	2/134	10/27501	0.0099897	S100A9/S100A8	2	AD
M6	GOBP	mitral valve development	2/134	10/27501	0.0099897	SMAD6/GJA5	2	AD
M6	GOBP	regulation of cardiac epithelial to mesenchymal transition	2/134	10/27501	0.0099897	ENG/TGFBR2	2	AD
M6	GOBP	response to laminar fluid shear stress	2/134	10/27501	0.0099897	SMAD6/KLF4	2	AD
M6	GOBP	venous blood vessel development	2/134	10/27501	0.0099897	ENG/ACVRL1	2	AD
M6	GOMF	xenobiotic transmembrane transporting atpase activity	2/134	10/27501	0.0099897	ABCG2/ABCB1	2	AD
M6	GOCC	specific granule membrane	4/134	91/27501	0.00999914	PTPRB/CD93/CD177/ADGRG3	4	AD
M7	GOCC	extracellular matrix	19/96	497/27501	1.99449e-11	DCN/THSD4/SFRP2/MGP/COL1A2/FGL2/CLEC3B/CDON/SULF1/ECM2/MFAP4/FMOD/OGN/COL1A1/NDNF/COL3A1/SLPI/EGFLAM/COL2A1	19	AD
M7	GOCC	collagen-containing extracellular matrix	17/96	386/27501	3.00469e-11	DCN/THSD4/SFRP2/MGP/COL1A2/FGL2/CLEC3B/CDON/SULF1/MFAP4/FMOD/OGN/COL1A1/COL3A1/SLPI/EGFLAM/COL2A1	17	AD
M7	GOBP	circulatory system development	17/96	482/27501	7.21531e-10	ID1/LEPR/SEMA3C/CYP1B1/SFRP2/COL1A2/DSP/PKP2/BMP4/COL1A1/NDNF/COL3A1/OSR1/FOXC2/DSG2/BMP5/ESM1	17	AD
M7	GOBP	skeletal system development	12/96	261/27501	6.03374e-08	IGF2/MGP/COL1A2/FRZB/SULF1/BMP4/COL1A1/OSR1/ALX4/SIX1/BMP5/COL2A1	12	AD
M7	GOBP	extracellular structure organization	13/96	346/27501	9.81739e-08	DCN/THSD4/CYP1B1/COL1A2/SULF1/ECM2/MFAP4/VCAM1/COL1A1/NDNF/COL3A1/COL2A1/PLA2G2A	13	AD
M7	GOBP	extracellular matrix organization	12/96	299/27501	2.04345e-07	DCN/THSD4/CYP1B1/COL1A2/SULF1/ECM2/MFAP4/VCAM1/COL1A1/NDNF/COL3A1/COL2A1	12	AD
M7	GOBP	cardiovascular system development	11/96	266/27501	6.30896e-07	ID1/LEPR/CYP1B1/SFRP2/COL1A2/BMP4/COL1A1/NDNF/OSR1/FOXC2/ESM1	11	AD
M7	GOBP	vasculature development	11/96	266/27501	6.30896e-07	ID1/LEPR/CYP1B1/SFRP2/COL1A2/BMP4/COL1A1/NDNF/OSR1/FOXC2/ESM1	11	AD
M7	GOBP	tube morphogenesis	12/96	341/27501	6.32099e-07	ID1/LEPR/CYP1B1/SFRP2/BMP4/FOXD1/NDNF/OSR1/SIX1/BMP5/SIX2/ESM1	12	AD
M7	GOBP	epithelial cell differentiation	13/96	476/27501	2.11218e-06	AKR1C1/AKR1C2/DSP/PKP2/BMP4/CES1/KRT18/DSG2/SIX1/BMP5/DSC3/SIX2/UPK1B	13	AD
M7	GOBP	anatomical structure formation involved in morphogenesis	13/96	490/27501	2.76094e-06	ID1/LEPR/SFRP2/BMP4/FAM20A/FOXD1/NDNF/OSR1/FOXC2/SIX1/BMP5/SIX2/ESM1	13	AD
M7	GOBP	tube development	12/96	405/27501	2.8557e-06	ID1/LEPR/CYP1B1/SFRP2/BMP4/FOXD1/NDNF/OSR1/SIX1/BMP5/SIX2/ESM1	12	AD
M7	GOBP	blood vessel development	10/96	253/27501	3.02294e-06	ID1/LEPR/CYP1B1/SFRP2/COL1A2/BMP4/COL1A1/NDNF/OSR1/ESM1	10	AD
M7	GOCC	banded collagen fibril	4/96	11/27501	5.60832e-06	COL1A2/COL1A1/COL3A1/COL2A1	4	AD
M7	GOCC	fibrillar collagen trimer	4/96	11/27501	5.60832e-06	COL1A2/COL1A1/COL3A1/COL2A1	4	AD
M7	GOMF	platelet-derived growth factor binding	4/96	11/27501	5.60832e-06	COL1A2/COL1A1/COL3A1/COL2A1	4	AD
M7	GOCC	endoplasmic reticulum lumen	10/96	281/27501	6.49471e-06	IGFBP5/COL1A2/BMP4/PDGFD/COL1A1/COL3A1/CES1/GPX8/SERPIND1/COL2A1	10	AD
M7	GOBP	tissue morphogenesis	10/96	289/27501	8.04153e-06	SFRP2/DSP/PKP2/BMP4/FOXD1/OSR1/SIX1/BMP5/SIX2/RIPK4	10	AD
M7	GOBP	heart development	10/96	295/27501	8.23047e-06	SEMA3C/SFRP2/DSP/PKP2/BMP4/COL3A1/OSR1/FOXC2/DSG2/BMP5	10	AD
M7	GOBP	nephron epithelium morphogenesis	5/96	32/27501	8.23047e-06	BMP4/FOXD1/OSR1/SIX1/SIX2	5	AD
M7	GOBP	nephron morphogenesis	5/96	32/27501	8.23047e-06	BMP4/FOXD1/OSR1/SIX1/SIX2	5	AD
M7	GOBP	collagen fibril organization	5/96	34/27501	1.08751e-05	CYP1B1/COL1A2/COL1A1/COL3A1/COL2A1	5	AD
M7	GOMF	anion transmembrane transporter activity	10/96	322/27501	1.70586e-05	SLC26A2/SLC47A1/SLC13A4/SLC6A20/SLC22A6/SLC16A12/TMEM30B/SLC22A8/SLC26A7/SLC22A2	10	AD
M7	GOBP	chordate embryonic development	8/96	177/27501	1.7338e-05	IGF2/SULF1/BMP4/COL1A1/OSR1/SIX1/BMP5/COL2A1	8	AD
M7	GOBP	regulation of kidney development	5/96	38/27501	1.73951e-05	BMP4/FOXD1/OSR1/SIX1/SIX2	5	AD
M7	GOBP	kidney morphogenesis	5/96	39/27501	1.86145e-05	BMP4/FOXD1/OSR1/SIX1/SIX2	5	AD
M7	GOBP	nephron development	6/96	77/27501	2.1669e-05	SULF1/BMP4/FOXD1/OSR1/SIX1/SIX2	6	AD
M7	GOCC	desmosome	4/96	17/27501	2.1669e-05	B4GALT1/PKP2/DSG2/DSC3	4	AD
M7	GOBP	glycosaminoglycan metabolic process	7/96	127/27501	2.1669e-05	DCN/CEMIP/B4GALT1/GPC6/FMOD/OGN/NDNF	7	AD
M7	GOMF	integrin binding	7/96	127/27501	2.1669e-05	IGF2/SFRP2/ECM2/VCAM1/COL3A1/ITGBL1/ESM1	7	AD
M7	GOBP	negative regulation of cellular component movement	9/96	260/27501	2.18157e-05	IGFBP5/DCN/SEMA3C/CYP1B1/SFRP2/SULF1/PHLDB2/COL3A1/BMP5	9	AD
M7	GOBP	cardiac chamber morphogenesis	6/96	79/27501	2.22993e-05	SEMA3C/SFRP2/DSP/PKP2/BMP4/BMP5	6	AD
M7	GOBP	embryo development ending in birth or egg hatching	8/96	191/27501	2.28414e-05	IGF2/SULF1/BMP4/COL1A1/OSR1/SIX1/BMP5/COL2A1	8	AD
M7	GOBP	metanephros development	5/96	44/27501	2.69406e-05	BMP4/FOXD1/OSR1/SIX1/SIX2	5	AD
M7	GOBP	negative regulation of locomotion	9/96	270/27501	2.69406e-05	IGFBP5/DCN/SEMA3C/CYP1B1/SFRP2/SULF1/PHLDB2/COL3A1/BMP5	9	AD
M7	GOBP	skin development	9/96	274/27501	2.91677e-05	COL1A2/DSP/PKP2/COL1A1/COL3A1/KRT18/DSG2/ALX4/DSC3	9	AD
M7	GOCC	complex of collagen trimers	4/96	19/27501	2.91677e-05	COL1A2/COL1A1/COL3A1/COL2A1	4	AD
M7	GOBP	connective tissue development	6/96	86/27501	3.04097e-05	MGP/SULF1/BMP4/FOXD1/OSR1/COL2A1	6	AD
M7	GOBP	mucopolysaccharide metabolic process	6/96	86/27501	3.04097e-05	DCN/CEMIP/B4GALT1/FMOD/OGN/NDNF	6	AD
M7	GOBP	aminoglycan metabolic process	7/96	141/27501	3.3513e-05	DCN/CEMIP/B4GALT1/GPC6/FMOD/OGN/NDNF	7	AD
M7	GOCC	extracellular matrix component	5/96	49/27501	3.95574e-05	COL1A2/MFAP4/COL1A1/COL3A1/COL2A1	5	AD
M7	GOBP	muscle tissue development	7/96	146/27501	3.97968e-05	DSP/PKP2/BMP4/OSR1/DSG2/SIX1/BMP5	7	AD
M7	GOBP	embryonic skeletal system development	5/96	50/27501	4.12018e-05	SULF1/COL1A1/OSR1/SIX1/COL2A1	5	AD
M7	GOBP	mesenchyme development	7/96	149/27501	4.38025e-05	SEMA3C/SFRP2/BMP4/OSR1/SIX1/BMP5/SIX2	7	AD
[truncated: 3,032 more rows]

## Sheet: mouse_ORA
M1	GObp	inflammatory response	45/308	352/20192	5.46528e-25	Adcy1/C1qa/Grn/Tyrobp/Cx3cr1/Fcer1g/Fcgr3/Cfh/Cd68/Trem2/Itgam/S1pr3/Tcirg1/Tnfrsf1a/Cyba/Lyn/Crlf2/Itgb2/Aif1/Ccl6/Ncf1/Pycard/Slc11a1/Cd44/C3ar1/Icam1/Cxcl5/Fcgr1/Tlr2/Cela1/Tlr13/Tlr7/C5ar1/Cxcl10/Ccl3/Cybb/Ccl4/Mylk3/Cmklr1/Ccl12/Lilrb4a/Tlr1/Ccl5/Timp1/Anxa1	45	5XFAD
M1	GObp	myeloid leukocyte activation	29/308	125/20192	5.58071e-23	C1qa/Grn/Tyrobp/Cx3cr1/Fcer1g/Fcgr3/Tgfbr2/Trem2/Itgam/Anxa3/Sbno2/Lyn/Aif1/Fcgr2b/Pycard/Spi1/Slc11a1/Havcr2/Cxcl5/Tlr2/Fyb/Tlr7/C5ar1/Cd48/Tmem106a/Milr1/Tlr1/Ccl5/Fcgr4	29	5XFAD
M1	GObp	positive regulation of cytokine production	47/308	445/20192	7.79372e-23	B2m/Csf1r/Tyrobp/Lpl/Fcer1g/Stat1/H2-T23/Unc93b1/Fcgr3/Trem2/Tnfrsf1a/Cyba/Hspb1/Zc3hav1/Irf8/Lgals9/Crlf2/Aif1/Cd74/Pycard/Cd84/Slc11a1/Cd300c2/C3ar1/Ptprc/Havcr2/Tlr2/Irf7/Clec5a/C3/Tlr7/C5ar1/Ccl3/Rab7b/Cybb/Runx1/Ifi204/Ccl4/Hpse/Serpinf2/Tlr1/Ly9/Bcl3/Ddx60/Ccl5/Fgr/Anxa1	47	5XFAD
M1	GObp	negative regulation of immune system process	48/308	483/20192	2.66904e-22	Thy1/Apod/C1qc/Grn/Tmem176b/Tyrobp/Fcer1g/Vsir/H2-T23/Tmem176a/Cd68/Erbin/Mafb/Dusp1/Lag3/Gpnmb/Hes5/Lyn/Cst7/Lgals9/Igf1/Serping1/Fcgr2b/Ptpn6/Cd37/Cd74/A2m/Cd84/Cd44/Tap1/Ptprc/Havcr2/Cd86/Lgals3/Trim30a/Samsn1/Fgl2/Parp14/Rab7b/Runx1/Ccl12/H2-Oa/Milr1/Cd22/Nlrc5/Pdcd1/Fgr/Anxa1	48	5XFAD
M1	GObp	regulation of immune effector process	44/308	433/20192	7.14393e-21	B2m/Grn/H2-D1/Fcer1g/Stat1/Vsir/H2-T23/Fcgr3/Cfh/Ighm/Itgam/Lag3/H2-K1/Zc3hav1/Lyn/Lgals9/Itgb2/Serping1/Fcgr2b/Ptpn6/Cd37/Cd74/Pycard/A2m/Cd84/Tap1/Rac2/Ptprc/H2-Q7/Havcr2/Vav1/Cxcl5/Fcgr1/Tlr2/Lgals3/H2-Q6/Fgl2/C3/H2-Q4/Cd22/Ddx60/Ccl5/Fgr/Anxa1	44	5XFAD
M1	GObp	regulation of tumor necrosis factor production	27/308	167/20192	2.05571e-17	Tyrobp/Cx3cr1/Lpl/Fcer1g/Vsir/H2-T23/Fcgr3/Trem2/Tspo/Tnfrsf1a/Gpnmb/Cyba/Hspb1/Lgals9/Igf1/Ptpn6/Pycard/Cd84/Ptprc/Havcr2/Tlr2/Trim30a/Ccl3/Cybb/Ccl4/Tlr1/Bcl3	27	5XFAD
M1	GObp	regulation of tumor necrosis factor superfamily cytokine production	27/308	169/20192	2.60053e-17	Tyrobp/Cx3cr1/Lpl/Fcer1g/Vsir/H2-T23/Fcgr3/Trem2/Tspo/Tnfrsf1a/Gpnmb/Cyba/Hspb1/Lgals9/Igf1/Ptpn6/Pycard/Cd84/Ptprc/Havcr2/Tlr2/Trim30a/Ccl3/Cybb/Ccl4/Tlr1/Bcl3	27	5XFAD
M1	GOcc	lysosome	37/308	378/20192	7.09275e-17	Ctsd/Gfap/Ctsb/Psap/Mt1/Hexb/Ctss/Ctsl/Cd63/Grn/Npc2/Laptm5/Ctsz/Hexa/Man2b1/Unc93b1/Cd68/Gusb/Ctsc/Ctsh/Rnaset2a/Tcirg1/Irgm1/Zc3hav1/Anxa2/Cst7/Srgn/Cd74/Slc11a1/Cybrd1/Tlr7/Rab7b/Hpse/Milr1/Slc15a3/Atp6v0d2/Anxa1	37	5XFAD
M1	GOcc	lytic vacuole	37/308	378/20192	7.09275e-17	Ctsd/Gfap/Ctsb/Psap/Mt1/Hexb/Ctss/Ctsl/Cd63/Grn/Npc2/Laptm5/Ctsz/Hexa/Man2b1/Unc93b1/Cd68/Gusb/Ctsc/Ctsh/Rnaset2a/Tcirg1/Irgm1/Zc3hav1/Anxa2/Cst7/Srgn/Cd74/Slc11a1/Cybrd1/Tlr7/Rab7b/Hpse/Milr1/Slc15a3/Atp6v0d2/Anxa1	37	5XFAD
M1	GObp	antigen processing and presentation	22/308	102/20192	7.09275e-17	Psap/B2m/Ctss/H2-D1/Fcer1g/H2-T23/Unc93b1/Fcgr3/Ighm/H2-K1/Fcgr2b/Cd74/Slc11a1/Tap1/Icam1/H2-Q7/Fcgr1/H2-DMb1/H2-Q6/H2-Q4/H2-Oa/Psmb8	22	5XFAD
M1	GObp	positive regulation of response to external stimulus	34/308	318/20192	1.28741e-16	Ctss/Grn/Tubb2b/Lpl/Fcer1g/H2-T23/Ly86/Fcgr3/Trem2/Csf1/Ctsc/Tnfrsf1a/Cyba/Hspb1/Zc3hav1/Lgals9/Nckap1l/Aif1/Cd74/Rac2/C3ar1/Havcr2/Fcgr1/Tlr2/C3/C5ar1/Cxcl10/Ccl3/Ccl4/Cmklr1/Serpinf2/Cd180/Ddx60/Ccl5	34	5XFAD
M1	GObp	regulation of innate immune response	32/308	283/20192	2.6606e-16	Grn/H2-T23/Unc93b1/Erbin/Trem2/Lag3/Cyba/Irgm1/Zc3hav1/Lyn/Lgals9/Serping1/Cd74/Pycard/A2m/Tap1/Havcr2/Vav1/Tlr2/Cd86/Irf7/Trim30a/Tlr13/Tlr7/Parp14/Rab7b/Ifi204/Tlr1/Nlrc5/Ddx60/Zbp1/Fgr	32	5XFAD
M1	GObp	positive regulation of defense response	34/308	327/20192	2.75954e-16	Ctss/Grn/Lpl/Fcer1g/H2-T23/Unc93b1/Fcgr3/Trem2/Ctsc/Lag3/Tnfrsf1a/Cyba/Irgm1/Zc3hav1/Lyn/Lgals9/Cd74/Pycard/Havcr2/Vav1/Fcgr1/Tlr2/Cd86/Irf7/Tlr13/C3/Tlr7/Ccl3/Ifi204/Tlr1/Nlrc5/Ddx60/Ccl5/Zbp1	34	5XFAD
M1	GObp	antigen processing and presentation of peptide antigen	18/308	68/20192	2.14419e-15	B2m/Ctss/H2-D1/Fcer1g/H2-T23/Unc93b1/Fcgr3/H2-K1/Fcgr2b/Cd74/Slc11a1/Tap1/H2-Q7/Fcgr1/H2-DMb1/H2-Q6/H2-Q4/H2-Oa	18	5XFAD
M1	GObp	response to virus	26/308	189/20192	3.61835e-15	Stat1/Ifitm3/Ifit3/Zc3hav1/Lgals9/Bst2/Pycard/Ifit3b/Oasl2/Irf5/Ptprc/Ifit1/Rtp4/Cd86/Irf7/Tlr13/Ifi27l2a/Apobec1/Itgax/Tlr7/Cxcl10/Ifit1bl1/Oas1a/Lcn2/Bcl3/Ddx60	26	5XFAD
M1	GObp	granulocyte chemotaxis	18/308	76/20192	1.71006e-14	Fcer1g/Spp1/Fcgr3/Itgam/Itgb2/Nckap1l/Ccl6/Csf3r/Vav1/Cxcl5/Lgals3/C5ar1/Cxcl10/Ccl3/Ccl4/Ccl12/Ccl5/Anxa1	18	5XFAD
M1	GObp	regulation of leukocyte proliferation	28/308	242/20192	1.85225e-14	Tyrobp/Vsir/H2-T23/Ighm/Tgfbr2/Csf1/Gpnmb/Lyn/Lgals9/Nckap1l/Igf1/Aif1/Fcgr2b/Ptpn6/Cd74/Pycard/Cd44/Rac2/Ptprc/Havcr2/Rasal3/Cd86/Lgals3/Gpr183/Ccl12/Cd22/Ccl5/Anxa1	28	5XFAD
M1	GObp	response to molecule of bacterial origin	34/308	382/20192	2.65047e-14	B2m/Vim/Cx3cr1/Stat1/Cfh/Cd68/Erbin/Trem2/Sbno2/Mgst1/Lyn/Irf8/Lgals9/Fcgr2b/Pycard/Irf5/Slc11a1/Ncf2/Gbp2/Havcr2/Cxcl5/Plscr2/Tlr2/Cd86/Cxcl16/Gbp6/C5ar1/Cxcl10/Ccl12/Lilrb4a/Cd180/Tlr1/Ccl5/Fcgr4	34	5XFAD
M1	GObp	regulation of leukocyte migration	26/308	208/20192	3.33635e-14	Thy1/Apod/Cd9/Cx3cr1/Msn/Trem2/Csf1/Dusp1/Lyn/Lgals9/Nckap1l/Aif1/Cd74/Pycard/Rac2/C3ar1/Icam1/Tlr2/Lgals3/C5ar1/Cxcl10/Ccl4/Cmklr1/Ccl12/Ccl5/Anxa1	26	5XFAD
M1	GObp	regulation of mononuclear cell proliferation	27/308	231/20192	4.58476e-14	Tyrobp/Vsir/H2-T23/Ighm/Tgfbr2/Csf1/Gpnmb/Lyn/Lgals9/Nckap1l/Igf1/Aif1/Fcgr2b/Ptpn6/Cd74/Pycard/Cd44/Rac2/Ptprc/Havcr2/Rasal3/Cd86/Lgals3/Gpr183/Cd22/Ccl5/Anxa1	27	5XFAD
M1	GOcc	vacuole	37/308	470/20192	5.27591e-14	Ctsd/Gfap/Ctsb/Psap/Mt1/Hexb/Ctss/Ctsl/Cd63/Grn/Npc2/Laptm5/Ctsz/Hexa/Man2b1/Unc93b1/Cd68/Gusb/Ctsc/Ctsh/Rnaset2a/Tcirg1/Irgm1/Zc3hav1/Anxa2/Cst7/Srgn/Cd74/Slc11a1/Cybrd1/Tlr7/Rab7b/Hpse/Milr1/Slc15a3/Atp6v0d2/Anxa1	37	5XFAD
M1	GObp	neutrophil chemotaxis	17/308	70/20192	6.20892e-14	Fcer1g/Spp1/Fcgr3/Itgam/Itgb2/Nckap1l/Ccl6/Csf3r/Vav1/Cxcl5/Lgals3/C5ar1/Cxcl10/Ccl3/Ccl4/Ccl12/Ccl5	17	5XFAD
M1	GObp	leukocyte chemotaxis	21/308	126/20192	6.5679e-14	Cx3cr1/Fcer1g/Spp1/Fcgr3/Itgam/Itgb2/Nckap1l/Ccl6/Csf3r/Vav1/Cxcl5/Cxcl16/Lgals3/Gpr183/C5ar1/Cxcl10/Ccl3/Ccl4/Ccl12/Ccl5/Anxa1	21	5XFAD
M1	GObp	response to interferon-gamma	21/308	126/20192	6.5679e-14	Gsn/Vim/Stat1/Ifitm3/Irgm1/Irf8/Ccl6/Bst2/Capg/Slc11a1/Gbp3/Gbp2/H2-Q7/Tlr2/Cxcl16/Gbp6/Ccl3/Rab7b/Ccl4/Ccl12/Ccl5	21	5XFAD
M1	GObp	regulation of leukocyte mediated immunity	28/308	258/20192	7.28683e-14	B2m/H2-D1/Fcer1g/Vsir/H2-T23/Fcgr3/Itgam/Lag3/H2-K1/Lyn/Lgals9/Itgb2/Fcgr2b/Ptpn6/Cd84/Tap1/Rac2/Ptprc/H2-Q7/Havcr2/Vav1/Cxcl5/Fcgr1/Tlr2/H2-Q6/C3/H2-Q4/Fgr	28	5XFAD
M1	GObp	granulocyte migration	18/308	89/20192	2.30461e-13	Fcer1g/Spp1/Fcgr3/Itgam/Itgb2/Nckap1l/Ccl6/Csf3r/Vav1/Cxcl5/Lgals3/C5ar1/Cxcl10/Ccl3/Ccl4/Ccl12/Ccl5/Anxa1	18	5XFAD
M1	GObp	regulation of lymphocyte proliferation	26/308	228/20192	2.30461e-13	Tyrobp/Vsir/H2-T23/Ighm/Tgfbr2/Gpnmb/Lyn/Lgals9/Nckap1l/Igf1/Aif1/Fcgr2b/Ptpn6/Cd74/Pycard/Cd44/Rac2/Ptprc/Havcr2/Rasal3/Cd86/Lgals3/Gpr183/Cd22/Ccl5/Anxa1	26	5XFAD
M1	GObp	macrophage activation	15/308	53/20192	2.30461e-13	C1qa/Grn/Tyrobp/Cx3cr1/Trem2/Itgam/Sbno2/Aif1/Slc11a1/Havcr2/Tlr2/Tlr7/C5ar1/Tmem106a/Tlr1	15	5XFAD
M1	GObp	regulation of inflammatory response	32/308	365/20192	2.30461e-13	Apod/Ctss/Grn/Cx3cr1/Lpl/Fcer1g/H2-T23/Fcgr3/Cfh/Trem2/Ctsc/Sbno2/Tnfrsf1a/Lyn/Cst7/Lgals9/Igf1/Serping1/Fcgr2b/Serpinf1/Pycard/A2m/Pld4/Cd44/Fcgr1/Tlr2/C3/Usp18/Socs3/Ccl3/Ccl5/Anxa1	32	5XFAD
M1	GOcc	phagocytic vesicle	19/308	105/20192	2.94346e-13	B2m/Gsn/H2-D1/Vim/H2-T23/Unc93b1/Anxa3/Tcirg1/H2-K1/Irgm1/Capg/Pld4/Slc11a1/Tap1/H2-Q7/Tlr7/Rab7b/Cybb/Tlr1	19	5XFAD
M1	GObp	neutrophil migration	17/308	79/20192	4.06275e-13	Fcer1g/Spp1/Fcgr3/Itgam/Itgb2/Nckap1l/Ccl6/Csf3r/Vav1/Cxcl5/Lgals3/C5ar1/Cxcl10/Ccl3/Ccl4/Ccl12/Ccl5	17	5XFAD
M1	GObp	regulation of multi-organism process	33/308	403/20192	5.3081e-13	Ptgds/Csf1r/Grn/Gsn/Stat1/Lgals1/Ly86/Ifitm3/Cyba/Zc3hav1/Anxa2/Lgals9/Igf1/Bst2/Cd37/Cd74/Pycard/Oasl2/Cd84/Hpgds/Havcr2/Cxcl5/Tlr2/Trim30a/Fgl2/Oas1a/Ccl4/Plau/Cd180/Ddx60/Ccl5/Ptx3/Timp1	33	5XFAD
M1	GObp	negative regulation of cytokine production	27/308	261/20192	6.37382e-13	Apod/Tyrobp/Cx3cr1/Vsir/Erbin/Trem2/Lag3/Tspo/Tnfrsf1a/Gpnmb/Lgals9/Nckap1l/Igf1/Fcgr2b/Srgn/Ptpn6/Pycard/Anxa4/Cd84/Slc11a1/Ptprc/Havcr2/Tlr2/Trim30a/Cmklr1/Bcl3/Anxa1	27	5XFAD
M1	GObp	leukocyte migration	24/308	201/20192	8.68019e-13	Selplg/Cx3cr1/Msn/Fcer1g/Spp1/Fcgr3/Itgam/Itgb2/Nckap1l/Ccl6/Csf3r/Icam1/Vav1/Cxcl5/Cxcl16/Lgals3/Gpr183/C5ar1/Cxcl10/Ccl3/Ccl4/Ccl12/Ccl5/Anxa1	24	5XFAD
M1	GObp	myeloid leukocyte migration	19/308	113/20192	1.03506e-12	Cx3cr1/Fcer1g/Spp1/Fcgr3/Itgam/Itgb2/Nckap1l/Ccl6/Csf3r/Vav1/Cxcl5/Lgals3/C5ar1/Cxcl10/Ccl3/Ccl4/Ccl12/Ccl5/Anxa1	19	5XFAD
M1	GObp	positive regulation of tumor necrosis factor production	18/308	100/20192	1.50562e-12	Tyrobp/Lpl/Fcer1g/H2-T23/Fcgr3/Tnfrsf1a/Cyba/Hspb1/Lgals9/Pycard/Cd84/Ptprc/Havcr2/Tlr2/Ccl3/Cybb/Ccl4/Tlr1	18	5XFAD
M1	GObp	positive regulation of tumor necrosis factor superfamily cytokine production	18/308	101/20192	1.76515e-12	Tyrobp/Lpl/Fcer1g/H2-T23/Fcgr3/Tnfrsf1a/Cyba/Hspb1/Lgals9/Pycard/Cd84/Ptprc/Havcr2/Tlr2/Ccl3/Cybb/Ccl4/Tlr1	18	5XFAD
M1	GObp	negative regulation of leukocyte activation	23/308	189/20192	1.94087e-12	Grn/Tyrobp/Vsir/Lag3/Gpnmb/Lyn/Cst7/Lgals9/Fcgr2b/Ptpn6/Cd37/Cd74/Cd84/Cd44/Havcr2/Cd86/Lgals3/Samsn1/Fgl2/Runx1/Milr1/Fgr/Anxa1	23	5XFAD
M1	GObp	negative regulation of cell activation	24/308	210/20192	2.07215e-12	Cd9/Grn/Tyrobp/Vsir/Lag3/Gpnmb/Lyn/Cst7/Lgals9/Fcgr2b/Ptpn6/Cd37/Cd74/Cd84/Cd44/Havcr2/Cd86/Lgals3/Samsn1/Fgl2/Runx1/Milr1/Fgr/Anxa1	24	5XFAD
M1	GObp	antigen processing and presentation of exogenous peptide antigen	11/308	24/20192	2.07215e-12	B2m/Fcer1g/H2-T23/Unc93b1/Fcgr3/H2-K1/Fcgr2b/Cd74/Fcgr1/H2-DMb1/H2-Oa	11	5XFAD
M1	GObp	defense response to virus	20/308	137/20192	2.90644e-12	Stat1/Ifitm3/Ifit3/Bst2/Pycard/Ifit3b/Oasl2/Irf5/Ptprc/Ifit1/Rtp4/Cd86/Irf7/Apobec1/Itgax/Tlr7/Cxcl10/Ifit1bl1/Oas1a/Ddx60	20	5XFAD
M1	GObp	regulation of adaptive immune response	24/308	218/20192	4.42619e-12	B2m/H2-D1/Fcer1g/Vsir/H2-T23/Fcgr3/H2-K1/Lgals9/Fcgr2b/Ptpn6/Cd74/Pycard/Slc11a1/Cd44/Ptprc/H2-Q7/Havcr2/Fcgr1/Irf7/Samsn1/H2-Q6/C3/H2-Q4/Anxa1	24	5XFAD
M1	GObp	cellular response to molecule of bacterial origin	27/308	288/20192	5.61843e-12	B2m/Vim/Cx3cr1/Stat1/Cfh/Cd68/Trem2/Sbno2/Lyn/Irf8/Fcgr2b/Pycard/Gbp2/Havcr2/Cxcl5/Plscr2/Tlr2/Cd86/Cxcl16/Gbp6/Cxcl10/Ccl12/Lilrb4a/Cd180/Tlr1/Ccl5/Fcgr4	27	5XFAD
M1	GObp	positive regulation of immune effector process	26/308	268/20192	7.35208e-12	B2m/H2-D1/Fcer1g/H2-T23/Fcgr3/Itgam/Lag3/H2-K1/Zc3hav1/Lyn/Itgb2/Cd37/Cd74/Cd84/Rac2/Ptprc/H2-Q7/Vav1/Fcgr1/Tlr2/H2-Q6/C3/H2-Q4/Ddx60/Fgr/Anxa1	26	5XFAD
M1	GObp	regulation of hemopoiesis	32/308	422/20192	8.79128e-12	B2m/Csf1r/C1qc/Tmem176b/Tyrobp/Stat1/Vsir/Tmem176a/Tgfbr2/Trem2/Itgam/Csf1/Mafb/Lag3/Hes5/Lyn/Lgals9/Nckap1l/Ptpn6/Cd74/Spi1/Csf3r/Cd44/Hcls1/Ptprc/Fgl2/Ccl3/Rab7b/Runx1/H2-Oa/Ccl5/Anxa1	32	5XFAD
M1	GObp	positive regulation of innate immune response	22/308	185/20192	9.8674e-12	H2-T23/Unc93b1/Lag3/Cyba/Irgm1/Zc3hav1/Lyn/Lgals9/Cd74/Pycard/Havcr2/Vav1/Tlr2/Cd86/Irf7/Tlr13/Tlr7/Ifi204/Tlr1/Nlrc5/Ddx60/Zbp1	22	5XFAD
M1	GObp	positive regulation of leukocyte migration	20/308	149/20192	1.30121e-11	Thy1/Cx3cr1/Trem2/Csf1/Lgals9/Nckap1l/Aif1/Cd74/Pycard/Rac2/C3ar1/Icam1/Tlr2/Lgals3/C5ar1/Cxcl10/Ccl4/Cmklr1/Ccl12/Ccl5	20	5XFAD
M1	GObp	lymphocyte activation	32/308	430/20192	1.39195e-11	Psap/B2m/Msn/Fcer1g/Lgals1/H2-T23/Ighm/Itgam/Mafb/Tcirg1/Lcp1/Itgb2/Cd74/Spi1/Slc11a1/Cd44/Ptprc/Icam1/Vav1/Cd86/Gpr183/Fgl2/Lat2/Itgax/Cd48/Igkc/Lilrb4a/Cd22/Cd180/Ly9/Bcl3/Anxa1	32	5XFAD
M1	GObp	response to interferon-beta	14/308	59/20192	1.84416e-11	Stat1/Ifitm3/Ifit3/Irgm1/Bst2/Gbp3/Igtp/Gbp2/Ifit1/Gbp6/Ifi204/Tgtp2/Gm4951/Ifi207	14	5XFAD
M1	GObp	cellular response to interferon-gamma	17/308	101/20192	1.9511e-11	Gsn/Vim/Stat1/Irgm1/Irf8/Ccl6/Capg/Gbp3/Gbp2/H2-Q7/Tlr2/Gbp6/Ccl3/Rab7b/Ccl4/Ccl12/Ccl5	17	5XFAD
M1	GObp	regulation of interleukin-6 production	20/308	155/20192	2.54993e-11	Tyrobp/Lpl/Fcer1g/Unc93b1/Trem2/Tnfrsf1a/Cyba/Lgals9/Nckap1l/Aif1/Ptpn6/Cd74/Pycard/Cd84/Havcr2/Tlr2/Trim30a/Tlr7/Rab7b/Tlr1	20	5XFAD
M1	GObp	cellular response to biotic stimulus	27/308	311/20192	2.99792e-11	B2m/Vim/Cx3cr1/Stat1/Cfh/Cd68/Trem2/Sbno2/Lyn/Irf8/Fcgr2b/Pycard/Gbp2/Havcr2/Cxcl5/Plscr2/Tlr2/Cd86/Cxcl16/Gbp6/Cxcl10/Ccl12/Lilrb4a/Cd180/Tlr1/Ccl5/Fcgr4	27	5XFAD
M1	GObp	response to lipopolysaccharide	29/308	363/20192	3.10145e-11	B2m/Vim/Cx3cr1/Stat1/Cfh/Cd68/Erbin/Trem2/Sbno2/Mgst1/Lyn/Irf8/Lgals9/Pycard/Slc11a1/Ncf2/Gbp2/Havcr2/Cxcl5/Plscr2/Cd86/Cxcl16/Gbp6/Cxcl10/Ccl12/Lilrb4a/Cd180/Ccl5/Fcgr4	29	5XFAD
M1	GObp	antigen processing and presentation of exogenous antigen	11/308	30/20192	3.10145e-11	B2m/Fcer1g/H2-T23/Unc93b1/Fcgr3/H2-K1/Fcgr2b/Cd74/Fcgr1/H2-DMb1/H2-Oa	11	5XFAD
M1	GObp	regulation of t cell activation	27/308	319/20192	5.07603e-11	Thy1/Gsn/Vsir/Lgals1/H2-T23/Tgfbr2/Lag3/Gpnmb/Lgals9/Nckap1l/Igf1/Aif1/Ptpn6/Cd74/Pycard/Cd44/Rac2/Ptprc/Havcr2/Rasal3/Cd86/Lgals3/Fgl2/Runx1/H2-Oa/Ccl5/Anxa1	27	5XFAD
M1	GObp	leukocyte activation involved in immune response	20/308	165/20192	7.52437e-11	Grn/Tyrobp/Cx3cr1/Fcer1g/Lgals1/Trem2/Anxa3/Sbno2/Lcp1/Lyn/Pycard/Slc11a1/Icam1/Havcr2/Gpr183/Fgl2/Milr1/Cd180/Ly9/Bcl3	20	5XFAD
M1	GObp	regulation of leukocyte cell-cell adhesion	26/308	304/20192	1.05693e-10	Thy1/Vsir/Lgals1/H2-T23/Tgfbr2/Lag3/Gpnmb/Lgals9/Itgb2/Nckap1l/Igf1/Aif1/Ptpn6/Cd74/Pycard/Cd44/Ptprc/Icam1/Havcr2/Rasal3/Cd86/Lgals3/Fgl2/Runx1/Ccl5/Anxa1	26	5XFAD
M1	GObp	cell activation involved in immune response	20/308	169/20192	1.13302e-10	Grn/Tyrobp/Cx3cr1/Fcer1g/Lgals1/Trem2/Anxa3/Sbno2/Lcp1/Lyn/Pycard/Slc11a1/Icam1/Havcr2/Gpr183/Fgl2/Milr1/Cd180/Ly9/Bcl3	20	5XFAD
M1	GObp	regulation of leukocyte differentiation	26/308	306/20192	1.17604e-10	Csf1r/C1qc/Tmem176b/Tyrobp/Vsir/Tmem176a/Tgfbr2/Trem2/Itgam/Csf1/Mafb/Lag3/Lyn/Lgals9/Nckap1l/Ptpn6/Cd74/Cd44/Hcls1/Ptprc/Fgl2/Ccl3/Runx1/H2-Oa/Ccl5/Anxa1	26	5XFAD
M1	GObp	leukocyte activation involved in inflammatory response	11/308	35/20192	1.8799e-10	C1qa/Grn/Tyrobp/Cx3cr1/Trem2/Itgam/Aif1/Tlr2/Tlr7/C5ar1/Tlr1	11	5XFAD
M1	GObp	microglial cell activation	11/308	35/20192	1.8799e-10	C1qa/Grn/Tyrobp/Cx3cr1/Trem2/Itgam/Aif1/Tlr2/Tlr7/C5ar1/Tlr1	11	5XFAD
M1	GObp	neuroinflammatory response	12/308	46/20192	2.21846e-10	Adcy1/C1qa/Grn/Tyrobp/Cx3cr1/Trem2/Itgam/Aif1/Tlr2/Tlr7/C5ar1/Tlr1	12	5XFAD
M1	GObp	cell chemotaxis	21/308	199/20192	2.69205e-10	Cx3cr1/Fcer1g/Spp1/Fcgr3/Itgam/Itgb2/Nckap1l/Ccl6/Csf3r/Vav1/Cxcl5/Cxcl16/Lgals3/Gpr183/C5ar1/Cxcl10/Ccl3/Ccl4/Ccl12/Ccl5/Anxa1	21	5XFAD
M1	GObp	cellular response to interferon-beta	12/308	47/20192	2.86146e-10	Stat1/Ifit3/Irgm1/Gbp3/Igtp/Gbp2/Ifit1/Gbp6/Ifi204/Tgtp2/Gm4951/Ifi207	12	5XFAD
M1	GObp	negative regulation of immune response	19/308	159/20192	3.12791e-10	Grn/Vsir/H2-T23/Lgals9/Serping1/Fcgr2b/Ptpn6/A2m/Cd84/Tap1/Ptprc/Havcr2/Lgals3/Samsn1/Fgl2/Parp14/Nlrc5/Pdcd1/Anxa1	19	5XFAD
M1	GObp	regulation of chemokine production	15/308	89/20192	3.71814e-10	Apod/Csf1r/Lpl/Erbin/Trem2/Lgals9/Aif1/Cd74/Pycard/Cd84/Havcr2/Cxcl5/Tlr2/Tlr7/Ccl5	15	5XFAD
M1	GOcc	mhc protein complex	9/308	20/20192	3.82048e-10	H2-D1/H2-T23/H2-K1/Cd74/H2-Q7/H2-DMb1/H2-Q6/H2-Q4/H2-Oa	9	5XFAD
M1	GObp	leukocyte differentiation	28/308	383/20192	5.27986e-10	Psap/Trf/B2m/Csf1r/Tyrobp/Fcer1g/Lgals1/Ighm/Tgfbr2/Trem2/Itgam/Csf1/Mafb/Tcirg1/Sbno2/Anxa2/Lyn/Cd74/Spi1/Ptprc/Cd109/Vav1/Tlr2/Gpr183/Igkc/Ly9/Bcl3/Anxa1	28	5XFAD
M1	GObp	cellular response to lipopolysaccharide	24/308	279/20192	5.82611e-10	B2m/Vim/Cx3cr1/Stat1/Cfh/Cd68/Trem2/Sbno2/Lyn/Irf8/Pycard/Gbp2/Havcr2/Cxcl5/Plscr2/Cd86/Cxcl16/Gbp6/Cxcl10/Ccl12/Lilrb4a/Cd180/Ccl5/Fcgr4	24	5XFAD
M1	GObp	regulation of leukocyte mediated cytotoxicity	16/308	110/20192	7.13616e-10	B2m/H2-D1/Tyrobp/H2-T23/Itgam/Lag3/H2-K1/Lgals9/Tap1/Ptprc/H2-Q7/Havcr2/Vav1/Cxcl5/H2-Q6/H2-Q4	16	5XFAD
M1	GObp	t cell activation	24/308	283/20192	7.68799e-10	Psap/B2m/Msn/Fcer1g/H2-T23/Itgam/Mafb/Tcirg1/Lcp1/Itgb2/Cd74/Slc11a1/Cd44/Ptprc/Icam1/Vav1/Gpr183/Fgl2/Itgax/Cd48/Lilrb4a/Ly9/Bcl3/Anxa1	24	5XFAD
M1	GObp	regulation of cell killing	17/308	129/20192	7.98764e-10	B2m/H2-D1/Tyrobp/H2-T23/Cfh/Itgam/Lag3/H2-K1/Lgals9/Tap1/Ptprc/H2-Q7/Havcr2/Vav1/Cxcl5/H2-Q6/H2-Q4	17	5XFAD
M1	GObp	regulation of cell-cell adhesion	29/308	421/20192	8.8579e-10	Thy1/Cd9/Vsir/Lgals1/H2-T23/Tgfbr2/Lag3/Gpnmb/Lyn/Lgals9/Pdpn/Itgb2/Nckap1l/Igf1/Aif1/Ptpn6/Cd74/Pycard/Cd44/Ptprc/Icam1/Havcr2/Rasal3/Cd86/Lgals3/Fgl2/Runx1/Ccl5/Anxa1	29	5XFAD
M1	GOcc	endocytic vesicle	20/308	192/20192	9.83898e-10	Trf/B2m/Gsn/H2-D1/Vim/H2-T23/Unc93b1/Anxa3/Tcirg1/H2-K1/Irgm1/Capg/Pld4/Slc11a1/Tap1/H2-Q7/Tlr7/Rab7b/Cybb/Tlr1	20	5XFAD
M1	GObp	regulation of erk1 and erk2 cascade	25/308	313/20192	1.0007e-09	Csf1r/Trem2/Dusp1/Chil1/Gpnmb/Lyn/Igf1/Ccl6/Ptpn6/Cd74/Pycard/Cd44/Ptprc/Icam1/Havcr2/Glipr2/Tlr2/Gpr183/C3/C5ar1/Ccl3/Ccl4/Serpinf2/Ccl12/Ccl5	25	5XFAD
M1	GObp	positive regulation of leukocyte cell-cell adhesion	21/308	215/20192	1.01673e-09	Thy1/Vsir/Lgals1/H2-T23/Tgfbr2/Lgals9/Itgb2/Nckap1l/Igf1/Aif1/Cd74/Pycard/Cd44/Ptprc/Icam1/Havcr2/Rasal3/Cd86/Runx1/Ccl5/Anxa1	21	5XFAD
M1	GObp	regulation of t cell proliferation	19/308	173/20192	1.21935e-09	Vsir/H2-T23/Tgfbr2/Gpnmb/Lgals9/Nckap1l/Igf1/Aif1/Ptpn6/Pycard/Cd44/Rac2/Ptprc/Havcr2/Rasal3/Cd86/Lgals3/Ccl5/Anxa1	19	5XFAD
M1	GObp	glial cell activation	11/308	43/20192	1.886e-09	C1qa/Grn/Tyrobp/Cx3cr1/Trem2/Itgam/Aif1/Tlr2/Tlr7/C5ar1/Tlr1	11	5XFAD
M1	GObp	regulation of lymphocyte mediated immunity	20/308	200/20192	1.94842e-09	B2m/H2-D1/Fcer1g/Vsir/H2-T23/Fcgr3/Lag3/H2-K1/Lgals9/Fcgr2b/Ptpn6/Tap1/Ptprc/H2-Q7/Havcr2/Vav1/Fcgr1/H2-Q6/C3/H2-Q4	20	5XFAD
M1	GObp	positive regulation of erk1 and erk2 cascade	21/308	223/20192	1.94842e-09	Csf1r/Trem2/Chil1/Gpnmb/Ccl6/Cd74/Pycard/Cd44/Ptprc/Icam1/Havcr2/Glipr2/Tlr2/Gpr183/C3/C5ar1/Ccl3/Ccl4/Serpinf2/Ccl12/Ccl5	21	5XFAD
M1	GOcc	collagen-containing extracellular matrix	26/308	351/20192	1.95716e-09	Ctsd/Ctsb/Trf/Ctsl/Ctsz/Plxdc2/Lgals1/S100a6/Ctsc/Anxa3/Anxa2/Lgals9/Igf1/Serping1/Serpinf1/Fbln5/Anxa4/S100a11/Fmod/Cela1/Lgals3/Ang/Runx1/Serpinf2/Timp1/Anxa1	26	5XFAD
M1	GObp	negative regulation of lymphocyte activation	18/308	158/20192	2.12857e-09	Tyrobp/Vsir/Lag3/Gpnmb/Lyn/Lgals9/Fcgr2b/Ptpn6/Cd74/Cd44/Havcr2/Cd86/Lgals3/Samsn1/Fgl2/Runx1/Fgr/Anxa1	18	5XFAD
M1	GObp	myeloid cell activation involved in immune response	11/308	44/20192	2.35023e-09	Grn/Tyrobp/Cx3cr1/Fcer1g/Trem2/Anxa3/Sbno2/Lyn/Pycard/Havcr2/Milr1	11	5XFAD
M1	GObp	cytokine-mediated signaling pathway	22/308	255/20192	3.47384e-09	Csf1r/Cx3cr1/Fcer1g/Stat1/Ifitm3/Csf1/Tnfrsf1a/Crlf2/Ccl6/Ptpn6/Osmr/Cd74/Pycard/Spi1/Cxcl5/Irf7/Csf2rb/Cxcl10/Ccl3/Ccl4/Ccl12/Ccl5	22	5XFAD
M1	GOcc	phagocytic vesicle membrane	9/308	25/20192	3.5032e-09	B2m/H2-D1/H2-T23/Anxa3/Tcirg1/H2-K1/Slc11a1/Tap1/H2-Q7	9	5XFAD
M1	GObp	positive regulation of leukocyte proliferation	17/308	144/20192	4.03444e-09	H2-T23/Ighm/Tgfbr2/Csf1/Lyn/Nckap1l/Igf1/Aif1/Cd74/Pycard/Ptprc/Havcr2/Rasal3/Cd86/Gpr183/Ccl5/Anxa1	17	5XFAD
M1	GObp	positive regulation of cell-cell adhesion	22/308	259/20192	4.55943e-09	Thy1/Vsir/Lgals1/H2-T23/Tgfbr2/Lgals9/Pdpn/Itgb2/Nckap1l/Igf1/Aif1/Cd74/Pycard/Cd44/Ptprc/Icam1/Havcr2/Rasal3/Cd86/Runx1/Ccl5/Anxa1	22	5XFAD
M1	GObp	positive regulation of angiogenesis	19/308	188/20192	4.62084e-09	Grn/Cx3cr1/Tgfbr2/Ctsh/Anxa3/Chil1/Tnfrsf1a/Hspb1/Itgb2/C3ar1/Cela1/Lgals3/C3/Itgax/C5ar1/Cybb/Runx1/Ccl5/Anxa1	19	5XFAD
M1	GOcc	extracellular matrix	29/308	455/20192	4.76157e-09	Ctsd/Ctsb/Trf/Ctsl/Ctsz/Plxdc2/Lgals1/S100a6/Ctsc/Anxa3/Anxa2/Lgals9/Igf1/Serping1/Serpinf1/Fbln5/Anxa4/S100a11/Fmod/Cela1/Lgals3/Ang/Runx1/Hpse/Serpinf2/Cd180/Ptx3/Timp1/Anxa1	29	5XFAD
M1	GObp	regulation of phagocytosis	15/308	108/20192	4.98069e-09	Fcer1g/Fcgr3/Trem2/Pros1/Cyba/Nckap1l/Fcgr2b/Pycard/Slc11a1/Ptprc/Fcgr1/Tlr2/C3/Ptx3/Fgr	15	5XFAD
M1	GObp	osteoclast differentiation	11/308	48/20192	5.99112e-09	Trf/Csf1r/Tyrobp/Fcer1g/Trem2/Csf1/Tcirg1/Sbno2/Anxa2/Cd109/Gpr183	11	5XFAD
M1	GObp	myeloid cell differentiation	21/308	244/20192	9.23352e-09	Trf/Csf1r/Tyrobp/Fcer1g/Tgfbr2/Trem2/Itgam/Csf1/Tcirg1/Sbno2/Anxa2/Lyn/Irf8/Ptpn6/Spi1/Hcls1/Cd109/Tlr2/Clec5a/Gpr183/Runx1	21	5XFAD
M1	GObp	activation of immune response	28/308	440/20192	1.01825e-08	Thy1/C4b/C1qa/Fcer1g/Unc93b1/Cfh/Ighm/Lyn/Lgals9/Nckap1l/Fcgr2b/Ptpn6/Pycard/C3ar1/Ptprc/Havcr2/Tlr2/Cd86/Klhl6/Tlr13/C3/Lat2/Tlr7/C5ar1/Igkc/Ifi204/Cmklr1/Tlr1	28	5XFAD
M1	GObp	regulation of interleukin-1 production	14/308	96/20192	1.04445e-08	Tyrobp/Cx3cr1/Lpl/Trem2/S1pr3/Hspb1/Lgals9/Igf1/Pycard/Havcr2/Tlr2/Ccl3/Ifi204/Anxa1	14	5XFAD
M1	GObp	positive regulation of phagocytosis	13/308	80/20192	1.13889e-08	Fcer1g/Fcgr3/Trem2/Pros1/Cyba/Nckap1l/Fcgr2b/Pycard/Slc11a1/Ptprc/Fcgr1/C3/Ptx3	13	5XFAD
M1	GObp	regulation of leukocyte chemotaxis	15/308	115/20192	1.15984e-08	Csf1/Dusp1/Lyn/Lgals9/Nckap1l/Aif1/Cd74/Rac2/C3ar1/C5ar1/Cxcl10/Ccl4/Cmklr1/Ccl12/Ccl5	15	5XFAD
M1	GObp	negative regulation of immune effector process	16/308	135/20192	1.2255e-08	Grn/Vsir/H2-T23/Lgals9/Serping1/Fcgr2b/Ptpn6/A2m/Cd84/Tap1/Ptprc/Havcr2/Lgals3/Fgl2/Cd22/Anxa1	16	5XFAD
M1	GObp	regulation of endocytosis	23/308	302/20192	1.31466e-08	Trf/B2m/Cd63/Fcer1g/Fcgr3/Ighm/Bmp2k/Trem2/Pros1/Cyba/Anxa2/Nckap1l/Fcgr2b/Pycard/Slc11a1/Ptprc/Fcgr1/Tlr2/Lgals3/C3/Cd22/Ptx3/Fgr	23	5XFAD
M1	GObp	negative regulation of defense response	20/308	225/20192	1.31466e-08	Apod/Grn/Cx3cr1/H2-T23/Tnfrsf1a/Cst7/Lgals9/Igf1/Serping1/Fcgr2b/Serpinf1/Pycard/A2m/Cd44/Tap1/Havcr2/Fgl2/Socs3/Parp14/Nlrc5	20	5XFAD
M1	GObp	antigen processing and presentation of peptide antigen via mhc class i	11/308	52/20192	1.37197e-08	B2m/H2-D1/Fcer1g/H2-T23/Fcgr3/H2-K1/Tap1/H2-Q7/Fcgr1/H2-Q6/H2-Q4	11	5XFAD
M1	GObp	positive regulation of mononuclear cell proliferation	16/308	137/20192	1.47469e-08	H2-T23/Ighm/Tgfbr2/Csf1/Nckap1l/Igf1/Aif1/Cd74/Pycard/Ptprc/Havcr2/Rasal3/Cd86/Gpr183/Ccl5/Anxa1	16	5XFAD
M1	GObp	positive regulation of adaptive immune response	17/308	158/20192	1.47469e-08	B2m/H2-D1/Fcer1g/H2-T23/Fcgr3/H2-K1/Cd74/Pycard/Slc11a1/Cd44/Ptprc/H2-Q7/Fcgr1/H2-Q6/C3/H2-Q4/Anxa1	17	5XFAD
M1	GObp	leukocyte mediated immunity	24/308	332/20192	1.47469e-08	C4b/C1qa/Fcer1g/Fcgr3/Cfh/Ighm/Ctsc/Ctsh/Anxa3/Tcirg1/Lyn/Crlf2/Fcgr2b/Ptpn6/Ncf1/Cd74/Slc11a1/Icam1/Fcgr1/Irf7/Fgl2/Igkc/Milr1/Bcl3	24	5XFAD
M1	GObp	regulation of adaptive immune response based on somatic recombination of immune receptors built from immunoglobulin superfamily domains	19/308	203/20192	1.47469e-08	B2m/H2-D1/Fcer1g/Vsir/H2-T23/Fcgr3/H2-K1/Lgals9/Fcgr2b/Ptpn6/Slc11a1/Ptprc/H2-Q7/Havcr2/Fcgr1/H2-Q6/C3/H2-Q4/Anxa1	19	5XFAD
M1	GObp	regulation of myeloid leukocyte mediated immunity	12/308	67/20192	1.58436e-08	Fcer1g/H2-T23/Fcgr3/Itgam/Lyn/Itgb2/Cd84/Rac2/Cxcl5/Fcgr1/C3/Fgr	12	5XFAD
M1	GObp	myeloid leukocyte differentiation	15/308	119/20192	1.72386e-08	Trf/Csf1r/Tyrobp/Fcer1g/Tgfbr2/Trem2/Itgam/Csf1/Tcirg1/Sbno2/Anxa2/Spi1/Cd109/Tlr2/Gpr183	15	5XFAD
M1	GObp	positive regulation of endocytosis	18/308	183/20192	1.88762e-08	Trf/B2m/Cd63/Fcer1g/Fcgr3/Ighm/Trem2/Pros1/Cyba/Anxa2/Nckap1l/Fcgr2b/Pycard/Slc11a1/Ptprc/Fcgr1/C3/Ptx3	18	5XFAD
M1	GObp	leukocyte cell-cell adhesion	11/308	54/20192	1.97842e-08	Selplg/Cx3cr1/Msn/Cfh/Itgam/Itgb2/Cd44/Rac2/Ptprc/Icam1/Ccl5	11	5XFAD
M1	GObp	positive regulation of vasculature development	19/308	208/20192	2.1437e-08	Grn/Cx3cr1/Tgfbr2/Ctsh/Anxa3/Chil1/Tnfrsf1a/Hspb1/Itgb2/C3ar1/Cela1/Lgals3/C3/Itgax/C5ar1/Cybb/Runx1/Ccl5/Anxa1	19	5XFAD
M1	GOcc	mhc class i peptide loading complex	7/308	14/20192	2.32087e-08	B2m/H2-D1/H2-K1/Tap1/H2-Q7/H2-Q6/H2-Q4	7	5XFAD
M1	GObp	positive regulation of cell adhesion	27/308	430/20192	2.42013e-08	Thy1/Cd63/Vsir/Lgals1/H2-T23/Spp1/Tgfbr2/Csf1/Lgals9/Pdpn/Itgb2/Nckap1l/Igf1/Aif1/Ptpn6/Cd74/Pycard/Cd44/Ptprc/Icam1/Havcr2/Rasal3/Vav1/Cd86/Runx1/Ccl5/Anxa1	27	5XFAD
M1	GObp	regulation of angiogenesis	23/308	316/20192	2.81304e-08	Grn/Cx3cr1/Stat1/Tgfbr2/Ctsh/Anxa3/Chil1/Tnfrsf1a/Hspb1/Itgb2/Serpinf1/Fbln5/C3ar1/Cela1/Lgals3/C3/Itgax/C5ar1/Cxcl10/Cybb/Runx1/Ccl5/Anxa1	23	5XFAD
M1	GObp	regulation of peptidyl-tyrosine phosphorylation	21/308	266/20192	3.6436e-08	Thy1/Csf1r/Ighm/Trem2/Tnfrsf1a/Hes5/Lyn/Itgb2/Igf1/Ptpn6/Ncf1/Cd74/Cd44/Hcls1/Ptprc/Icam1/Fcgr1/Samsn1/Socs3/Parp14/Ccl5	21	5XFAD
M1	GObp	regulation of chemotaxis	19/308	217/20192	4.12697e-08	Tubb2b/Trem2/Csf1/Dusp1/Hspb1/Lyn/Lgals9/Nckap1l/Aif1/Cd74/Rac2/C3ar1/Gpr183/C5ar1/Cxcl10/Ccl4/Cmklr1/Ccl12/Ccl5	19	5XFAD
M1	GObp	regulation of cytokine secretion	19/308	217/20192	4.12697e-08	Csf1r/Lpl/Unc93b1/Lyn/Lgals9/Crlf2/Aif1/Srgn/Pycard/Anxa4/Cd84/Cd300c2/Havcr2/Tlr2/Clec5a/Ccl3/Tlr1/Fgr/Anxa1	19	5XFAD
M1	GObp	positive regulation of t cell activation	18/308	194/20192	4.41231e-08	Thy1/Vsir/Lgals1/H2-T23/Tgfbr2/Lgals9/Nckap1l/Igf1/Aif1/Cd74/Pycard/Ptprc/Havcr2/Rasal3/Cd86/Runx1/Ccl5/Anxa1	18	5XFAD
M1	GObp	negative regulation of multi-organism process	17/308	173/20192	5.29362e-08	Ptgds/Gsn/Stat1/Ifitm3/Zc3hav1/Anxa2/Igf1/Bst2/Oasl2/Hpgds/Havcr2/Fgl2/Oas1a/Ccl4/Ccl5/Ptx3/Timp1	17	5XFAD
M1	GObp	regulation of response to biotic stimulus	16/308	152/20192	5.85066e-08	Grn/Stat1/Ly86/Cyba/Zc3hav1/Lgals9/Cd37/Pycard/Cd84/Havcr2/Cxcl5/Tlr2/Fgl2/Cd180/Ddx60/Ccl5	16	5XFAD
M1	GObp	regulation of myeloid cell differentiation	19/308	223/20192	6.19794e-08	B2m/Csf1r/C1qc/Tyrobp/Stat1/Trem2/Itgam/Csf1/Mafb/Lyn/Nckap1l/Cd74/Spi1/Csf3r/Hcls1/Ccl3/Rab7b/Runx1/Ccl5	19	5XFAD
M1	GObp	adaptive immune response	24/308	361/20192	6.7348e-08	C4b/C1qa/Fcer1g/H2-T23/Fcgr3/Cfh/Ighm/Ctsc/Ctsh/Tcirg1/Crlf2/Fcgr2b/Cd74/Slc11a1/C3ar1/Icam1/Fcgr1/Klhl6/Irf7/Gpr183/Fgl2/Igkc/Ly9/Bcl3	24	5XFAD
M1	GObp	positive regulation of lymphocyte proliferation	15/308	135/20192	8.69896e-08	H2-T23/Ighm/Tgfbr2/Nckap1l/Igf1/Aif1/Cd74/Pycard/Ptprc/Havcr2/Rasal3/Cd86/Gpr183/Ccl5/Anxa1	15	5XFAD
M1	GObp	positive regulation of chemokine production	11/308	63/20192	9.49155e-08	Csf1r/Lpl/Lgals9/Aif1/Cd74/Pycard/Cd84/Havcr2/Tlr2/Tlr7/Ccl5	11	5XFAD
M1	GObp	regulation of reactive oxygen species metabolic process	18/308	206/20192	1.06306e-07	Tyrobp/Cx3cr1/Tgfbr2/Itgam/Tspo/Cyba/Itgb2/Igf1/Aif1/Fbln5/Hvcn1/Icam1/Tlr2/Pon3/Trim30a/Tmem106a/Plau/Ptx3	18	5XFAD
M1	GObp	positive regulation of leukocyte mediated immunity	17/308	183/20192	1.15414e-07	B2m/H2-D1/Fcer1g/H2-T23/Fcgr3/Itgam/Lag3/H2-K1/Itgb2/Ptprc/H2-Q7/Vav1/Fcgr1/H2-Q6/C3/H2-Q4/Fgr	17	5XFAD
M1	GObp	regulation of mononuclear cell migration	10/308	50/20192	1.23982e-07	Csf1/Dusp1/Lyn/Aif1/C3ar1/Lgals3/C5ar1/Cxcl10/Cmklr1/Ccl5	10	5XFAD
M1	GObp	positive regulation of interleukin-6 production	13/308	99/20192	1.25375e-07	Tyrobp/Lpl/Fcer1g/Unc93b1/Cyba/Lgals9/Aif1/Cd74/Pycard/Tlr2/Tlr7/Rab7b/Tlr1	13	5XFAD
M1	GOmf	complement binding	8/308	27/20192	1.59009e-07	C4b/Cfh/Itgam/Itgb2/Serping1/C3ar1/C5ar1/Ptx3	8	5XFAD
M1	GObp	adaptive immune response based on somatic recombination of immune receptors built from immunoglobulin superfamily domains	22/308	321/20192	1.7146e-07	C4b/C1qa/Fcer1g/Fcgr3/Cfh/Ighm/Ctsc/Ctsh/Tcirg1/Crlf2/Fcgr2b/Cd74/Slc11a1/C3ar1/Icam1/Fcgr1/Klhl6/Irf7/Fgl2/Igkc/Ly9/Bcl3	22	5XFAD
M1	GOmf	beta-2-microglobulin binding	6/308	11/20192	1.75518e-07	H2-D1/H2-T23/H2-K1/H2-Q7/H2-Q6/H2-Q4	6	5XFAD
M1	GOmf	tap binding	6/308	11/20192	1.75518e-07	H2-D1/H2-K1/Tap1/H2-Q7/H2-Q6/H2-Q4	6	5XFAD
M1	GObp	regulation of vasculature development	23/308	352/20192	1.84991e-07	Grn/Cx3cr1/Stat1/Tgfbr2/Ctsh/Anxa3/Chil1/Tnfrsf1a/Hspb1/Itgb2/Serpinf1/Fbln5/C3ar1/Cela1/Lgals3/C3/Itgax/C5ar1/Cxcl10/Cybb/Runx1/Ccl5/Anxa1	23	5XFAD
M1	GObp	gliogenesis	19/308	240/20192	1.85862e-07	Gfap/Dbi/Hexb/Csf1r/Cd9/C1qa/Grn/Vim/Trem2/Itgam/Csf1/Tspo/Hes5/Igf1/Tlr2/C5ar1/Ccl3/Ccl12/Anxa1	19	5XFAD
M1	GObp	positive regulation of secretion by cell	27/308	482/20192	2.25779e-07	Csf1r/Lpl/Fcer1g/H2-T23/Unc93b1/Spp1/Trem2/Itgam/Syt2/Lgals9/Crlf2/Itgb2/Igf1/Aif1/Pycard/Cd84/Cd300c2/Havcr2/Tlr2/Lgals3/Clec5a/Ang/Ccl3/Runx1/Tlr1/Hcar2/Fgr	27	5XFAD
M1	GObp	positive regulation of hemopoiesis	18/308	219/20192	2.54423e-07	Csf1r/Tyrobp/Stat1/Vsir/Tgfbr2/Trem2/Itgam/Csf1/Lgals9/Nckap1l/Cd74/Hcls1/Ptprc/Ccl3/Rab7b/Runx1/Ccl5/Anxa1	18	5XFAD
M1	GObp	positive regulation of leukocyte mediated cytotoxicity	12/308	87/20192	2.62842e-07	B2m/H2-D1/Tyrobp/H2-T23/Itgam/Lag3/H2-K1/Ptprc/H2-Q7/Vav1/H2-Q6/H2-Q4	12	5XFAD
M1	GObp	positive regulation of myeloid cell differentiation	13/308	106/20192	2.68139e-07	Csf1r/Tyrobp/Stat1/Trem2/Itgam/Csf1/Nckap1l/Cd74/Hcls1/Ccl3/Rab7b/Runx1/Ccl5	13	5XFAD
M1	GObp	chemotaxis	26/308	459/20192	3.37857e-07	Csf1r/Cx3cr1/Fcer1g/Spp1/Fcgr3/Itgam/Itgb2/Nckap1l/Ccl6/Csf3r/Cdh4/Rac2/Lsp1/Vav1/Cxcl5/Cxcl16/Lgals3/Gpr183/C5ar1/Cxcl10/Ccl3/Ccl4/Cmklr1/Ccl12/Ccl5/Anxa1	26	5XFAD
M1	GObp	regulation of interleukin-10 production	10/308	56/20192	3.53667e-07	Tyrobp/Fcer1g/Vsir/Trem2/Lgals9/Fcgr2b/Pycard/Cd84/Tlr2/Bcl3	10	5XFAD
M1	GObp	positive regulation of leukocyte differentiation	16/308	175/20192	3.73406e-07	Csf1r/Tyrobp/Vsir/Tgfbr2/Trem2/Itgam/Csf1/Lgals9/Nckap1l/Cd74/Hcls1/Ptprc/Ccl3/Runx1/Ccl5/Anxa1	16	5XFAD
M1	GObp	taxis	26/308	462/20192	3.76804e-07	Csf1r/Cx3cr1/Fcer1g/Spp1/Fcgr3/Itgam/Itgb2/Nckap1l/Ccl6/Csf3r/Cdh4/Rac2/Lsp1/Vav1/Cxcl5/Cxcl16/Lgals3/Gpr183/C5ar1/Cxcl10/Ccl3/Ccl4/Cmklr1/Ccl12/Ccl5/Anxa1	26	5XFAD
M1	GObp	phagocytosis	21/308	308/20192	3.8095e-07	Gsn/Tyrobp/Fcer1g/Fcgr3/Ighm/Trem2/Itgam/Anxa3/Irf8/Itgb2/Aif1/Fcgr2b/Pld4/Slc11a1/Rac2/Vav1/Fcgr1/Rab7b/Igkc/Ptx3/Anxa1	21	5XFAD
M1	GOcc	endocytic vesicle membrane	9/308	43/20192	4.32948e-07	B2m/H2-D1/H2-T23/Anxa3/Tcirg1/H2-K1/Slc11a1/Tap1/H2-Q7	9	5XFAD
M1	GObp	negative regulation of response to external stimulus	22/308	341/20192	4.55265e-07	Apod/Cd9/Grn/Cx3cr1/Fabp7/Dusp1/Tnfrsf1a/Anxa2/Cst7/Lgals9/Igf1/Aif1/Fcgr2b/Serpinf1/Pycard/Cd44/Cd109/Havcr2/Fgl2/Socs3/Plau/Ccl12	22	5XFAD
M1	GObp	regulation of tumor necrosis factor biosynthetic process	8/308	31/20192	4.68071e-07	Tyrobp/Cx3cr1/Fcgr3/Hspb1/Tlr2/Cybb/Tlr1/Bcl3	8	5XFAD
M1	GObp	positive regulation of cytokine secretion	15/308	155/20192	4.78652e-07	Csf1r/Lpl/Unc93b1/Lgals9/Crlf2/Aif1/Pycard/Cd84/Cd300c2/Havcr2/Tlr2/Clec5a/Ccl3/Tlr1/Fgr	15	5XFAD
M1	GObp	regulation of antigen processing and presentation	7/308	21/20192	5.1666e-07	Cd68/Trem2/Cd74/Pycard/Slc11a1/Fgl2/H2-Oa	7	5XFAD
M1	GOcc	membrane raft	23/308	375/20192	5.33921e-07	Ctsd/Ctsb/Thy1/Fxyd1/H2-D1/Selplg/Fcer1g/Tgfbr2/Itgam/Tnfrsf1a/Anxa2/Lyn/Pdpn/Itgb2/Fcgr2b/Ptprc/Icam1/Fcgr1/Tlr2/Lat2/Cd48/Hpse/Tlr1	23	5XFAD
M1	GObp	positive regulation of reactive oxygen species metabolic process	13/308	113/20192	5.4181e-07	Tyrobp/Tgfbr2/Itgam/Tspo/Cyba/Itgb2/Aif1/Hvcn1/Icam1/Tlr2/Tmem106a/Plau/Ptx3	13	5XFAD
M1	GObp	cell-cell adhesion	23/308	376/20192	5.51609e-07	Thy1/Selplg/Cx3cr1/Msn/Lgals1/Cfh/Tgfbr2/Plek/Itgam/Cd53/Itgb5/Lgals9/Pdpn/Itgb2/Ptpn6/Cd44/Cdh4/Rac2/Ptprc/Icam1/Itgax/Gldn/Ccl5	23	5XFAD
M1	GOcc	membrane microdomain	23/308	376/20192	5.51609e-07	Ctsd/Ctsb/Thy1/Fxyd1/H2-D1/Selplg/Fcer1g/Tgfbr2/Itgam/Tnfrsf1a/Anxa2/Lyn/Pdpn/Itgb2/Fcgr2b/Ptprc/Icam1/Fcgr1/Tlr2/Lat2/Cd48/Hpse/Tlr1	23	5XFAD
M1	GObp	positive regulation of t cell proliferation	12/308	97/20192	8.30483e-07	H2-T23/Tgfbr2/Nckap1l/Igf1/Aif1/Pycard/Ptprc/Havcr2/Rasal3/Cd86/Ccl5/Anxa1	12	5XFAD
M1	GObp	lymphocyte migration	10/308	62/20192	9.03859e-07	Msn/Ccl6/Icam1/Cxcl16/Gpr183/Cxcl10/Ccl3/Ccl4/Ccl12/Ccl5	10	5XFAD
M1	GObp	positive regulation of cell killing	12/308	98/20192	9.23394e-07	B2m/H2-D1/Tyrobp/H2-T23/Itgam/Lag3/H2-K1/Ptprc/H2-Q7/Vav1/H2-Q6/H2-Q4	12	5XFAD
M1	GObp	antigen processing and presentation of exogenous peptide antigen via mhc class ii	6/308	14/20192	9.24604e-07	Fcer1g/Unc93b1/Fcgr2b/Cd74/H2-DMb1/H2-Oa	6	5XFAD
M1	GObp	defense response to bacterium	25/308	453/20192	9.7348e-07	B2m/Lyz2/Fcer1g/H2-T23/Ighm/Trem2/Anxa3/Tnfrsf1a/H2-K1/Irf8/Ncf1/Pycard/Slc11a1/Gbp3/Gbp2/Havcr2/Fcgr1/Tlr2/Gbp6/Ang/C5ar1/Igkc/Lcn2/Bcl3/Fgr	25	5XFAD
M1	GOcc	membrane region	23/308	389/20192	9.99093e-07	Ctsd/Ctsb/Thy1/Fxyd1/H2-D1/Selplg/Fcer1g/Tgfbr2/Itgam/Tnfrsf1a/Anxa2/Lyn/Pdpn/Itgb2/Fcgr2b/Ptprc/Icam1/Fcgr1/Tlr2/Lat2/Cd48/Hpse/Tlr1	23	5XFAD
M1	GObp	regulation of interleukin-1 beta production	11/308	80/20192	1.00171e-06	Tyrobp/Cx3cr1/Lpl/Trem2/S1pr3/Hspb1/Igf1/Pycard/Tlr2/Ccl3/Ifi204	11	5XFAD
M1	GObp	positive regulation of chemotaxis	14/308	142/20192	1.05945e-06	Tubb2b/Trem2/Csf1/Hspb1/Nckap1l/Aif1/Cd74/Rac2/C3ar1/C5ar1/Cxcl10/Ccl4/Cmklr1/Ccl5	14	5XFAD
M1	GObp	positive regulation of inflammatory response	14/308	142/20192	1.05945e-06	Ctss/Grn/Lpl/Fcer1g/H2-T23/Fcgr3/Trem2/Ctsc/Tnfrsf1a/Fcgr1/Tlr2/C3/Ccl3/Ccl5	14	5XFAD
M1	GObp	lymphocyte mediated immunity	20/308	301/20192	1.17271e-06	C4b/C1qa/Fcer1g/Fcgr3/Cfh/Ighm/Ctsc/Ctsh/Tcirg1/Crlf2/Fcgr2b/Ptpn6/Cd74/Slc11a1/Icam1/Fcgr1/Irf7/Fgl2/Igkc/Bcl3	20	5XFAD
M1	GObp	mast cell activation	7/308	24/20192	1.36244e-06	Fcer1g/Fcgr3/Lyn/Fcgr2b/Fyb/Cd48/Milr1	7	5XFAD
M1	GObp	negative regulation of t cell activation	13/308	123/20192	1.40216e-06	Vsir/Lag3/Gpnmb/Lgals9/Ptpn6/Cd74/Cd44/Havcr2/Cd86/Lgals3/Fgl2/Runx1/Anxa1	13	5XFAD
M1	GObp	regulation of humoral immune response	8/308	36/20192	1.5149e-06	Cfh/Serping1/Fcgr2b/Ptpn6/Cd37/A2m/Ptprc/C3	8	5XFAD
M1	GObp	immune response-regulating signaling pathway	23/308	401/20192	1.66749e-06	Thy1/Fcer1g/Unc93b1/Ighm/Ctsh/Lyn/Lgals9/Nckap1l/Fcgr2b/Ptpn6/C3ar1/Ptprc/Havcr2/Tlr2/Cd86/Klhl6/Tlr13/Lat2/Tlr7/C5ar1/Igkc/Cmklr1/Tlr1	23	5XFAD
M1	GObp	positive regulation of protein secretion	20/308	308/20192	1.66868e-06	Csf1r/Lpl/H2-T23/Unc93b1/Trem2/Lgals9/Crlf2/Igf1/Aif1/Pycard/Cd84/Cd300c2/Havcr2/Tlr2/Clec5a/Ang/Ccl3/Tlr1/Hcar2/Fgr	20	5XFAD
M1	GObp	positive regulation of lymphocyte mediated immunity	14/308	148/20192	1.71856e-06	B2m/H2-D1/Fcer1g/H2-T23/Fcgr3/Lag3/H2-K1/Ptprc/H2-Q7/Vav1/Fcgr1/H2-Q6/C3/H2-Q4	14	5XFAD
M1	GObp	positive regulation of myeloid leukocyte differentiation	10/308	67/20192	1.79159e-06	Csf1r/Tyrobp/Trem2/Itgam/Csf1/Cd74/Hcls1/Ccl3/Runx1/Ccl5	10	5XFAD
M1	GObp	positive regulation of peptidyl-tyrosine phosphorylation	16/308	198/20192	1.80491e-06	Csf1r/Ighm/Trem2/Tnfrsf1a/Hes5/Lyn/Igf1/Ncf1/Cd74/Cd44/Hcls1/Ptprc/Icam1/Fcgr1/Parp14/Ccl5	16	5XFAD
M1	GObp	positive regulation of response to cytokine stimulus	9/308	51/20192	1.80491e-06	Trem2/Csf1/Irgm1/Cd74/Tlr2/Irf7/Parp14/Nlrc5/Zbp1	9	5XFAD
M1	GObp	regulation of acute inflammatory response	10/308	68/20192	2.04147e-06	Fcer1g/H2-T23/Fcgr3/Cfh/Serping1/Fcgr2b/A2m/Fcgr1/C3/Ccl5	10	5XFAD
M1	GObp	toll-like receptor signaling pathway	9/308	52/20192	2.13237e-06	Unc93b1/Lyn/Lgals9/Havcr2/Tlr2/Cd86/Tlr13/Tlr7/Tlr1	9	5XFAD
M1	GObp	positive regulation of adaptive immune response based on somatic recombination of immune receptors built from immunoglobulin superfamily domains	14/308	151/20192	2.14628e-06	B2m/H2-D1/Fcer1g/H2-T23/Fcgr3/H2-K1/Slc11a1/Ptprc/H2-Q7/Fcgr1/H2-Q6/C3/H2-Q4/Anxa1	14	5XFAD
M1	GObp	antigen processing and presentation of peptide antigen via mhc class ii	6/308	16/20192	2.14628e-06	Fcer1g/Unc93b1/Fcgr2b/Cd74/H2-DMb1/H2-Oa	6	5XFAD
M1	GObp	antigen processing and presentation of peptide or polysaccharide antigen via mhc class ii	6/308	16/20192	2.14628e-06	Fcer1g/Unc93b1/Fcgr2b/Cd74/H2-DMb1/H2-Oa	6	5XFAD
M1	GOmf	t cell receptor binding	6/308	16/20192	2.14628e-06	H2-D1/H2-T23/H2-K1/H2-Q7/H2-Q6/H2-Q4	6	5XFAD
M1	GOmf	proteoglycan binding	8/308	38/20192	2.22293e-06	Ctsb/Ctss/Lpl/Cfh/Itgam/Gpnmb/Ptprc/Hpse	8	5XFAD
M1	GObp	regulation of myeloid leukocyte differentiation	13/308	129/20192	2.28651e-06	Csf1r/C1qc/Tyrobp/Trem2/Itgam/Csf1/Mafb/Lyn/Cd74/Hcls1/Ccl3/Runx1/Ccl5	13	5XFAD
M1	GObp	regulation of leukocyte apoptotic process	12/308	108/20192	2.42316e-06	Fcer1g/Lyn/Fcgr2b/Cd74/Cd44/Hcls1/Lgals3/Ccl5/Hcar2/Pdcd1/Bcl2a1a/Anxa1	12	5XFAD
M1	GObp	leukocyte homeostasis	11/308	88/20192	2.44533e-06	Cfh/Itgam/Tcirg1/Lyn/Nckap1l/Cxcl5/Gpr183/Lilrb4a/Hcar2/Bcl2a1a/Anxa1	11	5XFAD
M1	GObp	positive regulation of protein transport	24/308	446/20192	2.59187e-06	Csf1r/Lpl/H2-T23/Unc93b1/Trem2/Itgam/Tnfrsf1a/Edem1/Lgals9/Crlf2/Igf1/Aif1/Pycard/Cd84/Cd300c2/Hcls1/Havcr2/Tlr2/Clec5a/Ang/Ccl3/Tlr1/Hcar2/Fgr	24	5XFAD
M1	GOmf	integrin binding	13/308	131/20192	2.68205e-06	Gfap/Thy1/Cd9/Spp1/S1pr3/Gpnmb/Lcp1/Lyn/Itgb5/Itgb2/Igf1/Fbln5/Icam1	13	5XFAD
M1	GObp	positive regulation of leukocyte chemotaxis	11/308	89/20192	2.70126e-06	Csf1/Nckap1l/Aif1/Cd74/Rac2/C3ar1/C5ar1/Cxcl10/Ccl4/Cmklr1/Ccl5	11	5XFAD
M1	GObp	positive regulation of macrophage migration	7/308	27/20192	2.98589e-06	Cx3cr1/Trem2/Csf1/C3ar1/C5ar1/Cmklr1/Ccl5	7	5XFAD
M1	GObp	regulation of symbiosis, encompassing mutualism through parasitism	16/308	207/20192	3.07854e-06	Csf1r/Gsn/Stat1/Lgals1/Ifitm3/Zc3hav1/Anxa2/Bst2/Cd74/Oasl2/Cxcl5/Trim30a/Oas1a/Ccl4/Ccl5/Ptx3	16	5XFAD
M1	GObp	macrophage activation involved in immune response	6/308	17/20192	3.10855e-06	Grn/Tyrobp/Cx3cr1/Trem2/Sbno2/Havcr2	6	5XFAD
M1	GOmf	cytokine binding	13/308	134/20192	3.42278e-06	Csf1r/Cx3cr1/Tgfbr2/Tnfrsf1a/Crlf2/Pdpn/Osmr/Cd74/A2m/Csf3r/Cd44/Cd109/Csf2ra	13	5XFAD
M1	GObp	regulation of cytokine biosynthetic process	12/308	112/20192	3.46921e-06	Tyrobp/Cx3cr1/Fcgr3/Lag3/Hspb1/Cd74/Ptprc/Tlr2/Tlr7/Cybb/Tlr1/Bcl3	12	5XFAD
M1	GObp	immune response-activating signal transduction	22/308	389/20192	3.663e-06	Thy1/Fcer1g/Unc93b1/Ighm/Lyn/Lgals9/Nckap1l/Fcgr2b/Ptpn6/C3ar1/Ptprc/Havcr2/Tlr2/Cd86/Klhl6/Tlr13/Lat2/Tlr7/C5ar1/Igkc/Cmklr1/Tlr1	22	5XFAD
M1	GObp	negative regulation of leukocyte cell-cell adhesion	13/308	135/20192	3.68557e-06	Vsir/Lag3/Gpnmb/Lgals9/Ptpn6/Cd74/Cd44/Havcr2/Cd86/Lgals3/Fgl2/Runx1/Anxa1	13	5XFAD
M1	GObp	negative regulation of leukocyte mediated immunity	9/308	56/20192	3.78744e-06	Vsir/H2-T23/Lgals9/Fcgr2b/Ptpn6/Cd84/Tap1/Ptprc/Havcr2	9	5XFAD
M1	GObp	lymphocyte chemotaxis	8/308	41/20192	3.87451e-06	Ccl6/Cxcl16/Gpr183/Cxcl10/Ccl3/Ccl4/Ccl12/Ccl5	8	5XFAD
M1	GObp	negative regulation of leukocyte proliferation	11/308	93/20192	4.08117e-06	Tyrobp/Vsir/Gpnmb/Lyn/Lgals9/Fcgr2b/Ptpn6/Cd44/Havcr2/Cd86/Ccl12	11	5XFAD
M1	GObp	regulation of hypersensitivity	6/308	18/20192	4.41987e-06	Fcer1g/H2-T23/Fcgr3/Fcgr2b/Fcgr1/C3	6	5XFAD
M1	GObp	activation of innate immune response	11/308	94/20192	4.49973e-06	Unc93b1/Lyn/Lgals9/Pycard/Havcr2/Tlr2/Cd86/Tlr13/Tlr7/Ifi204/Tlr1	11	5XFAD
M1	GObp	antigen processing and presentation of endogenous peptide antigen via mhc class i	8/308	42/20192	4.57944e-06	B2m/H2-D1/H2-T23/H2-K1/Tap1/H2-Q7/H2-Q6/H2-Q4	8	5XFAD
M1	GObp	antigen processing and presentation of endogenous peptide antigen	8/308	42/20192	4.57944e-06	B2m/H2-D1/H2-T23/H2-K1/Tap1/H2-Q7/H2-Q6/H2-Q4	8	5XFAD
M1	GObp	regulation of macrophage migration	8/308	42/20192	4.57944e-06	Cd9/Cx3cr1/Trem2/Csf1/C3ar1/C5ar1/Cmklr1/Ccl5	8	5XFAD
M1	GObp	leukocyte proliferation	12/308	116/20192	4.85105e-06	Csf1r/Msn/Trem2/Itgam/Csf1/Tcirg1/Itgb2/Slc11a1/Ptprc/Itgax/Lilrb4a/Cd180	12	5XFAD
M1	GObp	positive regulation of interleukin-1 production	9/308	58/20192	4.9599e-06	Tyrobp/Lpl/Hspb1/Lgals9/Pycard/Havcr2/Tlr2/Ccl3/Ifi204	9	5XFAD
M1	GObp	positive regulation of establishment of protein localization	24/308	465/20192	5.05247e-06	Csf1r/Lpl/H2-T23/Unc93b1/Trem2/Itgam/Tnfrsf1a/Edem1/Lgals9/Crlf2/Igf1/Aif1/Pycard/Cd84/Cd300c2/Hcls1/Havcr2/Tlr2/Clec5a/Ang/Ccl3/Tlr1/Hcar2/Fgr	24	5XFAD
M1	GObp	positive regulation of cytokine biosynthetic process	10/308	76/20192	5.16958e-06	Tyrobp/Fcgr3/Hspb1/Cd74/Ptprc/Tlr2/Tlr7/Cybb/Tlr1/Bcl3	10	5XFAD
M1	GOmf	chemokine activity	8/308	43/20192	5.43404e-06	Ccl6/Cxcl5/Cxcl16/Cxcl10/Ccl3/Ccl4/Ccl12/Ccl5	8	5XFAD
M1	GObp	regulation of lymphocyte migration	9/308	59/20192	5.67714e-06	Apod/Msn/Lgals9/Aif1/Pycard/Cxcl10/Ccl4/Ccl12/Ccl5	9	5XFAD
M1	GObp	regulation of response to cytokine stimulus	12/308	118/20192	5.70803e-06	Trem2/Csf1/Ccdc3/Irgm1/Cd74/Pycard/Ptprc/Tlr2/Irf7/Parp14/Nlrc5/Zbp1	12	5XFAD
M1	GObp	positive regulation of peptide secretion	20/308	339/20192	6.44972e-06	Csf1r/Lpl/H2-T23/Unc93b1/Trem2/Lgals9/Crlf2/Igf1/Aif1/Pycard/Cd84/Cd300c2/Havcr2/Tlr2/Clec5a/Ang/Ccl3/Tlr1/Hcar2/Fgr	20	5XFAD
M1	GObp	positive regulation of response to biotic stimulus	9/308	60/20192	6.50766e-06	Grn/Ly86/Cyba/Zc3hav1/Lgals9/Havcr2/Tlr2/Cd180/Ddx60	9	5XFAD
M1	GObp	cytokine production	14/308	168/20192	6.84373e-06	Fcer1g/S1pr3/Chil1/Tcirg1/Lyn/Crlf2/Aif1/Irf9/Pycard/Slc11a1/Cxcl5/Tlr2/Irf7/Tmem106a	14	5XFAD
M1	GOmf	cd8 receptor binding	5/308	11/20192	7.39349e-06	H2-D1/H2-K1/H2-Q7/H2-Q6/H2-Q4	5	5XFAD
M1	GObp	negative regulation of innate immune response	9/308	61/20192	7.39349e-06	Grn/H2-T23/Lgals9/Serping1/A2m/Tap1/Havcr2/Parp14/Nlrc5	9	5XFAD
M1	GObp	antigen processing and presentation of endogenous antigen	8/308	45/20192	7.51481e-06	B2m/H2-D1/H2-T23/H2-K1/Tap1/H2-Q7/H2-Q6/H2-Q4	8	5XFAD
M1	GObp	positive regulation of cytokine-mediated signaling pathway	8/308	45/20192	7.51481e-06	Trem2/Csf1/Irgm1/Cd74/Irf7/Parp14/Nlrc5/Zbp1	8	5XFAD
M1	GObp	neutrophil activation	6/308	20/20192	8.22916e-06	Tyrobp/Fcer1g/Anxa3/Cxcl5/Ccl5/Fcgr4	6	5XFAD
M1	GObp	negative regulation of tumor necrosis factor production	9/308	62/20192	8.37944e-06	Vsir/Trem2/Tspo/Gpnmb/Igf1/Ptpn6/Havcr2/Trim30a/Bcl3	9	5XFAD
M1	GObp	negative regulation of lymphocyte mediated immunity	8/308	46/20192	8.8691e-06	Vsir/H2-T23/Lgals9/Fcgr2b/Ptpn6/Tap1/Ptprc/Havcr2	8	5XFAD
M1	GObp	negative regulation of tumor necrosis factor superfamily cytokine production	9/308	63/20192	9.56918e-06	Vsir/Trem2/Tspo/Gpnmb/Igf1/Ptpn6/Havcr2/Trim30a/Bcl3	9	5XFAD
M1	GObp	regulation of coagulation	10/308	82/20192	9.96433e-06	Cd9/Fcer1g/Plek/Pros1/Anxa2/Lyn/Pdpn/Plau/Hpse/Serpinf2	10	5XFAD
M1	GObp	negative regulation of leukocyte differentiation	11/308	103/20192	1.03687e-05	C1qc/Tmem176b/Tmem176a/Mafb/Lag3/Lyn/Cd74/Cd44/Fgl2/Runx1/Anxa1	11	5XFAD
M1	GObp	positive regulation of myeloid leukocyte mediated immunity	8/308	47/20192	1.03811e-05	Fcer1g/H2-T23/Fcgr3/Itgam/Itgb2/Fcgr1/C3/Fgr	8	5XFAD
M1	GObp	cellular response to chemokine	9/308	64/20192	1.07719e-05	Cx3cr1/Dusp1/Ccl6/Cxcl5/Cxcl10/Ccl3/Ccl4/Ccl12/Ccl5	9	5XFAD
M1	GObp	response to chemokine	9/308	64/20192	1.07719e-05	Cx3cr1/Dusp1/Ccl6/Cxcl5/Cxcl10/Ccl3/Ccl4/Ccl12/Ccl5	9	5XFAD
M1	GObp	negative regulation of cell adhesion	18/308	291/20192	1.19427e-05	Apod/Cd9/Vsir/Lgals1/Dusp1/Lag3/Gpnmb/Lgals9/Ptpn6/Cd74/Cd44/Ptprc/Havcr2/Cd86/Lgals3/Fgl2/Runx1/Anxa1	18	5XFAD
M1	GObp	positive regulation of multi-organism process	14/308	177/20192	1.20363e-05	Csf1r/Grn/Lgals1/Ly86/Cyba/Zc3hav1/Lgals9/Cd74/Havcr2/Tlr2/Trim30a/Plau/Cd180/Ddx60	14	5XFAD
M1	GObp	monocyte chemotaxis	7/308	34/20192	1.36488e-05	Ccl6/Lgals3/Ccl3/Ccl4/Ccl12/Ccl5/Anxa1	7	5XFAD
M1	GObp	regulation of myeloid cell apoptotic process	7/308	34/20192	1.36488e-05	Fcer1g/Fcgr2b/Cd44/Clec5a/Ccl5/Hcar2/Anxa1	7	5XFAD
M1	GObp	regulation of interleukin-8 production	9/308	66/20192	1.37719e-05	Cd74/Pycard/Anxa4/Ptprc/Tlr2/Tlr7/Tlr1/Bcl3/Anxa1	9	5XFAD
M1	GObp	positive regulation of tumor necrosis factor biosynthetic process	6/308	22/20192	1.44996e-05	Tyrobp/Fcgr3/Hspb1/Tlr2/Cybb/Tlr1	6	5XFAD
M1	GObp	pattern recognition receptor signaling pathway	9/308	67/20192	1.5403e-05	Unc93b1/Lyn/Lgals9/Havcr2/Tlr2/Cd86/Tlr13/Tlr7/Tlr1	9	5XFAD
M1	GObp	regulation of cytokine-mediated signaling pathway	11/308	108/20192	1.58213e-05	Trem2/Csf1/Ccdc3/Irgm1/Cd74/Pycard/Ptprc/Irf7/Parp14/Nlrc5/Zbp1	11	5XFAD
M1	GOcc	receptor complex	21/308	395/20192	1.5899e-05	Trf/B2m/Csf1r/Ighm/Tgfbr2/Itgam/Tnfrsf1a/Lyn/Itgb5/Crlf2/Itgb2/Ptpn6/Osmr/Cd74/Csf3r/Cd44/Tlr2/Gpr84/Tlr7/Csf2ra/Tlr1	21	5XFAD
M1	GObp	regulation of leukocyte degranulation	8/308	50/20192	1.6021e-05	Fcer1g/Itgam/Lyn/Lgals9/Itgb2/Cd84/Rac2/Fgr	8	5XFAD
M1	GOmf	chemokine receptor binding	9/308	68/20192	1.71941e-05	Stat1/Ccl6/Cxcl5/Cxcl16/Cxcl10/Ccl3/Ccl4/Ccl12/Ccl5	9	5XFAD
M1	GObp	negative regulation of lymphocyte proliferation	10/308	88/20192	1.7898e-05	Tyrobp/Vsir/Gpnmb/Lyn/Lgals9/Fcgr2b/Ptpn6/Cd44/Havcr2/Cd86	10	5XFAD
M1	GObp	regulation of acute inflammatory response to antigenic stimulus	6/308	23/20192	1.8589e-05	Fcer1g/H2-T23/Fcgr3/Fcgr2b/Fcgr1/C3	6	5XFAD
M1	GObp	t cell migration	6/308	23/20192	1.8589e-05	Msn/Icam1/Cxcl16/Gpr183/Cxcl10/Ccl5	6	5XFAD
M1	GOmf	cell adhesion molecule binding	16/308	241/20192	1.8853e-05	Gfap/Thy1/Cd9/Msn/Spp1/S1pr3/Gpnmb/Lcp1/Lyn/Itgb5/Itgb2/Igf1/Ptpn6/Fbln5/Cdh4/Icam1	16	5XFAD
M1	GObp	innate immune response-activating signal transduction	9/308	69/20192	1.90885e-05	Unc93b1/Lyn/Lgals9/Havcr2/Tlr2/Cd86/Tlr13/Tlr7/Tlr1	9	5XFAD
M1	GObp	regulation of b cell proliferation	9/308	69/20192	1.90885e-05	Tyrobp/Ighm/Lyn/Nckap1l/Fcgr2b/Cd74/Ptprc/Gpr183/Cd22	9	5XFAD
M1	GObp	negative regulation of mononuclear cell proliferation	10/308	89/20192	1.94652e-05	Tyrobp/Vsir/Gpnmb/Lyn/Lgals9/Fcgr2b/Ptpn6/Cd44/Havcr2/Cd86	10	5XFAD
M1	GOcc	apical part of cell	22/308	436/20192	1.99074e-05	Ctsb/Trf/Thy1/Ctsl/Cd9/Fxyd1/Msn/Spp1/Ifitm3/Tcirg1/Cyba/Mgst1/Pdpn/Bst2/Osmr/Anxa4/Hvcn1/Cd44/C5ar1/Slc22a8/Atp6v0d2/Anxa1	22	5XFAD
M1	GObp	defense response to protozoan	7/308	37/20192	2.30753e-05	Irf8/Cd37/Slc11a1/Gbp3/Gbp2/Gbp6/Bcl3	7	5XFAD
M1	GObp	prostaglandin metabolic process	7/308	37/20192	2.30753e-05	Ptgds/Tnfrsf1a/Mgst1/Pdpn/Cd74/Hpgds/Tbxas1	7	5XFAD
M1	GObp	prostanoid metabolic process	7/308	37/20192	2.30753e-05	Ptgds/Tnfrsf1a/Mgst1/Pdpn/Cd74/Hpgds/Tbxas1	7	5XFAD
M1	GObp	regulation of alpha-beta t cell proliferation	7/308	37/20192	2.30753e-05	Vsir/H2-T23/Tgfbr2/Lgals9/Cd44/Ptprc/Rasal3	7	5XFAD
M1	GObp	positive regulation of gliogenesis	10/308	91/20192	2.33616e-05	Gfap/Trf/Vim/Cx3cr1/Trem2/Csf1/Tspo/Lyn/Igf1/Tlr2	10	5XFAD
M1	GObp	granulocyte activation	6/308	24/20192	2.3442e-05	Tyrobp/Fcer1g/Anxa3/Cxcl5/Ccl5/Fcgr4	6	5XFAD
M1	GObp	regulation of viral process	14/308	189/20192	2.3743e-05	Csf1r/Gsn/Stat1/Lgals1/Ifitm3/Zc3hav1/Bst2/Cd74/Oasl2/Trim30a/Oas1a/Ccl4/Ccl5/Ptx3	14	5XFAD
M1	GObp	regulation of granulocyte chemotaxis	8/308	53/20192	2.3743e-05	Csf1/Nckap1l/Cd74/Rac2/C3ar1/C5ar1/Cmklr1/Ccl5	8	5XFAD
M1	GObp	positive regulation of hypersensitivity	5/308	14/20192	2.58872e-05	Fcer1g/H2-T23/Fcgr3/Fcgr1/C3	5	5XFAD
M1	GObp	regulation of tyrosine phosphorylation of stat protein	9/308	72/20192	2.63088e-05	Csf1r/Tnfrsf1a/Hes5/Lyn/Igf1/Hcls1/Socs3/Parp14/Ccl5	9	5XFAD
M1	GObp	regulation of superoxide metabolic process	7/308	38/20192	2.71294e-05	Tyrobp/Itgam/Cyba/Itgb2/Fbln5/Hvcn1/Pon3	7	5XFAD
M1	GObp	chemokine-mediated signaling pathway	8/308	54/20192	2.71294e-05	Cx3cr1/Ccl6/Cxcl5/Cxcl10/Ccl3/Ccl4/Ccl12/Ccl5	8	5XFAD
M1	GOmf	amide binding	20/308	377/20192	2.76077e-05	Ctsd/Ctsb/Psap/Dbi/Ctsl/H2-D1/H2-T23/Trem2/H2-K1/Mgst1/Itgb2/Fcgr2b/Cd74/Tap1/H2-Q7/Tlr2/Ang/H2-Q6/H2-Q4/Tlr1	20	5XFAD
M1	GObp	negative regulation of cell-cell adhesion	14/308	193/20192	2.98316e-05	Cd9/Vsir/Lag3/Gpnmb/Lgals9/Ptpn6/Cd74/Cd44/Havcr2/Cd86/Lgals3/Fgl2/Runx1/Anxa1	14	5XFAD
M1	GObp	defense response to gram-positive bacterium	12/308	141/20192	3.13458e-05	B2m/Lyz2/H2-T23/Ncf1/Gbp3/Gbp2/Havcr2/Tlr2/Gbp6/Ang/C5ar1/Fgr	12	5XFAD
M1	GObp	positive regulation of t cell mediated cytotoxicity	8/308	56/20192	3.54648e-05	B2m/H2-D1/H2-T23/H2-K1/Ptprc/H2-Q7/H2-Q6/H2-Q4	8	5XFAD
M1	GObp	positive regulation of tyrosine phosphorylation of stat protein	8/308	56/20192	3.54648e-05	Csf1r/Tnfrsf1a/Hes5/Lyn/Igf1/Hcls1/Parp14/Ccl5	8	5XFAD
M1	GObp	regulation of superoxide anion generation	6/308	26/20192	3.73907e-05	Tyrobp/Itgam/Cyba/Itgb2/Hvcn1/Pon3	6	5XFAD
M1	GOmf	peptidase regulator activity	14/308	197/20192	3.73907e-05	Serpina3n/Vsir/Ctsc/Ctsh/Anxa2/Cst7/Serping1/Serpinf1/Bst2/Pycard/A2m/Serpinf2/Wfdc17/Timp1	14	5XFAD
M1	GObp	antigen processing and presentation of peptide antigen via mhc class ib	7/308	40/20192	3.77773e-05	B2m/H2-D1/H2-T23/H2-K1/H2-Q7/H2-Q6/H2-Q4	7	5XFAD
M1	GObp	mononuclear cell migration	7/308	40/20192	3.77773e-05	Ccl6/Lgals3/Ccl3/Ccl4/Ccl12/Ccl5/Anxa1	7	5XFAD
M1	GObp	regulation of blood coagulation	9/308	76/20192	4.00908e-05	Cd9/Fcer1g/Plek/Anxa2/Lyn/Pdpn/Plau/Hpse/Serpinf2	9	5XFAD
M1	GOmf	peptide binding	18/308	321/20192	4.13226e-05	Ctsd/Ctsb/Ctsl/H2-D1/H2-T23/Trem2/H2-K1/Mgst1/Itgb2/Fcgr2b/Cd74/Tap1/H2-Q7/Tlr2/Ang/H2-Q6/H2-Q4/Tlr1	18	5XFAD
M1	GObp	positive regulation of lymphocyte activation	22/308	459/20192	4.24298e-05	Thy1/Tyrobp/Vsir/Lgals1/H2-T23/Ighm/Tgfbr2/Lgals9/Nckap1l/Igf1/Aif1/Cd74/Pycard/Ptprc/Havcr2/Rasal3/Cd86/Gpr183/Igkc/Runx1/Ccl5/Anxa1	22	5XFAD
M1	GObp	regulation of hemostasis	9/308	77/20192	4.42293e-05	Cd9/Fcer1g/Plek/Anxa2/Lyn/Pdpn/Plau/Hpse/Serpinf2	9	5XFAD
M1	GObp	response to protozoan	7/308	41/20192	4.42293e-05	Irf8/Cd37/Slc11a1/Gbp3/Gbp2/Gbp6/Bcl3	7	5XFAD
M1	GObp	regulation of stat cascade	13/308	174/20192	4.84971e-05	Csf1r/Tnfrsf1a/Hes5/Lyn/Crlf2/Igf1/Hcls1/Ptprc/Cxcl5/Socs3/Parp14/Bcl3/Ccl5	13	5XFAD
M1	GObp	eosinophil chemotaxis	5/308	16/20192	5.15162e-05	Ccl6/Lgals3/Ccl3/Ccl12/Ccl5	5	5XFAD
M1	GObp	positive regulation of acute inflammatory response to antigenic stimulus	5/308	16/20192	5.15162e-05	Fcer1g/H2-T23/Fcgr3/Fcgr1/C3	5	5XFAD
M1	GObp	regulation of t cell mediated cytotoxicity	8/308	61/20192	6.57244e-05	B2m/H2-D1/H2-T23/H2-K1/Ptprc/H2-Q7/H2-Q6/H2-Q4	8	5XFAD
M1	GObp	negative regulation of viral process	10/308	103/20192	6.66801e-05	Gsn/Stat1/Ifitm3/Zc3hav1/Bst2/Oasl2/Oas1a/Ccl4/Ccl5/Ptx3	10	5XFAD
M1	GObp	negative regulation of inflammatory response	12/308	153/20192	6.95605e-05	Apod/Grn/Cx3cr1/Tnfrsf1a/Cst7/Lgals9/Igf1/Fcgr2b/Serpinf1/Pycard/Cd44/Socs3	12	5XFAD
M1	GObp	antigen processing and presentation via mhc class ib	7/308	44/20192	7.06469e-05	B2m/H2-D1/H2-T23/H2-K1/H2-Q7/H2-Q6/H2-Q4	7	5XFAD
M1	GObp	eosinophil migration	5/308	17/20192	7.06989e-05	Ccl6/Lgals3/Ccl3/Ccl12/Ccl5	5	5XFAD
M1	GObp	regulation of gliogenesis	12/308	154/20192	7.34853e-05	Gfap/Trf/Vim/Cx3cr1/Trem2/Csf1/Tspo/Hes5/Lyn/Igf1/Tlr2/Gpr183	12	5XFAD
M1	GObp	positive regulation of stat cascade	10/308	105/20192	7.73967e-05	Csf1r/Tnfrsf1a/Hes5/Lyn/Crlf2/Igf1/Hcls1/Cxcl5/Parp14/Ccl5	10	5XFAD
M1	GObp	positive regulation of smooth muscle cell proliferation	10/308	106/20192	8.40577e-05	Igfbp5/Stat1/Tgfbr2/Cyba/Hes5/Igf1/Aif1/C3ar1/Serpinf2/Ccl5	10	5XFAD
M1	GObp	cell killing	9/308	84/20192	8.67976e-05	Fcgr3/Ctsc/Ctsh/Ptpn6/Ncf1/Fcgr1/Lgals3/C3/Cxcl10	9	5XFAD
M1	GOmf	hydrolase activity, hydrolyzing o-glycosyl compounds	9/308	84/20192	8.67976e-05	Psap/Hexb/Hexa/Man2b1/Lyz2/Gusb/Chil1/Edem1/Hpse	9	5XFAD
M1	GObp	regulation of alpha-beta t cell activation	10/308	107/20192	9.03624e-05	Vsir/H2-T23/Tgfbr2/Lgals9/Nckap1l/Cd44/Ptprc/Rasal3/Runx1/Anxa1	10	5XFAD
M1	GObp	neutrophil homeostasis	5/308	18/20192	9.31236e-05	Cfh/Itgam/Lilrb4a/Hcar2/Anxa1	5	5XFAD
M1	GObp	regulation of defense response to bacterium	5/308	18/20192	9.31236e-05	Grn/Cyba/Lgals9/Havcr2/Cxcl5	5	5XFAD
M1	GOcc	late endosome	14/308	215/20192	9.44614e-05	Psap/Trf/Ctss/Cd63/Grn/Cd68/Tcirg1/Irgm1/Zc3hav1/Anxa2/Cst7/Cd74/Slc11a1/Rab7b	14	5XFAD
M1	GObp	negative regulation of hemopoiesis	12/308	159/20192	9.84785e-05	C1qc/Tmem176b/Tmem176a/Mafb/Lag3/Hes5/Lyn/Cd74/Cd44/Fgl2/Runx1/Anxa1	12	5XFAD
M1	GObp	integrin-mediated signaling pathway	8/308	65/20192	0.000100704	Thy1/Tyrobp/Fcer1g/Plek/Itgb5/Itgb2/Vav1/Fgr	8	5XFAD
M1	GObp	immunoglobulin mediated immune response	15/308	247/20192	0.000101612	C4b/C1qa/Fcer1g/Fcgr3/Cfh/Ighm/Tcirg1/Crlf2/Fcgr2b/Cd74/Fcgr1/Irf7/Fgl2/Igkc/Bcl3	15	5XFAD
M1	GObp	regulation of t cell differentiation	12/308	160/20192	0.00010377	Vsir/Tgfbr2/Lag3/Lgals9/Nckap1l/Cd74/Cd44/Ptprc/Fgl2/Runx1/H2-Oa/Anxa1	12	5XFAD
M1	GOmf	peptide antigen binding	7/308	47/20192	0.000104506	H2-D1/H2-T23/H2-K1/Tap1/H2-Q7/H2-Q6/H2-Q4	7	5XFAD
M1	GObp	t cell proliferation	7/308	47/20192	0.000104506	Msn/Itgam/Itgb2/Slc11a1/Ptprc/Itgax/Lilrb4a	7	5XFAD
M1	GOmf	opsonin binding	5/308	19/20192	0.000121104	C4b/Cfh/Itgam/Itgb2/Ptx3	5	5XFAD
M1	GObp	regulation of tolerance induction	5/308	19/20192	0.000121104	Tgfbr2/Havcr2/Cd86/Runx1/Pdcd1	5	5XFAD
M1	GObp	b cell mediated immunity	15/308	251/20192	0.000121109	C4b/C1qa/Fcer1g/Fcgr3/Cfh/Ighm/Tcirg1/Crlf2/Fcgr2b/Cd74/Fcgr1/Irf7/Fgl2/Igkc/Bcl3	15	5XFAD
M1	GObp	regulation of lymphocyte differentiation	13/308	191/20192	0.000122131	Vsir/Tgfbr2/Lag3/Lgals9/Nckap1l/Ptpn6/Cd74/Cd44/Ptprc/Fgl2/Runx1/H2-Oa/Anxa1	13	5XFAD
M1	GObp	regulation of smooth muscle cell proliferation	12/308	163/20192	0.000122295	Apod/Igfbp5/Stat1/Tgfbr2/Cyba/Hes5/Igf1/Aif1/C3ar1/Ang/Serpinf2/Ccl5	12	5XFAD
M1	GObp	regulation of b cell mediated immunity	8/308	67/20192	0.000122295	Fcer1g/H2-T23/Fcgr3/Fcgr2b/Ptpn6/Ptprc/Fcgr1/C3	8	5XFAD
M1	GObp	regulation of immunoglobulin mediated immune response	8/308	67/20192	0.000122295	Fcer1g/H2-T23/Fcgr3/Fcgr2b/Ptpn6/Ptprc/Fcgr1/C3	8	5XFAD
M1	GObp	lymphocyte differentiation	16/308	284/20192	0.000125597	Psap/B2m/Fcer1g/Lgals1/Ighm/Mafb/Tcirg1/Cd74/Spi1/Ptprc/Vav1/Gpr183/Igkc/Ly9/Bcl3/Anxa1	16	5XFAD
M1	GOmf	cytokine activity	12/308	165/20192	0.000137607	Spp1/Csf1/Crlf2/Ccl6/Cxcl5/Cxcl16/Cxcl10/Ccl3/Ccl4/Ccl12/Ccl5/Timp1	12	5XFAD
M1	GObp	positive regulation of leukocyte apoptotic process	6/308	33/20192	0.000142049	Lyn/Cd44/Ccl5/Hcar2/Pdcd1/Anxa1	6	5XFAD
M1	GObp	positive regulation of osteoclast differentiation	6/308	33/20192	0.000142049	Csf1r/Tyrobp/Trem2/Csf1/Ccl3/Ccl5	6	5XFAD
M1	GObp	regulation of metal ion transport	20/308	426/20192	0.000145103	Trf/Dbi/Thy1/B2m/Cd63/Fxyd1/Trem2/Tspo/Cyba/Lyn/Igf1/Ptpn6/Cd84/Kcne1l/Icam1/Lgals3/Cxcl10/Ccl4/Ccl12/Ccl5	20	5XFAD
M1	GObp	regulation of nitric oxide biosynthetic process	8/308	69/20192	0.000149633	Cx3cr1/Tspo/Itgb2/Igf1/Aif1/Icam1/Tlr2/Ptx3	8	5XFAD
M1	GOmf	immunoglobulin binding	5/308	20/20192	0.000153102	Fcer1g/Fcgr3/Fcgr2b/Fcgr1/Lgals3	5	5XFAD
M1	GObp	positive regulation of glial cell proliferation	5/308	20/20192	0.000153102	Gfap/Vim/Tspo/Lyn/Igf1	5	5XFAD
M1	GObp	regulation of neutrophil apoptotic process	4/308	10/20192	0.000153301	Fcgr2b/Cd44/Hcar2/Anxa1	4	5XFAD
M1	GOmf	superoxide-generating nadph oxidase activity	4/308	10/20192	0.000153301	Cyba/Ncf1/Ncf2/Cybb	4	5XFAD
M1	GObp	wound healing	15/308	258/20192	0.000159767	Cd9/Cfh/Plek/Pdpn/Igf1/Ptpn6/Slc11a1/Cd44/C3/Plau/Hpse/Lilrb4a/Ahnak2/Timp1/Anxa1	15	5XFAD
M1	GObp	regulation of viral entry into host cell	6/308	34/20192	0.000164583	Gsn/Lgals1/Ifitm3/Cd74/Trim30a/Ptx3	6	5XFAD
M1	GObp	regulation of jak-stat cascade	12/308	169/20192	0.000167703	Csf1r/Tnfrsf1a/Hes5/Lyn/Igf1/Hcls1/Ptprc/Cxcl5/Socs3/Parp14/Bcl3/Ccl5	12	5XFAD
M1	GObp	t cell differentiation	12/308	169/20192	0.000167703	Psap/B2m/Fcer1g/Mafb/Tcirg1/Cd74/Ptprc/Vav1/Gpr183/Ly9/Bcl3/Anxa1	12	5XFAD
M1	GObp	positive regulation of interleukin-1 beta production	7/308	51/20192	0.000168987	Tyrobp/Lpl/Hspb1/Pycard/Tlr2/Ccl3/Ifi204	7	5XFAD
M1	GObp	regulation of mast cell activation	7/308	51/20192	0.000168987	Fcer1g/Lyn/Crlf2/Cd84/Rac2/Milr1/Fgr	7	5XFAD
M1	GObp	regulation of actin filament-based process	19/308	396/20192	0.000171818	Csf1r/Ctsl/Gsn/Fxyd1/Cotl1/Arpc1b/Plek/Pdpn/Nckap1l/Bst2/Pycard/Rac2/Hcls1/Icam1/Tlr2/Mylk3/Serpinf2/Gpr65/Fgr	19	5XFAD
M1	GOcc	extracellular organelle	10/308	117/20192	0.00017814	Cd9/Cd63/Clic1/Anxa2/Gbp3/Gbp2/Icam1/Cd86/Gbp6/Anxa1	10	5XFAD
M1	GObp	positive regulation of inflammatory response to antigenic stimulus	5/308	21/20192	0.000189278	Fcer1g/H2-T23/Fcgr3/Fcgr1/C3	5	5XFAD
M1	GObp	positive regulation of macrophage chemotaxis	5/308	21/20192	0.000189278	Csf1/C3ar1/C5ar1/Cmklr1/Ccl5	5	5XFAD
M1	GObp	astrocyte development	6/308	35/20192	0.000190258	Gfap/C1qa/Grn/Vim/Trem2/C5ar1	6	5XFAD
M1	GOcc	apical plasma membrane	17/308	330/20192	0.000196639	Ctsb/Trf/Thy1/Cd9/Fxyd1/Msn/Tcirg1/Cyba/Pdpn/Bst2/Osmr/Anxa4/Hvcn1/Cd44/Slc22a8/Atp6v0d2/Anxa1	17	5XFAD
M1	GObp	positive regulation of interleukin-10 production	6/308	36/20192	0.000223584	Fcer1g/Trem2/Lgals9/Pycard/Tlr2/Bcl3	6	5XFAD
M1	GObp	positive regulation of interleukin-6 secretion	6/308	36/20192	0.000223584	Lpl/Unc93b1/Lgals9/Aif1/Pycard/Tlr2	6	5XFAD
M1	GObp	positive regulation of antigen processing and presentation	4/308	11/20192	0.000224081	Trem2/Cd74/Pycard/Slc11a1	4	5XFAD
M1	GObp	regulation of cd4-positive, alpha-beta t cell proliferation	4/308	11/20192	0.000224081	Vsir/Tgfbr2/Lgals9/Cd44	4	5XFAD
M1	GObp	respiratory burst	4/308	11/20192	0.000224081	Cyba/Ncf1/Slc11a1/Cybb	4	5XFAD
M1	GObp	response to wounding	18/308	369/20192	0.000225385	Gfap/Cd9/Tyrobp/Cfh/Plek/Lcp1/Pdpn/Igf1/Ptpn6/Slc11a1/Cd44/C3/Plau/Hpse/Lilrb4a/Ahnak2/Timp1/Anxa1	18	5XFAD
M1	GObp	regulation of viral life cycle	11/308	147/20192	0.000226396	Gsn/Lgals1/Ifitm3/Zc3hav1/Bst2/Cd74/Oasl2/Trim30a/Oas1a/Ccl5/Ptx3	11	5XFAD
M1	GOmf	glycosaminoglycan binding	12/308	175/20192	0.000226396	Lpl/Cfh/Tgfbr2/Trem2/Itgam/Gpnmb/Cd44/Ptprc/Tlr2/Ang/Cxcl10/Ccl5	12	5XFAD
M1	GObp	regulation of glial cell migration	5/308	22/20192	0.000233034	Vim/Cx3cr1/Trem2/Csf1/Gpr183	5	5XFAD
M1	GObp	regulation of lymphocyte chemotaxis	5/308	22/20192	0.000233034	Lgals9/Cxcl10/Ccl4/Ccl12/Ccl5	5	5XFAD
M1	GObp	regulation of neuroinflammatory response	5/308	22/20192	0.000233034	Grn/Trem2/Ctsc/Cst7/Igf1	5	5XFAD
M1	GObp	symbiont process	13/308	207/20192	0.000254565	Ctsb/Csf1r/Irgm1/Anxa2/Ncf1/Gbp3/Gbp2/Icam1/Tlr2/Gbp6/Ccl4/Ccl5/Ptx3	13	5XFAD
M1	GObp	positive regulation of acute inflammatory response	6/308	37/20192	0.000254565	Fcer1g/H2-T23/Fcgr3/Fcgr1/C3/Ccl5	6	5XFAD
M1	GObp	regulation of inflammatory response to antigenic stimulus	6/308	37/20192	0.000254565	Fcer1g/H2-T23/Fcgr3/Fcgr2b/Fcgr1/C3	6	5XFAD
M1	GOcc	golgi cisterna	7/308	55/20192	0.000263676	H2-D1/Lyz2/H2-K1/Ggta1/H2-Q7/H2-Q6/H2-Q4	7	5XFAD
M1	GObp	regulation of wound healing	11/308	150/20192	0.000267349	Cd9/Fcer1g/Plek/Anxa2/Lyn/Pdpn/Cd109/Plau/Hpse/Serpinf2/Anxa1	11	5XFAD
M1	GObp	lymphocyte activation involved in immune response	10/308	124/20192	0.000279189	Fcer1g/Lgals1/Lcp1/Slc11a1/Icam1/Gpr183/Fgl2/Cd180/Ly9/Bcl3	10	5XFAD
M1	GObp	amyloid-beta clearance	5/308	23/20192	0.000285832	Trem2/Itgam/Itgb2/C3/C5ar1	5	5XFAD
M1	GOcc	golgi medial cisterna	5/308	23/20192	0.000285832	H2-D1/H2-K1/H2-Q7/H2-Q6/H2-Q4	5	5XFAD
M1	GObp	negative regulation of leukocyte mediated cytotoxicity	5/308	23/20192	0.000285832	H2-T23/Lgals9/Tap1/Ptprc/Havcr2	5	5XFAD
M1	GObp	positive regulation of superoxide anion generation	5/308	23/20192	0.000285832	Tyrobp/Itgam/Cyba/Itgb2/Hvcn1	5	5XFAD
M1	GObp	regulation of neuron death	18/308	377/20192	0.000286948	Mt1/C1qa/Grn/Ctsz/Tyrobp/Cx3cr1/Itgam/Csf1/Tnfrsf1a/Gpnmb/Igf1/Fcgr2b/Serpinf1/Ncf2/C5ar1/Ccl3/Ccl12/Ccl5	18	5XFAD
M1	GObp	negative regulation of peptidyl-tyrosine phosphorylation	7/308	56/20192	0.000287976	Thy1/Igf1/Ptpn6/Ptprc/Samsn1/Socs3/Parp14	7	5XFAD
M1	GObp	antigen processing and presentation of endogenous peptide antigen via mhc class i via er pathway, tap-independent	6/308	38/20192	0.000287976	H2-D1/H2-T23/H2-K1/H2-Q7/H2-Q6/H2-Q4	6	5XFAD
M1	GObp	leukocyte mediated cytotoxicity	6/308	38/20192	0.000287976	Fcgr3/Ctsc/Ctsh/Ptpn6/Ncf1/Fcgr1	6	5XFAD
M1	GObp	myeloid leukocyte mediated immunity	6/308	38/20192	0.000287976	Fcgr3/Anxa3/Lyn/Ncf1/Fcgr1/Milr1	6	5XFAD
M1	GObp	positive regulation of lymphocyte migration	6/308	38/20192	0.000287976	Lgals9/Aif1/Pycard/Cxcl10/Ccl4/Ccl5	6	5XFAD
M1	GObp	t cell activation involved in immune response	8/308	77/20192	0.000295665	Fcer1g/Lcp1/Slc11a1/Icam1/Gpr183/Fgl2/Ly9/Bcl3	8	5XFAD
M1	GOcc	nadph oxidase complex	4/308	12/20192	0.000306792	Cyba/Ncf1/Ncf2/Cybb	4	5XFAD
M1	GObp	negative regulation of humoral immune response	4/308	12/20192	0.000306792	Serping1/Fcgr2b/Ptpn6/A2m	4	5XFAD
M1	GObp	positive regulation of defense response to bacterium	4/308	12/20192	0.000306792	Grn/Cyba/Lgals9/Havcr2	4	5XFAD
M1	GObp	positive regulation of jak-stat cascade	9/308	101/20192	0.000311852	Csf1r/Tnfrsf1a/Hes5/Lyn/Igf1/Hcls1/Cxcl5/Parp14/Ccl5	9	5XFAD
M1	GObp	astrocyte differentiation	7/308	57/20192	0.000314344	Gfap/C1qa/Grn/Vim/Trem2/Hes5/C5ar1	7	5XFAD
M1	GObp	regulation of antigen receptor-mediated signaling pathway	7/308	57/20192	0.000314344	Thy1/Lyn/Fcgr2b/Ptpn6/Ptprc/Lgals3/Cd22	7	5XFAD
M1	GObp	regulation of macrophage activation	7/308	57/20192	0.000314344	Grn/Trem2/Ctsc/Cst7/Lgals9/Cd84/Havcr2	7	5XFAD
M1	GObp	positive regulation of t cell mediated immunity	8/308	78/20192	0.000315674	B2m/H2-D1/H2-T23/H2-K1/Ptprc/H2-Q7/H2-Q6/H2-Q4	8	5XFAD
M1	GObp	antigen processing and presentation of endogenous peptide antigen via mhc class i via er pathway	6/308	39/20192	0.00032383	H2-D1/H2-T23/H2-K1/H2-Q7/H2-Q6/H2-Q4	6	5XFAD
M1	GObp	antigen processing and presentation of endogenous peptide antigen via mhc class ib	6/308	39/20192	0.00032383	H2-D1/H2-T23/H2-K1/H2-Q7/H2-Q6/H2-Q4	6	5XFAD
M1	GObp	regulation of t cell mediated immunity	9/308	102/20192	0.000331823	B2m/H2-D1/Vsir/H2-T23/H2-K1/Ptprc/H2-Q7/H2-Q6/H2-Q4	9	5XFAD
M1	GObp	regulation of interleukin-8 secretion	5/308	24/20192	0.00033604	Pycard/Anxa4/Tlr2/Tlr1/Anxa1	5	5XFAD
M1	GObp	regulation of actin cytoskeleton organization	17/308	348/20192	0.000342301	Csf1r/Ctsl/Gsn/Cotl1/Arpc1b/Plek/Nckap1l/Bst2/Pycard/Rac2/Hcls1/Icam1/Tlr2/Mylk3/Serpinf2/Gpr65/Fgr	17	5XFAD
M1	GObp	regulation of production of molecular mediator of immune response	11/308	156/20192	0.000355028	B2m/Fcer1g/Vsir/H2-T23/Ighm/Fcgr2b/Cd37/Cd74/Ptprc/Tlr2/Cd22	11	5XFAD
M1	GObp	alpha-beta t cell activation	8/308	81/20192	0.000405439	Psap/H2-T23/Tcirg1/Gpr183/Lilrb4a/Ly9/Bcl3/Anxa1	8	5XFAD
M1	GObp	regulation of protein processing	8/308	81/20192	0.000405439	Gsn/Ctsz/Cfh/Cst7/Serping1/A2m/C3/Serpinf2	8	5XFAD
M1	GObp	response to lipoprotein particle	5/308	25/20192	0.00040798	Cd9/Lpl/Fcer1g/Cd68/Itgb2	5	5XFAD
M1	GObp	interspecies interaction between organisms	15/308	284/20192	0.000411972	Ctsb/Csf1r/Irgm1/Anxa2/Ncf1/Gbp3/Gbp2/Icam1/Tlr2/Gbp6/Lgals3/Cxcl10/Ccl4/Ccl5/Ptx3	15	5XFAD
M1	GObp	response to peptidoglycan	4/308	13/20192	0.000417319	Trem2/Irf5/Tlr2/C5ar1	4	5XFAD
M1	GObp	tolerance induction	4/308	13/20192	0.000417319	H2-T23/Lyn/C3ar1/Havcr2	4	5XFAD
M1	GOmf	hydrolase activity, acting on glycosyl bonds	9/308	106/20192	0.000434378	Psap/Hexb/Hexa/Man2b1/Lyz2/Gusb/Chil1/Edem1/Hpse	9	5XFAD
M1	GObp	regulation of reactive oxygen species biosynthetic process	9/308	106/20192	0.000434378	Cx3cr1/Tspo/Cyba/Itgb2/Igf1/Aif1/Icam1/Tlr2/Ptx3	9	5XFAD
M1	GObp	regulation of response to wounding	12/308	190/20192	0.000448825	Cd9/Grn/Fcer1g/Plek/Anxa2/Lyn/Pdpn/Cd109/Plau/Hpse/Serpinf2/Anxa1	12	5XFAD
M1	GObp	regulation of protein maturation	8/308	83/20192	0.000473089	Gsn/Ctsz/Cfh/Cst7/Serping1/A2m/C3/Serpinf2	8	5XFAD
M1	GOmf	phosphotyrosine residue binding	6/308	42/20192	0.000477962	Ptpn6/Vav1/Sh3bp2/Samsn1/Socs3/Fgr	6	5XFAD
M1	GObp	negative regulation of antigen receptor-mediated signaling pathway	5/308	26/20192	0.000485112	Thy1/Fcgr2b/Ptpn6/Lgals3/Cd22	5	5XFAD
M1	GObp	regulation of monocyte chemotaxis	5/308	26/20192	0.000485112	Dusp1/Lyn/Aif1/Cxcl10/Ccl5	5	5XFAD
M1	GObp	response to tumor necrosis factor	11/308	163/20192	0.000511348	Stat1/Erbin/Tnfrsf1a/Ccl6/Pycard/Aff3/Cxcl16/Ccl3/Ccl4/Ccl12/Ccl5	11	5XFAD
M1	GObp	regulation of peptidase activity	17/308	362/20192	0.000537017	Ctsd/Grn/Gsn/Serpina3n/Stat1/Vsir/Ctsh/Lyn/Cst7/Igf1/Serping1/Serpinf1/Pycard/Cd44/Serpinf2/Psmb8/Timp1	17	5XFAD
M1	GObp	cellular extravasation	6/308	43/20192	0.000542162	Selplg/Cx3cr1/Itgam/Itgb2/Icam1/Ccl5	6	5XFAD
M1	GObp	negative regulation of viral life cycle	8/308	85/20192	0.000553276	Gsn/Ifitm3/Zc3hav1/Bst2/Oasl2/Oas1a/Ccl5/Ptx3	8	5XFAD
M1	GObp	adhesion of symbiont to host	4/308	14/20192	0.00055639	Gbp3/Gbp2/Icam1/Gbp6	4	5XFAD
M1	GObp	leukocyte aggregation	4/308	14/20192	0.00055639	Msn/Cfh/Cd44/Rac2	4	5XFAD
M1	GObp	negative regulation of cell killing	5/308	27/20192	0.000574786	H2-T23/Lgals9/Tap1/Ptprc/Havcr2	5	5XFAD
M1	GObp	positive regulation of neutrophil chemotaxis	5/308	27/20192	0.000574786	Nckap1l/Cd74/Rac2/C3ar1/C5ar1	5	5XFAD
M1	GObp	regulation of toll-like receptor signaling pathway	7/308	64/20192	0.00062001	Cyba/Lyn/Tlr2/Irf7/Trim30a/Rab7b/Tlr1	7	5XFAD
M1	GObp	carbohydrate derivative catabolic process	9/308	112/20192	0.000642808	Psap/Hexb/Hexa/Gusb/Chil1/Edem1/Cd44/Cela1/Hpse	9	5XFAD
M1	GObp	icosanoid metabolic process	9/308	112/20192	0.000642808	Ptgds/Tnfrsf1a/Mgst1/Pdpn/Ncf1/Cd74/Hpgds/Tbxas1/Tlr2	9	5XFAD
M1	GObp	regulation of interferon-gamma production	9/308	112/20192	0.000642808	Vsir/Irf8/Lgals9/Pycard/Slc11a1/Havcr2/Tlr7/Runx1/Bcl3	9	5XFAD
M1	GObp	cellular response to lipoprotein particle stimulus	5/308	28/20192	0.000683389	Cd9/Lpl/Fcer1g/Cd68/Itgb2	5	5XFAD
M1	GObp	regulation of natural killer cell mediated cytotoxicity	6/308	45/20192	0.000685746	H2-T23/Lag3/Lgals9/Tap1/Havcr2/Vav1	6	5XFAD
M1	GObp	cellular divalent inorganic cation homeostasis	20/308	485/20192	0.000702426	Mt1/Dbi/Thy1/Hexb/Mt2/Fxyd1/Cx3cr1/Spp1/Tcirg1/Slc11a1/Cd52/C3ar1/Ptprc/C5ar1/Cxcl10/Ccl3/Cmklr1/Ccl5/Gpr65/Trpm1	20	5XFAD
M1	GObp	macrophage chemotaxis	4/308	15/20192	0.00072396	Cx3cr1/Lgals3/Ccl3/Ccl12	4	5XFAD
M1	GOmf	oxidoreductase activity, acting on nad(p)h, oxygen as acceptor	4/308	15/20192	0.00072396	Cyba/Ncf1/Ncf2/Cybb	4	5XFAD
M1	GObp	superoxide anion generation	4/308	15/20192	0.00072396	Cyba/Ncf1/Ncf2/Cybb	4	5XFAD
M1	GObp	glial cell development	9/308	114/20192	0.00072396	Gfap/C1qa/Grn/Vim/Trem2/Itgam/Hes5/Tlr2/C5ar1	9	5XFAD
M1	GObp	regulation of cd4-positive, alpha-beta t cell activation	7/308	66/20192	0.000735932	Vsir/Tgfbr2/Lgals9/Nckap1l/Cd44/Runx1/Anxa1	7	5XFAD
M1	GObp	b cell activation	11/308	171/20192	0.000748013	Lgals1/Ighm/Tcirg1/Ptprc/Cd86/Gpr183/Lat2/Igkc/Cd22/Cd180/Bcl3	11	5XFAD
M1	GOmf	endopeptidase regulator activity	11/308	171/20192	0.000748013	Serpina3n/Vsir/Anxa2/Cst7/Serping1/Serpinf1/Bst2/A2m/Serpinf2/Wfdc17/Timp1	11	5XFAD
M1	GObp	regulation of t cell migration	6/308	46/20192	0.000760093	Apod/Lgals9/Aif1/Pycard/Cxcl10/Ccl5	6	5XFAD
M1	GObp	homeostasis of number of cells	14/308	268/20192	0.000774618	Cfh/Itgam/Csf1/Tcirg1/Lyn/Nckap1l/Spi1/Hcls1/Cxcl5/Gpr183/Lilrb4a/Hcar2/Bcl2a1a/Anxa1	14	5XFAD
M1	GObp	positive regulation of granulocyte chemotaxis	5/308	29/20192	0.000789262	Nckap1l/Cd74/Rac2/C3ar1/C5ar1	5	5XFAD
M1	GObp	regulation of interferon-alpha production	5/308	29/20192	0.000789262	Stat1/Zc3hav1/Havcr2/Irf7/Tlr7	5	5XFAD
M1	GObp	positive regulation of alpha-beta t cell activation	7/308	67/20192	0.000799024	H2-T23/Tgfbr2/Nckap1l/Ptprc/Rasal3/Runx1/Anxa1	7	5XFAD
M1	GOmf	cysteine-type endopeptidase activity	8/308	91/20192	0.000843857	Ctsb/Ctss/Ctsl/Ctsz/Ctsc/Ctsh/Pycard/Usp18	8	5XFAD
M1	GOmf	ccr chemokine receptor binding	6/308	47/20192	0.000843857	Stat1/Ccl6/Ccl3/Ccl4/Ccl12/Ccl5	6	5XFAD
M1	GObp	negative regulation of adaptive immune response	6/308	47/20192	0.000843857	Vsir/Fcgr2b/Ptpn6/Ptprc/Havcr2/Samsn1	6	5XFAD
M1	GObp	negative regulation of t cell differentiation	6/308	47/20192	0.000843857	Lag3/Cd74/Cd44/Fgl2/Runx1/Anxa1	6	5XFAD
M1	GObp	regulation of natural killer cell mediated immunity	6/308	47/20192	0.000843857	H2-T23/Lag3/Lgals9/Tap1/Havcr2/Vav1	6	5XFAD
M1	GObp	response to interleukin-1	8/308	92/20192	0.000900139	Ccl6/Pycard/Ccl3/Ccl4/Mylk3/Ccl12/Ccl5/Anxa1	8	5XFAD
M1	GOcc	endoplasmic reticulum exit site	5/308	30/20192	0.000900139	H2-D1/H2-K1/H2-Q7/H2-Q6/H2-Q4	5	5XFAD
M1	GObp	cellular response to low-density lipoprotein particle stimulus	4/308	16/20192	0.000900139	Cd9/Lpl/Fcer1g/Itgb2	4	5XFAD
M1	GObp	glial cell proliferation	4/308	16/20192	0.000900139	Dbi/Csf1r/Trem2/Csf1	4	5XFAD
M1	GOcc	integral component of lumenal side of endoplasmic reticulum membrane	4/308	16/20192	0.000900139	H2-D1/H2-T23/H2-K1/H2-Q7	4	5XFAD
M1	GOcc	lumenal side of endoplasmic reticulum membrane	4/308	16/20192	0.000900139	H2-D1/H2-T23/H2-K1/H2-Q7	4	5XFAD
M1	GObp	positive regulation of chemokine secretion	4/308	16/20192	0.000900139	Csf1r/Lpl/Aif1/Pycard	4	5XFAD
M1	GObp	positive regulation of membrane invagination	4/308	16/20192	0.000900139	Trem2/Nckap1l/Fcgr1/C3	4	5XFAD
M1	GObp	positive regulation of phagocytosis, engulfment	4/308	16/20192	0.000900139	Trem2/Nckap1l/Fcgr1/C3	4	5XFAD
M1	GObp	regulation of complement activation	4/308	16/20192	0.000900139	Cfh/Serping1/A2m/C3	4	5XFAD
M1	GObp	regulation of microglial cell activation	4/308	16/20192	0.000900139	Grn/Trem2/Ctsc/Cst7	4	5XFAD
M1	GObp	regulation of protein activation cascade	4/308	16/20192	0.000900139	Cfh/Serping1/A2m/C3	4	5XFAD
M1	GObp	negative regulation of leukocyte apoptotic process	7/308	69/20192	0.000926196	Fcer1g/Fcgr2b/Cd74/Cd44/Hcls1/Ccl5/Bcl2a1a	7	5XFAD
M1	GOcc	integral component of endoplasmic reticulum membrane	10/308	148/20192	0.00100762	B2m/H2-D1/H2-T23/H2-K1/Edem1/Slc37a2/Tap1/H2-Q7/H2-Q6/H2-Q4	10	5XFAD
M1	GObp	positive regulation of nitric oxide metabolic process	6/308	49/20192	0.00103401	Itgb2/Aif1/Icam1/Tlr2/Tmem106a/Ptx3	6	5XFAD
M1	GObp	negative regulation of cd4-positive, alpha-beta t cell activation	5/308	31/20192	0.0010432	Vsir/Lgals9/Cd44/Runx1/Anxa1	5	5XFAD
M1	GObp	regulation of macrophage chemotaxis	5/308	31/20192	0.0010432	Csf1/C3ar1/C5ar1/Cmklr1/Ccl5	5	5XFAD
M1	GObp	regulation of calcium ion transport	14/308	278/20192	0.00107649	Dbi/Thy1/Tspo/Cyba/Lyn/Igf1/Ptpn6/Cd84/Icam1/Lgals3/Cxcl10/Ccl4/Ccl12/Ccl5	14	5XFAD
M1	GOcc	plasma membrane receptor complex	11/308	180/20192	0.00110827	Trf/B2m/Ighm/Itgam/Lyn/Itgb5/Itgb2/Ptpn6/Osmr/Tlr2/Tlr1	11	5XFAD
M1	GObp	astrocyte activation	4/308	17/20192	0.00113231	C1qa/Grn/Trem2/C5ar1	4	5XFAD
M1	GObp	prostaglandin biosynthetic process	4/308	17/20192	0.00113231	Ptgds/Mgst1/Cd74/Tbxas1	4	5XFAD
M1	GObp	prostanoid biosynthetic process	4/308	17/20192	0.00113231	Ptgds/Mgst1/Cd74/Tbxas1	4	5XFAD
M1	GObp	regulation of chemokine secretion	4/308	17/20192	0.00113231	Csf1r/Lpl/Aif1/Pycard	4	5XFAD
M1	GObp	negative regulation of interleukin-6 production	6/308	50/20192	0.00113231	Tnfrsf1a/Nckap1l/Ptpn6/Cd84/Havcr2/Trim30a	6	5XFAD
M1	GOcc	vacuolar membrane	11/308	181/20192	0.00114569	Ctsd/Gfap/Cd63/Grn/Man2b1/Cd68/Tcirg1/Anxa2/Cybrd1/Slc15a3/Atp6v0d2	11	5XFAD
M1	GOmf	calcium-dependent protein binding	7/308	72/20192	0.00117762	S100a6/Anxa3/Anxa2/A2m/Anxa4/S100a4/Anxa1	7	5XFAD
M1	GObp	lipopolysaccharide-mediated signaling pathway	5/308	32/20192	0.00118493	Stat1/Trem2/Lyn/Ccl12/Ccl5	5	5XFAD
M1	GOcc	other organism cell	5/308	32/20192	0.00118493	C4b/Gbp3/Gbp2/Gbp6/Lgals3	5	5XFAD
M1	GOcc	other organism part	5/308	32/20192	0.00118493	C4b/Gbp3/Gbp2/Gbp6/Lgals3	5	5XFAD
M1	GOcc	other organism	5/308	32/20192	0.00118493	C4b/Gbp3/Gbp2/Gbp6/Lgals3	5	5XFAD
M1	GOmf	cytokine receptor binding	14/308	282/20192	0.00121438	Stat1/Tgfbr2/Csf1/Lyn/Ccl6/Pycard/Cd44/Cxcl5/Cxcl16/Cxcl10/Ccl3/Ccl4/Ccl12/Ccl5	14	5XFAD
M1	GObp	regulation of erythrocyte differentiation	6/308	51/20192	0.00124677	B2m/Stat1/Mafb/Lyn/Nckap1l/Spi1	6	5XFAD
M1	GOcc	lysosomal membrane	9/308	124/20192	0.00124677	Ctsd/Gfap/Cd63/Grn/Cd68/Anxa2/Cybrd1/Slc15a3/Atp6v0d2	9	5XFAD
M1	GOcc	lytic vacuole membrane	9/308	124/20192	0.00124677	Ctsd/Gfap/Cd63/Grn/Cd68/Anxa2/Cybrd1/Slc15a3/Atp6v0d2	9	5XFAD
M1	GObp	positive regulation of neuron death	9/308	125/20192	0.00132323	C1qa/Grn/Ctsz/Tyrobp/Itgam/Tnfrsf1a/Fcgr2b/Ncf2/Ccl3	9	5XFAD
M1	GObp	negative regulation of t cell proliferation	7/308	74/20192	0.00137034	Vsir/Gpnmb/Lgals9/Ptpn6/Cd44/Havcr2/Cd86	7	5XFAD
M1	GObp	positive regulation of phosphatidylinositol 3-kinase signaling	7/308	74/20192	0.00137034	Igf1/Ptpn6/Ncf1/Hcls1/Ccl5/Hcst/Fgr	7	5XFAD
M1	GObp	positive regulation of b cell mediated immunity	6/308	52/20192	0.00137034	Fcer1g/H2-T23/Fcgr3/Ptprc/Fcgr1/C3	6	5XFAD
M1	GObp	positive regulation of immunoglobulin mediated immune response	6/308	52/20192	0.00137034	Fcer1g/H2-T23/Fcgr3/Ptprc/Fcgr1/C3	6	5XFAD
M1	GObp	macrophage migration	4/308	18/20192	0.00138345	Cx3cr1/Lgals3/Ccl3/Ccl12	4	5XFAD
M1	GObp	regulation of cd8-positive, alpha-beta t cell activation	4/308	18/20192	0.00138345	Vsir/H2-T23/Nckap1l/Runx1	4	5XFAD
M1	GOcc	intrinsic component of endoplasmic reticulum membrane	10/308	156/20192	0.0014623	B2m/H2-D1/H2-T23/H2-K1/Edem1/Slc37a2/Tap1/H2-Q7/H2-Q6/H2-Q4	10	5XFAD
M1	GObp	regulation of osteoclast differentiation	7/308	75/20192	0.0014734	Csf1r/Tyrobp/Trem2/Csf1/Mafb/Ccl3/Ccl5	7	5XFAD
M1	GObp	positive regulation of t cell differentiation	8/308	100/20192	0.00148069	Vsir/Tgfbr2/Lgals9/Nckap1l/Cd74/Ptprc/Runx1/Anxa1	8	5XFAD
M1	GOmf	mhc protein binding	5/308	34/20192	0.00153636	H2-T23/Lag3/H2-K1/Cd74/Tap1	5	5XFAD
M1	GObp	positive regulation of t cell migration	5/308	34/20192	0.00153636	Lgals9/Aif1/Pycard/Cxcl10/Ccl5	5	5XFAD
M1	GObp	regulation of homotypic cell-cell adhesion	5/308	34/20192	0.00153636	Cd9/Lgals1/Lyn/Pdpn/Ccl5	5	5XFAD
M1	GObp	regulation of neutrophil chemotaxis	5/308	34/20192	0.00153636	Nckap1l/Cd74/Rac2/C3ar1/C5ar1	5	5XFAD
M1	GObp	regulation of dna-binding transcription factor activity	17/308	401/20192	0.00154586	Adcy1/Cx3cr1/Erbin/Anxa3/Itgb2/Fcgr2b/Pycard/Anxa4/Cd84/Hcls1/Icam1/Havcr2/Tlr2/Rab7b/Sfrp5/Cmklr1/Nlrc5	17	5XFAD
M1	GOmf	phosphoprotein binding	8/308	101/20192	0.00156609	Lyn/Ptpn6/Cd44/Vav1/Sh3bp2/Samsn1/Socs3/Fgr	8	5XFAD
M1	GObp	regulation of lymphocyte apoptotic process	7/308	76/20192	0.0015718	Lyn/Cd74/Cd44/Lgals3/Ccl5/Pdcd1/Bcl2a1a	7	5XFAD
M1	GOmf	protein phosphorylated amino acid binding	6/308	54/20192	0.00164686	Ptpn6/Vav1/Sh3bp2/Samsn1/Socs3/Fgr	6	5XFAD
M1	GObp	negative regulation of natural killer cell mediated cytotoxicity	4/308	19/20192	0.00167649	H2-T23/Lgals9/Tap1/Havcr2	4	5XFAD
M1	GObp	regulation of phagocytosis, engulfment	4/308	19/20192	0.00167649	Trem2/Nckap1l/Fcgr1/C3	4	5XFAD
M1	GObp	cellular response to interleukin-1	7/308	77/20192	0.00168759	Ccl6/Pycard/Ccl3/Ccl4/Mylk3/Ccl12/Ccl5	7	5XFAD
M1	GObp	immune response-activating cell surface receptor signaling pathway	15/308	329/20192	0.00168759	Thy1/Fcer1g/Ighm/Lyn/Nckap1l/Fcgr2b/Ptpn6/C3ar1/Ptprc/Tlr2/Klhl6/Lat2/C5ar1/Igkc/Cmklr1	15	5XFAD
M1	GOcc	vacuolar part	11/308	191/20192	0.00171394	Ctsd/Gfap/Cd63/Grn/Man2b1/Cd68/Tcirg1/Anxa2/Cybrd1/Slc15a3/Atp6v0d2	11	5XFAD
M1	GObp	regulation of syncytium formation by plasma membrane fusion	5/308	35/20192	0.00172761	Tyrobp/Stat1/Trem2/Cd53/Cxcl10	5	5XFAD
M1	GObp	lymphocyte proliferation	8/308	104/20192	0.00186607	Msn/Itgam/Itgb2/Slc11a1/Ptprc/Itgax/Lilrb4a/Cd180	8	5XFAD
M1	GOmf	endopeptidase inhibitor activity	10/308	162/20192	0.00189946	Serpina3n/Anxa2/Cst7/Serping1/Serpinf1/Bst2/A2m/Serpinf2/Wfdc17/Timp1	10	5XFAD
M1	GObp	regulation of epithelial cell proliferation	16/308	371/20192	0.00191771	B2m/Ctsl/Grn/Rida/Stat1/Cyba/Hes5/Igf1/Serpinf1/Cd109/Ang/C5ar1/Plau/Ccl12/Ccl5/Tgm1	16	5XFAD
M1	GObp	phagocytosis, engulfment	12/308	227/20192	0.00192439	Gsn/Fcer1g/Fcgr3/Ighm/Trem2/Itgam/Itgb2/Aif1/Fcgr2b/Rac2/Fcgr1/Igkc	12	5XFAD
M1	GOcc	golgi stack	7/308	79/20192	0.00192439	H2-D1/Lyz2/H2-K1/Ggta1/H2-Q7/H2-Q6/H2-Q4	7	5XFAD
M1	GObp	positive regulation of interferon-gamma production	7/308	79/20192	0.00192439	Irf8/Pycard/Slc11a1/Havcr2/Tlr7/Runx1/Bcl3	7	5XFAD
M1	GObp	regulation of defense response to virus	7/308	79/20192	0.00192439	Stat1/Zc3hav1/Cd37/Pycard/Fgl2/Ddx60/Ccl5	7	5XFAD
M1	GObp	positive regulation of neutrophil migration	5/308	36/20192	0.00192439	Nckap1l/Cd74/Rac2/C3ar1/C5ar1	5	5XFAD
M1	GObp	regulation of mast cell degranulation	5/308	36/20192	0.00192439	Fcer1g/Lyn/Cd84/Rac2/Fgr	5	5XFAD
M1	GObp	regulation of platelet activation	5/308	36/20192	0.00192439	Cd9/Fcer1g/Plek/Lyn/Pdpn	5	5XFAD
M1	GObp	negative regulation of lymphocyte differentiation	6/308	56/20192	0.00192762	Lag3/Cd74/Cd44/Fgl2/Runx1/Anxa1	6	5XFAD
M1	GObp	fatty acid derivative metabolic process	9/308	133/20192	0.00193669	Ptgds/Tnfrsf1a/Mgst1/Pdpn/Ncf1/Cd74/Hpgds/Tbxas1/Tlr2	9	5XFAD
M1	GObp	myeloid cell homeostasis	9/308	133/20192	0.00193669	Cfh/Itgam/Lyn/Nckap1l/Spi1/Hcls1/Lilrb4a/Hcar2/Anxa1	9	5XFAD
M1	GObp	mononuclear cell proliferation	8/308	105/20192	0.00193669	Msn/Itgam/Itgb2/Slc11a1/Ptprc/Itgax/Lilrb4a/Cd180	8	5XFAD
M1	GOmf	heparan sulfate proteoglycan binding	4/308	20/20192	0.0019608	Lpl/Cfh/Itgam/Ptprc	4	5XFAD
M1	GObp	negative regulation of myeloid cell apoptotic process	4/308	20/20192	0.0019608	Fcer1g/Fcgr2b/Clec5a/Ccl5	4	5XFAD
M1	GObp	negative regulation of natural killer cell mediated immunity	4/308	20/20192	0.0019608	H2-T23/Lgals9/Tap1/Havcr2	4	5XFAD
M1	GObp	regulation of membrane invagination	4/308	20/20192	0.0019608	Trem2/Nckap1l/Fcgr1/C3	4	5XFAD
M1	GObp	vacuolar acidification	4/308	20/20192	0.0019608	Grn/Tcirg1/Slc11a1/Atp6v0d2	4	5XFAD
M1	GOmf	peptidase inhibitor activity	10/308	164/20192	0.0020169	Serpina3n/Anxa2/Cst7/Serping1/Serpinf1/Bst2/A2m/Serpinf2/Wfdc17/Timp1	10	5XFAD
M1	GObp	receptor-mediated endocytosis	9/308	134/20192	0.00201994	Cd9/Fcer1g/Siglech/Tgfbr2/Ifitm3/Itgam/Itgb2/Fcgr2b/Fcgr1	9	5XFAD
M1	GObp	regulation of mast cell activation involved in immune response	5/308	37/20192	0.00213981	Fcer1g/Lyn/Cd84/Rac2/Fgr	5	5XFAD
M1	GObp	positive regulation of neuron apoptotic process	7/308	81/20192	0.00217519	Grn/Ctsz/Tyrobp/Itgam/Tnfrsf1a/Ncf2/Ccl3	7	5XFAD
M1	GObp	immune response-regulating cell surface receptor signaling pathway	15/308	340/20192	0.00225842	Thy1/Fcer1g/Ighm/Lyn/Nckap1l/Fcgr2b/Ptpn6/C3ar1/Ptprc/Tlr2/Klhl6/Lat2/C5ar1/Igkc/Cmklr1	15	5XFAD
M1	GObp	negative regulation of interleukin-10 production	4/308	21/20192	0.00234758	Tyrobp/Vsir/Fcgr2b/Cd84	4	5XFAD
M1	GObp	regulation of endopeptidase activity	15/308	342/20192	0.00238364	Ctsd/Gsn/Serpina3n/Stat1/Vsir/Lyn/Cst7/Igf1/Serping1/Serpinf1/Pycard/Cd44/Serpinf2/Psmb8/Timp1	15	5XFAD
M1	GObp	negative regulation of protein maturation	5/308	38/20192	0.00239577	Ctsz/Cst7/Serping1/A2m/Serpinf2	5	5XFAD
M1	GObp	negative regulation of protein processing	5/308	38/20192	0.00239577	Ctsz/Cst7/Serping1/A2m/Serpinf2	5	5XFAD
M1	GOmf	endopeptidase activity	15/308	343/20192	0.0024463	Ctsd/Ctsb/Ctss/Ctsl/Ctsz/Ctsc/Ctsh/Pycard/Klk6/Cela1/St14/Bace2/Usp18/Plau/Psmb8	15	5XFAD
M1	GOmf	serine-type endopeptidase inhibitor activity	7/308	83/20192	0.00248736	Serpina3n/Anxa2/Serping1/Serpinf1/A2m/Serpinf2/Wfdc17	7	5XFAD
M1	GObp	plasma membrane invagination	12/308	236/20192	0.00258784	Gsn/Fcer1g/Fcgr3/Ighm/Trem2/Itgam/Itgb2/Aif1/Fcgr2b/Rac2/Fcgr1/Igkc	12	5XFAD
M1	GOmf	receptor regulator activity	17/308	423/20192	0.00261327	Spp1/Csf1/Gpnmb/Crlf2/Igf1/Ccl6/Cxcl5/Cxcl16/Lgals3/Cxcl10/Ccl3/Ccl4/Ccl12/Dkk2/Ccl5/Timp1/Ly6c2	17	5XFAD
M1	GObp	regulation of type i interferon production	7/308	84/20192	0.00266484	Stat1/Zc3hav1/Pycard/Havcr2/Tlr2/Irf7/Tlr7	7	5XFAD
M1	GObp	lung morphogenesis	6/308	60/20192	0.00267262	Ctsd/Ctsl/Ctsz/Tgfbr2/Ctsh/Igf1	6	5XFAD
M1	GObp	negative regulation of viral genome replication	6/308	60/20192	0.00267262	Ifitm3/Zc3hav1/Bst2/Oasl2/Oas1a/Ccl5	6	5XFAD
M1	GObp	regulation of myelination	6/308	60/20192	0.00267262	Trf/Ctsc/Hes5/Cst7/Igf1/Itgax	6	5XFAD
M1	GObp	regulation of glial cell proliferation	5/308	39/20192	0.00267262	Gfap/Vim/Tspo/Lyn/Igf1	5	5XFAD
M1	GObp	positive regulation of alpha-beta t cell proliferation	4/308	22/20192	0.00277252	H2-T23/Tgfbr2/Ptprc/Rasal3	4	5XFAD
M1	GObp	cellular response to tumor necrosis factor	9/308	142/20192	0.00298483	Stat1/Erbin/Tnfrsf1a/Ccl6/Pycard/Ccl3/Ccl4/Ccl12/Ccl5	9	5XFAD
M1	GObp	positive regulation of lymphocyte differentiation	8/308	113/20192	0.00301742	Vsir/Tgfbr2/Lgals9/Nckap1l/Cd74/Ptprc/Runx1/Anxa1	8	5XFAD
M1	GObp	positive regulation of reactive oxygen species biosynthetic process	6/308	62/20192	0.00315458	Cyba/Itgb2/Aif1/Icam1/Tlr2/Ptx3	6	5XFAD
M1	GObp	membrane invagination	12/308	242/20192	0.00316806	Gsn/Fcer1g/Fcgr3/Ighm/Trem2/Itgam/Itgb2/Aif1/Fcgr2b/Rac2/Fcgr1/Igkc	12	5XFAD
M1	GObp	tissue remodeling	8/308	114/20192	0.00317619	Ctss/Igfbp5/Tcirg1/Igf1/Rac2/Cela1/Timp1/Anxa1	8	5XFAD
M1	GObp	cellular response to cadmium ion	4/308	23/20192	0.00324463	Mt1/Mt2/Gsn/Ncf1	4	5XFAD
M1	GObp	macrophage differentiation	4/308	23/20192	0.00324463	Itgam/Csf1/Spi1/Tlr2	4	5XFAD
M1	GObp	positive regulation of tumor necrosis factor secretion	4/308	23/20192	0.00324463	Lpl/Cd84/Havcr2/Tlr2	4	5XFAD
M1	GObp	extrinsic apoptotic signaling pathway in absence of ligand	5/308	41/20192	0.00328713	Igf1/Pycard/Bcl2a1b/Lcn2/Bcl2a1a	5	5XFAD
M1	GOcc	immunological synapse	5/308	41/20192	0.00328713	Cd53/Cd37/Icam1/Havcr2/Lgals3	5	5XFAD
M1	GObp	inflammatory response to antigenic stimulus	5/308	41/20192	0.00328713	Fcgr3/Cd68/Icam1/Fcgr1/Lilrb4a	5	5XFAD
M1	GObp	signal transduction in absence of ligand	5/308	41/20192	0.00328713	Igf1/Pycard/Bcl2a1b/Lcn2/Bcl2a1a	5	5XFAD
M1	GObp	t cell mediated immunity	5/308	41/20192	0.00328713	Ctsc/Ctsh/Crlf2/Slc11a1/Icam1	5	5XFAD
M1	GOcc	cell tip	3/308	10/20192	0.00331998	Trf/Msn/Trpm1	3	5XFAD
M1	GOmf	lipase inhibitor activity	3/308	10/20192	0.00331998	Anxa3/Anxa2/Anxa1	3	5XFAD
M1	GObp	negative regulation of natural killer cell activation	3/308	10/20192	0.00331998	Lgals9/Havcr2/Fgr	3	5XFAD
M1	GObp	regulation of cell shape	9/308	145/20192	0.00334604	Hexb/Csf1r/Msn/Rac2/Icam1/Ccl3/Ccl12/Fgr/Anxa1	9	5XFAD
M1	GOmf	sh3 domain binding	7/308	89/20192	0.00359702	Cyba/Lyn/Ptpn6/Ncf1/Abi3/Hcls1/Sh3bp2	7	5XFAD
M1	GObp	negative regulation of adaptive immune response based on somatic recombination of immune receptors built from immunoglobulin superfamily domains	5/308	42/20192	0.00360809	Vsir/Fcgr2b/Ptpn6/Ptprc/Havcr2	5	5XFAD
M1	GObp	negative regulation of alpha-beta t cell activation	5/308	42/20192	0.00360809	Vsir/Lgals9/Cd44/Runx1/Anxa1	5	5XFAD
M1	GObp	positive regulation of interferon-alpha production	4/308	24/20192	0.00371167	Stat1/Zc3hav1/Irf7/Tlr7	4	5XFAD
M1	GObp	positive regulation of myelination	4/308	24/20192	0.00371167	Trf/Cst7/Igf1/Itgax	4	5XFAD
M1	GObp	response to interferon-alpha	4/308	24/20192	0.00371167	Ifitm3/Bst2/Ifit1/Ifi204	4	5XFAD
M1	GObp	glial cell migration	5/308	43/20192	0.00399382	Hexb/Cd9/Tspo/Ccl3/Ccl12	5	5XFAD
M1	GOcc	extracellular exosome	7/308	92/20192	0.00431075	Cd9/Cd63/Clic1/Anxa2/Icam1/Cd86/Anxa1	7	5XFAD
M1	GObp	positive regulation of mononuclear cell migration	4/308	25/20192	0.00431075	Aif1/Lgals3/Cxcl10/Ccl5	4	5XFAD
M1	GObp	positive regulation of vascular endothelial growth factor production	4/308	25/20192	0.00431075	C3ar1/C3/C5ar1/Hpse	4	5XFAD
M1	GObp	ruffle organization	4/308	25/20192	0.00431075	Csf1r/Plek/Tcirg1/Aif1	4	5XFAD
M1	GObp	detection of molecule of bacterial origin	3/308	11/20192	0.00433015	Trem2/Tlr2/Tlr1	3	5XFAD
M1	GObp	inflammatory response to wounding	3/308	11/20192	0.00433015	Cfh/Cd44/Timp1	3	5XFAD
M1	GObp	regulation of humoral immune response mediated by circulating immunoglobulin	3/308	11/20192	0.00433015	Fcgr2b/Ptpn6/Ptprc	3	5XFAD
M1	GObp	regulation of neutrophil activation	3/308	11/20192	0.00433015	Grn/Itgam/Itgb2	3	5XFAD
M1	GObp	regulation of t cell tolerance induction	3/308	11/20192	0.00433015	Tgfbr2/Cd86/Runx1	3	5XFAD
M1	GObp	regulation of toll-like receptor 2 signaling pathway	3/308	11/20192	0.00433015	Cyba/Lyn/Tlr1	3	5XFAD
M1	GObp	type 2 immune response	3/308	11/20192	0.00433015	Crlf2/Lilrb4a/Bcl3	3	5XFAD
M1	GObp	regulation of cell adhesion mediated by integrin	5/308	44/20192	0.00434624	Lyn/Nckap1l/Ptpn6/Plau/Ccl5	5	5XFAD
M1	GObp	modification of morphology or physiology of other organism involved in symbiotic interaction	7/308	93/20192	0.00450683	Csf1r/Anxa2/Ncf1/Tlr2/Ccl4/Ccl5/Ptx3	7	5XFAD
M1	GObp	positive regulation of b cell proliferation	5/308	45/20192	0.00479926	Ighm/Nckap1l/Cd74/Ptprc/Gpr183	5	5XFAD
M1	GObp	response to fungus	5/308	45/20192	0.00479926	Cotl1/Ncf1/Tlr2/Ang/Ptx3	5	5XFAD
M1	GObp	regulation of body fluid levels	14/308	331/20192	0.00485686	Cd9/Fcer1g/Cfh/Plek/Cyba/Anxa2/Lyn/Pdpn/Ptpn6/C3/Plau/Hpse/Serpinf2/Lilrb4a	14	5XFAD
M1	GOmf	cytokine receptor activity	7/308	95/20192	0.00508327	Cx3cr1/Crlf2/Osmr/Cd74/Csf3r/Cd44/Csf2ra	7	5XFAD
M1	GOmf	g protein-coupled receptor binding	13/308	295/20192	0.00514316	Psap/Stat1/Ccl6/Rtp4/Cxcl5/Fcgr1/Cxcl16/C3/Cxcl10/Ccl3/Ccl4/Ccl12/Ccl5	13	5XFAD
M1	GObp	positive regulation of lipid localization	7/308	96/20192	0.0053792	Dbi/Lpl/Spp1/Anxa2/C3/Runx1/Apoc4	7	5XFAD
M1	GObp	glial cell differentiation	10/308	189/20192	0.0053792	Gfap/C1qa/Grn/Vim/Trem2/Itgam/Hes5/Igf1/Tlr2/C5ar1	10	5XFAD
M1	GObp	regulation of regulated secretory pathway	10/308	189/20192	0.0053792	Adcy1/Fcer1g/Itgam/Lyn/Syt2/Lgals9/Itgb2/Cd84/Rac2/Fgr	10	5XFAD
M1	GObp	acute inflammatory response to antigenic stimulus	3/308	12/20192	0.00551879	Fcgr3/Icam1/Fcgr1	3	5XFAD
M1	GOmf	mhc protein complex binding	3/308	12/20192	0.00551879	Cd74/H2-DMb1/H2-Oa	3	5XFAD
M1	GObp	negative regulation of neuroinflammatory response	3/308	12/20192	0.00551879	Grn/Cst7/Igf1	3	5XFAD
M1	GObp	positive regulation of chemokine (c-x-c motif) ligand 2 production	3/308	12/20192	0.00551879	Lpl/Cd74/Ccl5	3	5XFAD
M1	GObp	regulation of interleukin-10 secretion	3/308	12/20192	0.00551879	Lgals9/Pycard/Cd84	3	5XFAD
M1	GObp	response to yeast	3/308	12/20192	0.00551879	Ncf1/Ang/Ptx3	3	5XFAD
M1	GOmf	toll-like receptor binding	3/308	12/20192	0.00551879	Unc93b1/Tlr2/Tlr1	3	5XFAD
M1	GObp	positive regulation of blood coagulation	4/308	27/20192	0.00554947	Plek/Pdpn/Hpse/Serpinf2	4	5XFAD
M1	GObp	positive regulation of hemostasis	4/308	27/20192	0.00554947	Plek/Pdpn/Hpse/Serpinf2	4	5XFAD
M1	GOmf	receptor ligand activity	15/308	376/20192	0.0055507	Spp1/Csf1/Gpnmb/Crlf2/Igf1/Ccl6/Cxcl5/Cxcl16/Lgals3/Cxcl10/Ccl3/Ccl4/Ccl12/Ccl5/Timp1	15	5XFAD
M1	GOmf	heparin binding	8/308	126/20192	0.00555541	Lpl/Cfh/Itgam/Gpnmb/Ptprc/Ang/Cxcl10/Ccl5	8	5XFAD
M1	GObp	regulation of natural killer cell activation	5/308	47/20192	0.0056504	Tyrobp/H2-T23/Lgals9/Havcr2/Fgr	5	5XFAD
M1	GObp	regulation of neutrophil migration	5/308	47/20192	0.0056504	Nckap1l/Cd74/Rac2/C3ar1/C5ar1	5	5XFAD
M1	GOmf	carbohydrate binding	8/308	127/20192	0.00579983	Hexb/C4b/Man2b1/Lgals1/Gusb/Lgals9/Lgals3/Ptx3	8	5XFAD
M1	GObp	cd4-positive, alpha-beta t cell activation	5/308	48/20192	0.00619279	Tcirg1/Gpr183/Lilrb4a/Ly9/Bcl3	5	5XFAD
M1	GObp	positive regulation of nitric oxide biosynthetic process	5/308	48/20192	0.00619279	Itgb2/Aif1/Icam1/Tlr2/Ptx3	5	5XFAD
M1	GObp	regulation of phosphatidylinositol 3-kinase signaling	7/308	99/20192	0.00621636	Igf1/Ptpn6/Ncf1/Hcls1/Ccl5/Hcst/Fgr	7	5XFAD
M1	GOcc	integrin complex	4/308	28/20192	0.00624717	Itgam/Lyn/Itgb5/Itgb2	4	5XFAD
M1	GObp	cellular calcium ion homeostasis	17/308	464/20192	0.00634006	Dbi/Thy1/Hexb/Fxyd1/Cx3cr1/Spp1/Tcirg1/Cd52/C3ar1/Ptprc/C5ar1/Cxcl10/Ccl3/Cmklr1/Ccl5/Gpr65/Trpm1	17	5XFAD
M1	GObp	morphogenesis of a branching epithelium	10/308	195/20192	0.00652174	Ctsd/Ctsl/Ctsz/Tgfbr2/Csf1/Ctsh/Igf1/Cd44/St14/Socs3	10	5XFAD
M1	GOcc	extracellular vesicle	7/308	100/20192	0.00652174	Cd9/Cd63/Clic1/Anxa2/Icam1/Cd86/Anxa1	7	5XFAD
M1	GObp	unsaturated fatty acid metabolic process	7/308	100/20192	0.00652174	Ptgds/Tnfrsf1a/Mgst1/Pdpn/Cd74/Hpgds/Tbxas1	7	5XFAD
M1	GObp	axon ensheathment	8/308	130/20192	0.00661082	Psap/Hexb/Cldn11/Bcas1/Cd9/Hexa/Hes5/Tlr2	8	5XFAD
M1	GObp	ensheathment of neurons	8/308	130/20192	0.00661082	Psap/Hexb/Cldn11/Bcas1/Cd9/Hexa/Hes5/Tlr2	8	5XFAD
M1	GObp	positive regulation of interleukin-8 production	5/308	49/20192	0.00667332	Cd74/Pycard/Tlr2/Tlr7/Tlr1	5	5XFAD
M1	GObp	antibiotic biosynthetic process	3/308	13/20192	0.00669902	Cyba/Ncf1/Cybb	3	5XFAD
M1	GObp	cellular response to zinc ion	3/308	13/20192	0.00669902	Mt1/Mt2/Hvcn1	3	5XFAD
M1	GOmf	complement receptor activity	3/308	13/20192	0.00669902	C3ar1/C5ar1/Cmklr1	3	5XFAD
M1	GObp	complement receptor mediated signaling pathway	3/308	13/20192	0.00669902	C3ar1/C5ar1/Cmklr1	3	5XFAD
M1	GObp	glycosphingolipid catabolic process	3/308	13/20192	0.00669902	Psap/Hexb/Hexa	3	5XFAD
M1	GObp	negative regulation of alpha-beta t cell proliferation	3/308	13/20192	0.00669902	Vsir/Lgals9/Cd44	3	5XFAD
M1	GOmf	peptidase activator activity involved in apoptotic process	3/308	13/20192	0.00669902	Ctsc/Ctsh/Pycard	3	5XFAD
M1	GObp	positive regulation of glial cell migration	3/308	13/20192	0.00669902	Cx3cr1/Trem2/Csf1	3	5XFAD
M1	GObp	positive regulation of type i interferon-mediated signaling pathway	3/308	13/20192	0.00669902	Irf7/Nlrc5/Zbp1	3	5XFAD
M1	GObp	heterotypic cell-cell adhesion	4/308	29/20192	0.00693667	Itgb2/Ptprc/Itgax/Gldn	4	5XFAD
M1	GObp	positive regulation of macrophage activation	4/308	29/20192	0.00693667	Trem2/Ctsc/Lgals9/Havcr2	4	5XFAD
M1	GObp	regulation of regulatory t cell differentiation	4/308	29/20192	0.00693667	Vsir/Lag3/Lgals9/Cd44	4	5XFAD
M1	GObp	protein secretion	9/308	164/20192	0.00710064	Psap/Plek/Chil1/Tcirg1/Lyn/Crlf2/Tlr2/Tmem106a/Anxa1	9	5XFAD
M1	GObp	positive regulation of nik/nf-kappab signaling	6/308	75/20192	0.00739678	Trem2/Chil1/Havcr2/Tlr2/Tlr7/Tlr1	6	5XFAD
M1	GOcc	secretory granule	15/308	391/20192	0.00775718	Hexb/Ctsl/Hexa/Msn/Lyz2/Ctsh/Anxa3/Tcirg1/Syt2/Igf1/Srgn/Slc11a1/Klk6/Ncf2/Bace2	15	5XFAD
M1	GObp	intracellular ph reduction	4/308	30/20192	0.00779783	Grn/Tcirg1/Slc11a1/Atp6v0d2	4	5XFAD
M1	GObp	positive regulation of coagulation	4/308	30/20192	0.00779783	Plek/Pdpn/Hpse/Serpinf2	4	5XFAD
M1	GObp	regulation of b cell apoptotic process	4/308	30/20192	0.00779783	Lyn/Cd74/Cd44/Bcl2a1a	4	5XFAD
M1	GObp	unsaturated fatty acid biosynthetic process	4/308	30/20192	0.00779783	Ptgds/Mgst1/Cd74/Tbxas1	4	5XFAD
M1	GOcc	cell leading edge	15/308	393/20192	0.00808171	Thy1/Gsn/Vim/S100a6/Plek/Lcp1/Anxa2/Itgb5/Pdpn/Aif1/Abi3/Cd44/Rac2/Hcls1/Fgr	15	5XFAD
M1	GOmf	growth factor binding	8/308	135/20192	0.00811595	Csf1r/Igfbp5/Tgfbr2/Dusp1/Crlf2/Osmr/A2m/Cd109	8	5XFAD
M1	GObp	positive regulation of calcium ion transport	8/308	135/20192	0.00811595	Dbi/Thy1/Tspo/Lgals3/Cxcl10/Ccl4/Ccl12/Ccl5	8	5XFAD
M1	GObp	glycolipid catabolic process	3/308	14/20192	0.00817361	Psap/Hexb/Hexa	3	5XFAD
M1	GOmf	purinergic nucleotide receptor activity	3/308	14/20192	0.00817361	Gpr34/P2ry13/Hcar2	3	5XFAD
M1	GObp	regulation of interferon-gamma-mediated signaling pathway	3/308	14/20192	0.00817361	Irgm1/Parp14/Nlrc5	3	5XFAD
M1	GObp	regulation of response to interferon-gamma	3/308	14/20192	0.00817361	Irgm1/Parp14/Nlrc5	3	5XFAD
M1	GOcc	symbiont-containing vacuole membrane	3/308	14/20192	0.00817361	Gbp3/Gbp2/Gbp6	3	5XFAD
M1	GObp	modification by host of symbiont morphology or physiology	6/308	77/20192	0.00828057	Csf1r/Anxa2/Ncf1/Ccl4/Ccl5/Ptx3	6	5XFAD
M1	GObp	negative regulation of nf-kappab transcription factor activity	6/308	77/20192	0.00828057	Erbin/Pycard/Anxa4/Havcr2/Cmklr1/Nlrc5	6	5XFAD
M1	GObp	cytokine secretion	5/308	52/20192	0.00830595	Chil1/Tcirg1/Lyn/Tlr2/Tmem106a	5	5XFAD
M1	GObp	positive regulation of production of molecular mediator of immune response	7/308	106/20192	0.00860552	B2m/Fcer1g/H2-T23/Cd37/Cd74/Ptprc/Tlr2	7	5XFAD
M1	GObp	dendritic cell differentiation	4/308	31/20192	0.00860552	Tgfbr2/Trem2/Lyn/Spi1	4	5XFAD
M1	GObp	negative regulation of cytokine biosynthetic process	4/308	31/20192	0.00860552	Tyrobp/Lag3/Ptprc/Bcl3	4	5XFAD
M1	GObp	positive regulation of interleukin-1 beta secretion	4/308	31/20192	0.00860552	Lpl/Pycard/Tlr2/Ccl3	4	5XFAD
M1	GObp	regulation of vascular endothelial growth factor production	4/308	31/20192	0.00860552	C3ar1/C3/C5ar1/Hpse	4	5XFAD
M1	GObp	calcium ion homeostasis	17/308	481/20192	0.0087088	Dbi/Thy1/Hexb/Fxyd1/Cx3cr1/Spp1/Tcirg1/Cd52/C3ar1/Ptprc/C5ar1/Cxcl10/Ccl3/Cmklr1/Ccl5/Gpr65/Trpm1	17	5XFAD
M1	GObp	regulation of immunoglobulin production	6/308	78/20192	0.00872527	H2-T23/Ighm/Fcgr2b/Cd37/Ptprc/Cd22	6	5XFAD
M1	GObp	secretion by cell	15/308	398/20192	0.00888724	Psap/Fcer1g/Fcgr3/Plek/Anxa3/Chil1/Tcirg1/Lyn/Syt2/Crlf2/Tlr2/Tmem106a/Milr1/Ccl5/Anxa1	15	5XFAD
M1	GObp	positive regulation of type i interferon production	5/308	53/20192	0.00889938	Stat1/Zc3hav1/Tlr2/Irf7/Tlr7	5	5XFAD
M1	GObp	regulation of interferon-beta production	5/308	53/20192	0.00889938	Zc3hav1/Pycard/Tlr2/Irf7/Tlr7	5	5XFAD
M1	GObp	modification of morphology or physiology of other organism	9/308	171/20192	0.00904602	Csf1r/Anxa2/Ncf1/Tlr2/Lgals3/Cxcl10/Ccl4/Ccl5/Ptx3	9	5XFAD
M1	GOcc	vesicle membrane	14/308	359/20192	0.00922329	Trf/B2m/H2-D1/Msn/H2-T23/Anxa3/Tcirg1/H2-K1/Syt2/Anxa4/Slc11a1/Tap1/H2-Q7/Ahnak2	14	5XFAD
M1	GObp	regulation of release of sequestered calcium ion into cytosol	6/308	79/20192	0.00922329	Dbi/Thy1/Cyba/Lyn/Ptpn6/Cxcl10	6	5XFAD
M1	GObp	morphogenesis of a branching structure	10/308	207/20192	0.00943507	Ctsd/Ctsl/Ctsz/Tgfbr2/Csf1/Ctsh/Igf1/Cd44/St14/Socs3	10	5XFAD
M1	GObp	positive regulation of leukocyte degranulation	4/308	32/20192	0.00954884	Fcer1g/Itgam/Itgb2/Fgr	4	5XFAD
M1	GOmf	calcium-dependent phospholipid binding	5/308	54/20192	0.00957059	Anxa3/Anxa2/Syt2/Anxa4/Anxa1	5	5XFAD
M1	GOmf	cargo receptor activity	5/308	54/20192	0.00957059	Lgals3bp/Siglech/Itgam/Itgb2/Cxcl16	5	5XFAD
M1	GObp	apoptotic signaling pathway	12/308	282/20192	0.00961785	Ifi27/Tyrobp/Itgam/Tnfrsf1a/Igf1/Pycard/Bcl2a1b/Ifi27l2a/Ifi204/Lcn2/Bcl3/Bcl2a1a	12	5XFAD
M1	GObp	regulation of actin polymerization or depolymerization	9/308	173/20192	0.00967401	Gsn/Cotl1/Arpc1b/Plek/Nckap1l/Pycard/Hcls1/Icam1/Tlr2	9	5XFAD
M1	GObp	negative regulation of interleukin-8 production	3/308	15/20192	0.00967401	Anxa4/Bcl3/Anxa1	3	5XFAD
M1	GObp	positive regulation of vesicle fusion	3/308	15/20192	0.00967401	Anxa2/Syt2/Anxa1	3	5XFAD
M1	GObp	regulation of chemokine (c-x-c motif) ligand 2 production	3/308	15/20192	0.00967401	Lpl/Cd74/Ccl5	3	5XFAD
M1	GObp	intrinsic apoptotic signaling pathway in response to dna damage	6/308	80/20192	0.00968935	Tnfrsf1a/Pycard/Bcl2a1b/Ifi204/Bcl3/Bcl2a1a	6	5XFAD
M1	GOmf	enzyme inhibitor activity	13/308	322/20192	0.00981886	Serpina3n/Anxa3/Hspb1/Anxa2/Cst7/Serping1/Serpinf1/Bst2/A2m/Serpinf2/Wfdc17/Timp1/Anxa1	13	5XFAD
M2	GOcc	cytosolic ribosome	19/264	129/20192	1.4617e-11	Rps29/Rpl13/Rpl37a/Rps7/Rpl38/Rps28/Rps21/Rpl37/Rps26/Rps15a/Rps20/Rpl39/Rpl36a/Rps23/Rpl22/Rpl35/Rps12/Rps27l/Rps14	19	5XFAD
M2	GOcc	cytosolic part	24/264	280/20192	5.67305e-10	Rps29/Rpl13/Rpl37a/Prkcg/Rps7/Rpl38/Rps28/Calb1/Rps21/Rpl37/Rps26/Rps15a/Uchl5/Hap1/Rps20/Rpl39/Rpl36a/Rps23/Rpl22/Rpl35/Rps12/Rps27l/Apaf1/Rps14	24	5XFAD
[truncated: 716 more rows]
