# Supplementary material for: Analysis of modular gene co-expression networks reveals molecular pathways underlying Alzheimer’s disease and progressive supranuclear palsy
Source: PLoS One. 2022 Apr 14;17(4):e0266405. doi: 10.1371/journal.pone.0266405 (PMC9009680; doi:10.1371/journal.pone.0266405)
Supplement: S4 Table — (XLS) [file pone.0266405.s008.xls]

## Sheet: human_TCX_MSBB_genes_modules
modules	genes	Group
M1	MT-ND6	AD
M1	SNAP25	AD
M2	CAMK2A	AD
M1	MTATP6P1	AD
M2	CPLX2	AD
M4	AQP4	AD
M1	CHN1	AD
M4	GJA1	AD
M1	NRGN	AD
M3	TF	AD
M1	CRYAB	AD
M1	YWHAH	AD
M1	SYT1	AD
M1	SYP	AD
M1	VSNL1	AD
M3	MOBP	AD
M1	RTN1	AD
M1	MAP2	AD
M2	FBXL16	AD
M1	ENC1	AD
M3	SEPT4	AD
M2	DNM1	AD
M2	SLC17A7	AD
M1	STXBP1	AD
M1	UCHL1	AD
M4	AHNAK	AD
M1	BCAS1	AD
M1	MTRNR2L11	AD
M2	CADM3	AD
M3	CNTN2	AD
M1	THY1	AD
M3	ERMN	AD
M1	RAPGEF4	AD
M1	KIF1C	AD
M2	PACSIN1	AD
M3	DAAM2	AD
M2	PHYHIP	AD
M1	RAB6B	AD
M1	NAPB	AD
M2	GRIN1	AD
M3	PIP4K2A	AD
M1	EEF1A2	AD
M2	SYNPO	AD
M1	PPP3CA	AD
M1	PAQR6	AD
M3	CERCAM	AD
M3	SPP1	AD
M2	PRKAR1B	AD
M2	SEPT5	AD
M1	ATP1A3	AD
M2	AGAP2	AD
M2	NPTXR	AD
M2	SPARC	AD
M3	DBNDD2	AD
M4	VIM	AD
M1	PPP3R1	AD
M2	KCNAB2	AD
M2	SNCB	AD
M3	SLC44A1	AD
M3	SHTN1	AD
M2	DMTN	AD
M3	PHLDB1	AD
M1	MDH1	AD
M1	NEFL	AD
M1	PNMA2	AD
M2	KCNQ2	AD
M2	SELENOP	AD
M1	TUBB2A	AD
M1	KIAA0513	AD
M1	BASP1	AD
M1	SYN1	AD
M1	RIMS3	AD
M1	FGF1	AD
M1	DDN	AD
M1	HSPA1A	AD
M1	SV2A	AD
M1	MTRNR2L6	AD
M1	STMN2	AD
M1	GRIA2	AD
M1	HERC2P2	AD
M3	MYRF	AD
M3	TP53INP2	AD
M1	NEFM	AD
M1	HSPA1B	AD
M2	CHD5	AD
M1	ATP2B1	AD
M3	PLEKHH1	AD
M1	ATP2B2	AD
M1	GLS	AD
M3	LPAR1	AD
M1	HPCAL4	AD
M1	NSF	AD
M1	SYN2	AD
M2	JPH4	AD
M1	NPTN	AD
M1	PAIP2B	AD
M4	FGFR3	AD
M1	NPTX1	AD
M2	TAGLN3	AD
M1	TXNIP	AD
M1	GAP43	AD
M1	NECAB1	AD
M1	PRKCB	AD
M2	SLC38A2	AD
M1	BSN	AD
M2	CLIC4	AD
M3	HSPA2	AD
M4	PLPP3	AD
M1	MEF2C	AD
M3	ENPP2	AD
M2	SPTBN2	AD
M3	EFHD1	AD
M2	NSG2	AD
M3	TMEM144	AD
M3	ANLN	AD
M1	SERPINI1	AD
M3	AIF1L	AD
M1	SNCA	AD
M3	MOG	AD
M1	ADCY1	AD
M2	PTK2B	AD
M1	SNAP91	AD
M1	CHGA	AD
M1	CHL1	AD
M1	CDK5R1	AD
M1	NRXN1	AD
M2	SLC12A5	AD
M2	PCSK1N	AD
M2	BEX1	AD
M1	ATP6V1G2	AD
M3	PLLP	AD
M3	SLCO1A2	AD
M3	PLA2G16	AD
M1	MTND2P28	AD
M1	DCLK1	AD
M1	NAP1L3	AD
M1	SV2B	AD
M1	LONRF2	AD
M2	BSCL2	AD
M1	UNC13A	AD
M2	JPH3	AD
M1	TMEM130	AD
M3	USP54	AD
M2	STX1B	AD
M4	STOM	AD
M1	MT2A	AD
M1	ATP6V1A	AD
M3	MAG	AD
M3	CLDN11	AD
M1	CAMKK2	AD
M5	CD74	AD
M1	KALRN	AD
M1	SH3GL2	AD
M2	CLSTN3	AD
M2	CABP1	AD
M1	SHC3	AD
M1	OLIG1	AD
M3	OPALIN	AD
M1	MID1IP1	AD
M1	ATCAY	AD
M1	INPP5F	AD
M1	ENHO	AD
M1	FBXW7	AD
M3	TTYH2	AD
M4	EZR	AD
M4	ITGAV	AD
M2	EPHB6	AD
M1	PDE2A	AD
M2	CPLX1	AD
M4	ETNPPL	AD
M1	KCNB1	AD
M1	WASF1	AD
M1	RGS4	AD
M1	MLLT11	AD
M1	CAMK1D	AD
M3	CDK18	AD
M1	SLC6A17	AD
M1	RAB3A	AD
M3	CARNS1	AD
M4	TNS3	AD
M1	SCG5	AD
M2	SYT7	AD
M1	CENPB	AD
M3	FAM107B	AD
M2	FBXO41	AD
M1	GABBR2	AD
M1	MAP2K1	AD
M1	DIRAS2	AD
M1	NELL2	AD
M1	RCAN2	AD
M2	PTPRN	AD
M1	SCN2A	AD
M1	PNMA8A	AD
M1	PAK1	AD
M3	GAB2	AD
M1	HSPB1	AD
M2	PRRT2	AD
M4	SLC4A4	AD
M4	TIMP3	AD
M3	RHOU	AD
M1	MOAP1	AD
M2	TMEM151B	AD
M1	TUBA4A	AD
M3	CNDP1	AD
M1	SCN3B	AD
M3	UGT8	AD
M1	SULT4A1	AD
M1	DLGAP1	AD
M1	ITPR1	AD
M1	FOXO4	AD
M2	CELF5	AD
M2	DIRAS1	AD
M1	RBFOX1	AD
M3	SGK1	AD
M1	PNMA8B	AD
M4	MRVI1	AD
M1	FRRS1L	AD
M1	PLXNB3	AD
M1	CAMKV	AD
M1	INA	AD
M2	HOPX	AD
M1	GPRASP1	AD
M1	CELF4	AD
M3	SOX8	AD
M1	GOT1	AD
M3	TMEM63A	AD
M1	CACNG8	AD
M2	RBFOX3	AD
M2	SLC25A22	AD
M3	PLEKHG3	AD
M1	NEGR1	AD
M2	IQSEC3	AD
M1	ZNF365	AD
M2	MICAL2	AD
M1	DNAJB1	AD
M8	TMBIM1	AD
M1	NGEF	AD
M2	SNCG	AD
M3	MCF2L2	AD
M1	METRN	AD
M1	ADD2	AD
M7	IGFBP5	AD
M1	FAM3C	AD
M8	IFITM3	AD
M1	SYBU	AD
M2	SCN1B	AD
M6	HLA-B	AD
M1	KCNA2	AD
M3	SOX10	AD
M1	PDP1	AD
M1	SEZ6L	AD
M1	OXR1	AD
M3	PXK	AD
M1	STUM	AD
M4	GABRG1	AD
M1	SYNPR	AD
M2	LY6H	AD
M4	SDC4	AD
M1	PTPRN2	AD
M1	GRIA1	AD
M1	FAM49A	AD
M1	CAP2	AD
M2	ST8SIA3	AD
M1	HLF	AD
M1	CREG2	AD
M6	FLT1	AD
M3	GPR37	AD
M3	SEMA3B	AD
M3	RNASE1	AD
M4	ZFP36L1	AD
M2	TJP2	AD
M1	CAMK2D	AD
M1	PHF24	AD
M1	TRIM37	AD
M2	PDK4	AD
M1	RAP1GAP2	AD
M2	KCNH3	AD
M1	KIAA1549L	AD
M2	CTXN1	AD
M6	HERC2P3	AD
M1	SYNJ1	AD
M1	NAP1L2	AD
M1	TUBB3	AD
M1	NRN1	AD
M1	GRIA3	AD
M4	MAPK4	AD
M8	BCL6	AD
M1	NMNAT2	AD
M1	C1orf115	AD
M4	ALDH1L1	AD
M1	CNTNAP2	AD
M1	TNS2	AD
M1	CCK	AD
M3	BOK	AD
M2	SLC8A2	AD
M4	GRAMD2B	AD
M3	LHPP	AD
M6	PODXL	AD
M1	GABRA1	AD
M1	CAMKK1	AD
M1	NECAP1	AD
M1	PPFIA4	AD
M1	SREBF1	AD
M1	BAIAP3	AD
M1	SLIT1	AD
M2	CELF3	AD
M1	RPH3A	AD
M2	PIANP	AD
M1	GNG2	AD
M1	SEPT5-GP1BB	AD
M4	TPD52L1	AD
M1	GABRB3	AD
M3	MAL	AD
M1	GABRB2	AD
M2	STX1A	AD
M6	VWF	AD
M3	CD9	AD
M1	MYT1L	AD
M4	GOLIM4	AD
M1	NCALD	AD
M3	CLMN	AD
M1	CNKSR2	AD
M3	PDE1C	AD
M1	KCNQ3	AD
M1	C3	AD
M4	CABLES1	AD
M1	SEZ6L2	AD
M1	MT1E	AD
M1	PRKCE	AD
M2	GNG3	AD
M3	HAPLN2	AD
M3	ZDHHC9	AD
M2	ARPP21	AD
M1	RIMS2	AD
M1	PRKAR2B	AD
M2	RIMS4	AD
M1	DDIT4	AD
M1	AQP1	AD
M2	HPCA	AD
M4	COL5A3	AD
M1	SYT13	AD
M1	OPCML	AD
M1	L1CAM	AD
M4	NOTCH2	AD
M4	ACSBG1	AD
M1	PTPN5	AD
M1	RPS26	AD
M3	MAN2A1	AD
M4	WLS	AD
M4	MRO	AD
M1	GUCY1B1	AD
M2	CALY	AD
M2	SLC16A1	AD
M1	OXCT1	AD
M1	CADPS	AD
M2	ELK1	AD
M1	PLCB1	AD
M2	MGAT5B	AD
M2	CA2	AD
M1	LMTK2	AD
M1	GABRG2	AD
M3	DOCK5	AD
M1	CX3CL1	AD
M1	SCN2B	AD
M2	PITPNM3	AD
M2	MYLK	AD
M1	ADARB2	AD
M1	PCLO	AD
M1	CLSTN2	AD
M3	GAB1	AD
M1	GRIN2B	AD
M1	CLDN5	AD
M1	BEX2	AD
M4	SCARA3	AD
M1	NAP1L5	AD
M1	PGM2L1	AD
M1	CDK14	AD
M6	ITM2A	AD
M1	P2RX7	AD
M1	SCN8A	AD
M6	APOLD1	AD
M1	VAMP1	AD
M4	TRIL	AD
M3	TMEM165	AD
M2	SYNGR3	AD
M3	ERBB3	AD
M3	VWA1	AD
M2	FKBP5	AD
M1	RAB15	AD
M2	KCNC1	AD
M2	GDA	AD
M3	EVI2A	AD
M4	VCAN	AD
M1	HHATL	AD
M6	FN1	AD
M1	HEPN1	AD
M4	CYBRD1	AD
M1	GDAP1	AD
M5	SLCO2B1	AD
M1	SYT4	AD
M4	F3	AD
M1	ANP32B	AD
M2	GOLGA8B	AD
M1	GABRA2	AD
M1	ATRNL1	AD
M1	RNA5-8SP6	AD
M4	KCNN3	AD
M1	SGTB	AD
M1	GRIN2A	AD
M1	MFSD4A	AD
M1	RAB3C	AD
M1	ADAM23	AD
M3	CAPN3	AD
M1	THRB	AD
M1	RORB	AD
M2	MAST1	AD
M1	MT1X	AD
M1	CACNA1E	AD
M1	TSPAN13	AD
M2	FXYD7	AD
M1	SAMD4A	AD
M1	UNC13C	AD
M1	TBR1	AD
M1	ST8SIA5	AD
M4	S1PR1	AD
M4	ID4	AD
M3	COL4A5	AD
M1	ACOT7	AD
M2	GALNT15	AD
M3	ASPA	AD
M3	RTKN	AD
M1	EPDR1	AD
M3	GLTP	AD
M1	ELAVL4	AD
M1	RPL21P16	AD
M1	RFTN2	AD
M1	TESPA1	AD
M1	ITGB4	AD
M1	AMPH	AD
M2	DOC2A	AD
M4	SLC7A11	AD
M2	B4GALNT1	AD
M6	NAMPT	AD
M1	DYNC1I1	AD
M6	TGM2	AD
M2	UNC5A	AD
M2	MEGF10	AD
M1	SLC4A10	AD
M6	DUSP1	AD
M1	FGF13	AD
M2	SLC14A1	AD
M2	PDE1B	AD
M1	SHISAL1	AD
M2	SMIM10L2A	AD
M1	CHGB	AD
M1	FLRT2	AD
M1	CERS6	AD
M3	ABCA8	AD
M3	PLCL1	AD
M3	DOCK10	AD
M4	PALLD	AD
M4	FGF2	AD
M2	GATD3B	AD
M3	NKX6-2	AD
M2	CACNB3	AD
M1	SYT5	AD
M4	LRP10	AD
M2	VSTM2L	AD
M1	MKNK2	AD
M2	ADAM11	AD
M6	PECAM1	AD
M1	RYR2	AD
M1	C4A	AD
M1	SNX10	AD
M1	PDE1A	AD
M1	PTPRT	AD
M2	SRRM3	AD
M6	FOSL2	AD
M1	EPHA4	AD
M1	NREP	AD
M1	RASGRF1	AD
M1	NRXN3	AD
M4	SLC6A11	AD
M1	CACNB4	AD
M4	VSIR	AD
M1	UBE2QL1	AD
M2	GALNT17	AD
M1	MPPED1	AD
M1	PTER	AD
M1	CPNE5	AD
M1	KCNC2	AD
M1	ARHGAP44	AD
M3	COL9A2	AD
M1	SCN1A	AD
M3	ELOVL1	AD
M1	SYT16	AD
M3	TPPP3	AD
M8	CHI3L1	AD
M1	IPCEF1	AD
M1	FGF12	AD
M2	CDK5R2	AD
M1	MICALL2	AD
M1	PCDH7	AD
M4	APCDD1	AD
M4	EDNRB	AD
M2	KCNT1	AD
M1	FOXG1	AD
M1	CSRNP3	AD
M1	SCG2	AD
M3	HHIP	AD
M3	CES4A	AD
M1	HSPA4L	AD
M2	KCNN1	AD
M1	SLC8A1	AD
M1	CD200	AD
M3	PRR18	AD
M1	ZNF652	AD
M1	ARRDC2	AD
M4	MGST1	AD
M4	PRODH	AD
M1	LRRC4	AD
M1	HPRT1	AD
M1	RIMS1	AD
M4	ITGA6	AD
M4	SDC2	AD
M1	PAK3	AD
M2	DLGAP3	AD
M4	EFEMP1	AD
M2	CKMT1B	AD
M1	GRM5	AD
M8	SERPINA3	AD
M1	SLC7A14	AD
M2	APLNR	AD
M1	GPRASP2	AD
M1	SRRM4	AD
M4	GJB6	AD
M6	TAGLN2	AD
M1	NPIPB3	AD
M1	PLPPR4	AD
M4	UTRN	AD
M1	NEFH	AD
M1	LDB2	AD
M4	SPON1	AD
M3	DYSF	AD
M1	GLRB	AD
M1	CACNA1B	AD
M1	NBEA	AD
M1	KIAA1211L	AD
M1	MICU3	AD
M3	TMTC2	AD
M1	BRINP1	AD
M2	PRR36	AD
M1	ARHGEF37	AD
M1	SCN4B	AD
M1	MCM7	AD
M3	ST18	AD
M1	CAVIN1	AD
M3	MCAM	AD
M4	LHX2	AD
M1	HIF3A	AD
M4	CGNL1	AD
M1	NPIPB12	AD
M4	ANTXR1	AD
M1	SLC25A12	AD
M4	RANBP3L	AD
M1	ZFP36L2	AD
M1	TMC6	AD
M3	TJAP1	AD
M2	KCNJ4	AD
M4	FGFRL1	AD
M1	ALDH1A1	AD
M3	CREB5	AD
M4	ADGRA3	AD
M1	DOK6	AD
M1	SVOP	AD
M2	CNIH2	AD
M1	SLC2A13	AD
M3	BEST1	AD
M3	PDE8A	AD
M3	CDC42EP1	AD
M2	GABRD	AD
M1	CADPS2	AD
M1	AC007325.2	AD
M1	DAPK1	AD
M1	PRKCG	AD
M1	TMEM268	AD
M1	PLK2	AD
M3	TMTC1	AD
M3	PCSK6	AD
M4	PLSCR4	AD
M3	PIK3C2B	AD
M8	BAG3	AD
M1	NCEH1	AD
M2	CRYM	AD
M4	ACBD7	AD
M3	TMTC4	AD
M4	MYBPC1	AD
M1	ARHGEF1	AD
M1	FAM234B	AD
M1	FAM84A	AD
M2	SLC6A7	AD
M1	STON2	AD
M2	PLEKHG5	AD
M2	CXCL14	AD
M2	LHFPL4	AD
M2	MEIS3	AD
M1	FAM129B	AD
M5	HLA-DRA	AD
M4	NBPF14	AD
M1	ABLIM2	AD
M1	MAP3K9	AD
M1	GRIN2C	AD
M4	PDGFRB	AD
M2	SCRT1	AD
M1	STAC2	AD
M2	PNMA3	AD
M1	CD99	AD
M4	SLC7A2	AD
M1	JAKMIP1	AD
M2	CDR1	AD
M1	TARBP1	AD
M1	LAMA5	AD
M1	SHANK2	AD
M1	GABRA5	AD
M1	CCDC3	AD
M3	FA2H	AD
M1	KIAA1755	AD
M1	MYO15B	AD
M1	ACTN2	AD
M3	SLC5A3	AD
M2	LZTS1	AD
M4	EGFR	AD
M8	LIMK2	AD
M1	LAMB2	AD
M4	ITPR2	AD
M1	SATB2	AD
M4	YAP1	AD
M1	ADAMTS1	AD
M1	MAP7D2	AD
M4	PDGFRA	AD
M1	NNAT	AD
M1	CAMK4	AD
M1	GAD1	AD
M1	CLVS2	AD
M1	LMO7	AD
M1	KCNK1	AD
M7	DCN	AD
M1	LRRTM2	AD
M4	DIO2	AD
M1	REEP1	AD
M4	ZNRF3	AD
M4	CTSH	AD
M3	CD22	AD
M1	AL669831.1	AD
M1	PARM1	AD
M4	FSTL1	AD
M4	GAREM2	AD
M4	TLR4	AD
M1	ELMOD1	AD
M8	DEPP1	AD
M1	LARGE1	AD
M4	SLC39A12	AD
M1	MAGEE1	AD
M1	CLASRP	AD
M6	PTPRB	AD
M2	NEUROD2	AD
M1	ELAVL2	AD
M1	TMEM178B	AD
M5	LAPTM5	AD
M1	NSG1	AD
M4	ACSS3	AD
M3	TMEM98	AD
M1	KLF15	AD
M1	CHRM1	AD
M2	DOC2B	AD
M2	ARRDC3	AD
M1	AP1G2	AD
M4	TGFB2	AD
M6	ELOVL7	AD
M4	LGALS3	AD
M1	KCNQ5	AD
M3	GLDN	AD
M1	DGKI	AD
M2	SLITRK4	AD
M1	KCTD16	AD
M1	ATP2B3	AD
M1	KCNIP4	AD
M4	DDR2	AD
M1	MAL2	AD
M2	TTC9B	AD
M2	CHST3	AD
M1	ERICH3	AD
M2	CACNA1I	AD
M1	GUCY1A2	AD
M3	ADAMTS4	AD
M3	KLK6	AD
M8	ANGPTL4	AD
M1	STEAP2	AD
M2	SYT12	AD
M3	LRP2	AD
M1	PLXNA4	AD
M1	TGFB3	AD
M3	CYP27A1	AD
M2	NECAB2	AD
M1	SH3BP2	AD
M1	CALN1	AD
M1	ADGRL2	AD
M1	PCSK2	AD
M4	PPP1R3C	AD
M2	GALNT9	AD
M3	WIPF1	AD
M3	TP53I11	AD
M6	HEG1	AD
M1	KSR2	AD
M1	AEBP1	AD
M1	VAT1L	AD
M3	ZNF536	AD
M4	RFX4	AD
M1	ARHGEF3	AD
M2	SMIM10L2B	AD
M2	CRB2	AD
M1	FABP3	AD
M5	CSF1R	AD
M1	SMYD2	AD
M1	CACNG3	AD
M1	ADIRF	AD
M4	NQO1	AD
M5	C1QB	AD
M1	NOS1AP	AD
M1	TRANK1	AD
M1	BGN	AD
M1	CA10	AD
M3	RBM3	AD
M3	COL9A3	AD
M1	RIMBP2	AD
M1	NPTX2	AD
M1	CACNB2	AD
M4	SLC15A2	AD
M6	SRGN	AD
M3	EFS	AD
M2	AC241952.1	AD
M3	ICOSLG	AD
M1	CBS	AD
M3	THBS2	AD
M3	C21orf91	AD
M8	JUNB	AD
M1	SPTB	AD
M1	GPRIN1	AD
M2	DGCR5	AD
M1	FAM81A	AD
M1	MTND1P23	AD
M1	RALYL	AD
M2	VEGFA	AD
M2	MATK	AD
M1	C4orf50	AD
M1	SGSM1	AD
M2	ABCC8	AD
M1	B4GALT6	AD
M1	SPX	AD
M6	ADGRF5	AD
M1	NT5DC3	AD
M1	ARRDC4	AD
M4	EMX2	AD
M1	CYB561	AD
M2	ITPKA	AD
M4	GPNMB	AD
M1	KCNJ3	AD
M1	FAM169A	AD
M6	ABCG2	AD
M1	CNR1	AD
M1	PNMA8C	AD
M1	VSTM2A	AD
M3	SLC31A2	AD
M1	FAM102B	AD
M3	FRMD4B	AD
M3	TMCC3	AD
M1	TUSC3	AD
M1	RASD2	AD
M1	TBC1D9	AD
M1	ATP8A2	AD
M1	CDH13	AD
M3	WHRN	AD
M3	SHROOM4	AD
M1	MCTP1	AD
M1	SCN3A	AD
M1	EPB41L4B	AD
M1	FAM163B	AD
M3	CTNNA3	AD
M1	PRDM8	AD
M1	HS6ST3	AD
M1	CHST6	AD
M4	PRELP	AD
M2	EXTL1	AD
M3	PPP1R14A	AD
M1	GABRA4	AD
M1	STXBP5L	AD
M1	C4B	AD
M4	ARHGAP31	AD
M6	ENG	AD
M1	HAPLN4	AD
M1	ARL4C	AD
M1	APLN	AD
M4	NBPF19	AD
M1	HOMER1	AD
M4	IL17RB	AD
M4	ITGB5	AD
M2	CARMIL2	AD
M1	KIAA0319	AD
M4	CLDN10	AD
M1	ANKRD33B	AD
M1	NAIP	AD
M1	SLC45A4	AD
M8	FOS	AD
M4	WWTR1	AD
M1	ERC2	AD
M4	HNRNPUL2-BSCL2	AD
M1	C11orf87	AD
M1	ICAM5	AD
M4	GNG12	AD
M1	RND1	AD
M1	NIPAL2	AD
M1	MTRNR2L10	AD
M1	KCNJ6	AD
M1	GPR158	AD
M3	SNX22	AD
M4	GSTM5	AD
M3	SFRP1	AD
M3	RASAL1	AD
M1	CHRM3	AD
M1	STAB1	AD
M1	SLC4A2	AD
M1	AHNAK2	AD
M4	KANK2	AD
M5	IL13RA1	AD
M1	HCN1	AD
M4	BMPR1B	AD
M1	CCDC85A	AD
M1	BEX5	AD
M1	NUPR1	AD
M1	CAMK1G	AD
M4	MCC	AD
M1	CKMT1A	AD
M1	COL18A1	AD
M1	RGS7	AD
M2	MMP17	AD
M6	SLCO4A1	AD
M1	MT1G	AD
M3	CDKN1C	AD
M2	RAB26	AD
M1	FAT3	AD
M1	DRP2	AD
M2	PNMA6A	AD
M3	LIPE	AD
M6	ABCB1	AD
M8	CEBPD	AD
M1	WIPF3	AD
M4	CHRDL1	AD
M1	B3GALT2	AD
M1	FAXC	AD
M1	PKNOX2	AD
M1	IFITM1	AD
M5	C1QC	AD
M1	HS3ST4	AD
M1	RIMKLA	AD
M4	SLCO1C1	AD
M2	BCL11A	AD
M2	ABCA1	AD
M2	CORO6	AD
M6	CD34	AD
M5	HLA-DRB1	AD
M1	FBXL2	AD
M7	GPX3	AD
M3	KCNH8	AD
M8	SLC39A14	AD
M2	PAK6	AD
M1	LYRM9	AD
M3	RASGRP3	AD
M6	TGFBR2	AD
M1	ZNF204P	AD
M1	CHRNB2	AD
M1	TMEM35A	AD
M1	SLC9B2	AD
M1	GRIK2	AD
M1	KCNS1	AD
M6	TM4SF1	AD
M1	MTCO1P12	AD
M4	LIX1	AD
M1	HECW1	AD
M3	CMTM5	AD
M2	ZBED6	AD
M8	YBX3	AD
M1	LCNL1	AD
M1	FGF14	AD
M5	C1QA	AD
M4	ANO6	AD
M4	NWD1	AD
M8	TNFRSF1A	AD
M1	CSF1	AD
M1	KNOP1	AD
M8	CDKN1A	AD
M8	GADD45B	AD
M2	SUSD4	AD
M1	CNNM1	AD
M4	SSPN	AD
M4	C1S	AD
M1	MT1F	AD
M1	RAB13	AD
M2	CAMK2N2	AD
M3	MYO1D	AD
M1	LNX1	AD
M1	TCEAL6	AD
M1	SLC30A3	AD
M3	FOLH1	AD
M2	ISLR2	AD
M2	P4HA1	AD
M4	MERTK	AD
M1	EGR3	AD
M1	PLIN3	AD
M1	TAGLN	AD
M2	ACTL6B	AD
M1	PLCG2	AD
M5	HLA-DPA1	AD
M3	TMEM235	AD
M1	EFNB3	AD
M1	TRIM47	AD
M1	DGKB	AD
M1	ROM1	AD
M1	PLOD3	AD
M1	LAMP5	AD
M2	C2CD4C	AD
M4	PAPLN	AD
M3	PLPP2	AD
M4	ELOVL2	AD
M6	CFH	AD
M1	NRIP3	AD
M2	KCNA1	AD
M1	MTRNR2L4	AD
M1	DLGAP2	AD
M8	ZFP36	AD
M1	KCNF1	AD
M3	PIEZO2	AD
M3	CD55	AD
M1	KCNV1	AD
M2	TRNP1	AD
M1	HIST2H2BE	AD
M1	LIN7A	AD
M1	ID3	AD
M1	CPNE4	AD
M1	ANO5	AD
M3	TSPAN15	AD
M1	CAPS	AD
M6	ITIH5	AD
M1	CDS1	AD
M4	TGFBR3	AD
M8	C1R	AD
M1	TTC9	AD
M1	SH2D5	AD
M2	CGREF1	AD
M4	PAMR1	AD
M4	PAX6	AD
M4	RNF182	AD
M2	TENM2	AD
M2	RTN4R	AD
M1	IFI27	AD
M4	ATP13A4	AD
M1	AC012314.16	AD
M1	AC012314.29	AD
M1	AC012314.31	AD
M1	AC012314.37	AD
M1	AC012314.4	AD
M1	AC012314.9	AD
M3	MYO1E	AD
M8	IFITM2	AD
M2	NPM2	AD
M1	SLC6A9	AD
M1	AKAP5	AD
M4	ANOS1	AD
M2	CD44	AD
M3	PLD1	AD
M8	HAP1	AD
M1	FAM19A2	AD
M1	ENPP5	AD
M6	NOTCH3	AD
M2	PLPPR3	AD
M3	FAHD2CP	AD
M1	TIAF1	AD
M3	FAM222A	AD
M1	MT1M	AD
M3	SLC29A4	AD
M1	KIF19	AD
M1	GPR176	AD
M8	EMP1	AD
M1	HTR2A	AD
M1	TFEB	AD
M1	SLC6A12	AD
M1	PLIN4	AD
M2	AC139494.1	AD
M1	SYNE3	AD
M4	NR2E1	AD
M1	ELOVL4	AD
M1	CP	AD
M1	CBLN2	AD
M4	PYGM	AD
M1	TENM3	AD
M1	CACNA2D3	AD
M1	HIST1H2AC	AD
M1	BST2	AD
M1	PHYHD1	AD
M6	ANXA2	AD
M2	SEZ6	AD
M2	RELN	AD
M1	WIF1	AD
M1	PRKX	AD
M1	LDLRAP1	AD
M1	CDH8	AD
M1	SORCS1	AD
M1	MTCL1	AD
M5	FCGR3A	AD
M3	CHADL	AD
M1	FRMPD4	AD
M3	SH3TC2	AD
M1	KCNH1	AD
M1	VGF	AD
M3	PTCHD1	AD
M1	LSM11	AD
M1	SNORC	AD
M2	CNKSR3	AD
M1	TRAF1	AD
M2	CRYBG3	AD
M2	TNFRSF25	AD
M1	EGR1	AD
M2	GDAP1L1	AD
M3	ENOSF1	AD
M6	SLC12A7	AD
M1	NUDT11	AD
M1	TRIM36	AD
M1	ICA1	AD
M1	EFNA1	AD
M1	DUXAP10	AD
M1	IGFBP3	AD
M3	GPIHBP1	AD
M6	CAVIN2	AD
M1	SMTN	AD
M1	STS	AD
M2	PCDH19	AD
M3	LACC1	AD
M7	CTGF	AD
M1	SEPT10	AD
M3	LDB3	AD
M4	CTXND1	AD
M3	PDE6B	AD
M1	FAM189A2	AD
M3	GJB1	AD
M6	ESAM	AD
M1	ANKRD34A	AD
M1	PDIA2	AD
M1	GAD2	AD
M1	PRICKLE1	AD
M4	PARD3	AD
M1	LRRC32	AD
M2	C1QTNF4	AD
M1	PLCXD3	AD
M7	ID1	AD
M1	UACA	AD
M1	CNTN3	AD
M1	NOL4	AD
M1	OPRD1	AD
M1	TMEM155	AD
M1	GABRA3	AD
M3	AC243948.1	AD
M1	CYP26B1	AD
M8	GADD45A	AD
M2	RNF165	AD
M3	FLNC	AD
M1	PAK5	AD
M1	SLIT2	AD
M2	RTN4RL2	AD
M3	NDE1	AD
M1	PXDC1	AD
M6	HYAL2	AD
M1	GSTT1	AD
M8	CLIC1	AD
M1	ISLR	AD
M1	TRHDE	AD
M1	HS3ST2	AD
M4	SHISA6	AD
M3	S1PR5	AD
M1	TUBA8	AD
M1	CACNA1G	AD
M1	MDGA1	AD
M1	RASGRP1	AD
M1	RAB27B	AD
M4	ERBB2	AD
M2	COL26A1	AD
M1	TPM2	AD
M1	JPT2	AD
M7	SLC26A2	AD
M1	OPN3	AD
M1	FAM157A	AD
M2	CDH22	AD
M1	KITLG	AD
M2	CUTALP	AD
M4	SLC16A9	AD
M1	ANO3	AD
M1	EMX1	AD
M6	CDH5	AD
M4	FBLN1	AD
M1	GFRA2	AD
M2	AC139491.7	AD
M1	PCDHGC5	AD
M3	NR2F2	AD
M2	GLS2	AD
M2	AMER3	AD
M1	OLFM3	AD
M2	EPOP	AD
M2	SYT3	AD
M1	MAN1A1	AD
M6	ALPL	AD
M1	TMPRSS5	AD
M6	BTNL9	AD
M4	BBOX1	AD
M1	FMN1	AD
M1	CXorf36	AD
M1	PPM1E	AD
M1	CD83	AD
M1	AC244489.1	AD
M1	CUX2	AD
M1	MOXD1	AD
M3	SLC45A3	AD
M1	REST	AD
M2	FP565260.1	AD
M1	WSCD2	AD
M1	GRM1	AD
M5	SLC2A5	AD
M3	SLC5A11	AD
M1	GUCY1A1	AD
M1	PPP4R4	AD
M1	CECR2	AD
M7	LEPR	AD
M1	LYPD1	AD
M1	SLIT3	AD
M1	CCDC88B	AD
M6	IL4R	AD
M1	RAB3B	AD
M8	SOCS3	AD
M2	CRLF1	AD
M1	PPL	AD
M1	PCSK1	AD
M6	TIE1	AD
M3	CDH19	AD
M1	GNG11	AD
M1	RGS6	AD
M1	HRH2	AD
M1	PRPS2	AD
M1	COL27A1	AD
M3	ATP10B	AD
M2	CSDC2	AD
M1	ST6GALNAC5	AD
M1	FAM118A	AD
M1	HOOK1	AD
M6	ATP10A	AD
M3	KCNJ2	AD
M3	AC098679.2	AD
M1	NKAIN4	AD
M2	FAM153A	AD
M4	U2AF1L5	AD
M4	RHOJ	AD
M1	LRFN5	AD
M2	NGB	AD
M8	IGFBP4	AD
M5	INPP5D	AD
M3	GJC2	AD
M6	TINAGL1	AD
M1	ROBO2	AD
M1	KIT	AD
M8	OSMR	AD
M1	LRTM2	AD
M1	RAB9B	AD
M6	ITGA1	AD
M1	KCND2	AD
M1	AC097374.1	AD
M6	ANXA1	AD
M4	KCNJ16	AD
M8	HILPDA	AD
M5	HCLS1	AD
M1	NFATC4	AD
M2	LRRC1	AD
M1	TBC1D3L	AD
M1	ZDHHC11	AD
M1	SERPINH1	AD
M6	SIK1B	AD
M1	RGS14	AD
M1	PRRG3	AD
M1	PCDHAC2	AD
M5	TNFRSF1B	AD
M1	ZCCHC12	AD
M1	CIITA	AD
M1	GPR17	AD
M1	ZNF385B	AD
M1	CSMD3	AD
M4	PCDHGA12	AD
M1	AZGP1	AD
M2	AASS	AD
M2	DHRS11	AD
M8	PARP9	AD
M1	RELL2	AD
M1	RTN4RL1	AD
M1	GGT5	AD
M8	TIMP1	AD
M1	CCDC184	AD
M4	MMD2	AD
M1	MAFF	AD
M1	NETO1	AD
M1	LMOD1	AD
M1	NPY1R	AD
M1	MET	AD
M2	ELF1	AD
M1	EPHA5	AD
M1	GLT1D1	AD
M6	ACSL5	AD
M1	RXFP1	AD
M1	PCYOX1L	AD
M1	LRRTM3	AD
M1	SLC25A48	AD
M6	ACVRL1	AD
M2	TMEM271	AD
M2	ASIC2	AD
M1	PLCXD2	AD
M8	DTX3L	AD
M4	GPC4	AD
M1	ATOH8	AD
M1	PLIN2	AD
M1	EIF5A2	AD
M8	PLSCR1	AD
M1	KCTD4	AD
M5	CD68	AD
M3	CYB5R2	AD
M1	ELN	AD
M6	MMRN2	AD
M5	ITGB2	AD
M2	FAM241B	AD
M1	WASH8P	AD
M2	WNT10B	AD
M1	FO681492.1	AD
M5	FCGBP	AD
M1	SSTR1	AD
M2	NOXA1	AD
M3	TRIM59	AD
M1	RNF175	AD
M2	FBLL1	AD
M1	RPS2P5	AD
M1	RSPO2	AD
M1	CHML	AD
M1	ZIC2	AD
M1	RGS7BP	AD
M1	TMEM132D	AD
M2	AC007325.4	AD
M1	RARRES2	AD
M1	XKR4	AD
M1	SIDT1	AD
M1	THNSL2	AD
M5	SLC11A1	AD
M1	PI4KAP1	AD
M3	GLIPR2	AD
M4	NT5E	AD
M1	PTH1R	AD
M1	NPIPP1	AD
M1	KIF17	AD
M1	GPR22	AD
M1	RARRES3	AD
M1	CITED2	AD
M1	COL7A1	AD
M1	NME1-NME2	AD
M1	CDH23	AD
M2	FNDC10	AD
M5	CD14	AD
M1	KRT222	AD
M3	RBP1	AD
M1	NEXMIF	AD
M2	GRM2	AD
M3	NEK3	AD
M1	LRRCC1	AD
M1	PTPRO	AD
M1	FGF11	AD
M2	CPNE7	AD
M7	THSD4	AD
M3	DNAH17	AD
M2	KCNK3	AD
M7	SEMA3C	AD
M5	CD4	AD
M1	ANK1	AD
M1	PCP4	AD
M1	ISYNA1	AD
M4	FIBIN	AD
M1	COL5A2	AD
M1	ZDHHC23	AD
M1	MAP3K6	AD
M1	ANKRD37	AD
M1	OCLN	AD
M1	SYTL4	AD
M2	CLEC2L	AD
M4	P2RY1	AD
M2	TNNT2	AD
M1	GBP4	AD
M6	ITPR3	AD
M1	MYH11	AD
M1	NME7	AD
M1	S100A10	AD
M2	FAT4	AD
M1	MRAP2	AD
M1	NEUROD6	AD
M1	GMPR	AD
M1	MTUS2	AD
M1	UNC5D	AD
M1	C2orf80	AD
M6	PAPSS2	AD
M1	ITGAX	AD
M2	CCNI2	AD
M1	RHBDF2	AD
M2	RPRML	AD
M1	SLC35F3	AD
M1	SLC38A5	AD
M6	ACKR1	AD
M4	S1PR3	AD
M1	AFF2	AD
M1	DPY19L2P1	AD
M3	GALNT6	AD
M1	ZNF385D	AD
M3	TMEM125	AD
M4	GLIS3	AD
M1	KLHL29	AD
M3	SPSB1	AD
M1	GPR12	AD
M3	AC139677.2	AD
M4	NBPF26	AD
M1	KCNH5	AD
M3	ITGA2	AD
M1	DACH2	AD
M5	CD53	AD
M4	PCDHGB7	AD
M6	ICAM2	AD
M7	CEMIP	AD
M5	LCP1	AD
M7	CCDC80	AD
M6	TCN2	AD
M3	PRIMA1	AD
M1	KLF2	AD
M1	SYT2	AD
M1	FSTL4	AD
M1	C3orf80	AD
M1	EPHA7	AD
M1	ADCY10P1	AD
M1	TRIP10	AD
M1	CNTN4	AD
M1	PLPPR5	AD
M3	ISY1-RAB43	AD
M6	PNP	AD
M1	CAV1	AD
M1	CYP4X1	AD
M3	C10orf90	AD
M1	COL6A2	AD
M1	PI16	AD
M4	GPC5	AD
M1	AC243791.2	AD
M4	NYNRIN	AD
M8	COL4A1	AD
M1	ABCD2	AD
M1	VAMP5	AD
M5	RGS1	AD
M1	NUDT10	AD
M1	CALB2	AD
M4	AKR1C3	AD
M5	APOC1	AD
M1	CSF3R	AD
M6	SEMA3G	AD
M2	IFI44L	AD
M1	PLIN5	AD
M6	ANGPT2	AD
M1	RASL12	AD
M6	ANXA3	AD
M7	CYP1B1	AD
M1	AMACR	AD
M1	MUM1L1	AD
M7	EDN1	AD
M1	STAT4	AD
M6	FLI1	AD
M1	NOV	AD
M6	ADGRL4	AD
M4	PRRX1	AD
M1	RBP4	AD
M1	FHL2	AD
M5	FCGR2A	AD
M4	CD302	AD
M5	CYBA	AD
M1	PCSK5	AD
M1	RASL11B	AD
M3	PRR5L	AD
M1	FGF17	AD
M1	PIP5K1B	AD
M5	CD163	AD
M3	IGSF9B	AD
M1	CD24	AD
M3	GPR62	AD
M5	VSIG4	AD
M1	LRRTM4	AD
M2	DMRTC1B	AD
M7	IGF2	AD
M3	THEMIS2	AD
M2	GATD3A	AD
M1	FAM95C	AD
M8	CYR61	AD
M6	PRX	AD
M4	SMO	AD
M1	SGMS2	AD
M5	LYN	AD
M1	NELL1	AD
M1	FRAS1	AD
M1	GPRC5C	AD
M8	IL1R1	AD
M2	OAS3	AD
M2	ABCG4	AD
M2	SOHLH1	AD
M1	CBLN4	AD
M2	CPNE9	AD
M1	FAM19A1	AD
M1	SSTR3	AD
M1	PNMA5	AD
M1	SLC17A6	AD
M3	TMEM88B	AD
M1	XK	AD
M2	PRSS3	AD
M1	MMP14	AD
M8	C11orf96	AD
M4	ARHGAP42	AD
M1	FLRT3	AD
M2	ARC	AD
M1	DDX11	AD
M1	PPP1R14C	AD
M3	NKAIN1	AD
M2	BVES	AD
M1	KCNE4	AD
M5	SCIN	AD
M5	S100A11	AD
M5	CYBB	AD
M2	AL162231.1	AD
M8	ADAMTS9	AD
M8	FAM89A	AD
M1	GLRA3	AD
M5	CTSS	AD
M1	C10orf105	AD
M7	SFRP2	AD
M1	PRMT8	AD
M1	ENTPD2	AD
M1	PCDH8	AD
M6	SRARP	AD
M1	ARHGAP20	AD
M7	AKR1C1	AD
M1	ANGPTL2	AD
M3	GAL3ST1	AD
M2	TCP11L2	AD
M1	LRRTM1	AD
M4	DDIT4L	AD
M1	ESRRG	AD
M1	PGGHG	AD
M1	NXPH1	AD
M2	ISG15	AD
M1	CCDC152	AD
M6	MYOF	AD
M2	CCKBR	AD
M1	MCF2	AD
M1	PTPRR	AD
M1	PCP4L1	AD
M6	SMAD6	AD
M1	IL3RA	AD
M4	CD109	AD
M4	PCDHGA3	AD
M1	MYL9	AD
M6	PERP	AD
M6	GIMAP6	AD
M5	LAIR1	AD
M3	CLCA4	AD
M1	QRICH2	AD
M1	HMGCLL1	AD
M5	LAT2	AD
M4	HPSE2	AD
M4	ACKR3	AD
M5	SH3TC1	AD
M1	TCIRG1	AD
M1	KDR	AD
M6	IRAK3	AD
M1	CDH18	AD
M1	HTR5A	AD
M1	HIST2H2BC	AD
M2	FAM153C	AD
M3	GREM1	AD
M3	LGR5	AD
M7	MGP	AD
M5	SLC16A3	AD
M2	LRFN2	AD
M1	COL20A1	AD
M3	ATF3	AD
M6	IL1RL1	AD
M5	SELPLG	AD
M1	RFPL2	AD
M3	VRK2	AD
M1	SPHKAP	AD
M1	HES1	AD
M1	GABRG3	AD
M1	HMOX1	AD
M5	SLA	AD
M4	RGR	AD
M4	GPR75	AD
M5	MTHFD2	AD
M1	SPTSSB	AD
M1	ZIC1	AD
M8	PDLIM4	AD
M6	MECOM	AD
M2	AC139491.5	AD
M1	FSTL5	AD
M6	NOS3	AD
M6	TM4SF18	AD
M1	HIST1H1C	AD
M4	MASP1	AD
M6	CD93	AD
M6	ITGA5	AD
M1	EMP3	AD
M1	TOGARAM2	AD
M2	KCNJ12	AD
M4	FZD8	AD
M1	KLK7	AD
M1	MRC2	AD
M8	GBP2	AD
M1	GADD45G	AD
M6	BACE2	AD
M5	HLA-DQB1	AD
M2	RTP5	AD
M1	C1orf162	AD
M5	TYROBP	AD
M1	MARCH4	AD
M4	SLC13A5	AD
M7	COL1A2	AD
M4	EIF3CL	AD
M3	NINJ2	AD
M1	NWD2	AD
M1	ZMAT4	AD
M4	HGF	AD
M1	DRD1	AD
M2	ENPP6	AD
M7	FGL2	AD
M6	FOXC1	AD
M6	CYYR1	AD
M7	CLEC3B	AD
M1	WNT3	AD
M5	PARVG	AD
M7	B4GALT1	AD
M1	NLRC5	AD
M1	FRMPD2	AD
M6	ERG	AD
M1	SRPK3	AD
M1	GPER1	AD
M8	IRF1	AD
M1	PALM2-AKAP2	AD
M5	PTPRC	AD
M1	BTBD11	AD
M4	PCDHGB2	AD
M5	FGD2	AD
M1	LRRC2	AD
M1	MPP7	AD
M1	RFPL1	AD
M1	ARX	AD
M1	PCDH11X	AD
M6	GIMAP5	AD
M1	VWC2	AD
M4	LHFPL3	AD
M5	HLA-DMB	AD
M3	SVEP1	AD
M2	SMIM11B	AD
M1	NPY	AD
M8	TNFRSF6B	AD
M5	CX3CR1	AD
M1	QPCT	AD
M1	SEMA3A	AD
M3	TMEM273	AD
M4	TNNT1	AD
M1	C1QL3	AD
M1	UBXN10	AD
M1	KCNAB3	AD
M1	PNMA6F	AD
M4	ADAM33	AD
M1	IGSF3	AD
M6	SLFN11	AD
M1	LHX6	AD
M4	SLC7A10	AD
M5	AIF1	AD
M1	AC068279.1	AD
M1	TUNAR	AD
M1	LRRC55	AD
M1	GPR83	AD
M6	S100A9	AD
M1	KCNT2	AD
M5	MS4A6A	AD
M1	NCR3LG1	AD
M6	CXCL12	AD
M1	PABPC1L2B	AD
M1	EPHX4	AD
M6	SEMA3F	AD
M6	FGR	AD
M1	GCNT4	AD
M1	IRF7	AD
M1	CASQ1	AD
M4	GEM	AD
M2	HK2	AD
M8	HELZ2	AD
M4	MSX1	AD
M1	SLC38A11	AD
M5	FCGR1A	AD
M1	MLIP	AD
M6	ITPRIP	AD
M1	GRIN3A	AD
M2	CCDC144CP	AD
M1	KCNG1	AD
M2	TGFBR3L	AD
M1	SLC26A4	AD
M1	MYOT	AD
M1	CLDN15	AD
M1	SV2C	AD
M2	KCNK9	AD
M3	GPD1	AD
M5	TYMP	AD
M6	GPR4	AD
M1	ENTPD3	AD
M6	SLC52A3	AD
M1	C1QTNF1	AD
M2	SAMD9L	AD
M3	CA14	AD
M3	ADAMTS14	AD
M1	PKD1P5	AD
M3	HSD11B1	AD
M1	LLGL2	AD
M1	CXCR4	AD
M4	NID1	AD
M3	IP6K3	AD
M4	CYP4F11	AD
M4	SDS	AD
M1	HS6ST2	AD
M7	CDON	AD
M2	ABCA6	AD
M2	SYCE1	AD
M8	ICAM1	AD
M6	KLF4	AD
M1	GRIP2	AD
M1	GTF2IP13	AD
M1	UNC13D	AD
M4	ZIC5	AD
M1	HIGD1B	AD
M7	FRZB	AD
M5	OLR1	AD
M2	CA4	AD
M6	LEF1	AD
M7	GAS1	AD
M5	TLR2	AD
M1	FGF9	AD
M1	NGFR	AD
M4	PCDHGA2	AD
M6	DLL4	AD
M1	PVALB	AD
M1	UPK3BL1	AD
M8	GBP1	AD
M3	FP565260.3	AD
M4	A2ML1	AD
M5	TREM2	AD
M1	RIT2	AD
M4	MROH7-TTC4	AD
M5	IL10RA	AD
M5	TMIGD3	AD
M5	FCER1G	AD
M5	ADAM28	AD
M1	PABPC1L2A	AD
M3	SEMA3D	AD
M1	ADORA2A	AD
M1	PCDHGC4	AD
M3	SGK2	AD
M1	GULP1	AD
M2	HIPK4	AD
M1	NDST3	AD
M7	SULF1	AD
M4	FAS	AD
M1	BHLHE22	AD
M6	CLIC5	AD
M5	APOC2	AD
M2	KRT17	AD
M1	TCAP	AD
M1	ATAD3C	AD
M5	ITGAM	AD
M7	AKR1C2	AD
M5	MS4A7	AD
M4	NPNT	AD
M1	KCNS2	AD
M4	SULT1C4	AD
M3	TYMS	AD
M7	PHLDB2	AD
M3	TP53TG5	AD
M1	OPRK1	AD
M5	APBB1IP	AD
M7	IGFBP2	AD
M7	DSP	AD
M5	P2RY12	AD
M1	COL24A1	AD
M2	LRRC10B	AD
M1	CARTPT	AD
M2	CPLX3	AD
M1	AL139300.1	AD
M6	MYCT1	AD
M1	MAMDC4	AD
M2	NPHP3-ACAD11	AD
M1	HIC1	AD
M1	HUNK	AD
M1	TMC8	AD
M5	HAMP	AD
M2	GRM4	AD
M1	ARL4D	AD
M1	KCNA4	AD
M5	FYB1	AD
M1	RGL3	AD
M1	CDH9	AD
M1	FTCD	AD
M4	EVC	AD
M4	FZD7	AD
M1	PODN	AD
M5	LYVE1	AD
M1	ADCYAP1	AD
M5	ADORA3	AD
M1	SERTM1	AD
M5	SERPINA1	AD
M5	SYK	AD
M1	GREM2	AD
M2	AL513523.9	AD
M3	AC005943.1	AD
M3	WNT7B	AD
M2	KCNK4	AD
M1	ADRA1B	AD
M6	TBX3	AD
M5	IFI30	AD
M2	TNC	AD
M2	CD38	AD
M2	EVI2B	AD
M4	RLBP1	AD
M5	SIGLEC8	AD
M1	TMEM196	AD
M1	TPBG	AD
M6	S100A8	AD
M1	CACNG2	AD
M8	KIAA0040	AD
M6	GIMAP8	AD
M1	MAS1	AD
M1	SST	AD
M1	TBX2	AD
M1	ZBTB45P1	AD
M2	USH1C	AD
M1	ADM	AD
M1	PLIN1	AD
M1	PGAM2	AD
M3	AL160269.1	AD
M1	RET	AD
M1	MKX	AD
M1	SLX1B	AD
M6	PEAR1	AD
M1	CNTN5	AD
M5	CRISPLD1	AD
M2	DDX60	AD
M1	DLX1	AD
M1	SELL	AD
M5	F13A1	AD
M1	ERAP2	AD
M1	MAP3K21	AD
M4	FREM2	AD
M8	STEAP3	AD
M2	NEUROD1	AD
M2	TCERG1L	AD
M1	GABRQ	AD
M3	RAB6C-AS1	AD
M8	GABRE	AD
M1	HPR	AD
M1	THEMIS	AD
M3	PLK5	AD
M6	PAQR5	AD
M4	TMEM100	AD
M6	CFI	AD
M1	SLC6A13	AD
M1	MLKL	AD
M1	CHSY3	AD
M1	AC145212.1	AD
M7	SLC47A1	AD
M1	TMEM110-MUSTN1	AD
M1	HEYL	AD
M5	PTGS1	AD
M6	CYSLTR2	AD
M1	MCHR1	AD
M1	AGBL4	AD
M6	MPZL2	AD
M3	NIPAL4	AD
M5	ALOX5AP	AD
M5	GPR34	AD
M7	OLFML2A	AD
M1	PCDHA6	AD
M1	FNDC9	AD
M1	ITGA10	AD
M5	PIK3AP1	AD
M8	TEAD2	AD
M8	CASP4	AD
M1	VIP	AD
M1	AC139495.3	AD
M7	TSPAN18	AD
M1	FOSB	AD
M1	TNFSF10	AD
M5	CD84	AD
M3	FAM178B	AD
M1	ZNF804A	AD
M5	ALOX5	AD
M6	GATA2	AD
M2	RTBDN	AD
M1	VWC2L	AD
M3	SMIM5	AD
M3	ANKRD18A	AD
M2	GBP3	AD
M5	PTAFR	AD
M6	PLA1A	AD
M6	BMP6	AD
M4	PCDHGB1	AD
M5	C3AR1	AD
M1	SLC32A1	AD
M7	PLA2R1	AD
M1	GNB3	AD
M1	TMEM233	AD
M1	AL773545.3	AD
M4	LPAR3	AD
M6	EPHA2	AD
M8	THBS1	AD
M8	RGS16	AD
M3	RBP7	AD
M1	KHDRBS2	AD
M1	TEKT4P2	AD
M1	DNM1P47	AD
M1	AC011511.4	AD
M1	GRM8	AD
M1	VSTM5	AD
M2	NPIPA5	AD
M2	FAM153B	AD
M5	HCK	AD
M1	CCNA1	AD
M7	SLC13A4	AD
M6	PDLIM1	AD
M1	PDYN	AD
M1	GIPR	AD
M1	SYTL5	AD
M5	SLC1A5	AD
M1	CDH7	AD
M5	IRF8	AD
M1	HIST2H2AA4	AD
M1	GPR88	AD
M4	TNFRSF11B	AD
M1	PCDHA5	AD
M6	AFAP1L1	AD
M1	GLRA2	AD
M6	OMD	AD
M2	ANGPT1	AD
M6	MATN3	AD
M1	NR4A3	AD
M2	PCDHA13	AD
M5	LILRB4	AD
M1	SOSTDC1	AD
M1	FOXJ1	AD
M6	TNFRSF10D	AD
M2	AC124068.1	AD
M2	CYP7B1	AD
M1	STYK1	AD
M1	CNGB1	AD
M1	TAC1	AD
M1	FBLN7	AD
M5	LPAR5	AD
M5	CD300A	AD
M5	SASH3	AD
M1	RGS8	AD
M4	TMPRSS3	AD
M5	IL18	AD
M6	BCL6B	AD
M2	AC098850.3	AD
M1	STAR	AD
M5	FPR1	AD
M6	RELL1	AD
M1	OTOGL	AD
M5	CPVL	AD
M1	F8A3	AD
M4	CA12	AD
M1	PRR26	AD
M4	GALNT4	AD
M8	MT1L	AD
M1	MAFIP	AD
M1	SLC7A4	AD
M3	ZFP57	AD
M7	ECM2	AD
M1	CDH12	AD
M2	SRPX	AD
M1	RIPOR3	AD
M1	SAP25	AD
M6	GJA4	AD
M1	CBLN1	AD
M7	PKP2	AD
M1	ZNF831	AD
M1	LRMDA	AD
M4	C7	AD
M1	HTR2C	AD
M2	PWP2	AD
M1	ZBBX	AD
M1	GPR26	AD
M1	CCDC177	AD
M1	PCDHA11	AD
M5	CMKLR1	AD
M1	NRG1	AD
M8	CCL2	AD
M5	OLFML3	AD
M7	SLC6A20	AD
M2	AC105052.1	AD
M7	MFAP4	AD
M4	METTL7B	AD
M1	PIRT	AD
M7	CRABP1	AD
M7	KLF5	AD
M1	RSPO3	AD
M1	CTXN3	AD
M5	HLA-DRB3	AD
M2	ASB2	AD
M7	GPC6	AD
M3	PTPRH	AD
M2	CHI3L2	AD
M2	C7orf55-LUC7L2	AD
M4	PRSS35	AD
M4	ADH1B	AD
M1	PTGER3	AD
M1	TMEM265	AD
M1	PRPH2	AD
M2	MYADML2	AD
M7	STEAP4	AD
M1	GALNTL6	AD
M7	BMP4	AD
M8	TGFBI	AD
M2	C4B_2	AD
M1	ADAMTS3	AD
M4	KCNMB3	AD
M1	HTR1E	AD
M1	CLGN	AD
M1	TAC3	AD
M2	MSC	AD
M3	RAB6C	AD
M6	ADGRG6	AD
M1	SDR16C5	AD
M5	RNASE6	AD
M6	ACER2	AD
M1	MAGEE2	AD
M6	THBD	AD
M2	SMIM32	AD
M1	HSPA6	AD
M3	KEL	AD
M5	CCR1	AD
M2	CR1	AD
M2	TRIM54	AD
M1	SOWAHB	AD
M7	VCAM1	AD
M1	AC093155.3	AD
M1	GPR150	AD
M2	AC136632.1	AD
M5	CD86	AD
M1	KCNB2	AD
M2	OR7A5	AD
M1	MEPE	AD
M2	EGR4	AD
M5	LYZ	AD
M1	EFCAB1	AD
M1	C7orf61	AD
M1	SPHK1	AD
M1	CCNO	AD
M1	CLEC4E	AD
M1	PDGFRL	AD
M1	SMIM17	AD
M1	S100A4	AD
M1	CLDN9	AD
M1	LINGO2	AD
M5	FOLR2	AD
M5	P2RY13	AD
M1	CNTN6	AD
M1	GLP2R	AD
M1	ANKRD34C	AD
M5	MS4A4A	AD
M3	AC131160.1	AD
M5	TFEC	AD
M6	ECSCR	AD
M7	PDGFD	AD
M6	PGR	AD
M5	FCGR1B	AD
[truncated: 7,517 more rows]

## Sheet: mouse_genes_modules
modules	genes	Group
M4	Lars2	5XFAD
M2	Actb	5XFAD
M2	mt-Nd2	5XFAD
M6	Kif5a	5XFAD
M2	Tmsb4x	5XFAD
M2	Ppp3ca	5XFAD
M8	Mobp	5XFAD
M2	Dock10	5XFAD
M1	Ctsd	5XFAD
M1	Gfap	5XFAD
M3	Gnas	5XFAD
M1	Ctsb	5XFAD
M1	Psap	5XFAD
M2	mt-Atp8	5XFAD
M2	Pcsk1n	5XFAD
M1	Trf	5XFAD
M1	Ptgds	5XFAD
M3	Nptxr	5XFAD
M8	Cplx2	5XFAD
M3	Syn2	5XFAD
M2	Atp1a2	5XFAD
M6	Slc6a1	5XFAD
M1	Mt1	5XFAD
M5	Enpp2	5XFAD
M2	mt-Nd3	5XFAD
M2	Tppp	5XFAD
M4	Atp2b1	5XFAD
M2	mt-Nd6	5XFAD
M3	Slc22a17	5XFAD
M2	Cox6c	5XFAD
M3	Pink1	5XFAD
M2	Rps29	5XFAD
M1	Dbi	5XFAD
M7	Kif1b	5XFAD
M3	Lamp1	5XFAD
M2	Mapk8ip3	5XFAD
M8	Pip5k1c	5XFAD
M8	Kif5c	5XFAD
M3	Rac1	5XFAD
M1	Thy1	5XFAD
M4	Snhg11	5XFAD
M3	Clstn1	5XFAD
M7	Map2	5XFAD
M2	Rpl13	5XFAD
M1	B2m	5XFAD
M7	Map1a	5XFAD
M1	Apod	5XFAD
M2	Rpl37a	5XFAD
M2	Grin2b	5XFAD
M6	Bcan	5XFAD
M2	Tubb3	5XFAD
M2	Tom1l2	5XFAD
M3	Zfp365	5XFAD
M4	Zbtb20	5XFAD
M2	Prkcg	5XFAD
M2	Clstn3	5XFAD
M1	Adcy1	5XFAD
M8	Spock2	5XFAD
M1	Hexb	5XFAD
M1	Cldn11	5XFAD
M3	Ptms	5XFAD
M2	Rps7	5XFAD
M3	Camta1	5XFAD
M2	Stx1b	5XFAD
M8	Atp2b2	5XFAD
M2	Cpne7	5XFAD
M6	Neurod6	5XFAD
M2	Aatk	5XFAD
M3	Dnm1	5XFAD
M6	Mfge8	5XFAD
M3	Csrp1	5XFAD
M3	Pdxp	5XFAD
M8	Cds2	5XFAD
M2	Bhlhe41	5XFAD
M2	Cox7c	5XFAD
M2	Camk2n1	5XFAD
M1	Bcas1	5XFAD
M3	2010300C02Rik	5XFAD
M2	Pam	5XFAD
M1	Ctss	5XFAD
M3	Map7d1	5XFAD
M2	Pdxk	5XFAD
M2	Wdr6	5XFAD
M7	Add2	5XFAD
M7	Scn2a	5XFAD
M6	Tmem130	5XFAD
M8	Prrc2b	5XFAD
M3	Rab2a	5XFAD
M7	Epha4	5XFAD
M6	6430548M08Rik	5XFAD
M2	Fam163b	5XFAD
M7	Aak1	5XFAD
M2	Tmsb10	5XFAD
M2	Rpl38	5XFAD
M2	Abhd2	5XFAD
M2	Elp6	5XFAD
M6	Mef2c	5XFAD
M3	Rab10	5XFAD
M2	Sec62	5XFAD
M3	Scn8a	5XFAD
M2	Ptp4a2	5XFAD
M4	Opcml	5XFAD
M1	Cnn3	5XFAD
M3	Rhob	5XFAD
M7	Atp8a1	5XFAD
M2	Egr1	5XFAD
M1	Csf1r	5XFAD
M2	Nmt1	5XFAD
M6	Rgs4	5XFAD
M3	Ypel3	5XFAD
M2	Atp13a2	5XFAD
M2	Slc39a1	5XFAD
M7	Nrxn3	5XFAD
M7	Hbb-bs	5XFAD
M2	Rps28	5XFAD
M3	Sdc3	5XFAD
M1	C1qb	5XFAD
M3	Pcbp1	5XFAD
M3	Kif1bp	5XFAD
M6	Epha7	5XFAD
M2	Arc	5XFAD
M2	Ube3a	5XFAD
M6	Ngef	5XFAD
M8	Diras2	5XFAD
M3	Strn4	5XFAD
M7	2610507B11Rik	5XFAD
M7	Hba-a2	5XFAD
M8	Etnk1	5XFAD
M6	Lzts1	5XFAD
M3	Cadm2	5XFAD
M3	Chst1	5XFAD
M2	Churc1	5XFAD
M1	Ctsl	5XFAD
M6	Stx1a	5XFAD
M3	Mink1	5XFAD
M2	Calb1	5XFAD
M2	Wfs1	5XFAD
M1	Cd9	5XFAD
M2	Atp5k	5XFAD
M7	Slc7a14	5XFAD
M2	Tmem132a	5XFAD
M7	Mef2a	5XFAD
M6	Gprasp2	5XFAD
M6	Lasp1	5XFAD
M3	Habp4	5XFAD
M3	Fbxo31	5XFAD
M3	Podxl2	5XFAD
M1	Cd63	5XFAD
M1	C4b	5XFAD
M1	C1qa	5XFAD
M7	Megf9	5XFAD
M1	Mt2	5XFAD
M1	C1qc	5XFAD
M2	Rps21	5XFAD
M2	Lrrc17	5XFAD
M6	Phf24	5XFAD
M7	Grm5	5XFAD
M2	Adcyap1r1	5XFAD
M8	Prickle2	5XFAD
M7	Dgkb	5XFAD
M2	Dlg1	5XFAD
M3	Ctbp1	5XFAD
M3	C2cd2l	5XFAD
M2	Hdac4	5XFAD
M3	Tspan5	5XFAD
M8	Pitpnm2	5XFAD
M2	Ndufa5	5XFAD
M2	Fkbp3	5XFAD
M1	Rpl10-ps3	5XFAD
M3	Dlgap3	5XFAD
M4	Cttnbp2	5XFAD
M2	Rpl37	5XFAD
M2	Rps26	5XFAD
M2	Rps15a	5XFAD
M3	Fgfr1	5XFAD
M3	Ptov1	5XFAD
M1	Grn	5XFAD
M7	Spag9	5XFAD
M2	Uchl5	5XFAD
M2	Fibcd1	5XFAD
M8	Peg3	5XFAD
M8	Unc13a	5XFAD
M7	Cbarp	5XFAD
M3	Kcnip2	5XFAD
M7	Akap6	5XFAD
M8	Tro	5XFAD
M2	Tspan2	5XFAD
M1	Gsn	5XFAD
M7	Sphkap	5XFAD
M2	Wasl	5XFAD
M1	Pcdh20	5XFAD
M8	Dzank1	5XFAD
M2	Rpl22l1	5XFAD
M6	C1ql2	5XFAD
M3	Efhd2	5XFAD
M6	Fxyd6	5XFAD
M2	Ndufc1	5XFAD
M3	Tprgl	5XFAD
M2	Slc30a3	5XFAD
M3	Ybx1	5XFAD
M2	Paip1	5XFAD
M8	Dagla	5XFAD
M2	Brms1l	5XFAD
M2	Gtpbp4	5XFAD
M4	Tenm2	5XFAD
M3	Ubqln2	5XFAD
M1	Npc2	5XFAD
M1	Laptm5	5XFAD
M4	Pnisr	5XFAD
M6	Slc4a3	5XFAD
M3	Hnrnpu	5XFAD
M8	Gpd2	5XFAD
M2	Psip1	5XFAD
M3	Ppm1e	5XFAD
M1	Ctsz	5XFAD
M6	Fgfr3	5XFAD
M1	Hexa	5XFAD
M4	Prrc2c	5XFAD
M3	Fam102a	5XFAD
M2	Snf8	5XFAD
M2	Hap1	5XFAD
M3	Clptm1l	5XFAD
M4	Rnf44	5XFAD
M8	Uhmk1	5XFAD
M8	Apc2	5XFAD
M4	Gpcpd1	5XFAD
M2	Vamp3	5XFAD
M8	Ermn	5XFAD
M1	Igfbp5	5XFAD
M3	Arhgef17	5XFAD
M3	Prkaca	5XFAD
M4	Tanc1	5XFAD
M4	Cdc42bpa	5XFAD
M2	Pitpnm1	5XFAD
M4	Ptprd	5XFAD
M7	Rbm25	5XFAD
M8	Reps2	5XFAD
M7	Zfp106	5XFAD
M2	Rps20	5XFAD
M2	Speg	5XFAD
M2	Birc6	5XFAD
M6	L1cam	5XFAD
M3	Unc5a	5XFAD
M3	Rgmb	5XFAD
M1	Dhrs1	5XFAD
M2	Tspoap1	5XFAD
M3	Rad23b	5XFAD
M2	Agtpbp1	5XFAD
M3	Stim2	5XFAD
M3	Gpc1	5XFAD
M2	Pcdhgc4	5XFAD
M5	Ppp1r1b	5XFAD
M4	Arglu1	5XFAD
M4	Fus	5XFAD
M3	Rell2	5XFAD
M6	Arhgap33	5XFAD
M2	Rabgap1	5XFAD
M3	Galnt9	5XFAD
M8	Gtf3c1	5XFAD
M3	Psme3	5XFAD
M2	Rpl39	5XFAD
M6	Wipf3	5XFAD
M8	Leng8	5XFAD
M2	Luc7l3	5XFAD
M2	Zfp131	5XFAD
M7	Kcna1	5XFAD
M7	Ano3	5XFAD
M4	Tnik	5XFAD
M3	Golph3	5XFAD
M4	Rere	5XFAD
M4	Appl1	5XFAD
M7	Aff4	5XFAD
M2	Rpl36a	5XFAD
M5	Ahcyl2	5XFAD
M8	Arrb1	5XFAD
M1	Man2b1	5XFAD
M2	Kit	5XFAD
M7	Atrx	5XFAD
M2	Rps23	5XFAD
M3	Rasd2	5XFAD
M3	Tmed7	5XFAD
M7	Cacna2d1	5XFAD
M6	Necab1	5XFAD
M7	Epn1	5XFAD
M2	Cox17	5XFAD
M2	Sap18b	5XFAD
M1	Ifi27	5XFAD
M2	Hnrnpl	5XFAD
M6	Camk2d	5XFAD
M3	Fam69b	5XFAD
M2	Spry2	5XFAD
M2	Tmf1	5XFAD
M7	Celf5	5XFAD
M1	Fxyd1	5XFAD
M6	Hip1r	5XFAD
M2	Cdr1	5XFAD
M3	Vgf	5XFAD
M3	Tmem55b	5XFAD
M6	Elavl4	5XFAD
M3	Btbd1	5XFAD
M3	Bag1	5XFAD
M2	Rpl22	5XFAD
M6	Kcnc4	5XFAD
M2	Junb	5XFAD
M8	Irgq	5XFAD
M2	Polr3h	5XFAD
M2	Wnk1	5XFAD
M2	Herc2	5XFAD
M8	Pkd1	5XFAD
M4	Luzp1	5XFAD
M2	Rpl35	5XFAD
M2	Sgsm1	5XFAD
M8	Sptb	5XFAD
M4	Neurod2	5XFAD
M2	Basp1	5XFAD
M1	Tmem176b	5XFAD
M4	Tenm4	5XFAD
M4	Tbk1	5XFAD
M2	Ogfrl1	5XFAD
M1	Serpina3n	5XFAD
M4	Man1a2	5XFAD
M7	Zbtb7a	5XFAD
M1	Rida	5XFAD
M4	Srrm1	5XFAD
M2	Grm2	5XFAD
M6	Kcnf1	5XFAD
M1	H2-D1	5XFAD
M7	Scaf1	5XFAD
M3	Prr18	5XFAD
M3	Adam23	5XFAD
M2	Pafah1b1	5XFAD
M2	Mcc	5XFAD
M3	Rundc3a	5XFAD
M6	Hrh3	5XFAD
M6	Grm3	5XFAD
M7	Srcap	5XFAD
M4	Fryl	5XFAD
M3	Smap1	5XFAD
M6	Tyro3	5XFAD
M4	Gm20390	5XFAD
M6	Arhgap32	5XFAD
M3	Itpka	5XFAD
M2	Fam53c	5XFAD
M3	Gas2l1	5XFAD
M4	Tpr	5XFAD
M3	Wrnip1	5XFAD
M3	Ubfd1	5XFAD
M8	Lmtk2	5XFAD
M7	Map9	5XFAD
M2	Gng5	5XFAD
M3	Gclm	5XFAD
M7	Rb1cc1	5XFAD
M1	Selplg	5XFAD
M3	Hnrnpab	5XFAD
M4	Gcn1l1	5XFAD
M2	Chpt1	5XFAD
M4	Tnrc6b	5XFAD
M5	Igfbp2	5XFAD
M3	Slc44a1	5XFAD
M3	Rab24	5XFAD
M4	U2surp	5XFAD
M8	Elfn2	5XFAD
M7	Fut9	5XFAD
M2	Yipf4	5XFAD
M6	Nr4a2	5XFAD
M3	Dbp	5XFAD
M4	Chd4	5XFAD
M2	Kdm5a	5XFAD
M1	Vim	5XFAD
M1	Tyrobp	5XFAD
M3	Pnrc1	5XFAD
M1	Lgals3bp	5XFAD
M3	Trir	5XFAD
M6	Olfm2	5XFAD
M2	Tnks2	5XFAD
M7	Ash1l	5XFAD
M2	H2afj	5XFAD
M2	Dek	5XFAD
M1	Ucp2	5XFAD
M8	Grk3	5XFAD
M1	Plxdc2	5XFAD
M4	Nsd1	5XFAD
M2	Pak2	5XFAD
M2	Tatdn1	5XFAD
M1	Tubb2b	5XFAD
M4	Dcn	5XFAD
M3	Hnrnpul1	5XFAD
M1	Cotl1	5XFAD
M1	Hlf	5XFAD
M3	Nbl1	5XFAD
M3	Ago2	5XFAD
M2	Zcchc12	5XFAD
M8	Nos1	5XFAD
M7	Prox1	5XFAD
M6	Homer3	5XFAD
M4	Ppig	5XFAD
M5	Cab39l	5XFAD
M6	Ldb2	5XFAD
M6	Meis2	5XFAD
M2	Nr4a1	5XFAD
M3	Pcdh8	5XFAD
M8	Gpr158	5XFAD
M8	Tbc1d24	5XFAD
M1	Cx3cr1	5XFAD
M6	Tshz2	5XFAD
M2	Mdh1	5XFAD
M5	Tmem72	5XFAD
M4	Sfpq	5XFAD
M2	1810022K09Rik	5XFAD
M3	Rap1b	5XFAD
M4	Ccdc88a	5XFAD
M3	Pcdh1	5XFAD
M3	Hnrnpll	5XFAD
M4	Wdr26	5XFAD
M6	Tmem44	5XFAD
M5	Car12	5XFAD
M6	Lamp5	5XFAD
M4	Sipa1l3	5XFAD
M1	Fcrls	5XFAD
M3	Pcdhac2	5XFAD
M3	Sox10	5XFAD
M4	Dock4	5XFAD
M1	Msn	5XFAD
M3	Camsap1	5XFAD
M3	Ulk2	5XFAD
M7	Tln2	5XFAD
M3	Dynll2	5XFAD
M3	Kras	5XFAD
M3	Odc1	5XFAD
M4	Ptpn4	5XFAD
M1	Lyz2	5XFAD
M4	Scaf11	5XFAD
M7	Ep400	5XFAD
M6	Plppr3	5XFAD
M7	Scn1a	5XFAD
M4	Zfp280d	5XFAD
M1	Olfml3	5XFAD
M8	Lzts3	5XFAD
M2	Zbtb18	5XFAD
M2	Fam177a	5XFAD
M3	Adgrb1	5XFAD
M7	Kcnc1	5XFAD
M8	Plxnb1	5XFAD
M3	Grasp	5XFAD
M2	Eid1	5XFAD
M2	Cic	5XFAD
M2	Calb2	5XFAD
M6	Igsf9b	5XFAD
M2	Ndufb4	5XFAD
M2	Rps12	5XFAD
M2	Dpm1	5XFAD
M7	Sema5a	5XFAD
M1	Lpl	5XFAD
M2	Pecam1	5XFAD
M2	Zrsr2	5XFAD
M4	Arhgap20	5XFAD
M7	Gabrb2	5XFAD
M8	Rasgrf2	5XFAD
M3	E330009J07Rik	5XFAD
M8	Ppp1r12b	5XFAD
M7	Scai	5XFAD
M2	Capn15	5XFAD
M3	Smarca5	5XFAD
M8	Rhobtb2	5XFAD
M4	Lsm12	5XFAD
M5	Spint2	5XFAD
M5	Penk	5XFAD
M2	Klf10	5XFAD
M4	Golgb1	5XFAD
M8	Tbl1xr1	5XFAD
M4	Arid4b	5XFAD
M7	Kbtbd11	5XFAD
M4	Smg1	5XFAD
M7	Hba-a1	5XFAD
M5	Slc29a4	5XFAD
M2	Abcb9	5XFAD
M3	Plpp6	5XFAD
M2	Sorcs2	5XFAD
M1	Tcn2	5XFAD
M8	Ankrd33b	5XFAD
M6	Rims3	5XFAD
M1	Arpc1b	5XFAD
M2	Tiam1	5XFAD
M3	B3galt1	5XFAD
M3	Begain	5XFAD
M3	Fam220a	5XFAD
M4	Ssh2	5XFAD
M2	Pcdh19	5XFAD
M4	Syngap1	5XFAD
M6	Gucy1a1	5XFAD
M4	Nav2	5XFAD
M6	Cux2	5XFAD
M3	Nefh	5XFAD
M8	Flna	5XFAD
M3	Eif3b	5XFAD
M3	Prkci	5XFAD
M4	Thoc2	5XFAD
M4	Kmt2a	5XFAD
M3	Rtf1	5XFAD
M5	Slc4a2	5XFAD
M2	Ric1	5XFAD
M1	Fcer1g	5XFAD
M7	Slc5a3	5XFAD
M4	Zfp644	5XFAD
M6	Satb1	5XFAD
M1	Stat1	5XFAD
M2	Cpox	5XFAD
M6	Rnf182	5XFAD
M7	Tenm3	5XFAD
M1	Fabp7	5XFAD
M7	Ltn1	5XFAD
M4	Hook3	5XFAD
M1	Vsir	5XFAD
M3	Rhbdl1	5XFAD
M3	Gspt1	5XFAD
M3	Glrx5	5XFAD
M7	Cacna1h	5XFAD
M2	Cpne2	5XFAD
M4	Lrrc7	5XFAD
M2	Arfgef1	5XFAD
M5	Necab3	5XFAD
M7	Flrt2	5XFAD
M1	Lgals1	5XFAD
M4	Zc3h13	5XFAD
M4	Focad	5XFAD
M8	Pxdn	5XFAD
M1	H2-T23	5XFAD
M3	B3gat1	5XFAD
M4	Mysm1	5XFAD
M3	Ptges2	5XFAD
M2	Chchd1	5XFAD
M8	Tecpr2	5XFAD
M4	Fgd4	5XFAD
M4	Anxa11	5XFAD
M4	Akap9	5XFAD
M5	Kl	5XFAD
M4	Adgrl3	5XFAD
M4	Arap2	5XFAD
M1	Unc93b1	5XFAD
M1	Spp1	5XFAD
M4	Man1a	5XFAD
M4	Wapl	5XFAD
M4	Prr14l	5XFAD
M5	Rprm	5XFAD
M2	Dgkq	5XFAD
M4	Tmem150c	5XFAD
M5	Slc31a1	5XFAD
M7	Slitrk4	5XFAD
M3	Srsf1	5XFAD
M3	Ube2j2	5XFAD
M7	Vps13b	5XFAD
M3	Kctd6	5XFAD
M2	Unc5c	5XFAD
M3	Smarcc1	5XFAD
M6	Il16	5XFAD
M4	Rsf1	5XFAD
M2	Kctd12	5XFAD
M3	Bri3	5XFAD
M6	Zdhhc22	5XFAD
M6	Gsg1l	5XFAD
M2	Itgav	5XFAD
M3	Dcun1d5	5XFAD
M1	Ly86	5XFAD
M3	Ralgapb	5XFAD
M2	D10Jhu81e	5XFAD
M7	Apc	5XFAD
M2	Brpf1	5XFAD
M2	Fam193a	5XFAD
M2	Slc52a2	5XFAD
M2	Spink8	5XFAD
M3	Ccsap	5XFAD
M3	Hras	5XFAD
M8	Hapln2	5XFAD
M3	Eef1a2	5XFAD
M8	Grin3a	5XFAD
M1	Siglech	5XFAD
M3	C1qtnf4	5XFAD
M2	Mrpl52	5XFAD
M4	Lrp1b	5XFAD
M5	Prkcd	5XFAD
M2	Stk39	5XFAD
M4	Prex2	5XFAD
M6	AI464131	5XFAD
M3	Agap2	5XFAD
M6	Igsf21	5XFAD
M7	Avl9	5XFAD
M1	Fcgr3	5XFAD
M6	Gabrd	5XFAD
M3	Rtn4rl2	5XFAD
M5	Atp2b4	5XFAD
M7	Trip11	5XFAD
M4	Ankrd12	5XFAD
M4	Bod1l	5XFAD
M8	Arfgef2	5XFAD
M4	Akap13	5XFAD
M3	Tbr1	5XFAD
M2	Zfp771	5XFAD
M5	Col9a3	5XFAD
M1	Rnase4	5XFAD
M7	Ranbp2	5XFAD
M7	Thsd7a	5XFAD
M1	Cfh	5XFAD
M2	Gm1673	5XFAD
M7	Rimbp2	5XFAD
M5	Strip2	5XFAD
M3	1700025G04Rik	5XFAD
M2	Rfc1	5XFAD
M3	Adra1d	5XFAD
M4	Hook1	5XFAD
M4	Luc7l2	5XFAD
M1	Tmem176a	5XFAD
M3	Igfbp7	5XFAD
M3	Ankib1	5XFAD
M6	St18	5XFAD
M1	Ighm	5XFAD
M1	Bmp2k	5XFAD
M7	Sacs	5XFAD
M3	Klf3	5XFAD
M4	Anp32a	5XFAD
M1	Hist1h1c	5XFAD
M1	Tgfbr2	5XFAD
M6	Rasd1	5XFAD
M2	Gpr17	5XFAD
M1	Cd68	5XFAD
M1	Ifitm3	5XFAD
M3	Tmem158	5XFAD
M4	Eea1	5XFAD
M2	Rps27l	5XFAD
M1	S100a6	5XFAD
M3	Gpr162	5XFAD
M5	Htr2c	5XFAD
M4	Pcm1	5XFAD
M1	Erbin	5XFAD
M4	Magi2	5XFAD
M3	Rims4	5XFAD
M4	Nup214	5XFAD
M1	Gusb	5XFAD
M6	Kcnt1	5XFAD
M7	Mdm4	5XFAD
M1	Trem2	5XFAD
M7	Prr36	5XFAD
M3	Mlycd	5XFAD
M3	Id4	5XFAD
M3	Sema6b	5XFAD
M7	Ppargc1a	5XFAD
M7	Nktr	5XFAD
M4	Pbrm1	5XFAD
M3	Mtmr1	5XFAD
M3	Arhgap23	5XFAD
M2	Phkg1	5XFAD
M7	Klf6	5XFAD
M4	Zcchc7	5XFAD
M7	Per1	5XFAD
M1	Gpr34	5XFAD
M2	Tnrc6a	5XFAD
M2	Nr2f2	5XFAD
M3	Srcin1	5XFAD
M2	Gm29666	5XFAD
M7	Ccdc186	5XFAD
M4	Crebrf	5XFAD
M7	Ddx6	5XFAD
M4	Xrn1	5XFAD
M6	Gfra2	5XFAD
M2	Galnt2	5XFAD
M8	Col25a1	5XFAD
M4	Rbm26	5XFAD
M7	Cbl	5XFAD
M2	Mkks	5XFAD
M1	Kcnh3	5XFAD
M4	Galnt17	5XFAD
M5	Tmem98	5XFAD
M3	Akirin2	5XFAD
M3	Rab22a	5XFAD
M3	Prkar2b	5XFAD
M3	Gmcl1	5XFAD
M2	Dpysl5	5XFAD
M2	Afdn	5XFAD
M5	Rbp1	5XFAD
M3	Dnaja4	5XFAD
M3	Suds3	5XFAD
M1	Plek	5XFAD
M6	Plcxd2	5XFAD
M3	Yrdc	5XFAD
M8	Flnb	5XFAD
M2	Fos	5XFAD
M1	Cyth4	5XFAD
M5	Elovl7	5XFAD
M2	Park2	5XFAD
M4	Nfat5	5XFAD
M3	Abhd13	5XFAD
M3	Cachd1	5XFAD
M1	Itgam	5XFAD
M5	Igf2	5XFAD
M4	Cep57	5XFAD
M7	Stxbp5l	5XFAD
M7	Hbb-bt	5XFAD
M4	Csmd1	5XFAD
M1	Csf1	5XFAD
M4	Gcc2	5XFAD
M3	Foxo1	5XFAD
M4	Raph1	5XFAD
M1	Mafb	5XFAD
M6	Dpp10	5XFAD
M3	Dusp5	5XFAD
M3	Ythdf1	5XFAD
M4	Ubn2	5XFAD
M8	Btaf1	5XFAD
M2	Arvcf	5XFAD
M4	Otud7b	5XFAD
M3	Kcnc3	5XFAD
M3	Rnpepl1	5XFAD
M7	Acvr1c	5XFAD
M4	Nr4a3	5XFAD
M1	Pros1	5XFAD
M4	Rab34	5XFAD
M8	Sv2c	5XFAD
M3	Sntb2	5XFAD
M4	Cnot6l	5XFAD
M3	Sart1	5XFAD
M6	Scn4b	5XFAD
M3	Hist2h2aa2	5XFAD
M4	Lyst	5XFAD
M6	Pcsk1	5XFAD
M8	Tmed8	5XFAD
M1	Ctsc	5XFAD
M1	Ctsh	5XFAD
M2	Elmod1	5XFAD
M4	Nsrp1	5XFAD
M2	Tspan33	5XFAD
M4	Pou3f3	5XFAD
M5	Igfbp6	5XFAD
M7	Eif4ebp2	5XFAD
M1	Dusp1	5XFAD
M1	Lag3	5XFAD
M8	Edem3	5XFAD
M6	Gabra3	5XFAD
M7	Etnppl	5XFAD
M4	Zdhhc21	5XFAD
M1	Hist2h2aa1	5XFAD
M3	Myrf	5XFAD
M1	Cd53	5XFAD
M6	Rasgef1b	5XFAD
M7	Bbx	5XFAD
M1	Anxa3	5XFAD
M3	Egr4	5XFAD
M2	Lct	5XFAD
M6	Cebpd	5XFAD
M4	Pign	5XFAD
M6	Slc17a6	5XFAD
M3	Plcl1	5XFAD
M6	Ppp1r14a	5XFAD
M3	Nrip1	5XFAD
M4	5730409E04Rik	5XFAD
M3	Pank2	5XFAD
M2	Col6a1	5XFAD
M2	Gm14434	5XFAD
M1	Ccdc3	5XFAD
M2	Gdpd5	5XFAD
M5	Sulf1	5XFAD
M5	Mgp	5XFAD
M1	Clic1	5XFAD
M1	Fam163a	5XFAD
M6	Adcy8	5XFAD
M2	Jmjd1c	5XFAD
M4	Kdm3b	5XFAD
M1	S1pr3	5XFAD
M8	Col4a1	5XFAD
M3	Tlnrd1	5XFAD
M3	Tle1	5XFAD
M5	1500015O10Rik	5XFAD
M7	Fam120c	5XFAD
M1	Rnaset2a	5XFAD
M3	Ccng2	5XFAD
M1	Tspo	5XFAD
M3	Gprin1	5XFAD
M6	Plxdc1	5XFAD
M2	Plekha3	5XFAD
M4	Mark3	5XFAD
M2	Myoc	5XFAD
M1	Chil1	5XFAD
M1	Tcirg1	5XFAD
M8	Slit2	5XFAD
M3	Ttc9	5XFAD
M4	Eml5	5XFAD
M3	Usp1	5XFAD
M4	Wasf2	5XFAD
M2	Twistnb	5XFAD
M4	Dhx9	5XFAD
M4	Zmym4	5XFAD
M7	Rapgef6	5XFAD
M4	Mast4	5XFAD
M8	Ndst1	5XFAD
M1	Plagl1	5XFAD
M1	Sbno2	5XFAD
M3	Rnf149	5XFAD
M4	Rasal2	5XFAD
M4	Amd1	5XFAD
M4	Stag1	5XFAD
M8	Fstl4	5XFAD
M7	Zfp292	5XFAD
M2	Tmem243	5XFAD
M8	Klhl34	5XFAD
M8	Atp8b2	5XFAD
M1	Tnfrsf1a	5XFAD
M1	Slc14a1	5XFAD
M3	Oaf	5XFAD
M1	Gpnmb	5XFAD
M2	Gtf3a	5XFAD
M2	Gm14308	5XFAD
M1	Ifit3	5XFAD
M2	Rsbn1l	5XFAD
M1	P2ry13	5XFAD
M1	Cyba	5XFAD
M5	Slc6a20a	5XFAD
M3	Olig2	5XFAD
M2	Tmem254c	5XFAD
M2	Hebp1	5XFAD
M2	Apaf1	5XFAD
M1	H2-K1	5XFAD
M1	Lcp1	5XFAD
M2	Pfdn4	5XFAD
M4	Csmd3	5XFAD
M1	Hes5	5XFAD
M1	Irgm1	5XFAD
M7	Nr2c2	5XFAD
M4	Phf14	5XFAD
M8	Scube1	5XFAD
M3	Cdk5r2	5XFAD
M4	Thbs4	5XFAD
M4	2410089E03Rik	5XFAD
M2	Tcf7l2	5XFAD
M2	Myh7	5XFAD
M1	Hspb1	5XFAD
M5	Prlr	5XFAD
M3	Zfp316	5XFAD
M3	March2	5XFAD
M3	Ell2	5XFAD
M1	Zc3hav1	5XFAD
M4	Dmxl1	5XFAD
M6	Ipcef1	5XFAD
M3	Slain2	5XFAD
M4	Ryr3	5XFAD
M2	Crls1	5XFAD
M4	Ythdc2	5XFAD
M1	Anxa2	5XFAD
M3	Actn1	5XFAD
M7	Plcxd3	5XFAD
M1	Mgst1	5XFAD
M6	Cckbr	5XFAD
M3	Cadm4	5XFAD
M3	Foxk1	5XFAD
M6	Hivep1	5XFAD
M2	Mapk14	5XFAD
M1	Edem1	5XFAD
M4	Lcorl	5XFAD
M6	Cbln2	5XFAD
M3	Abhd17c	5XFAD
M5	Car14	5XFAD
M3	Chd1	5XFAD
M3	Nt5c2	5XFAD
M3	Hes1	5XFAD
M4	Gm28048	5XFAD
M1	Lyn	5XFAD
M4	Baz2b	5XFAD
M1	Syt2	5XFAD
M2	Rnf130	5XFAD
M5	Pcx	5XFAD
M2	Klc4	5XFAD
M3	Itpkb	5XFAD
M6	Cbln4	5XFAD
M1	Aebp1	5XFAD
M1	Itgb5	5XFAD
M1	Ankrd63	5XFAD
M3	Cntfr	5XFAD
M3	Endog	5XFAD
M6	Efna5	5XFAD
M7	Baz2a	5XFAD
M2	Cldn19	5XFAD
M1	Irf8	5XFAD
M5	Ace	5XFAD
M3	Hcn2	5XFAD
M3	Msl3l2	5XFAD
M7	Zfp385a	5XFAD
M1	Cst7	5XFAD
M3	Grik5	5XFAD
M3	Riox1	5XFAD
M1	Lair1	5XFAD
M1	Lgals9	5XFAD
M7	Thsd4	5XFAD
M3	Shc2	5XFAD
M2	Sstr2	5XFAD
M3	2810459M11Rik	5XFAD
M1	Crlf2	5XFAD
M2	Rps27rt	5XFAD
M4	Fsd1l	5XFAD
M3	Ube2s	5XFAD
M3	Pgrmc2	5XFAD
M2	Gm20605	5XFAD
M1	Pdpn	5XFAD
M5	Msx1	5XFAD
M4	Bdp1	5XFAD
M2	Ptprn2	5XFAD
M5	Cacng5	5XFAD
M6	Hs3st2	5XFAD
M3	Dapk3	5XFAD
M1	Itgb2	5XFAD
M5	Hemk1	5XFAD
M2	Ndnf	5XFAD
M4	Zfp800	5XFAD
M2	Rbm27	5XFAD
M2	Unc13d	5XFAD
M6	Doc2a	5XFAD
M2	Nkx6-2	5XFAD
M4	Srrm3	5XFAD
M5	Sostdc1	5XFAD
M3	Btg3	5XFAD
M6	Pamr1	5XFAD
M8	Frmpd4	5XFAD
M5	Bgn	5XFAD
M2	Dppa2	5XFAD
M8	Kitl	5XFAD
M7	Nbeal1	5XFAD
M1	Nckap1l	5XFAD
M5	Rdh5	5XFAD
M6	Cacna1g	5XFAD
M4	Ralgapa2	5XFAD
M6	Lefty1	5XFAD
M3	Pde8a	5XFAD
M6	Satb2	5XFAD
M5	Nptx2	5XFAD
M2	Pkn2	5XFAD
M1	Igf1	5XFAD
M2	Tmem69	5XFAD
M2	Nav3	5XFAD
M2	Zc3h6	5XFAD
M5	Steap2	5XFAD
M3	Dennd6a	5XFAD
M5	Kcnj13	5XFAD
M2	Pou3f1	5XFAD
M2	Rps14	5XFAD
M1	Aif1	5XFAD
M1	Serping1	5XFAD
M2	Swt1	5XFAD
M1	Fcgr2b	5XFAD
M4	Psme4	5XFAD
M4	Chek2	5XFAD
M4	Vwf	5XFAD
M2	Fam204a	5XFAD
M5	Rbm47	5XFAD
M1	Cyr61	5XFAD
M3	Crlf1	5XFAD
M3	Gas1	5XFAD
M3	Cited2	5XFAD
M4	Gm8797	5XFAD
M1	Ccl6	5XFAD
M7	Casp8ap2	5XFAD
M2	H2-Ke6	5XFAD
M4	Rreb1	5XFAD
M1	Serpinf1	5XFAD
M6	Cplx3	5XFAD
M2	Zfp236	5XFAD
M2	Tmem87a	5XFAD
M6	Plxnd1	5XFAD
M2	Gm45062	5XFAD
M5	Itpripl1	5XFAD
M1	Irf9	5XFAD
M6	Coro6	5XFAD
M5	Cd59a	5XFAD
M1	Srgn	5XFAD
M3	Scrt1	5XFAD
M5	Slc13a4	5XFAD
M1	Ptpn6	5XFAD
M5	Vat1l	5XFAD
M4	Ccdc141	5XFAD
M2	Zfp871	5XFAD
M2	Palld	5XFAD
M2	Dcp2	5XFAD
M2	Rpgrip1l	5XFAD
M1	Ncf1	5XFAD
M3	Tmpo	5XFAD
M1	Bst2	5XFAD
M3	Ei24	5XFAD
M6	Tshz3	5XFAD
M3	Ier5	5XFAD
M8	Unc13c	5XFAD
M5	Slc2a12	5XFAD
M3	Lrfn1	5XFAD
M2	Cox20	5XFAD
M5	Folr1	5XFAD
M5	Clic6	5XFAD
M2	Rmi2	5XFAD
M5	Pcolce	5XFAD
M2	Glcci1	5XFAD
M1	Cd37	5XFAD
M1	Osmr	5XFAD
M8	Slc9a7	5XFAD
M3	Nrarp	5XFAD
M1	Cd74	5XFAD
M6	Plxna3	5XFAD
M2	Lsm5	5XFAD
M1	Pycard	5XFAD
M1	Capg	5XFAD
M3	Rab11fip3	5XFAD
M3	Jund	5XFAD
M6	Cpne5	5XFAD
M4	Cacna1a	5XFAD
M2	Olfr907	5XFAD
M2	Baiap3	5XFAD
M3	Gm42517	5XFAD
M4	Gm10800	5XFAD
M4	Ddx58	5XFAD
M1	Spi1	5XFAD
M1	A2m	5XFAD
M4	Olfr46	5XFAD
M1	Fbln5	5XFAD
M4	Zfp865	5XFAD
M1	Anxa4	5XFAD
M1	Abi3	5XFAD
M5	Lbp	5XFAD
M1	Ifit3b	5XFAD
M1	Arhgap45	5XFAD
M4	Gm21897	5XFAD
M3	Midn	5XFAD
M2	Mdga1	5XFAD
M4	Smc2	5XFAD
M2	Pola1	5XFAD
M5	Cgnl1	5XFAD
M6	Ctgf	5XFAD
M1	Aff3	5XFAD
M6	Bmp3	5XFAD
M4	Olfr1307	5XFAD
M1	Pld4	5XFAD
M1	Csf3r	5XFAD
M5	Pcolce2	5XFAD
M1	Oasl2	5XFAD
M4	Gm28036	5XFAD
M3	Msl2	5XFAD
M1	Cd84	5XFAD
M2	Zan	5XFAD
M6	Pdzrn3	5XFAD
M1	Hpgds	5XFAD
M3	Mxra7	5XFAD
M4	Cdk13	5XFAD
M4	Zfp326	5XFAD
M6	Hrh1	5XFAD
M3	Epop	5XFAD
M2	Fam234a	5XFAD
M4	Reg2	5XFAD
M1	Irf5	5XFAD
M3	Sema6c	5XFAD
M8	Lbhd1	5XFAD
M7	Pakap	5XFAD
M5	Drd1	5XFAD
M4	Atr	5XFAD
M5	Perp	5XFAD
M1	Rassf4	5XFAD
M4	Zfhx3	5XFAD
M7	Cep85l	5XFAD
M1	Ggta1	5XFAD
M2	Alyref	5XFAD
M1	Hvcn1	5XFAD
M4	Timeless	5XFAD
M7	Eif1a	5XFAD
M2	Mthfd2l	5XFAD
M2	Prr15	5XFAD
M3	Fam122a	5XFAD
M1	Slc37a2	5XFAD
M4	Fras1	5XFAD
M2	Coch	5XFAD
M4	Olfr1385	5XFAD
M2	Cpeb2	5XFAD
M1	Slc11a1	5XFAD
M5	Drc7	5XFAD
M1	Kcne1l	5XFAD
M1	Klk6	5XFAD
M1	Gbp3	5XFAD
M5	Ltc4s	5XFAD
M1	Cd44	5XFAD
M1	Cdh4	5XFAD
M1	Cd300c2	5XFAD
M2	Parvb	5XFAD
M3	Spopl	5XFAD
M4	Kyat3	5XFAD
M1	Tap1	5XFAD
M3	CAAA01118383.1	5XFAD
M3	Ino80b	5XFAD
M3	Lactb	5XFAD
M5	Slc24a5	5XFAD
M1	Rac2	5XFAD
M3	1110032F04Rik	5XFAD
M4	Gm10160	5XFAD
M5	Foxj1	5XFAD
M2	Gpr22	5XFAD
M3	Plekhh3	5XFAD
M4	Cdkl4	5XFAD
M1	Igtp	5XFAD
M1	Ncf2	5XFAD
M4	Glis3	5XFAD
M6	Rxfp1	5XFAD
M2	Olfr554	5XFAD
M3	Fam171a2	5XFAD
M1	Cd52	5XFAD
M2	Synpo2	5XFAD
M1	S100a11	5XFAD
M6	Gm11549	5XFAD
M2	1700047I17Rik2	5XFAD
M2	Tnfrsf14	5XFAD
M6	Gpr88	5XFAD
M3	Sox21	5XFAD
M1	Tbxas1	5XFAD
M5	Ogn	5XFAD
M3	Kcng2	5XFAD
M5	Sfrp1	5XFAD
M5	Tuba1c	5XFAD
M2	Gm20388	5XFAD
M1	Hcls1	5XFAD
M1	Fam46c	5XFAD
M6	Vwc2l	5XFAD
M4	Tead1	5XFAD
M5	Gm19935	5XFAD
M7	Dennd4c	5XFAD
M2	Rad51c	5XFAD
M2	Trhr	5XFAD
M1	Fmod	5XFAD
M1	C3ar1	5XFAD
M5	Sema3b	5XFAD
M4	Il1rapl1	5XFAD
M5	Cdkn1c	5XFAD
M3	Zfp513	5XFAD
M2	Mgmt	5XFAD
M3	Arf6	5XFAD
M1	Gbp2	5XFAD
M6	Ecel1	5XFAD
M1	Ptprc	5XFAD
M3	Bbc3	5XFAD
M2	Smim27	5XFAD
M5	Trpv4	5XFAD
M4	Aff2	5XFAD
M2	Gnat1	5XFAD
M4	Olfr1336	5XFAD
M1	Icam1	5XFAD
M1	Tep1	5XFAD
M3	C2cd4b	5XFAD
M2	Pcgf2	5XFAD
M3	Lor	5XFAD
M4	Napg	5XFAD
M2	Wdr90	5XFAD
M6	Chrm4	5XFAD
M2	Slc6a20b	5XFAD
M1	H2-Q7	5XFAD
M8	Zkscan16	5XFAD
M2	Hist1h2ap	5XFAD
M5	Col8a2	5XFAD
M1	Cd109	5XFAD
M5	Cldn1	5XFAD
M2	Tjp2	5XFAD
M5	2410004P03Rik	5XFAD
M2	Slc39a3	5XFAD
M4	Cchcr1	5XFAD
M6	Sowahb	5XFAD
M2	Olfr889	5XFAD
M1	Havcr2	5XFAD
M1	Ifit1	5XFAD
M2	Fosb	5XFAD
M5	Angptl2	5XFAD
M4	Car8	5XFAD
M4	Vmn1r81	5XFAD
M4	Olfr635	5XFAD
M1	Lsp1	5XFAD
M1	Glipr2	5XFAD
M5	Col8a1	5XFAD
M5	Epn3	5XFAD
M1	Rasal3	5XFAD
M6	Gm19410	5XFAD
M1	Vav1	5XFAD
M5	Ccdc153	5XFAD
M6	Dsp	5XFAD
M5	Aqp1	5XFAD
M5	Nid2	5XFAD
M2	AW551984	5XFAD
M1	Rtp4	5XFAD
M3	Cebpa	5XFAD
M1	Cxcl5	5XFAD
M3	Xlr3b	5XFAD
M2	Plac9b	5XFAD
M2	Ngb	5XFAD
M1	Aspg	5XFAD
M2	Eid2	5XFAD
M1	Plscr2	5XFAD
M5	Kcne2	5XFAD
M3	Mocs3	5XFAD
M2	Gpr101	5XFAD
M5	Zfp185	5XFAD
M5	Calml4	5XFAD
M1	Fcgr1	5XFAD
M3	Cysrt1	5XFAD
M1	Tlr2	5XFAD
M8	Cyp26b1	5XFAD
M8	Snurf	5XFAD
M1	Cela1	5XFAD
M1	Cd86	5XFAD
M1	Ptpn18	5XFAD
M2	Gm21992	5XFAD
M1	S100a4	5XFAD
M1	Fyb	5XFAD
M4	Saa3	5XFAD
M3	Caap1	5XFAD
M4	Kcnab2	5XFAD
M4	Foxp2	5XFAD
M5	Gpx8	5XFAD
M6	Sema3a	5XFAD
M5	Pld5	5XFAD
M1	St14	5XFAD
M1	Cxcl16	5XFAD
M6	Ntsr1	5XFAD
M4	Gm11273	5XFAD
M2	Vmn1r13	5XFAD
M5	Cldn2	5XFAD
M1	Pon3	5XFAD
M1	Gbp6	5XFAD
M3	Gm13304	5XFAD
M1	Gngt2	5XFAD
M1	Klhl6	5XFAD
M5	F5	5XFAD
M2	Gm38431	5XFAD
M1	Irf7	5XFAD
M1	Bcl2a1b	5XFAD
M5	Cox6b2	5XFAD
M1	Vgll3	5XFAD
M1	Lgals3	5XFAD
M5	Otx2	5XFAD
M1	Cd72	5XFAD
M1	Clec5a	5XFAD
M7	Inhba	5XFAD
M5	Cfap126	5XFAD
M1	Sh3bp2	5XFAD
M4	Glipr1	5XFAD
M1	H2-DMb1	5XFAD
M1	Trim30a	5XFAD
M3	Zfpm1	5XFAD
M3	Fbxo11	5XFAD
M3	Sp9	5XFAD
M6	Cartpt	5XFAD
M3	H1fx	5XFAD
M1	Gpr183	5XFAD
M1	Bace2	5XFAD
M6	Otof	5XFAD
M1	Samsn1	5XFAD
M1	Tlr13	5XFAD
M1	Ang	5XFAD
M5	Krt18	5XFAD
M1	H2-Q6	5XFAD
M1	Fgl2	5XFAD
M5	Slc4a5	5XFAD
M5	Zic1	5XFAD
M1	Ifi27l2a	5XFAD
M1	C3	5XFAD
M5	Cox8b	5XFAD
M5	Mia	5XFAD
M5	Ctxn3	5XFAD
M4	Acat3	5XFAD
M1	Cybrd1	5XFAD
M1	Usp18	5XFAD
M5	Tmem212	5XFAD
M1	Apobec1	5XFAD
M4	Tulp1	5XFAD
M2	Olfr344	5XFAD
M1	Gpr84	5XFAD
M1	Lat2	5XFAD
M3	Cebpb	5XFAD
M2	Slc39a2	5XFAD
M3	Capn1	5XFAD
M6	Lamc2	5XFAD
M2	Tsga13	5XFAD
M4	Slc4a7	5XFAD
M1	Itgax	5XFAD
M2	Dgkh	5XFAD
M3	Adnp	5XFAD
M1	Csf2rb	5XFAD
M3	Klf2	5XFAD
M5	Slc39a4	5XFAD
M5	Tgtp1	5XFAD
M3	Gm28042	5XFAD
M2	Sap130	5XFAD
M1	Tlr7	5XFAD
M4	Ccdc162	5XFAD
M5	Dynlrb2	5XFAD
M5	Prr32	5XFAD
M1	Socs3	5XFAD
M1	Slamf9	5XFAD
M5	Steap1	5XFAD
M4	Gm10801	5XFAD
M1	C5ar1	5XFAD
M1	Cxcl10	5XFAD
M1	Cd48	5XFAD
M1	Parp14	5XFAD
M3	Dnajc25	5XFAD
M4	Cdc45	5XFAD
M1	Ifit1bl1	5XFAD
M5	Wdr86	5XFAD
M5	Abca4	5XFAD
M5	Baiap2l1	5XFAD
M4	Srpk1	5XFAD
M1	Tmem106a	5XFAD
M5	Lepr	5XFAD
M1	Ccl3	5XFAD
M1	Rab7b	5XFAD
M5	Pagr1a	5XFAD
M5	Zic4	5XFAD
M1	Snx20	5XFAD
M2	Rrp36	5XFAD
M7	Gpam	5XFAD
M5	Krt8	5XFAD
M1	Flnc	5XFAD
M1	Sfrp5	5XFAD
M1	Cybb	5XFAD
M2	Zfp990	5XFAD
M2	Magel2	5XFAD
M5	Pla2g5	5XFAD
M2	Gm20458	5XFAD
M5	Slc16a8	5XFAD
M1	Gldn	5XFAD
M2	Egr2	5XFAD
M6	Dkkl1	5XFAD
M5	Oca2	5XFAD
M2	Olfr157	5XFAD
M1	Csf2ra	5XFAD
M2	Nanog	5XFAD
M3	Fancf	5XFAD
M8	Npcd	5XFAD
M5	Serpinb1b	5XFAD
M5	Wfikkn2	5XFAD
M2	Tpm3-rs7	5XFAD
M4	Esco1	5XFAD
M1	Igkc	5XFAD
M1	Gvin1	5XFAD
M1	Oas1a	5XFAD
M1	Runx1	5XFAD
M1	Ifi204	5XFAD
M1	Ugt1a7c	5XFAD
M1	Ccl4	5XFAD
M1	Apoc4	5XFAD
M6	Dsc3	5XFAD
M1	Slc43a3	5XFAD
M2	Zfp811	5XFAD
M5	Sln	5XFAD
M3	Slc35f3	5XFAD
M2	Krt7	5XFAD
M6	Trbc2	5XFAD
M1	Mylk3	5XFAD
M1	Cmklr1	5XFAD
M6	Rasgef1c	5XFAD
M2	Usp27x	5XFAD
M1	Plin4	5XFAD
M1	H2-Q4	5XFAD
M4	Gm10719	5XFAD
M3	C1ql1	5XFAD
M5	Wfdc2	5XFAD
M3	Nrtn	5XFAD
M1	Plau	5XFAD
M4	Rad54l	5XFAD
M3	Rnf138	5XFAD
M2	Tnnt1	5XFAD
M1	Hpse	5XFAD
M4	Olfr1247	5XFAD
M5	Lbhd2	5XFAD
M1	Arl11	5XFAD
M6	Cldn22	5XFAD
M1	Serpinf2	5XFAD
M6	Adora2a	5XFAD
M6	Fermt1	5XFAD
M1	Ccl12	5XFAD
M2	Gm14685	5XFAD
M4	Sh3tc2	5XFAD
M2	Ccdc36	5XFAD
M5	Col4a4	5XFAD
M1	H2-Oa	5XFAD
M1	Milr1	5XFAD
M1	Gm4070	5XFAD
M6	Ccl27	5XFAD
M4	Gm17555	5XFAD
M1	Dkk2	5XFAD
M1	Zfp870	5XFAD
M2	Zic2	5XFAD
M1	Wfdc17	5XFAD
M2	Gm21750	5XFAD
M1	Lilrb4a	5XFAD
M1	Cd22	5XFAD
M5	Rrh	5XFAD
M1	Slc15a3	5XFAD
M1	Cd180	5XFAD
M1	Slc22a8	5XFAD
M4	AC132444.6	5XFAD
M5	Fap	5XFAD
M4	Gm4707	5XFAD
M7	Dcc	5XFAD
M2	Col4a3	5XFAD
M2	Arhgap36	5XFAD
M5	Scara5	5XFAD
M5	Mycbpap	5XFAD
M5	Igfn1	5XFAD
M1	Tlr1	5XFAD
M1	Ly9	5XFAD
M1	Lcn2	5XFAD
M1	Ahnak2	5XFAD
M1	Bcl3	5XFAD
M4	Gm26992	5XFAD
M4	Gm11032	5XFAD
M1	Nlrc5	5XFAD
M2	C5ar2	5XFAD
M2	Mc1r	5XFAD
M7	Cbln3	5XFAD
M3	Hist1h2bq	5XFAD
M5	Cldn3	5XFAD
M1	Ddx60	5XFAD
M4	Lrtm1	5XFAD
M5	Tmprss11a	5XFAD
M4	Ttn	5XFAD
M4	Gm45140	5XFAD
M4	Gm10220	5XFAD
M4	Daxx	5XFAD
M1	Ccl5	5XFAD
M1	Phf11b	5XFAD
M1	Tgtp2	5XFAD
M4	Usp17la	5XFAD
M5	Igfbpl1	5XFAD
M1	Hcar2	5XFAD
M2	Olfr1062	5XFAD
M2	Olfr873	5XFAD
M1	Pdcd1	5XFAD
M1	Gm4951	5XFAD
M1	Asb10	5XFAD
M1	Hcst	5XFAD
M5	Wdr63	5XFAD
M6	Trh	5XFAD
M5	Mfrp	5XFAD
M3	Hist1h2br	5XFAD
M1	Psmb8	5XFAD
M1	Gpr65	5XFAD
M1	Ptx3	5XFAD
M2	S100a8	5XFAD
M1	Timp1	5XFAD
M2	Avp	5XFAD
M2	Klkb1	5XFAD
M1	Ly6c2	5XFAD
M5	Sult1c2	5XFAD
M5	Cdh3	5XFAD
M5	Smim22	5XFAD
M5	Pcp2	5XFAD
M1	Fcgr4	5XFAD
M2	Gm21698	5XFAD
M2	Tcerg1	5XFAD
M2	Peg12	5XFAD
M1	Tgm1	5XFAD
M5	Tmem184a	5XFAD
M1	Trpm1	5XFAD
M4	Gm10717	5XFAD
M1	Bcl2a1a	5XFAD
M5	Col17a1	5XFAD
M3	Gdf1	5XFAD
M2	CAAA01147332.1	5XFAD
M2	Pde6a	5XFAD
M4	Gm10718	5XFAD
M5	Tmem27	5XFAD
M1	Gm21541	5XFAD
M3	Zfp53	5XFAD
M5	Defb11	5XFAD
M4	Gm10721	5XFAD
M5	Wdr72	5XFAD
M7	Ppp1r17	5XFAD
M2	Gm26920	5XFAD
M1	Zbp1	5XFAD
M3	Metrn	5XFAD
M1	Ifi207	5XFAD
M1	Atp6v0d2	5XFAD
M5	Slco1a5	5XFAD
M2	Obox3	5XFAD
M1	Fgr	5XFAD
M1	Cd200r4	5XFAD
M5	Six3	5XFAD
M1	Gm42791	5XFAD
M1	Anxa1	5XFAD
M2	Cyp39a1	5XFAD
M2	Zfp969	5XFAD
M6	Gm765	5XFAD
M2	Ccdc78	5XFAD
M2	Myo1f	5XFAD
M1	Gm49339	5XFAD
M3	Gm3005	5XFAD
modules	genes	Group
M4	Lars2	TauD35
M4	Kif5a	TauD35
M1	Ddn	TauD35
M1	Apoe	TauD35
M1	Hspa8	TauD35
M4	Gm29216	TauD35
M1	Ttr	TauD35
M1	Adcy1	TauD35
M1	Clu	TauD35
M4	Ndrg2	TauD35
M1	Fbxl16	TauD35
M1	Camk2n1	TauD35
M1	Gfap	TauD35
M4	Map1b	TauD35
M1	Psd	TauD35
M1	Enpp2	TauD35
M1	Eif4a2	TauD35
M4	Atp2b1	TauD35
M4	Rapgef4	TauD35
M4	Fam107a	TauD35
M1	Ctsb	TauD35
M4	Eno1	TauD35
M1	Sparc	TauD35
M1	Kifc2	TauD35
M1	Zfp365	TauD35
M1	Ctsd	TauD35
M4	Mapt	TauD35
M4	Slc24a2	TauD35
M4	Cox4i1	TauD35
M4	Selenop	TauD35
M4	Tubb4a	TauD35
M4	Rasgrp1	TauD35
M1	Trf	TauD35
M4	Synj1	TauD35
M4	Shank3	TauD35
M4	Prkcg	TauD35
M5	Ppp1cb	TauD35
M4	Aak1	TauD35
M2	Srrm2	TauD35
M4	Dync1h1	TauD35
M4	Calr	TauD35
M4	Hspa5	TauD35
M2	Rpl3-ps1	TauD35
M4	Rpl41	TauD35
M4	Rpl9	TauD35
M1	Ptgds	TauD35
M4	Rps15	TauD35
M5	Hsp90b1	TauD35
M1	Lrp1	TauD35
M1	Mt1	TauD35
M1	Ppp1r16b	TauD35
M1	Kcnj10	TauD35
M1	Scg5	TauD35
M1	Prdx6	TauD35
M4	Gm15500	TauD35
M4	Rps24	TauD35
M1	Ftl1	TauD35
M4	Rpl17	TauD35
M1	Hsph1	TauD35
M4	Grin2b	TauD35
M1	Timp2	TauD35
M1	Neurl1a	TauD35
M1	Paqr8	TauD35
M1	Dynll1	TauD35
M4	Rps14	TauD35
M4	Rpsa	TauD35
M1	Bcas1	TauD35
M1	Gng7	TauD35
M1	Dst	TauD35
M4	Ndufa4	TauD35
M4	Usp9x	TauD35
M4	Rps21	TauD35
M1	Wnk1	TauD35
M1	Igfbp5	TauD35
M7	Map1lc3b	TauD35
M1	Serpini1	TauD35
M1	Aqp4	TauD35
M4	Rps8	TauD35
M2	Flywch1	TauD35
M1	Dok6	TauD35
M1	Rpl3	TauD35
M1	Sowaha	TauD35
M4	Ndufb9	TauD35
M4	Grin2a	TauD35
M4	Cox6c	TauD35
M1	Apod	TauD35
M3	Smarca2	TauD35
M1	Nfasc	TauD35
M4	Htra1	TauD35
M4	Zbtb20	TauD35
M4	Synpr	TauD35
M4	Rps25	TauD35
M7	Trank1	TauD35
M1	Mal2	TauD35
M8	Trio	TauD35
M4	Slc8a1	TauD35
M4	Rps18	TauD35
M1	Hexb	TauD35
M1	Mag	TauD35
M4	Rps19	TauD35
M7	Atp2c1	TauD35
M4	H3f3a	TauD35
M3	Rims1	TauD35
M1	Mt2	TauD35
M4	Rpl32	TauD35
M4	Gabarapl2	TauD35
M3	Hbb-bs	TauD35
M2	Sod2	TauD35
M1	Arc	TauD35
M1	Ttbk1	TauD35
M1	Dbi	TauD35
M4	Gstm5	TauD35
M4	Gm7536	TauD35
M1	Tmem151b	TauD35
M4	Cox5b	TauD35
M4	Pfdn5	TauD35
M4	Rbbp4	TauD35
M2	Tulp4	TauD35
M1	Eef1b2	TauD35
M4	Rps12	TauD35
M4	Panx2	TauD35
M1	Hlf	TauD35
M1	Srsf5	TauD35
M7	Anp32a	TauD35
M2	Trip12	TauD35
M1	AC149090.1	TauD35
M2	Rab11b	TauD35
M1	Gm7336	TauD35
M1	Fus	TauD35
M3	Rplp0	TauD35
M9	Prdx1	TauD35
M1	Stip1	TauD35
M6	Vapb	TauD35
M4	Sez6	TauD35
M4	Uqcrh	TauD35
M8	Rps2	TauD35
M2	Ksr1	TauD35
M1	Trpm3	TauD35
M4	Rps10	TauD35
M4	Herc1	TauD35
M1	Rps7	TauD35
M1	Erbin	TauD35
M3	Sgk1	TauD35
M6	Ube2v1	TauD35
M5	Tardbp	TauD35
M4	Fau	TauD35
M2	Prrt1	TauD35
M1	Dbndd2	TauD35
M1	Cldn11	TauD35
M4	Atp5md	TauD35
M4	Dock3	TauD35
M1	Lamp2	TauD35
M6	Slc38a2	TauD35
M1	Homer2	TauD35
M4	Rpl35a	TauD35
M8	Rpn1	TauD35
M7	Zfp445	TauD35
M2	Cacna1h	TauD35
M2	Tmed7	TauD35
M3	Speg	TauD35
M5	Eif4e	TauD35
M2	Acap2	TauD35
M4	Atl1	TauD35
M4	H1f0	TauD35
M1	Fam126b	TauD35
M1	Ndufb8	TauD35
M1	Cnn3	TauD35
M5	Rpl11	TauD35
M4	Fibcd1	TauD35
M3	Eloc	TauD35
M4	Cox7b	TauD35
M6	Serf2	TauD35
M4	Rps15a	TauD35
M1	Phldb1	TauD35
M1	Dio2	TauD35
M1	Lgmn	TauD35
M1	Gns	TauD35
M10	Wdr26	TauD35
M1	Serpina3n	TauD35
M4	Atp5e	TauD35
M1	Gpam	TauD35
M4	Rpl34	TauD35
M4	Gm12895	TauD35
M5	Hnrnpd	TauD35
M2	St8sia3	TauD35
M3	Top2b	TauD35
M2	Myo5b	TauD35
M1	Csf1r	TauD35
M1	Ctsa	TauD35
M6	Pnisr	TauD35
M7	Zfp651	TauD35
M4	Gm12918	TauD35
M8	Ccnd2	TauD35
M1	Calb1	TauD35
M6	Trp53bp1	TauD35
M7	Arpp21	TauD35
M1	C4b	TauD35
M2	Btbd9	TauD35
M6	Mapre1	TauD35
M4	Atp5j2	TauD35
M1	Igf2	TauD35
M5	Rpl22	TauD35
M1	Tsc22d3	TauD35
M7	Vps13c	TauD35
M1	Ccn3	TauD35
M1	Ctss	TauD35
M2	Gm10288	TauD35
M4	Tenm2	TauD35
M1	Ctsl	TauD35
M2	Vapa	TauD35
M4	Gjb6	TauD35
M1	Slc7a11	TauD35
M1	Sulf2	TauD35
M4	Tmem178b	TauD35
M2	Tiam1	TauD35
M1	B2m	TauD35
M1	Slc12a2	TauD35
M2	Pkd1	TauD35
M7	Rnd2	TauD35
M4	Ldhb	TauD35
M9	Rpl21	TauD35
M8	Sdhc	TauD35
M4	Rpl10	TauD35
M2	Zfp148	TauD35
M2	Selenok	TauD35
M1	Nrbp2	TauD35
M7	Arih1	TauD35
M3	Cdc37l1	TauD35
M1	Pbxip1	TauD35
M4	Nav1	TauD35
M7	Ip6k2	TauD35
M1	Npc2	TauD35
M3	Hba-a2	TauD35
M1	Gm6472	TauD35
M2	Birc6	TauD35
M2	Abcc5	TauD35
M1	Bend6	TauD35
M10	Stx6	TauD35
M4	Tenm4	TauD35
M10	Tsn	TauD35
M4	Rps20	TauD35
M4	L1cam	TauD35
M6	Ivd	TauD35
M1	Srebf1	TauD35
M6	Ttc14	TauD35
M9	Acadsb	TauD35
M1	Cd63	TauD35
M2	Ccdc127	TauD35
M7	Celsr3	TauD35
M7	Sc5d	TauD35
M7	Myo9a	TauD35
M1	Aagab	TauD35
M5	Xbp1	TauD35
M1	Mfap3l	TauD35
M5	Adgrl3	TauD35
M7	Chordc1	TauD35
M1	Axl	TauD35
M2	Afdn	TauD35
M3	Agfg1	TauD35
M4	Rpl22l1	TauD35
M3	Rb1cc1	TauD35
M2	Rbm3	TauD35
M3	Sumo1	TauD35
M4	Cnih1	TauD35
M4	Nf1	TauD35
M1	Gsn	TauD35
M4	Psma3	TauD35
M2	Brwd1	TauD35
M5	Flna	TauD35
M1	Pltp	TauD35
M1	Ddr1	TauD35
M4	Dnajc15	TauD35
M6	Strbp	TauD35
M1	Vim	TauD35
M4	Nudt19	TauD35
M1	Atp11a	TauD35
M1	S100a16	TauD35
M5	Mtch2	TauD35
M4	Gm10163	TauD35
M10	Mdm4	TauD35
M7	Nktr	TauD35
M1	Slc38a3	TauD35
M6	Rps3a2	TauD35
M6	Gm4631	TauD35
M3	Clk1	TauD35
M2	Abca3	TauD35
M2	Satb1	TauD35
M4	Igfbp4	TauD35
M1	Itpkb	TauD35
M2	Btf3l4	TauD35
M5	Hivep3	TauD35
M1	Cd9	TauD35
M1	Ube2v2	TauD35
M2	Luc7l	TauD35
M8	Rrp7a	TauD35
M3	Ipo4	TauD35
M7	Ubp1	TauD35
M2	Tbc1d24	TauD35
M3	Coq2	TauD35
M4	Cdc123	TauD35
M6	Pcif1	TauD35
M3	Golga7b	TauD35
M5	Insig1	TauD35
M2	B3galt5	TauD35
M7	Usp4	TauD35
M1	C1qb	TauD35
M8	Mrps25	TauD35
M5	Pdia4	TauD35
M1	C1qa	TauD35
M4	Ndufb2	TauD35
M4	Ryr3	TauD35
M7	Smad3	TauD35
M9	Mesd	TauD35
M5	Phb	TauD35
M9	Timm17a	TauD35
M1	Igfbp2	TauD35
M2	Kcnq5	TauD35
M1	Ramp1	TauD35
M8	Tpm3-rs7	TauD35
M5	Pds5a	TauD35
M1	Dhrs1	TauD35
M3	Gbf1	TauD35
M10	Pfdn2	TauD35
M6	Myef2	TauD35
M2	Egr1	TauD35
M6	Gm49450	TauD35
M2	Dsp	TauD35
M3	Phf3	TauD35
M2	Cab39l	TauD35
M5	Commd8	TauD35
M3	Cops9	TauD35
M2	Rgmb	TauD35
M5	Elp1	TauD35
M1	Stat3	TauD35
M2	Tmem181a	TauD35
M1	Tshz2	TauD35
M2	Khsrp	TauD35
M3	Gfra1	TauD35
M4	Ndufb6	TauD35
M1	Padi2	TauD35
M2	Kdm4b	TauD35
M1	Il33	TauD35
M4	Rtraf	TauD35
M2	Strn	TauD35
M2	Adi1	TauD35
M6	Entr1	TauD35
M1	Lgi4	TauD35
M1	Gm10359	TauD35
M1	Gm12671	TauD35
M8	Nop53	TauD35
M1	Anxa5	TauD35
M3	Prune2	TauD35
M2	Dmxl1	TauD35
M10	Odf2	TauD35
M1	Kl	TauD35
M1	Hexa	TauD35
M6	Nek6	TauD35
M5	Preb	TauD35
M1	S100a1	TauD35
M1	Vtn	TauD35
M1	Man2b1	TauD35
M7	Dusp7	TauD35
M3	Fam174a	TauD35
M3	Chka	TauD35
M5	Mrps17	TauD35
M10	Plekha6	TauD35
M7	Rpl14-ps1	TauD35
M1	Laptm5	TauD35
M1	Kifc3	TauD35
M8	Rap1a	TauD35
M4	Hmgn2	TauD35
M4	Myrf	TauD35
M1	Itgb5	TauD35
M3	Zfp236	TauD35
M8	Timp4	TauD35
M1	Lrig1	TauD35
M3	Hba-a1	TauD35
M10	Frmd4a	TauD35
M3	Plaat3	TauD35
M1	C1qc	TauD35
M2	Oaz1-ps	TauD35
M1	Cx3cr1	TauD35
M2	Timm23	TauD35
M8	Dusp11	TauD35
M3	2700081O15Rik	TauD35
M4	Uqcrb	TauD35
M7	Dennd4a	TauD35
M2	Akap8	TauD35
M3	Lrrtm2	TauD35
M5	Lztfl1	TauD35
M1	Abca1	TauD35
M6	Fjx1	TauD35
M3	Zfyve27	TauD35
M1	Pllp	TauD35
M1	Slc7a2	TauD35
M2	Arhgap26	TauD35
M5	Tln1	TauD35
M1	Fxyd1	TauD35
M2	Slc39a7	TauD35
M7	Alas1	TauD35
M1	Msn	TauD35
M1	Slc16a1	TauD35
M9	Ndufab1	TauD35
M1	Ucp2	TauD35
M1	Neurl1b	TauD35
M8	Ergic2	TauD35
M10	Glrx2	TauD35
M10	Zc3h11a	TauD35
M5	Bicdl1	TauD35
M2	Ltn1	TauD35
M3	Creb1	TauD35
M5	Mrpl48	TauD35
M3	Gm50388	TauD35
M4	Enho	TauD35
M1	Vat1l	TauD35
M5	Crocc	TauD35
M8	Cxcl12	TauD35
M2	Vegfa	TauD35
M7	Rbm15b	TauD35
M2	Dpp9	TauD35
M7	Dop1a	TauD35
M2	Xpo5	TauD35
M2	Fech	TauD35
M1	Prelp	TauD35
M6	Srp9	TauD35
M3	Lrrc10b	TauD35
M10	Tma7	TauD35
M5	Ift22	TauD35
M6	Nr4a2	TauD35
M7	Zbtb38	TauD35
M7	Ptpn23	TauD35
M5	Rps12-ps3	TauD35
M2	Capn15	TauD35
M2	Erbb4	TauD35
M1	Slc4a2	TauD35
M3	Manf	TauD35
M10	Nvl	TauD35
M2	Mdga1	TauD35
M10	Edem3	TauD35
M3	Hspe1	TauD35
M2	Chrd	TauD35
M6	Lpcat4	TauD35
M1	Ndufb4c	TauD35
M2	Mog	TauD35
M3	Slf2	TauD35
M4	Hapln1	TauD35
M3	9930021J03Rik	TauD35
M6	Mrps26	TauD35
M2	Lix1	TauD35
M1	Ccnd1	TauD35
M5	Lrrc8d	TauD35
M3	Asb1	TauD35
M9	Aida	TauD35
M9	Ramac	TauD35
M3	Ndufb3	TauD35
M3	Morn4	TauD35
M2	Zdhhc23	TauD35
M3	Uhrf2	TauD35
M7	Man2c1	TauD35
M7	Elovl4	TauD35
M5	Anp32b	TauD35
M1	H2-D1	TauD35
M1	Ace	TauD35
M6	Rtn4rl2	TauD35
M2	Dscam	TauD35
M3	Sdhaf2	TauD35
M3	Gal3st3	TauD35
M6	Mfap1b	TauD35
M3	Ranbp6	TauD35
M10	Marc2	TauD35
M7	Lrrc49	TauD35
M3	Esrra	TauD35
M6	Hrh3	TauD35
M2	H1f2	TauD35
M6	Pdcd10	TauD35
M1	Lbh	TauD35
M4	Naa20	TauD35
M1	Cbfa2t3	TauD35
M10	Aph1a	TauD35
M3	Hjurp	TauD35
M1	Ctsz	TauD35
M3	Tmem70	TauD35
M6	Lrp1b	TauD35
M2	Nrep	TauD35
M7	Sltm	TauD35
M4	Car12	TauD35
M10	Gm2000	TauD35
M1	Ube2s	TauD35
M5	P2ry12	TauD35
M6	Gtdc1	TauD35
M2	Rxrb	TauD35
M7	Ppp2r3a	TauD35
M10	Lct	TauD35
M4	Fn1	TauD35
M7	Agt	TauD35
M3	Btaf1	TauD35
M1	Vcam1	TauD35
M2	Epg5	TauD35
M1	Mettl16	TauD35
M2	Cnpy3	TauD35
M2	Jakmip2	TauD35
M1	Tcn2	TauD35
M1	Vwa1	TauD35
M1	Tmem176b	TauD35
M4	Nectin3	TauD35
M9	Mrpl17	TauD35
M5	1110065P20Rik	TauD35
M1	Sft2d2	TauD35
M3	Mrpl19	TauD35
[truncated: 810 more rows]
