# Supplementary material for: Analysis of modular gene co-expression networks reveals molecular pathways underlying Alzheimer’s disease and progressive supranuclear palsy
Source: PLoS One. 2022 Apr 14;17(4):e0266405. doi: 10.1371/journal.pone.0266405 (PMC9009680; doi:10.1371/journal.pone.0266405)
Supplement: S5 Table — (XLS) [file pone.0266405.s009.xls]

## Sheet: MAYO_TCX
ID	Sex	Age_Group	Group	Braak	Thal	APOE	RIN	PMI	AOD
1005	female	C	AD	6	5	33	8.6	8	90
1015	male	A	AD	6	5	34	8.7	6	77
1019	female	B	AD	6	5	34	7.8	4	86
1034	female	B	AD	6	5	23	8.9	5	88
1036	male	C	AD	5	NA	33	8.3	NA	90
1045	female	C	AD	5	NA	33	8.4	NA	90
1046	female	A	AD	6	5	33	9	2	72
1047	male	B	AD	6	NA	34	9.1	7	86
1052	male	C	AD	5	NA	33	9.4	NA	90
1058	male	C	AD	6	5	33	8.7	5	90
1078	female	B	AD	5.5	3	33	8	NA	85
1085	female	B	AD	6	5	33	10	15	82
1089	female	A	AD	6	5	44	8.6	NA	77
1098	female	C	AD	5	NA	34	7.9	NA	90
1103	male	A	AD	5	5	23	8.8	4	76
1105	female	C	AD	6	5	34	8.8	6	90
1114	male	B	AD	5	5	34	8	NA	82
1119	female	A	AD	5	5	34	7.7	NA	70
1123	female	B	AD	5	NA	33	8.4	4	83
11249	female	B	PSP	0	0	33	8.2	13	85
11253	female	A	PSP	0.5	0	33	8.6	NA	72
11259	female	A	PSP	0.5	4	34	9.1	NA	76
11266	female	A	Control	NA	NA	34	8.8	4	76
11267	female	A	PSP	1	1	33	7.8	3	70
11271	female	A	PSP	1	0	33	8.5	NA	72
11275	female	B	PSP	1	1	33	8.5	12	81
11276	female	A	PSP	1	0	33	8.3	NA	80
11285	female	A	PSP	1.5	0	33	8.4	5	77
11288	female	B	Control	NA	NA	33	8.3	2	82
11289	female	B	Control	NA	NA	34	6.3	3	88
1129	female	B	AD	6	5	34	9.1	5	83
11293	female	A	Control	NA	NA	33	6	NA	75
11294	female	B	Control	NA	NA	33	8.4	2	82
11295	female	A	PSP	2	2	23	8.1	8	74
11298	female	A	PSP	2	1	33	8.6	11	70
11300	female	A	PSP	2	1	33	8.9	NA	70
11303	female	A	PSP	2	3	34	9.5	18	71
11306	female	A	PSP	2	2	33	7.9	3	73
11307	female	A	PSP	2.5	0	33	8.3	NA	80
11311	female	B	Control	NA	NA	23	8.2	2	86
11314	female	B	Control	NA	NA	23	7.1	NA	88
11317	female	A	Control	NA	NA	23	8.5	2	79
11319	female	B	Control	NA	NA	33	7.4	3	89
11321	female	B	Control	NA	NA	33	6.6	11	88
11322	female	C	Control	NA	NA	33	8.6	NA	90
11323	female	C	Control	NA	NA	33	8.1	NA	90
11325	female	B	Control	NA	NA	33	7.5	4	87
11337	female	B	Control	NA	NA	33	7.2	3	84
11340	female	C	Control	NA	NA	23	7.5	NA	90
11341	female	B	Control	NA	NA	33	8.8	2	86
11349	female	A	PSP	3	0	33	9	17	72
11355	female	A	PSP	3	0	33	8.8	NA	80
11357	female	A	PSP	3	0	23	7.9	NA	79
11358	female	A	PSP	3	1	33	8.7	NA	78
1137	female	B	AD	5	NA	33	8	NA	82
11377	male	A	PSP	0.5	0	33	8.9	20	75
11381	male	A	PSP	0.5	0	23	9	NA	79
11385	male	A	Control	NA	NA	34	8.4	NA	76
11388	male	B	Control	NA	NA	33	8	2	81
11389	male	A	Control	NA	NA	33	6.5	2	76
11391	male	B	Control	NA	NA	33	8.5	4	86
11393	male	A	Control	NA	NA	33	7.8	3	71
11396	male	A	Control	NA	NA	33	7.9	1	78
11397	male	A	Control	NA	NA	33	6.8	3	75
11398	male	A	Control	NA	NA	23	6.2	NA	74
11399	male	A	Control	NA	NA	33	7.5	3	79
11400	male	B	Control	NA	NA	34	8.2	3	83
11403	male	A	PSP	1	1	33	7.9	NA	76
11404	male	A	PSP	1	0	33	9	NA	80
11410	male	A	PSP	1.5	0	23	8.2	21	76
11412	male	A	PSP	1.5	1	33	9.5	NA	76
11416	male	B	Control	NA	NA	33	6.8	3	84
11417	male	A	Control	NA	NA	33	5.5	3	80
11428	male	A	Control	NA	NA	33	7.9	NA	73
11429	male	A	Control	NA	NA	33	6.5	3	79
11430	male	B	Control	NA	NA	33	8.7	5	89
11431	male	B	Control	NA	NA	33	7.4	3	85
11440	male	A	PSP	2	0	23	8.2	NA	70
11443	male	B	PSP	2	0	23	8	NA	85
11445	male	A	PSP	2	3	33	8.5	3	77
11447	male	A	PSP	2	3	33	8.5	NA	70
11448	male	A	PSP	2	1	33	7.9	NA	71
11449	male	A	PSP	2	1	34	7.8	NA	74
11452	male	A	PSP	2.5	0	33	8.2	7	78
11456	male	B	PSP	2.5	1	33	8.9	NA	89
11457	male	A	PSP	2.5	0	33	8.3	NA	73
11463	male	A	Control	NA	NA	33	8.9	2	80
11465	male	B	Control	NA	NA	33	7.9	NA	82
11468	male	A	Control	NA	NA	23	7	4	74
11469	male	B	Control	NA	NA	33	7.4	2	81
11470	male	A	Control	NA	NA	23	7.3	2	73
11472	male	B	Control	NA	NA	34	6	2	86
11474	male	B	Control	NA	NA	33	8.4	3	83
11476	male	B	Control	NA	NA	33	8.4	2	82
11485	male	B	Control	NA	NA	23	6.7	12	85
11489	male	A	PSP	3	0	33	7.9	NA	80
11491	male	A	PSP	3	1	33	7.8	NA	74
11492	male	A	PSP	3	0	33	10	1	73
11493	male	A	PSP	3	1	33	8.3	6	80
11494	male	B	PSP	3	1	33	9.1	NA	86
11497	male	B	PSP	3	0	33	8.2	NA	82
11498	male	A	PSP	3	0	33	8.4	15	75
11499	male	B	PSP	3	1	33	9.7	NA	85
11500	male	A	PSP	3	0	33	9.1	NA	70
11502	male	A	PSP	3	3	33	8.2	NA	75
11503	male	B	PSP	3	3	23	8.6	NA	82
11505	male	A	PSP	3	0	33	8.1	NA	76
11506	male	B	PSP	3	0	23	8.2	NA	82
11507	male	A	PSP	3	0	33	8.6	5	77
1166	male	B	AD	5.5	5	33	8.1	6	84
1169	male	C	AD	5	4	33	8.9	16	90
1172	female	C	AD	4.5	NA	33	8.5	30	90
1183	male	B	AD	4.5	5	33	7.9	4	82
1200	female	A	AD	5	5	34	9.2	NA	76
1203	female	B	AD	5	5	33	8.8	NA	89
1214	male	A	AD	5	5	34	8.8	NA	80
1239	male	B	AD	5	5	33	8.3	5	87
127	male	A	AD	6	5	34	8	22	79
1271	female	C	AD	5.5	5	34	8.1	NA	90
1275	female	B	AD	5	NA	23	9.2	6	89
129	female	B	AD	6	5	34	8.4	19	89
1302	male	B	AD	6	5	34	9.3	7	86
134	female	B	AD	6	5	34	8.6	NA	82
135	female	B	AD	6	5	34	9.3	NA	81
141	female	A	AD	6	5	44	8.1	5	77
142	female	B	AD	6	5	34	9.4	3	89
149	female	C	AD	6	5	33	8.2	4	90
1919	female	B	Control	1	2	33	9.3	5	87
1923	male	B	Control	2	NA	33	6.6	14	89
1924	female	C	Control	2	NA	33	5.6	2	90
1926	female	B	Control	2	NA	33	7.8	2	88
1929	male	C	Control	2.5	NA	33	8.8	10	90
1930	female	C	Control	1	NA	33	6.3	18	90
1931	female	C	Control	3	NA	33	6.3	9	90
1932	female	B	Control	1	0	33	7.1	NA	85
1933	female	C	Control	1	NA	24	6.7	38	90
1935	female	B	Control	2.5	NA	33	8.6	3	88
1936	female	B	Control	2	NA	33	8.7	12	89
1937	female	B	Control	2.5	0	33	8.5	NA	86
1940	male	C	Control	2.5	NA	33	5.3	14	90
1941	male	B	Control	3	NA	33	8.4	20	89
1942	female	B	Control	2.5	0	33	8.4	6	87
1943	male	B	Control	2.5	NA	34	7.8	5	88
1944	female	C	Control	3	NA	34	7.3	14	90
1945	male	C	Control	2.5	NA	23	8.8	NA	90
1951	female	B	Control	NA	NA	34	8	7	86
1952	female	C	Control	3	0	33	7.6	5	90
1955	female	B	Control	1	NA	33	8.5	5	87
1956	male	C	Control	3	NA	33	8.7	8	90
1959	female	C	Control	2	NA	33	5.9	16	90
1960	female	C	Control	3	0	33	7.8	18	90
1963	male	C	Control	3	NA	33	9.7	4	90
1964	male	C	Control	3	NA	23	9.3	33	90
6810	male	A	PSP	2	2	33	8	1	74
6819	female	A	PSP	3	2	33	7.9	NA	78
6821	male	A	PSP	0	2	34	8.6	NA	73
6863	female	A	PSP	3	0	23	8.9	3	80
6870	male	A	PSP	2	1	33	9	NA	73
6872	male	A	PSP	1	1	33	8.3	NA	74
6880	male	A	PSP	3	1	33	8.3	6	79
6913	female	A	PSP	2	1	33	8.3	2	79
6914	female	A	PSP	3	1	33	8	NA	78
6925	female	B	PSP	2.5	0	33	8	9	81
6929	female	A	PSP	3	3	33	7.9	NA	76
6952	male	B	PSP	0	1	33	8.8	3	83
6976	male	A	PSP	3	0	23	7.9	NA	76
7000	male	B	PSP	2	3	23	8.7	4	83
7015	male	A	PSP	3	3	34	8.1	17	80
7095	male	C	Control	0	0	23	6.6	6	90
7098	female	C	Control	2	0	33	7	4	90
7099	male	C	Control	2	0	33	9	4	90
731	male	C	AD	5	5	33	8.4	NA	90
732	female	B	AD	6	4	34	7.9	5	84
736	male	B	AD	6	NA	33	9.2	18	86
742	female	C	AD	6	NA	33	8.1	NA	90
744	male	A	AD	5	NA	33	8.7	NA	73
746	male	A	AD	5.5	5	33	8.2	4	76
766	female	B	AD	4.5	5	34	9.6	5	85
775	male	A	AD	5	NA	34	8.7	NA	75
777	male	B	AD	5	NA	33	7.9	5	87
783	female	B	AD	6	NA	34	7.7	NA	87
786	male	B	AD	5.5	5	34	10	5	88
787	female	B	AD	6	5	34	8.8	4	85
791	female	B	AD	4.5	5	33	9.5	5	89
797	male	B	AD	4.5	NA	33	8.2	NA	85
812	female	A	AD	6	5	44	8.8	3	78
813	male	C	AD	5	5	34	8	5	90
816	male	B	AD	6	NA	34	9.1	18	82
828	male	C	AD	6	NA	23	8.7	7	90
834	male	A	AD	5	4	44	7.9	NA	78
843	female	B	AD	5	5	34	7.8	NA	87
850	female	C	AD	6	NA	34	8	6	90
851	female	B	AD	5	NA	33	9.2	NA	87
859	female	C	AD	6	NA	33	8.8	3	90
871	female	C	AD	5	NA	33	8.7	NA	90
886	female	A	AD	5	3	34	7.9	4	74
892	male	B	AD	4.5	NA	33	8.4	2	84
894	male	B	AD	6	NA	33	9.1	12	87
896	female	A	AD	6	5	34	9	3	80
933	female	B	AD	5.5	5	34	8.8	4	81
946	female	A	AD	5	5	33	9	4	77
948	female	B	AD	5	5	33	8.4	4	82
952	female	B	AD	6	5	34	8.3	3	83
966	female	A	AD	6	5	44	8.2	16	79
976	female	C	AD	6	5	34	7.9	7	90
981	female	C	AD	5	NA	34	8	3	90
991	male	B	AD	6	3	34	8.4	NA	87

## Sheet: MAYO_CER
ID	Sex	Age_Group	Group	Braak	Thal	APOE	RIN	PMI	AOD
1000_CER	female	C	AD	6	5	34	8.4	NA	90
1015_CER	male	A	AD	6	5	34	9	6	77
1019_CER	female	B	AD	6	5	34	8.3	4	86
1027_CER	male	B	AD	6	5	33	9.1	4	86
1034_CER	female	B	AD	6	5	23	7.8	5	88
1036_CER	male	C	AD	5	NA	33	8	NA	90
1045_CER	female	C	AD	5	NA	33	8.6	NA	90
1046_CER	female	A	AD	6	5	33	9.2	2	72
1052_CER	male	C	AD	5	NA	33	8.4	NA	90
1058_CER	male	C	AD	6	5	33	7.5	5	90
1059_CER	female	B	AD	6	NA	34	8.6	NA	83
1078_CER	female	B	AD	5.5	3	33	8	NA	85
1085_CER	female	B	AD	6	5	33	8.9	15	82
1089_CER	female	A	AD	6	5	44	8.3	NA	77
1098_CER	female	C	AD	5	NA	34	8.5	NA	90
1103_CER	male	A	AD	5	5	23	9	4	76
1105_CER	female	C	AD	6	5	34	8.8	6	90
1114_CER	male	B	AD	5	5	34	8.4	NA	82
1119_CER	female	A	AD	5	5	34	7.4	NA	70
11241_CER	male	C	Control	NA	NA	33	8	NA	90
11249_CER	female	B	PSP	0	0	33	8.9	13	85
11253_CER	female	A	PSP	0.5	0	33	9.9	NA	72
11259_CER	female	A	PSP	0.5	4	34	9.4	NA	76
11266_CER	female	A	Control	NA	NA	34	8.6	4	76
11267_CER	female	A	PSP	1	1	33	7.9	3	70
11271_CER	female	A	PSP	1	0	33	9.1	NA	72
11275_CER	female	B	PSP	1	1	33	8.3	12	81
11276_CER	female	A	PSP	1	0	33	7.8	NA	80
11285_CER	female	A	PSP	1.5	0	33	7.1	5	77
11288_CER	female	B	Control	NA	NA	33	8.1	2	82
1129_CER	female	B	AD	6	5	34	7.5	5	83
11294_CER	female	B	Control	NA	NA	33	8.6	2	82
11295_CER	female	A	PSP	2	2	23	7.8	8	74
11298_CER	female	A	PSP	2	1	33	9.7	11	70
11300_CER	female	A	PSP	2	1	33	8.5	NA	70
11303_CER	female	A	PSP	2	3	34	8.4	18	71
11306_CER	female	A	PSP	2	2	33	6.7	3	73
11307_CER	female	A	PSP	2.5	0	33	9.3	NA	80
11311_CER	female	B	Control	NA	NA	23	7.7	2	86
11314_CER	female	B	Control	NA	NA	23	6.8	NA	88
11317_CER	female	A	Control	NA	NA	23	7.4	2	79
11319_CER	female	B	Control	NA	NA	33	8.8	3	89
11323_CER	female	C	Control	NA	NA	33	7.2	NA	90
11325_CER	female	B	Control	NA	NA	33	7.9	4	87
11326_CER	female	B	Control	NA	NA	33	6.7	2	82
11337_CER	female	B	Control	NA	NA	33	6.8	3	84
11339_CER	female	A	Control	NA	NA	34	6.5	2	75
11341_CER	female	B	Control	NA	NA	33	7.7	2	86
11342_CER	female	B	Control	NA	NA	34	8.6	2	85
11349_CER	female	A	PSP	3	0	33	8.4	17	72
11355_CER	female	A	PSP	3	0	33	10	NA	80
11357_CER	female	A	PSP	3	0	23	9.7	NA	79
11358_CER	female	A	PSP	3	1	33	8.5	NA	78
1137_CER	female	B	AD	5	NA	33	8.7	NA	82
11377_CER	male	A	PSP	0.5	0	33	8.6	20	75
11381_CER	male	A	PSP	0.5	0	23	7.6	NA	79
11385_CER	male	A	Control	NA	NA	34	7.3	NA	76
11388_CER	male	B	Control	NA	NA	33	8.5	2	81
11389_CER	male	A	Control	NA	NA	33	6.3	2	76
11391_CER	male	B	Control	NA	NA	33	7.6	4	86
11393_CER	male	A	Control	NA	NA	33	8.8	3	71
11396_CER	male	A	Control	NA	NA	33	8.1	1	78
11397_CER	male	A	Control	NA	NA	33	5.8	3	75
11399_CER	male	A	Control	NA	NA	33	8.6	3	79
11400_CER	male	B	Control	NA	NA	34	8.5	3	83
11403_CER	male	A	PSP	1	1	33	8.5	NA	76
11404_CER	male	A	PSP	1	0	33	10	NA	80
11410_CER	male	A	PSP	1.5	0	23	7.5	21	76
11412_CER	male	A	PSP	1.5	1	33	8.8	NA	76
11416_CER	male	B	Control	NA	NA	33	7.6	3	84
11417_CER	male	A	Control	NA	NA	33	8.4	3	80
11429_CER	male	A	Control	NA	NA	33	7.3	3	79
11430_CER	male	B	Control	NA	NA	33	7.2	5	89
11431_CER	male	B	Control	NA	NA	33	7.5	3	85
11432_CER	male	A	Control	NA	NA	33	7.2	3	74
11440_CER	male	A	PSP	2	0	23	7.6	NA	70
11443_CER	male	B	PSP	2	0	23	8.1	NA	85
11445_CER	male	A	PSP	2	3	33	7.5	3	77
11447_CER	male	A	PSP	2	3	33	9	NA	70
11448_CER	male	A	PSP	2	1	33	7.9	NA	71
11449_CER	male	A	PSP	2	1	34	6.3	NA	74
11452_CER	male	A	PSP	2.5	0	33	9.1	7	78
11456_CER	male	B	PSP	2.5	1	33	8.9	NA	89
11457_CER	male	A	PSP	2.5	0	33	7.7	NA	73
11458_CER	male	A	PSP	2.5	2	33	8.1	3	75
1146_CER	female	C	AD	5	NA	23	8.5	NA	90
11463_CER	male	A	Control	NA	NA	33	9.1	2	80
11465_CER	male	B	Control	NA	NA	33	6.5	NA	82
11468_CER	male	A	Control	NA	NA	23	5.5	4	74
11469_CER	male	B	Control	NA	NA	33	7.8	2	81
11470_CER	male	A	Control	NA	NA	23	7.2	2	73
11472_CER	male	B	Control	NA	NA	34	7	2	86
11474_CER	male	B	Control	NA	NA	33	8.5	3	83
11476_CER	male	B	Control	NA	NA	33	8.4	2	82
11485_CER	male	B	Control	NA	NA	23	6.5	12	85
11491_CER	male	A	PSP	3	1	33	8.1	NA	74
11492_CER	male	A	PSP	3	0	33	9.2	1	73
11493_CER	male	A	PSP	3	1	33	8.7	6	80
11494_CER	male	B	PSP	3	1	33	7.3	NA	86
11497_CER	male	B	PSP	3	0	33	9	NA	82
11498_CER	male	A	PSP	3	0	33	7.4	15	75
11499_CER	male	B	PSP	3	1	33	6.8	NA	85
11500_CER	male	A	PSP	3	0	33	9.7	NA	70
11502_CER	male	A	PSP	3	3	33	8.2	NA	75
11503_CER	male	B	PSP	3	3	23	8.5	NA	82
11505_CER	male	A	PSP	3	0	33	5.5	NA	76
11506_CER	male	B	PSP	3	0	23	8.3	NA	82
11507_CER	male	A	PSP	3	0	33	7.8	5	77
1166_CER	male	B	AD	5.5	5	33	8.5	6	84
1169_CER	male	C	AD	5	4	33	8.5	16	90
1172_CER	female	C	AD	4.5	NA	33	8.2	30	90
1183_CER	male	B	AD	4.5	5	33	7.2	4	82
1200_CER	female	A	AD	5	5	34	8.5	NA	76
1214_CER	male	A	AD	5	5	34	7.5	NA	80
1239_CER	male	B	AD	5	5	33	8.2	5	87
1258_CER	male	C	AD	6	NA	34	7.3	20	90
127_CER	male	A	AD	6	5	34	5.7	22	79
1271_CER	female	C	AD	5.5	5	34	7.9	NA	90
1282_CER	female	B	AD	5.5	5	34	8.5	3	89
1302_CER	male	B	AD	6	5	34	9.5	7	86
134_CER	female	B	AD	6	5	34	7.6	NA	82
135_CER	female	B	AD	6	5	34	7.8	NA	81
141_CER	female	A	AD	6	5	44	7.9	5	77
142_CER	female	B	AD	6	5	34	9.2	3	89
14552_CER	male	A	Control	3	NA	33	8.8	16	75
14553_CER	female	B	Control	3	2	33	7.6	NA	83
149_CER	female	C	AD	6	5	33	8.8	4	90
1919_CER	female	B	Control	1	2	33	9.2	5	87
1923_CER	male	B	Control	2	NA	33	7.4	14	89
1924_CER	female	C	Control	2	NA	33	5.5	2	90
1926_CER	female	B	Control	2	NA	33	7.7	2	88
1929_CER	male	C	Control	2.5	NA	33	8.6	10	90
1930_CER	female	C	Control	1	NA	33	5.5	18	90
1931_CER	female	C	Control	3	NA	33	7.8	9	90
1932_CER	female	B	Control	1	0	33	5.5	NA	85
1933_CER	female	C	Control	1	NA	24	7.8	38	90
1934_CER	male	B	Control	0	0	33	9.7	NA	89
1935_CER	female	B	Control	2.5	NA	33	6.3	3	88
1936_CER	female	B	Control	2	NA	33	6.6	12	89
1937_CER	female	B	Control	2.5	0	33	8.5	NA	86
1938_CER	female	C	Control	2.5	NA	23	6.7	19	90
1940_CER	male	C	Control	2.5	NA	33	7.5	14	90
1941_CER	male	B	Control	3	NA	33	7.6	20	89
1942_CER	female	B	Control	2.5	0	33	6.6	6	87
1943_CER	male	B	Control	2.5	NA	34	5.9	5	88
1944_CER	female	C	Control	3	NA	34	7.1	14	90
1945_CER	male	C	Control	2.5	NA	23	8.9	NA	90
1951_CER	female	B	Control	NA	NA	34	8.4	7	86
1952_CER	female	C	Control	3	0	33	8.8	5	90
1953_CER	female	B	Control	3	NA	33	6	10	86
1955_CER	female	B	Control	1	NA	33	8.3	5	87
1956_CER	male	C	Control	3	NA	33	8.1	8	90
1958_CER	female	C	Control	2	1	33	7	2	90
1960_CER	female	C	Control	3	0	33	7.6	18	90
1963_CER	male	C	Control	3	NA	33	9.1	4	90
1964_CER	male	C	Control	3	NA	23	9.2	33	90
6810_CER	male	A	PSP	2	2	33	8.9	1	74
6819_CER	female	A	PSP	3	2	33	9.4	NA	78
6821_CER	male	A	PSP	0	2	34	9	NA	73
6863_CER	female	A	PSP	3	0	23	9	3	80
6870_CER	male	A	PSP	2	1	33	9.7	NA	73
6872_CER	male	A	PSP	1	1	33	8.4	NA	74
6880_CER	male	A	PSP	3	1	33	8.2	6	79
6913_CER	female	A	PSP	2	1	33	8.9	2	79
6914_CER	female	A	PSP	3	1	33	7.8	NA	78
6915_CER	male	A	PSP	3	0	33	7.7	NA	80
6925_CER	female	B	PSP	2.5	0	33	7	9	81
6929_CER	female	A	PSP	3	3	33	9	NA	76
6952_CER	male	B	PSP	0	1	33	9.8	3	83
7000_CER	male	B	PSP	2	3	23	8	4	83
7015_CER	male	A	PSP	3	3	34	7.7	17	80
716_CER	female	C	AD	5	5	33	8.6	21	90
719_CER	female	B	AD	5	5	23	9.2	NA	88
725_CER	female	B	AD	5.5	5	34	9	3	87
731_CER	male	C	AD	5	5	33	9	NA	90
732_CER	female	B	AD	6	4	34	10	5	84
736_CER	male	B	AD	6	NA	33	7.5	18	86
744_CER	male	A	AD	5	NA	33	8.3	NA	73
746_CER	male	A	AD	5.5	5	33	6.9	4	76
766_CER	female	B	AD	4.5	5	34	7.9	5	85
775_CER	male	A	AD	5	NA	34	8.7	NA	75
777_CER	male	B	AD	5	NA	33	8	5	87
783_CER	female	B	AD	6	NA	34	7.4	NA	87
785_CER	female	C	AD	5.5	5	34	8.4	37	90
786_CER	male	B	AD	5.5	5	34	7.9	5	88
787_CER	female	B	AD	6	5	34	8.7	4	85
791_CER	female	B	AD	4.5	5	33	7.7	5	89
797_CER	male	B	AD	4.5	NA	33	9.4	NA	85
801_CER	male	B	AD	6	NA	34	8	NA	84
812_CER	female	A	AD	6	5	44	6.9	3	78
813_CER	male	C	AD	5	5	34	8.2	5	90
816_CER	male	B	AD	6	NA	34	7.2	18	82
834_CER	male	A	AD	5	4	44	7.6	NA	78
851_CER	female	B	AD	5	NA	33	9.1	NA	87
871_CER	female	C	AD	5	NA	33	8.3	NA	90
886_CER	female	A	AD	5	3	34	8.1	4	74
892_CER	male	B	AD	4.5	NA	33	8.9	2	84
894_CER	male	B	AD	6	NA	33	6.5	12	87
896_CER	female	A	AD	6	5	34	9.1	3	80
931_CER	female	C	AD	6	5	33	8	5	90
933_CER	female	B	AD	5.5	5	34	9.4	4	81
946_CER	female	A	AD	5	5	33	9.7	4	77
948_CER	female	B	AD	5	5	33	7.9	4	82
952_CER	female	B	AD	6	5	34	9	3	83
966_CER	female	A	AD	6	5	44	8.8	16	79
976_CER	female	C	AD	6	5	34	8.3	7	90
991_CER	male	B	AD	6	3	34	9.3	NA	87

## Sheet: MSBB
ID	Sex	Group	Braak	RIN	PMI	Area	AOD
BM_10_548	female	AD	4	5.2	400	BA10	84
BM_10_549	female	AD	6	6.2	175	BA10	90
BM_10_551	female	AD	3	6.1	75	BA10	90
BM_10_554	female	Control	2	4.8	1165	BA10	81
BM_10_555	female	Control	2	6.3	960	BA10	78
BM_10_557	female	AD	4	5.7	360	BA10	90
BM_10_558	female	AD	3	5.8	255	BA10	90
BM_10_561	female	AD	4	5.5	140	BA10	90
BM_10_562	male	AD	4	6.2	160	BA10	90
BM_10_566	male	Control	0	7.2	250	BA10	90
BM_10_576	male	Control	2	7.1	1201	BA10	90
BM_10_579	female	Control	1	5	605	BA10	79
BM_10_582	female	AD	6	6.4	870	BA10	87
BM_10_584	female	Control	1	6.5	370	BA10	83
BM_10_588	male	Control	2	6.3	995	BA10	74
BM_10_590	female	Control	2	7.4	180	BA10	74
BM_10_591	female	Control	1	6.6	355	BA10	90
BM_10_593	male	Control	2	6.6	245	BA10	90
BM_10_594	female	AD	5	4.9	660	BA10	90
BM_10_598	male	Control	1	4.8	280	BA10	90
BM_10_605	female	AD	6	5.8	435	BA10	84
BM_10_606	male	AD	6	5.5	885	BA10	74
BM_10_607	female	AD	6	6.1	260	BA10	78
BM_10_608	female	AD	6	6.3	320	BA10	90
BM_10_609	female	AD	6	6.3	715	BA10	74
BM_10_615	female	Control	2	7.5	270	BA10	90
BM_10_616	male	Control	2	6.6	1264	BA10	73
BM_10_619	female	AD	4	6.8	175	BA10	84
BM_10_629	female	AD	6	6.8	300	BA10	89
BM_10_635	female	AD	5	6.7	240	BA10	87
BM_10_639	female	Control	2	7.6	240	BA10	77
BM_10_644	female	AD	6	7.7	320	BA10	90
BM_10_649	female	Control	2	5.6	885	BA10	90
BM_10_651	female	AD	6	7.4	365	BA10	90
BM_10_654	female	AD	6	7.6	270	BA10	88
BM_10_656	female	Control	1	7.6	435	BA10	90
BM_10_659	female	Control	2	7.4	120	BA10	90
BM_10_666	female	Control	2	7.9	260	BA10	85
BM_10_668	male	AD	6	7.1	375	BA10	74
BM_10_672	male	AD	6	7.7	222	BA10	90
BM_10_673	female	AD	6	5	377	BA10	90
BM_10_675	male	AD	3	8.1	668	BA10	83
BM_10_678	female	AD	6	6.8	310	BA10	87
BM_10_679	female	AD	6	7.5	220	BA10	78
BM_10_680	male	AD	6	7	270	BA10	81
BM_10_681	female	AD	5	8.3	305	BA10	90
BM_10_683	female	AD	6	7.4	523	BA10	90
BM_10_685	female	AD	6	6.9	285	BA10	75
BM_10_686	male	AD	6	7.1	310	BA10	85
BM_10_689	male	AD	6	6.1	380	BA10	84
BM_10_691	female	AD	6	5.9	260	BA10	79
BM_10_693	female	AD	3	7.9	540	BA10	84
BM_10_699	male	Control	2	7.1	780	BA10	79
BM_10_702	male	AD	6	7	310	BA10	78
BM_10_705	male	Control	0	7.5	970	BA10	85
BM_10_707	female	AD	4	8.4	140	BA10	85
BM_10_708	male	AD	6	6.8	720	BA10	83
BM_10_709	female	AD	6	6.2	600	BA10	80
BM_10_714	male	AD	5	7.5	190	BA10	80
BM_10_715	female	AD	6	7.3	575	BA10	74
BM_10_716	female	AD	5	7.1	390	BA10	87
BM_10_719	female	Control	2	6.2	570	BA10	81
BM_10_729	female	Control	2	8.1	305	BA10	88
BM_10_730	female	Control	2	6.5	85	BA10	90
BM_10_732	male	AD	3	6.9	120	BA10	90
BM_10_735	female	Control	1	7.8	325	BA10	78
BM_10_736	female	AD	3	9	835	BA10	90
BM_10_739	male	Control	1	8.8	300	BA10	75
BM_10_740	male	Control	2	8.6	315	BA10	85
BM_10_742	female	Control	2	5.3	1128	BA10	81
BM_10_743	female	Control	0	6.8	410	BA10	79
BM_10_744	male	Control	0	7	1230	BA10	70
BM_10_746	male	Control	1	7.6	1255	BA10	84
BM_10_747	female	Control	2	8	255	BA10	76
BM_10_748	male	Control	2	8.3	685	BA10	84
BM_10_752	female	AD	6	6.2	315	BA10	85
BM_10_753	male	AD	5	9	120	BA10	79
BM_10_755	female	AD	4	7.2	350	BA10	90
BM_10_759	male	Control	1	8.3	165	BA10	90
BM_10_760	male	Control	1	5.7	700	BA10	81
BM_10_764	female	AD	3	6.7	270	BA10	90
BM_10_765	male	AD	6	7.1	250	BA10	70
BM_10_767	male	AD	6	6.5	690	BA10	90
BM_10_773	male	AD	6	6	400	BA10	73
BM_10_780	male	Control	2	6.3	895	BA10	73
BM_10_781	male	AD	5	6	590	BA10	72
BM_10_782	female	Control	0	8.1	255	BA10	78
BM_10_787	male	Control	0	7.8	1080	BA10	70
BM_10_796	male	AD	6	5.2	498	BA10	73
BM_10_797	female	AD	6	7.5	215	BA10	90
BM_10_799	female	AD	6	6.7	215	BA10	88
BM_10_800	female	AD	6	7.8	300	BA10	90
BM_10_802	male	Control	1	5.9	1150	BA10	74
BM_10_803	male	Control	2	6.7	941	BA10	77
BM_10_805	male	AD	6	5.4	883	BA10	75
BM_10_806	female	AD	6	5.7	380	BA10	90
BM_10_807	female	AD	5	6.1	355	BA10	90
BM_10_812	female	AD	6	8.2	1018	BA10	83
BM_36_278	male	AD	6	6.5	380	BA36	84
BM_36_282	female	AD	3	6.6	540	BA36	84
BM_36_290	male	AD	5	8.9	120	BA36	79
BM_36_296	female	AD	6	5.8	265	BA36	90
BM_36_297	male	AD	6	6	375	BA36	74
BM_36_299	female	Control	2	6.3	85	BA36	90
BM_36_304	female	AD	6	6.8	870	BA36	87
BM_36_307	female	AD	6	6.7	175	BA36	90
BM_36_314	male	AD	5	7.1	375	BA36	74
BM_36_317	female	AD	4	6.2	400	BA36	84
BM_36_322	male	Control	2	6.9	610	BA36	90
BM_36_324	female	AD	6	5.3	377	BA36	90
BM_36_328	female	AD	6	7.4	220	BA36	78
BM_36_329	female	AD	6	5.6	310	BA36	87
BM_36_330	male	AD	6	5.6	310	BA36	78
BM_36_332	male	AD	5	7.6	190	BA36	80
BM_36_333	female	AD	5	7.9	390	BA36	87
BM_36_336	female	Control	1	5.7	1110	BA36	84
BM_36_337	female	AD	3	6.6	255	BA36	90
BM_36_340	female	AD	6	5.8	600	BA36	80
BM_36_341	male	Control	2	6.8	995	BA36	74
BM_36_345	female	AD	4	5	360	BA36	90
BM_36_351	male	Control	2	7	780	BA36	79
BM_36_352	female	AD	6	7.4	300	BA36	90
BM_36_354	female	Control	1	7	435	BA36	90
BM_36_361	female	AD	6	6.8	215	BA36	90
BM_36_362	female	AD	3	7.7	835	BA36	90
BM_36_364	female	AD	5	5.3	395	BA36	90
BM_36_365	male	AD	3	5.6	120	BA36	90
BM_36_366	male	AD	3	7.4	350	BA36	87
BM_36_369	female	Control	0	5.9	460	BA36	79
BM_36_370	female	Control	1	7.2	205	BA36	90
BM_36_375	female	AD	6	5.3	523	BA36	90
BM_36_376	female	AD	5	7.4	305	BA36	90
BM_36_377	male	AD	6	6.7	310	BA36	85
BM_36_379	female	AD	6	6.7	285	BA36	75
BM_36_381	female	AD	5	8.7	240	BA36	87
BM_36_382	male	AD	6	7	885	BA36	74
BM_36_383	female	AD	6	6.3	210	BA36	86
BM_36_384	male	Control	1	5.9	280	BA36	90
BM_36_388	male	AD	4	7.3	160	BA36	90
BM_36_389	female	AD	6	5.4	380	BA36	90
BM_36_394	male	Control	1	7.3	165	BA36	90
BM_36_403	female	AD	6	7	1018	BA36	83
BM_36_405	female	AD	6	6.9	320	BA36	90
BM_36_407	male	Control	1	5.5	1150	BA36	74
BM_36_408	male	Control	0	7.1	970	BA36	85
BM_36_411	female	Control	0	7.8	255	BA36	78
BM_36_412	male	Control	2	7.5	315	BA36	85
BM_36_413	male	Control	2	7.1	1201	BA36	90
BM_36_414	male	Control	2	6.8	895	BA36	73
BM_36_415	female	Control	2	5.8	1165	BA36	81
BM_36_416	female	Control	2	8.1	285	BA36	74
BM_36_418	female	AD	4	6	140	BA36	90
BM_36_419	male	Control	0	7.8	1080	BA36	70
BM_36_420	male	AD	5	5.4	590	BA36	72
BM_36_422	female	AD	6	6.6	120	BA36	84
BM_36_428	male	Control	1	6.9	300	BA36	75
BM_36_430	male	Control	0	7.3	250	BA36	90
BM_36_435	female	Control	1	6.5	370	BA36	83
BM_36_437	female	Control	2	5.2	180	BA36	74
BM_36_440	female	AD	6	7.1	300	BA36	89
BM_36_448	female	Control	1	8.1	180	BA36	73
BM_36_449	male	Control	1	5.3	1255	BA36	84
BM_36_450	male	Control	2	6.8	1264	BA36	73
BM_36_455	female	AD	4	6.8	140	BA36	85
BM_36_458	male	Control	2	7.1	685	BA36	84
BM_36_472	male	Control	2	7	245	BA36	90
BM_36_482	female	Control	2	6.6	305	BA36	88
BM_36_490	female	AD	4	6.5	175	BA36	84
BM_36_492	female	AD	6	4.8	315	BA36	85
BM_36_496	male	AD	6	4.7	1410	BA36	85
BM_36_499	female	Control	2	5.6	260	BA36	85
BM_36_502	female	Control	2	6.5	270	BA36	90
BM_36_507	female	AD	6	5.2	260	BA36	78
BM_36_510	male	Control	2	5	610	BA36	74
BM_36_516	female	Control	1	4.7	605	BA36	79
BM_36_521	female	Control	2	8.1	240	BA36	77
BM_36_525	female	AD	6	6.9	365	BA36	90
BM_36_531	female	Control	2	6.3	960	BA36	78
BM_36_540	female	AD	4	5.6	360	BA36	90
BM_36_543	female	AD	3	6	75	BA36	90
BM_36_544	female	AD	6	5.1	715	BA36	74
hB_RNA_10362	male	Control	1	3.9	1285	BA36	71
hB_RNA_10382	male	AD	5	7	135	BA36	88
hB_RNA_10392	female	AD	5	8.4	200	BA36	90
hB_RNA_10412	female	AD	3	2.8	165	BA36	90
hB_RNA_10472	female	AD	6	5.3	125	BA36	83
hB_RNA_10482	female	AD	6	5.8	130	BA36	90
hB_RNA_10482_resequenced	female	AD	6	5.8	130	BA36	90
hB_RNA_10512	female	AD	6	7.1	148	BA36	90
hB_RNA_10512_L43C014	female	AD	6	7.1	148	BA36	90
hB_RNA_10522	female	AD	6	2.9	317	BA36	90
hB_RNA_10522_resequenced	female	AD	6	2.9	317	BA36	90
hB_RNA_10542	female	AD	6	4.3	930	BA36	90
hB_RNA_10542_resequenced	female	AD	6	4.3	930	BA36	90
hB_RNA_10567	female	AD	6	4.1	260	BA36	90
hB_RNA_10567_resequenced	female	AD	6	4.1	260	BA36	90
hB_RNA_10577	female	AD	6	2.9	885	BA36	87
hB_RNA_10577_resequenced	female	AD	6	2.9	885	BA36	87
hB_RNA_10617	female	AD	6	6.6	115	BA36	90
hB_RNA_10617_resequenced	female	AD	6	6.6	115	BA36	90
hB_RNA_10632	male	AD	6	5.1	1070	BA36	73
hB_RNA_10632_resequenced	male	AD	6	5.1	1070	BA36	73
hB_RNA_10642	female	AD	6	6.8	680	BA36	90
hB_RNA_10642_resequenced	female	AD	6	6.8	680	BA36	90
hB_RNA_10652	female	AD	6	3.9	180	BA36	89
hB_RNA_10652_resequenced	female	AD	6	3.9	180	BA36	89
hB_RNA_10662	female	AD	5	8.5	130	BA36	85
hB_RNA_10662_resequenced	female	AD	5	8.5	130	BA36	85
hB_RNA_10672	male	AD	6	7.9	165	BA36	87
hB_RNA_10672_resequenced	male	AD	6	7.9	165	BA36	87
hB_RNA_10682	female	AD	6	5.9	195	BA36	90
hB_RNA_10682_resequenced	female	AD	6	5.9	195	BA36	90
hB_RNA_10692	male	AD	5	4.9	180	BA36	90
hB_RNA_10692_resequenced	male	AD	5	4.9	180	BA36	90
hB_RNA_10702	male	AD	6	5.2	230	BA36	83
hB_RNA_10702_E007C014	male	AD	6	5.2	230	BA36	83
hB_RNA_10712	male	AD	6	4.5	660	BA36	78
hB_RNA_10712_resequenced	male	AD	6	4.5	660	BA36	78
hB_RNA_10722	male	AD	6	5.6	140	BA36	84
hB_RNA_10722_resequenced	male	AD	6	5.6	140	BA36	84
hB_RNA_10742	female	AD	5	9	230	BA36	90
hB_RNA_10742_resequenced	female	AD	5	9	230	BA36	90
hB_RNA_10782	female	AD	5	2.3	710	BA36	90
hB_RNA_10782_L43C014	female	AD	5	2.3	710	BA36	90
hB_RNA_10802	male	AD	6	4.8	300	BA36	71
hB_RNA_10802_resequenced	male	AD	6	4.8	300	BA36	71
hB_RNA_10832	female	AD	6	7	140	BA36	90
hB_RNA_10832_resequenced	female	AD	6	7	140	BA36	90
hB_RNA_10852	male	AD	6	3.1	245	BA36	74
hB_RNA_10852_resequenced	male	AD	6	3.1	245	BA36	74
hB_RNA_10882	female	AD	6	5.7	360	BA36	88
hB_RNA_10882_resequenced	female	AD	6	5.7	360	BA36	88
hB_RNA_10892	male	AD	5	7.8	175	BA36	88
hB_RNA_10892_K77C014	male	AD	5	7.8	175	BA36	88
hB_RNA_10892_resequenced	male	AD	5	7.8	175	BA36	88
hB_RNA_10902	female	AD	5	2.2	440	BA36	73
hB_RNA_10912	female	AD	5	4.2	285	BA36	90
hB_RNA_10922	male	AD	5	2.6	980	BA36	90
hB_RNA_10932	female	AD	6	2.8	210	BA36	88
hB_RNA_10952	female	Control	1	4.9	630	BA36	82
hB_RNA_10962	female	AD	5	5.3	190	BA36	81
hB_RNA_10992	female	AD	6	2.9	1050	BA36	88
hB_RNA_10992_L43C014	female	AD	6	2.9	1050	BA36	88
hB_RNA_11042	male	Control	1	5.2	1545	BA36	74
hB_RNA_11052	female	AD	5	5.7	330	BA36	90
hB_RNA_11072	female	Control	1	7.4	230	BA36	90
hB_RNA_11112	female	AD	4	3.9	75	BA36	90
hB_RNA_11122	male	AD	6	3.5	420	BA36	90
hB_RNA_11132	female	AD	6	7.1	330	BA36	90
hB_RNA_11142	male	AD	6	7	220	BA36	85
hB_RNA_11152	female	AD	6	2.5	270	BA36	82
hB_RNA_12232	female	AD	6	3.8	135	BA36	90
hB_RNA_12242	male	AD	6	3.2	410	BA36	82
hB_RNA_12252	male	AD	5	4.3	590	BA36	72
hB_RNA_12252_resequenced	male	AD	5	4.3	590	BA36	72
hB_RNA_12262	female	Control	1	5.2	1110	BA36	84
hB_RNA_12262_resequenced	female	Control	1	5.2	1110	BA36	84
hB_RNA_12312	female	AD	5	3.9	395	BA36	90
hB_RNA_12312_resequenced	female	AD	5	3.9	395	BA36	90
hB_RNA_12322	male	AD	6	5.6	310	BA36	78
hB_RNA_12322_resequenced	male	AD	6	5.6	310	BA36	78
hB_RNA_12332	female	AD	6	5.1	265	BA36	90
hB_RNA_12332_B18C014	female	AD	6	5.1	265	BA36	90
hB_RNA_12362	female	Control	2	5.5	1165	BA36	81
hB_RNA_12372	female	AD	6	3.2	377	BA36	90
hB_RNA_12372_resequenced	female	AD	6	3.2	377	BA36	90
hB_RNA_12382	male	Control	1	5.8	1150	BA36	74
hB_RNA_12382_resequenced	male	Control	1	5.8	1150	BA36	74
hB_RNA_12402	female	AD	6	3.2	600	BA36	80
hB_RNA_12434	female	AD	6	7.2	140	BA10	90
hB_RNA_12444	female	AD	6	5.3	105	BA10	84
hB_RNA_12454	male	AD	5	5.2	135	BA10	88
hB_RNA_12464	male	Control	1	4.8	1285	BA10	71
hB_RNA_12504	female	AD	6	6.2	180	BA10	89
hB_RNA_12514	female	AD	6	3.4	270	BA10	82
hB_RNA_12532	male	AD	6	4.7	1070	BA10	73
hB_RNA_12545	male	Control	1	6.6	1545	BA10	74
hB_RNA_12555	female	AD	6	3.7	885	BA10	87
hB_RNA_12582	female	AD	6	7.9	330	BA10	90
hB_RNA_12588	male	AD	6	7.7	140	BA10	84
hB_RNA_12615	female	AD	6	2.1	480	BA10	84
hB_RNA_12624	female	AD	6	1	195	BA10	90
hB_RNA_12638	female	Control	1	7.1	230	BA10	90
hB_RNA_12662	female	AD	5	7.8	710	BA10	90
hB_RNA_12664	female	AD	5	7.9	230	BA10	90
hB_RNA_12695	female	AD	3	1.8	165	BA10	90
hB_RNA_12744	female	AD	6	4	1050	BA10	88
hB_RNA_12744_L43C014	female	AD	6	4	1050	BA10	88
hB_RNA_12768	male	AD	6	1.5	410	BA10	82
hB_RNA_12774	female	AD	6	7.4	148	BA10	90
hB_RNA_12784	female	AD	5	4.8	285	BA10	90
hB_RNA_12794	male	AD	6	7.7	165	BA10	87
hB_RNA_12804	male	AD	5	6.1	980	BA10	90
hB_RNA_12838	male	AD	6	3.9	245	BA10	74
hB_RNA_12852	female	AD	5	6.1	330	BA10	90
hB_RNA_12859	female	AD	5	4	440	BA10	73
hB_RNA_12887	female	AD	5	2.7	550	BA10	85
hB_RNA_12917	male	AD	6	6.5	660	BA10	78
hB_RNA_12934	male	AD	6	7	230	BA10	83
hB_RNA_12944	male	AD	5	6.3	180	BA10	90
hB_RNA_12954	female	AD	6	6.6	360	BA10	88
hB_RNA_12986	male	AD	5	7.6	175	BA10	88
hB_RNA_12994	female	AD	4	5.5	75	BA10	90
hB_RNA_13018	female	AD	5	7.2	130	BA10	85
hB_RNA_13048	male	AD	6	4.7	420	BA10	90
hB_RNA_13048_resequenced	male	AD	6	4.7	420	BA10	90
hB_RNA_13058	female	AD	5	2.8	200	BA10	90
hB_RNA_13058_resequenced	female	AD	5	2.8	200	BA10	90
hB_RNA_13086	female	AD	5	6	190	BA10	81
hB_RNA_13102	male	AD	6	7.2	220	BA10	85
hB_RNA_13132	female	AD	6	5.6	930	BA10	90
hB_RNA_13134	female	AD	6	4.1	125	BA10	83
hB_RNA_13144	female	AD	6	3.2	115	BA10	90
hB_RNA_13193	female	Control	1	6	630	BA10	82
hB_RNA_13201	female	AD	6	6	135	BA10	90
hB_RNA_13210	female	AD	6	7.3	680	BA10	90
hB_RNA_13216	male	AD	6	6.2	300	BA10	71
hB_RNA_13216_resequenced	male	AD	6	6.2	300	BA10	71
hB_RNA_13253	female	AD	5	4.6	395	BA10	90
hB_RNA_13262	male	Control	2	6.6	610	BA10	74
hB_RNA_13266	male	AD	6	4.3	498	BA10	73
hB_RNA_13276	male	AD	5	5.9	590	BA10	72
hB_RNA_13289	male	AD	6	2.9	375	BA10	74
hB_RNA_13309	male	AD	6	7.8	1410	BA10	85
hB_RNA_13330	female	AD	6	6.2	265	BA10	90
hB_RNA_13340	female	AD	4	4.4	360	BA10	90
hB_RNA_13351	female	AD	6	6.5	210	BA10	86
hB_RNA_13375	female	Control	0	5.1	460	BA10	79
hB_RNA_13375_L43C014	female	Control	0	5.1	460	BA10	79
hB_RNA_13397	female	Control	2	2.4	285	BA10	74
hB_RNA_13430	male	Control	1	7	280	BA10	90
hB_RNA_13444	female	Control	2	6.4	1128	BA10	81
hB_RNA_13458	female	Control	2	6.8	1165	BA10	81
hB_RNA_13465	male	AD	6	7.1	885	BA10	74
hB_RNA_13542	female	AD	6	6.5	360	BA10	72
hB_RNA_13547	male	AD	6	4.8	883	BA10	75
hB_RNA_13571	female	AD	6	6.4	120	BA10	84
hB_RNA_13599	male	Control	2	5	610	BA10	90
hB_RNA_13616	male	AD	4	4.9	285	BA10	81
hB_RNA_13631	male	Control	1	5.6	700	BA10	81
hB_RNA_13655	female	Control	1	6.3	1110	BA10	84
hB_RNA_13665	female	AD	4	7.5	360	BA10	90
hB_RNA_13677	male	AD	3	7.9	350	BA10	87
hB_RNA_13684	female	AD	6	6.2	377	BA10	90
hB_RNA_9072	female	AD	6	2.9	317	BA10	90
hB_RNA_9085	female	AD	6	4.1	310	BA36	87

## Sheet: 5XFAD
ID	Sex	Age_Group	Group	Region	RIN
298C_RNAseq	male	18 M	Alzheimer	CCX	9.6
298H_RNAseq	male	18 M	Alzheimer	HIP	9.9
301C_RNAseq	male	18 M	Control	CCX	9.8
301H_RNAseq	male	18 M	Control	HIP	9.9
302C_RNAseq	female	18 M	Control	CCX	10
302H_RNAseq	female	18 M	Control	HIP	10
304C_RNAseq	female	18 M	Control	CCX	9.6
304H_RNAseq	female	18 M	Control	HIP	10
305C_RNAseq	male	12 M	Control	CCX	10
305H_RNAseq	male	12 M	Control	HIP	9.9
315C_RNAseq	male	12 M	Control	CCX	9.9
315H_RNAseq	male	12 M	Control	HIP	10
317C_RNAseq	male	18 M	Alzheimer	CCX	10
317H_RNAseq	male	18 M	Alzheimer	HIP	10
330C_RNAseq	female	4 M	Control	CCX	9.6
330H_RNAseq	female	4 M	Control	HIP	9.7
331C_RNAseq	female	4 M	Control	CCX	9.5
331H_RNAseq	female	4 M	Control	HIP	9.6
377C_RNAseq	male	12 M	Control	CCX	10
377H_RNAseq	male	12 M	Control	HIP	10
378C_RNAseq	male	12 M	Alzheimer	CCX	9.8
378H_RNAseq	male	12 M	Alzheimer	HIP	9.8
379C_RNAseq	male	12 M	Alzheimer	CCX	10
379H_RNAseq	male	12 M	Alzheimer	HIP	9.9
380C_RNAseq	male	12 M	Alzheimer	CCX	10
380H_RNAseq	male	12 M	Alzheimer	HIP	9.9
430C_RNAseq	female	4 M	Alzheimer	CCX	9.8
430H_RNAseq	female	4 M	Alzheimer	HIP	9.9
431C_RNAseq	female	4 M	Alzheimer	CCX	9.6
431H_RNAseq	female	4 M	Alzheimer	HIP	9.4
432C_RNAseq	female	4 M	Control	CCX	9.2
432H_RNAseq	female	4 M	Control	HIP	9.9
433C_RNAseq	female	4 M	Alzheimer	CCX	9.6
433H_RNAseq	female	4 M	Alzheimer	HIP	9.9
434C_RNAseq	female	4 M	Alzheimer	CCX	9.9
434H_RNAseq	female	4 M	Alzheimer	HIP	9.5
445C_RNAseq	male	4 M	Control	CCX	9.5
445H_RNAseq	male	4 M	Control	HIP	9.4
446C_RNAseq	male	4 M	Alzheimer	CCX	9.6
446H_RNAseq	male	4 M	Alzheimer	HIP	9.9
450C_RNAseq	male	4 M	Alzheimer	CCX	9.6
450H_RNAseq	male	4 M	Alzheimer	HIP	9.6
451C_RNAseq	male	4 M	Alzheimer	CCX	9.5
451H_RNAseq	male	4 M	Alzheimer	HIP	9.7
452C_RNAseq	male	12 M	Control	CCX	10
452H_RNAseq	male	12 M	Control	HIP	9.9
456C_RNAseq	male	12 M	Control	CCX	9.8
456H_RNAseq	male	12 M	Control	HIP	9.8
463C_RNAseq	male	4 M	Alzheimer	CCX	9.5
463H_RNAseq	male	4 M	Alzheimer	HIP	9.9
464C_RNAseq	male	4 M	Alzheimer	CCX	9
464H_RNAseq	male	4 M	Alzheimer	HIP	9.9
465C_RNAseq	male	4 M	Control	CCX	9.6
465H_RNAseq	male	4 M	Control	HIP	9.6
466C_RNAseq	male	4 M	Control	CCX	9.3
466H_RNAseq	male	4 M	Control	HIP	10
497C_RNAseq	female	12 M	Control	CCX	9.9
497H_RNAseq	female	12 M	Control	HIP	10
498C_RNAseq	female	12 M	Alzheimer	CCX	9.8
498H_RNAseq	female	12 M	Alzheimer	HIP	9.3
499C_RNAseq	female	12 M	Alzheimer	CCX	9.5
499H_RNAseq	female	12 M	Alzheimer	HIP	9.9
500C_RNAseq	female	12 M	Control	CCX	9.9
500H_RNAseq	female	12 M	Control	HIP	9.7
507C_RNAseq	female	4 M	Control	CCX	9.7
507H_RNAseq	female	4 M	Control	HIP	9.9
511C_RNAseq	female	4 M	Alzheimer	CCX	9.8
511H_RNAseq	female	4 M	Alzheimer	HIP	9.9
513C_RNAseq	male	18 M	Alzheimer	CCX	10
513H_RNAseq	male	18 M	Alzheimer	HIP	9.8
518C_RNAseq	female	4 M	Control	CCX	9.1
518H_RNAseq	female	4 M	Control	HIP	9.6
525C_RNAseq	male	4 M	Control	CCX	7.8
525H_RNAseq	male	4 M	Control	HIP	7.9
526C_RNAseq	male	4 M	Control	CCX	8.8
526H_RNAseq	male	4 M	Control	HIP	9
534C_RNAseq	female	18 M	Control	CCX	10
534H_RNAseq	female	18 M	Control	HIP	10
535C_RNAseq	female	18 M	Alzheimer	CCX	10
535H_RNAseq	female	18 M	Alzheimer	HIP	10
536C_RNAseq	female	18 M	Control	CCX	10
536H_RNAseq	female	18 M	Control	HIP	9.9
537C_RNAseq	female	18 M	Control	CCX	10
537H_RNAseq	female	18 M	Control	HIP	9.8
541C_RNAseq	female	12 M	Alzheimer	CCX	9.6
541H_RNAseq	female	12 M	Alzheimer	HIP	9.9
542C_RNAseq	female	12 M	Control	CCX	10
542H_RNAseq	female	12 M	Control	HIP	9.9
543C_RNAseq	female	12 M	Alzheimer	CCX	9.7
543H_RNAseq	female	12 M	Alzheimer	HIP	9.9
544C_RNAseq	female	12 M	Alzheimer	CCX	9.8
544H_RNAseq	female	12 M	Alzheimer	HIP	9.9
551C_RNAseq	female	12 M	Control	CCX	9.8
551H_RNAseq	female	12 M	Control	HIP	9.9
561C_RNAseq	male	18 M	Alzheimer	CCX	10
561H_RNAseq	male	18 M	Alzheimer	HIP	10
565C_RNAseq	male	18 M	Alzheimer	CCX	10
565H_RNAseq	male	18 M	Alzheimer	HIP	9.9
566C_RNAseq	female	18 M	Control	CCX	10
566H_RNAseq	female	18 M	Control	HIP	10
567C_RNAseq	male	18 M	Alzheimer	CCX	10
567H_RNAseq	male	18 M	Alzheimer	HIP	9.9
617C_RNAseq	male	18 M	Alzheimer	CCX	9.9
617H_RNAseq	male	18 M	Alzheimer	HIP	9.9
627C_RNAseq	male	18 M	Alzheimer	CCX	9.7
627H_RNAseq	male	18 M	Alzheimer	HIP	9.9
630C_RNAseq	female	18 M	Control	CCX	10
630H_RNAseq	female	18 M	Control	HIP	10
634C_RNAseq	male	12 M	Alzheimer	CCX	9.8
634H_RNAseq	male	12 M	Alzheimer	HIP	9.9
639C_RNAseq	male	18 M	Control	CCX	10
639H_RNAseq	male	18 M	Control	HIP	9.9
640C_RNAseq	male	18 M	Alzheimer	CCX	10
640H_RNAseq	male	18 M	Alzheimer	HIP	10
641C_RNAseq	male	18 M	Control	CCX	9.9
641H_RNAseq	male	18 M	Control	HIP	9.9
642C_RNAseq	female	18 M	Control	CCX	9.8
642H_RNAseq	female	18 M	Control	HIP	10
643C_RNAseq	female	18 M	Control	CCX	9.1
643H_RNAseq	female	18 M	Control	HIP	10
762C_RNAseq	female	18 M	Control	CCX	9.9
762H_RNAseq	female	18 M	Control	HIP	9.9
767C_RNAseq	female	18 M	Control	CCX	9.8
767H_RNAseq	female	18 M	Control	HIP	10
768C_RNAseq	female	18 M	Alzheimer	CCX	10
768H_RNAseq	female	18 M	Alzheimer	HIP	8.3
776C_RNAseq	female	18 M	Alzheimer	CCX	NA
776H_RNAseq	female	18 M	Alzheimer	HIP	NA
777C_RNAseq	female	18 M	Control	CCX	NA
777H_RNAseq	female	18 M	Control	HIP	NA
785C_RNAseq	male	18 M	Control	CCX	NA
785H_RNAseq	male	18 M	Control	HIP	NA
786C_RNAseq	male	18 M	Alzheimer	CCX	NA
786H_RNAseq	male	18 M	Alzheimer	HIP	NA
787C_RNAseq	female	18 M	Alzheimer	CCX	NA
787H_RNAseq	female	18 M	Alzheimer	HIP	NA
788C_RNAseq	female	18 M	Control	CCX	NA
788H_RNAseq	female	18 M	Control	HIP	NA
790C_RNAseq	female	18 M	Control	CCX	NA
790H_RNAseq	female	18 M	Control	HIP	NA
791C_RNAseq	female	18 M	Alzheimer	CCX	NA
791H_RNAseq	female	18 M	Alzheimer	HIP	NA
792C_RNAseq	male	12 M	Control	CCX	NA
792H_RNAseq	male	12 M	Control	HIP	9.7
793C_RNAseq	female	18 M	Control	CCX	9.9
793H_RNAseq	female	18 M	Control	HIP	NA
794C_RNAseq	female	18 M	Alzheimer	CCX	NA
794H_RNAseq	female	18 M	Alzheimer	HIP	NA
795C_RNAseq	female	18 M	Control	CCX	NA
795H_RNAseq	female	18 M	Control	HIP	NA

## Sheet: TauD35
ID	Sex	Age_Group	Group	RIN
tg-aged-1	male	17 M	Alzheimer	8.6
tg-aged-2	female	17 M	Alzheimer	8.8
tg-aged-3	male	17 M	Alzheimer	8.2
tg-aged-4	male	17 M	Alzheimer	8.6
tg-young-1	female	4 M	Alzheimer	8.9
tg-young-2	male	4 M	Alzheimer	8.5
tg-young-3	male	4 M	Alzheimer	8.9
tg-young-4	male	4 M	Alzheimer	9
tg-young-5	male	4 M	Alzheimer	8.4
wt-aged-1	female	17 M	Control	9
wt-aged-2	male	17 M	Control	8.2
wt-aged-3	female	17 M	Control	8.3
wt-aged-4	male	17 M	Control	8.9
wt-aged-5	female	17 M	Control	8.5
wt-aged-6	female	17 M	Control	8.5
wt-young-1	male	4 M	Control	8.6
wt-young-2	male	4 M	Control	8.6
wt-young-3	male	4 M	Control	8.9
wt-young-4	male	4 M	Control	8.8
wt-young-5	female	4 M	Control	8.9
